# Supplementary material for: Gene Discovery and Molecular Marker Development, Based on High-Throughput Transcript Sequencing of Paspalum dilatatum Poir
Source: PLoS One. 2014 Feb 10;9(2):e85050. doi: 10.1371/journal.pone.0085050 (PMC3919698; doi:10.1371/journal.pone.0085050)
Supplement: Fasta File S2 — Fasta file of singletons remaining from the assembly process. (TXT) [file pone.0085050.s002.txt]

>F5F0GQA01B40H1 rank=0000032 x=760.0 y=311.5 length=160
TTTGAATCAAGAGATGGGCTTAGCAAGACCAGGTGATACACGTTGGGGATCACACTATAGAACAGTAATGCATGTTATGG
CCTTGTATCCTTCAATCAAGAAAGTTGTCTCCAAGATTGGGAGGAACATAAATGGGACAAGGTTTTTCGGTATGACATTG
>F5F0GQA01CA8SW rank=0000038 x=831.0 y=190.0 length=53
TGATCGTGAAGAATCAGAGTGATCTTCATGATGTTGTCCACATGTTCCNCGTG
>F5F0GQA01BSTY6 rank=0000132 x=621.0 y=1328.0 length=63
ATACATACATATATATGTATGTATTACATACATATATATGTATGGTATATACATTACATATAT
>F5F0GQA01CFZ6C rank=0000137 x=885.0 y=1106.0 length=81
TACGCGGGCGATAAATTGGAACGATACAGAGAAGATTAGCATGGCCNCCTGCCGACGAAA
>F5F0GQA01BAUE3 rank=0000206 x=416.0 y=1773.5 length=88
AGGAGTACATATATACATACATATATATGTATGTATATACATATATATGTATATACATATATATGT
>F5F0GQA01CH4CX rank=0000225 x=909.0 y=1535.5 length=84
TAGGATACATATATACATACATATATATGTATGTATATACATATATATGTATGTATATACAT
>F5F0GQA01BRKDK rank=0000281 x=606.0 y=3670.0 length=88
ATGTATGTATATACATATATATGTATATACATACATATATATGTATATACATACATATATGTGTATATACATACATATAT
ATGTATCC
>F5F0GQA01A3JHR rank=0000311 x=333.0 y=989.0 length=59
TACATATATATGTATGTATATACATACATATATATGTATGTATATATGTATCCACTCTN
>F5F0GQA01BP6Z7 rank=0000437 x=591.0 y=1125.0 length=86
ACTTCCTCCACATTTCTTCAAGTGGTCATGCTAGAGACTTAAACTTAAGTTCTATTGGATAGTTATAAGGATGGTATCCT
TCCAAA
>F5F0GQA01B4C0T rank=0000447 x=752.5 y=2651.0 length=64
CTAGTTTGGGAAACAAAATGCGATCTGTCTGATAGACGTGTTTGTCAGCTATGAGGGAGGGGCG
>F5F0GQA01A2BHV rank=0000458 x=319.0 y=1313.5 length=320
TTTGAAGGAAGAAGCTGGAAGATGTCGTAATCTGCATTTAACAAAGAATTATCAAGCTATGATTTCAGTCAAGGCATCAA
TAAATCATATGTAGTACAATAATCCAGATATAGCACATCATAGAGATGCTTTTCAGAATACTGCAACAGAGGTTAATAAT
AAAATTATTAGAAATGAAAGTTCATATGCAACTGGTCCAGCACAAGACTTCCAGACTGAAAGCAAGGCAATGATTCAGAA
TGCTGCAGAAGTTAAAAATAAAACTAATTAGAAATGAAAGTTCATATGCAACCAGTCTGGCACAAGACTACAATACTGAG
>F5F0GQA01BGL97 rank=0000492 x=482.5 y=829.0 length=230
TTTTCAGAACAGCCACCTTAGTACCAATGTGTTTTTGACTAGAAAATTACAATGCACTTTGTCAATCCTAGATGACTTCT
TTAGACCTAGCGACACCTAGAGCCATAGTTTCAAGGAAAATGGGAGCTCCTATCAAATTTGAAATTTGGAAGTGCAATCG
CCTTATAAAACCAAAGCGATCTACATCAATAGCCATAATCTCAAGCTGTTTCTTTCATTATTACTTGCAA
>F5F0GQA01CALMO rank=0000509 x=823.0 y=2926.5 length=104
AGGAGTACATATATACATACATATATATGTATGTATATACATACATATATATGTATGTATATACATACATATATATGTAT
G
>F5F0GQA01BD8HF rank=0000516 x=455.0 y=225.5 length=209
TTATATGATACCAGCTGGGAATCAGTTCGAACTAAACCTTCCTTTCTCCAAAATCCAAATCAGAATTTTGAACTAGCGAG
TTTACTCTCTGGAGAAGATTTTCTTCAAGTTCATCCCATGCAATAGCTGGCATTGATAGGTACATGGATAGTACAAGGCA
ACCAGGACGAATGTATCCCTCCATCTCACCCGCGTACTCTGCGTTGATA
>F5F0GQA01B6JY9 rank=0000547 x=777.0 y=2579.0 length=73
TGGTCATCAACGGCGTAGTCCATCAAGACTCTCCTGATCCACATCCAAGAGTTAGCGATGGTCATCAAATGAA
>F5F0GQA01CGLWC rank=0000571 x=892.5 y=586.0 length=247
CGCAGTCGGTACTTTCTTTATTATCACTTATATTATATATAGTGTATCTAGTTACATGAATGGACTTCTTCTTAATGAAA
ACGTAGCTCAGCACGTACTCAAAACTTAACATGAATGGACAACAAAAAGGACAGAAAAGACCTCTACAGGTCTGGTGGTC
TTGTTCCAATCTGATCTCCGCGT
>F5F0GQA01CE3VT rank=0000590 x=875.0 y=215.0 length=91
TTCTGATCTGGATCACGTTAAGAACTGACTGGGACAAGGAGGTGGAGGAAGCGCAGAAAGATTAGATAGGTGGGATGACA
CAAGGCACACA
>F5F0GQA01BDD69 rank=0000639 x=445.5 y=1939.0 length=83
TTTTACTGTTTTGTTCTGGAATTGCCCATTCAGGTTCGAACATCCGCAGGAGCGGTGCGTGGTAGGGGCGAAACGGGGCC
ATG
>F5F0GQA01BWYHI rank=0000659 x=668.0 y=1284.0 length=89
TTGAACTCATTTGCAAGTACATATGTTGATTTCTACATTGGAATATAATCACTTTGAGAATTAAA
>F5F0GQA01CE00T rank=0000802 x=874.0 y=603.0 length=140
ACGCGGGTATCAAGACGAGGAGGAAGAGGAACTGGCTGCTAACCATGGCAGAAAGGTAACCGTCAAGAATCCAGCCAAGC
GAAAGTCTGTTTCAAAGCGGCAAACACCAAAAGAAA
>F5F0GQA01B9WC5 rank=0000863 x=815.0 y=2951.0 length=381
TTTTTCAGTTGTCACTGATTCACAAGACATTACATCTTCTTTGGGCTTAGATATTGTTCAATCTGATGCAAAAACAGAAC
AGGGCATACTTAACATGTCCAACCCTATACAACTTAGTTGTTTATGACTAACATAGCATATCATGTATGCAAAGAATAAT
ACACACAACCCGATGGAATATTATAGGCAAGAAGAGTGAATAGCCTCCATAGAGAAAACAGGTAGTCCCTCCATCCCAAA
TTATAAGGGGTTTTGAGTTCCGAATAGATTCATGCATTATTCTGCATATATGTTTTGCATGTGTCTAGAAACCCTTATAG
TTTGGTACGAAGGGAGTATCAGGTGCGTTTGCTTGGGAGAATGTGCTCGGATGGAGCCATT
>F5F0GQA01BTRXC rank=0000889 x=632.0 y=270.0 length=120
CGCAGTCGGTACTTTCTTTGTAAGTGCATCGAGTTGGATTTAACCTTGCCCCGCCCGGTACGTTACCTTCGTCGGTTCGG
TTAGTAACCTAACCCTA
>F5F0GQA01BLEYM rank=0000894 x=536.0 y=3436.0 length=58
TGCGTCTCGATGAAGCGCTCGACGGACTTGCGCGCGTCGAGGCTCATCATCTGCAGCA
>F5F0GQA01BXWX7 rank=0001040 x=679.5 y=893.0 length=60
ATATGTATGTATATACATACATATATATGTATGTATATACATACACTATATATGTATGTA
>F5F0GQA01BPG18 rank=0001105 x=583.0 y=270.0 length=94
ACGCGGGTACCTGAGACCGAGAGTTTGTACCTGTTGTCTACCCTACATATTAATACATACACCTCTTTTAGGT
>F5F0GQA01CGCMA rank=0001120 x=889.0 y=848.0 length=127
AGGGATACATATATACATACATATATATGTATGTATATACATACATATATATGTATGTATACTAACGATACATAGGTATA
GTGATGTATATACATACATAGTAT
>F5F0GQA01A6LFH rank=0001173 x=368.0 y=107.0 length=288
AATTAATCTCACACACTCTGAGCGGTCTATATATCGCGCTCTCACACACACTGCGTCGAAATTATTTAGCGAAGCGTATT
CAGACGACCGAGACCGACCGAGAGATCACACGATCAGACGTCGACGACCCTGAATGCGTCCCGGTTCTTGACGACGATGT
CGTACATGTGGACGGAGGAGAACCTGGCGAAGTCGGCGGGAGGGAGATGAGGTCCAGGGAGCCGCGCTTGTGGAACTGGA
ACATCGCCGGGTCCTCGTAGTAGCGCTCCCCCGCGTACTCTGCGTGTA
>F5F0GQA01B0GKF rank=0001189 x=708.0 y=845.5 length=98
ACGCGGGTATGGCGTGTATTGCAACTCCCATCTGTAAATACTCCACTTGCCACTGTGATGGGATTGTGTGTAACT
>F5F0GQA01B2AEQ rank=0001200 x=729.0 y=160.0 length=151
CGCAGTGGTACTTTTCTTTTGTTAGGTGCACATGAGCCGTGCTGAATAATTGTTAATTGAGAACATGTTAACTTTTTACT
AAGAGAACATGTTAACTTTTAACTTAAGAAAAAAGAAAACGAAGCAGT
>F5F0GQA01B1AGD rank=0001236 x=717.0 y=2715.0 length=136
ATCCGATTCTAAATCATTCCTTAGAAGCCGCACAAAGAATGACTGTCTTATGGGCATTAAGGATATAGATCTAACCTGAC
TCCGCCTCTCGGAATGCATATATACTTTAACTCTTCCGTAATATAGTCTATTCTCT
>F5F0GQA01BRNOT rank=0001238 x=607.0 y=3867.0 length=89
AGGGNGTACATATATACATACATATATATGTATATACATACATATATATGTATATACATACATATA
>F5F0GQA01BRJ4F rank=0001254 x=606.0 y=3341.0 length=289
TTTCCTGACTTGTATTGGTGCCAGTTCTTCAAAGGCTCAGGAGCTGATCACTTGGGCTGGGAGGGAACCGACTGATGGAT
GGATGCAGTGGCTGTTTCACTTTTCTAGTTCGTTAGATGAGATGCGCGTACATTTACGGCGAGAGCCCGGCTCCGACATC
GAAAGGATCGGAGCCAGTGTTGTACTACTAACTTGTATAAATGTAACGTTTGATTCCTTCATTTGATTTGTCAAATGCGA
TATGAAAAGGTGAAATAAAGCAAGAAACATGGGGTTGACTAAA
>F5F0GQA01A3MS6 rank=0001292 x=334.0 y=1192.0 length=74
TTTAAGAGCAAGCAAGGTACAAGCGCCGAAGTAGAAGATTCGGTATCTCTAATGGGGAGTATATCACATTCCCT
>F5F0GQA01BW2FK rank=0001319 x=669.0 y=2302.0 length=100
ACGCGGGCAAATAACGTTAATGTAACTTAGATTTACTACTACTAAA
>F5F0GQA01BGRIT rank=0001325 x=483.5 y=3523.0 length=89
AGGAGTACATATATACATACATATATATGTATGTATATACATATATATGTATGTATATACATACAT
>F5F0GQA01BUJ9D rank=0001510 x=641.0 y=127.5 length=126
GCCTAGAGTTTGCGATATGAGGAGGAGCTTTGTGAAGCAGTGGCACAAATAAGCTTCTTTGAAGATCCAACCAGTGTACT
GGTTTCATCTTTAGTGTATAGTTTATCCATGTCAAGCCCNCGTAGT
>F5F0GQA01BR4TL rank=0001600 x=613.0 y=1495.0 length=79
TACGCGGGCAAAGTTTGGCTTCCGTTTATCTGTATTCTGATGAGTAACGATCTGCCC
>F5F0GQA01B4RZ1 rank=0001692 x=757.0 y=1583.0 length=130
ATAGAAATTTTCTGCATTCCAAATGGGGCCTTAGAGATATCTATACCATTATTCGTTCTATACCATTATTCATTCTATCT
TTAGAGTTTATATCGTGAGGAGGCAAACACCAAAGATAGACATTAAGCGT
>F5F0GQA01BQGVY rank=0001705 x=594.0 y=1644.0 length=245
GTTCGATTCTGCCAGCGAGTGTCCTCAATGGTTTCAGAAGAGGGAGCTTGTTTTCCTCATCGCACCCGCGTACTCTGCGT
TGATACCACTGCTTCCCGCGTACTCTGCGTTGATACCACTGGCTTCCCGCGTACTCTGCGTTGATACCACTGGCTTCCCG
CGTACTCTGCGTTGATACCACTGGCTTCCCGCGTACTCTGCGTTGATACCACTGGCTCCGCGT
>F5F0GQA01BTO8Z rank=0001711 x=631.0 y=897.0 length=96
GATTCTGCAATTCACACCAGGTATCGCATTTGTCTACGTTCTTCATCGATGCGAGTGCCGAGATATCCGTTGCCGAGAGT
CGTGTGGCGTGACGCC
>F5F0GQA01BYGOR rank=0001741 x=685.0 y=1897.0 length=218
TTTTGAGTTTTCTGTTTCTTCGGCGAGTTCTGCTTCTGCGCGTACTGTTGATTCCAGAAATACTACATTGACTGCTACAG
CACGTAGGCAAAAGGATAAAGAAGAACTGAGTTCAGATAGACCTCAATGTGGTTCCACTTTTGTTCGTCAGCGTACTGTA
CCTCGAAATCTCACCACTGGTGTCAAGTCATCAAGTGGCCCTGGCGCCACCAATACTG
>F5F0GQA01CC6QU rank=0001784 x=853.0 y=724.0 length=219
ACGCGGGGCCTGTTGAAGGCACACATCTACCTAGCACATGTGGCTGCGGTGGTTGAATCGTGTGCGGTGTGCACACTTTG
AAGCAACAAAATATGGAAAATAAAAATCTCGCCATCTATCCTTAGTTGTTGAGGGGTTAAAAACATTATTTAAAAAGAAA
AGAACCGACTGCG
>F5F0GQA01CF6XD rank=0001791 x=887.0 y=1663.0 length=81
TACGCGGGGTTGTGACATTGTATTGTTCGGACGGATAACTGAATTGGCCCCACCCAAGT
>F5F0GQA01CBZTK rank=0001849 x=839.5 y=2438.5 length=246
CTGCTAATCTGGAGCAAGATACTCAATAGCCAAGGCATGCGTCTTGTTGAGCATCAGACATGTCAAAATATGAGAATGGT
CCGTCGGACTCATCATCATCAGGCAGAAGCGGGAAGTCGAGCCAGGTCTCTGGGTGCTTTGCTATGTTTGTGGCAAATGC
AAGCACCTCCTCAGTGATTCCAATCACATCCCAGTCCTCCTCCAATTCCTCCTCGTCCTCGTGCCTTACCCTCTGCTCCT
CTGAAT
>F5F0GQA01BCFBD rank=0001942 x=434.5 y=1783.0 length=66
TTGTCAATGAGAATACTGTAAGTAGCATCAGGACGGATGATCAAAGTGTACACATGAGTCAACTGA
>F5F0GQA01BOBUL rank=0001956 x=570.0 y=107.5 length=72
TCCTTGCTCCAACGACCAACACCTTGTTGCTTGGCAGCTTCCTCCAACCTCAACAGCTCAGCAAGGTATGGA
>F5F0GQA01BP5MZ rank=0001967 x=590.0 y=3449.0 length=51
ATCAGTTCGTTAGCACAGAGCCGAGGATAGTACCACTTTGTTACTTACTAT
>F5F0GQA01BSENR rank=0002204 x=616.0 y=1957.0 length=141
ACGCGGGATGTCTGAAACAATTGGTATTTTCCTCATGGGCAAAAGATAGATGAATCACAAAGCTGTTGCTGGAAAAAGAA
AAGTAACCGACTGCG
>F5F0GQA01B94G0 rank=0002213 x=818.5 y=1170.0 length=96
TTTGCTACAGCAAAGCCAGCTCAAGCAAGGTGAATCGCAAAAGAAAAGTACCACTGCCCGCGT
>F5F0GQA01BBDD8 rank=0002232 x=422.0 y=1790.0 length=78
TACGCGGGCTTGTTCGTTTCTGCAAGTGTTCAACAAA
>F5F0GQA01BB7Y9 rank=0002325 x=432.5 y=467.0 length=181
AGCAAACCTCATCAACAACTAGCAGCTTCGTGGACCTCGTCATCGAATCACGGCTCAAGCTACGCATCAATAGCCACAAG
CTCAACTACAGGAACATCTACTTCCTCCACGTACAACGTCCACTTACGAGCACCCGCCAAAAGTGGCTAGGGAGGGACAT
ATTGGTGAACCAATCCATCCC
>F5F0GQA01BTGKJ rank=0002336 x=628.0 y=1937.0 length=119
ACGCGGGCAATGTAATATTATTCGAAGCTATAGATGTGATACCGATCGAAACAAAAGAAAGTAACCCGACTCG
>F5F0GQA01B466E rank=0002405 x=762.0 y=772.0 length=346
ACGCGGGAAGTAGCGGGTGGAGGGAGTGGGTTCGGCAAATACCATGGCGCAAGCTGCCCAATATATTAGCCGCAACTATT
GCTACAGGACTCGGAATTGCGCGGTCTTGGACATGTTGGAAAGGTAACTGCAAATCCCACACCACAGGAACGGAAAATGG
AGCTTTTGGACCCATTGAGAGTTTTTTACAAAATAAAACTAAAATAAGATGACACAAGGGGGCAGTTCTTCCCGCGAGCC
TCAGATATGGCCACATTCGGGGAACTTGTTGCGCGTAGCGTCCTAATATTCTGCCCGCGT
>F5F0GQA01CC9JD rank=0002421 x=854.5 y=247.0 length=367
GCTACAGGACTCGAATTTGCGCGGTCTTGGACTTGTTGGAAATGTAACTGCAAATCCCACACCACAGGAACGGAAATGGA
GGTTTGGTCCCATTGATTGTTTTACAAATAAACTAAAATAGGATGACACAAGGGGCAGTCTTCCCGCGAGCCTCAGATAT
GGCCACGTTCGAGAACTTGTCGCGCCTAGCGTCCTAATACTCTGCGAGGAATCGTGCCGTGTTCCAATCCACCATGCCTC
TAGTGACCATATGCATCTCCATTGATGTGCCTGCGATTCGTAGGAGTAGCGGGAAATAGCGGGTCAGGGATGGGATCCCA
AATCCAACGCGCTATTTCCCGCGT
>F5F0GQA01CFZXK rank=0002428 x=885.0 y=790.5 length=277
CAAGGGATTTATACTTGTTCGGGATTGAATTCCCTACGTCCAGTTGTGGTTGCAGTTGCTTGTGTTGCTCTGGAACTCAG
CGTTCCGTGGAGTGTTACACAATTCGAGTGTGTGTGGATGAATTGTAGGGCTCTGTCGTCTCTGCCTCCTCGGCGGGTGC
ATCTCTCCTTTTATAGGTGCAAGGGGCTTACAGCATTGCGGGAGGCAGAGGGCGGAGAAAAGGAGGAGAAGAAAAAGAAA
AAGTACCGACTGCG
>F5F0GQA01BN6ZV rank=0002479 x=568.0 y=2009.0 length=203
ACGCGGGAGCAGTGGTATCAACGCAGAGTACGCGGGCACACGACTCTCAGCAACGGATATCTCGGCTCTCGCATCGATGA
AGAACGTAGCAAAATAGCGATACCTGGTGTGAATTGCAGAATCCCGCGT
>F5F0GQA01B3FXT rank=0002484 x=742.0 y=735.0 length=118
AATATGTTTTCGTCTATGGGCATGATTCTCTTGAACTGAAAAGAAAGAAGACCGACTGCCCGCGTACTCTGCGTTGATAC
CACTGCTTCCCGCGT
>F5F0GQA01A5Z8U rank=0002512 x=361.0 y=1324.0 length=73
CAAAGAGCCTTTAGTCTTTTATTTCTCACTCCATTTTGTACTGTATCCATGAGCTTCCTTATTTTATAGTATT
>F5F0GQA01BC9VR rank=0002589 x=444.0 y=437.0 length=89
TGGTATCAACGCAGATCGCAGTCGGTACTTTCTTTGTTAGACAAATTAGTATTTACTTCAGACTAGTGCAGTGCGCACAA
AGACATCAC
>F5F0GQA01BR933 rank=0002615 x=615.0 y=161.0 length=131
ACGCGGGGTCCTGGTACAACTTCTCCGTTCCAGACCTTGAAGACGGAGATATCTTCATCAAGAACAACCCCACTGGTGGT
TCCGTCCGTCCTCGACTTCGTCGATCAG
>F5F0GQA01BROC0 rank=0002729 x=608.0 y=642.0 length=225
CCCGGGTGCTCTTTCTCCCTCCCAGGGTCAGGGGTACTTTCTTTGCCCGCACTTTGCAGCTAGAGCCCGCAGTTTGCAGC
TTTGATCCCGCAGCTGCAAAGACATCCCTCGCAAAGAGCTAGCTTTTGTTTGACGAAAGAAAGCAAAAAGAGCTTTTTTA
AATTGAGGGAGGGAGATTTGCTTTTTTGCTTTTTGTCGAGTGATCCCCCCGCGTACTCTGCGTTG
>F5F0GQA01BUKDY rank=0002730 x=641.0 y=292.5 length=136
ACGCGGGGAAGCACCAAGAGTTGTGGAAAGGAGCGAACGAGACGTAGTAGTATTCGCCTCAACGCAACACTGCAAAGAAA
GAAAGTACCGACTGCG
>F5F0GQA01A0N26 rank=0002737 x=300.0 y=2144.5 length=341
TTCCTGCTTGTCTGACAGGCCCTGTCTTAGTTCAGATATTTCTTGTTCCAACTGCTCTACCTTTGCACTTAATTGGCGCC
TATTGTCTTGCTTAACCATTTCCATTAGTGCCGTTTCTAGTTCATCAGCTCTGAGAACAGCTGATCTTCTCTCCTCTAGT
AGTCGGCATAACTCCAGCTTCAGCCAGGCAACCTGGTCCTTTGGATCAGGCAAAGAATCAATCTCAGAATTGACTGTCAC
ACCACCATACATATCATCCATGTTTCCAGGATCACTTTCTTCATTGGCATCCCCATCTCCCACATCACTCACCCGCGT
>F5F0GQA01B2WVE rank=0002751 x=736.0 y=600.5 length=79
TCGCCAAGGTTGCACGTCTCAACTCTCAAGAGCACAACAGCACCGCACATAAGACAG
>F5F0GQA01CDGKT rank=0002771 x=856.0 y=1179.0 length=454
AAAAAAAAAAGCAGTGGGGGGGGGGGTATCAAAAAAAAAACGCAGAGTACGCGGGGGGGGGGGGGGGGGGGGGGAAAAAA
AAAAGCAGTGGGGGGGGGGGGGTATCAAAAAAAAAAAACGCAGAGTACGCGGGGGGGGGGGGGGGGGGGGGGAAAAAAAA
AGCAGTGGGGGGGGGGGTATCAAAAAAAAAAAAACGCAGAGTACGCGGGGGGGGGGGGGGGGGGGAAAAAAAAAAGCAGT
GGGGGGGGGGGTATCAAAAAAAAAAACGCAGAGTACGCGGGGGGGGGGGGGGGGGGGGTACGTACTCCCCCCCCCCCCAT
CATCGATGATTTTTTTTTTTGGGGGGGGGGGGTCGTCGATGTTTTTTTTTTTTTTTTTTTAGACTGTTTTTTTTTTTTTT
TTATTTTTTTTTTGGGGGGGGGGGGGGGGGGGTACCCCCCCCCCCCCCCCCCTG
>F5F0GQA01AY169 rank=0002818 x=282.5 y=851.0 length=280
TTCATCAGTGTTTGTATATCAGCAAGGACCAGGATGACGATTCAGCAGCTAGACAGCTTCTCCATATGTGAAGCCAAGAA
TCATGCACCAGAATTGTGGCGTCGGCGAGGCTCGCCGGCAGCCTTGTCACCAAAGTGCCGACGAGGGCCGATGAGCGGCA
TTAGCGAGGGCCTCGGGACCCAGGTCCAGGTTGCAGCAGATGAAGCTCAAGGATGCTGGCCAACGGCCAACCAGCCAGCC
ATTGCTGCCCCTCCCGCGT
>F5F0GQA01B0WEP rank=0002822 x=713.0 y=895.0 length=334
ACGCGGGAGAGATTGCTGGAGCTGAAGCTGCTTGTGAAGATGTTGCTCCCGGTGTCATCTCTGGTAATGGCAGTGCTGAA
CTTGTGGAAGGGGCGGCTGTCATTGTTGCCGTGGTAGAGGACTGAGGCTGAAGGTGCTGGTTGCGATGCAGGCTGGGTCT
TCGCTGGTGTTGGGGCGATGGAGGTTGTAACAGATCATGACACTGCCAGCGGGAAGGATGGTCCTGCTAGGATTATGGAT
GACTCTTGTGGTCGAGAATGAGATGATGTTGCCACTGATGGTGCTGCAGGGGCCGAACNCCGAACAGCATAG
>F5F0GQA01BUHI9 rank=0002830 x=640.0 y=691.0 length=168
ACGCGGGAAGCAGTGGTATCAACGCAGAGTACGCGGGGAATGAAAGCGTGGTGAAGTGTAATGGAACATGAACATGAACC
GACAGTGCGGTACGCTTGCAAGGACAATATAATGTTGTAGACTGAACAAAAGAAAAGTACCGACT
>F5F0GQA01B1UUB rank=0002843 x=724.0 y=465.0 length=57
AGAACCTTATTTCCAAATCCCTAAAGAAAGAATTATACCTCTTCTATAAGATTAATG
>F5F0GQA01A77J3 rank=0002857 x=386.0 y=1713.0 length=97
ACGCGGGATATAATGTAACCTCGTTATTTTATTTACGAGGCATGGTATGGAATATGAATACAGAACAACCATCG
>F5F0GQA01BBYZR rank=0002902 x=429.0 y=1109.0 length=232
TTAATTCAGAACAGTCCTTCTCAAGTTCTTGTATTTTAGCCCTTAAAATTTCATTTTCCTTCTCCAATTCGAGATAAACG
ACATTGGAACCGGCAGCACCAGCATTTCCAATGTTGAGAGCACGATCCAATTTCTCCCTCAGAATTGTGATTTCATCCTC
TTTCATTGACAGTTTCTTAGCCCACTCTGTGTCTTCTTTTACTGACAATCCATTTTCAGGATCAGCAGTCTG
>F5F0GQA01CBYZL rank=0002936 x=839.5 y=1359.0 length=50
TTTCTTCGTGCGATCTCAAGTGCAACATCCAGAAGCCTCTGAGCAGCAAT
>F5F0GQA01A83EN rank=0002939 x=396.0 y=2029.5 length=86
ACGCGGGCAATGTATACCATGAACTTTTGAGAGCAAAGGAGGCATTGTGTATGTATCAAA
>F5F0GQA01ATA8H rank=0002998 x=216.5 y=2959.0 length=100
AGGNGTACATATATACATACATATATATGTATGTATATACATATATATGTATGTATATACATATATATGTATATACAT
>F5F0GQA01AP31W rank=0003070 x=180.5 y=1138.0 length=83
TTTTTCCAAATGGGTCACGTGCAGCAACGAAATGGCGCGAAAGCACCCCAAACATGAGTTTTGGACCCAAAGTAGTGGAT
TGG
>F5F0GQA01AN8C8 rank=0003092 x=158.0 y=3530.0 length=57
AGGAGTACATATATAAGAACATATCAGTTAACTTGGAGAAACAAAGAAAGTAAACCG
>F5F0GQA01BWGC0 rank=0003094 x=662.0 y=2370.0 length=293
GTTTTTCTACTCATCTTGCTCCTTCAGCCAGAAAACTGTTGCTAGAAATAATGAGATCCTAAGTTATCTAACATAGCCTA
CTCAAAGAGTCTAACTGATAACAGCACTCGGCACCATGTGGCTTCCCTCGTCGTCGCGACAGGAACTAGGGGGCGGAACG
ACGACGAGGCCAAGGCGAGGAGCGAGGCGGCGGCGCGGCGCGGCGCAGGCGAGACAGCAACCAGGCGGCGAGGGGCGACG
GCAAGAGAAGAGAGAGGACGCCCCTCGCGT
>F5F0GQA01BY9N1 rank=0003133 x=694.0 y=2591.0 length=83
TACGCGGGATAATAAAGCTTCTCCGTATTACGTACGTATACATGGTGACCATTTTGAAA
>F5F0GQA01CBLSK rank=0003162 x=835.0 y=642.0 length=365
CGCAGTCGGTACTTTTCTTTTCTTCCATTTGCTATACTATGGAATATCCTGTGTTTGCATCCCCTTTCAAAAGCCAATTT
TCTCTTCCTCTTCTCTGCCAGATCAGCTCCTCTCTTTCATATAACTCAGTCTCTTTTCTAACCGATGTCTAAGCATCCAC
TGCTCCTCCTCTAAGTCCACTCTCTCCGCTCTATCATCAATGTACTTCAAATTCAGCAACGCTCTTGCTTCTCTTTTTCA
TGTTACTGTCTGCATTAATACTCCACCCTTTCATAAATTTCCTCAGCTTTGAAGCCAGTTTTTCCAATAATCTAGCCCGC
GT
>F5F0GQA01B2UWC rank=0003173 x=735.0 y=2138.0 length=85
ACATACATATATATGTATGTATATACATACATATATATGTATGTATATGTATGTACTATACATACATATATATGTATGTA
TATAC
>F5F0GQA01B5HI5 rank=0003190 x=765.0 y=1903.0 length=276
TTTACACGCAGAGTCTATCAGAAGAATGCTGTTGAGCTGCTCGCTGCAGCTACTAGCCGCAGGCCGCTGCTGCAGCAGCT
CCACAGCAGCATATAGGCTTGTCACGTGCCAAGTTCTCATGATGTAGTGTTTCAGGTTCCCAACTGAGAGGCGACCCAAC
TGTAAATGGCCCCCATATTTTCTGCCCTAGAGATAATAATTTTAGCTTGCTGTATAGTGGATACATTATGAGCTAACTGT
TATACTCTACCGCTGTTTCCCAAAGTTAAA
>F5F0GQA01CDMGA rank=0003196 x=858.0 y=600.0 length=217
ACGCGGGGAACGCAGCCTTGCCTGACACTACTACAGACGAGATGTGTGAAACTTCAGTCACATACTGTCTAGCCAATCTA
GCAATAGGTGCTCATGTTTTTAAACGTGAATCAATGGCGAAAGTATTAATTTTCATAAAAAGAAAAAGTACCGACTGCG
>F5F0GQA01BG0IM rank=0003267 x=486.0 y=2892.0 length=68
TTCTGTGAATAGTGAAAGAAGAGTCAATAATCTTTATTCTTGACAAATTTAAATTTAGATGGCCAACT
>F5F0GQA01BBLU0 rank=0003332 x=425.5 y=474.0 length=152
TCGTCAAGTCGGTACTTTTTCTTTTTGGCATTATCAAACGATCATTTTTGTGCTTGAAGCGGTCACACGAAAGTTGCAAC
CCCGCGT
>F5F0GQA01CERYP rank=0003388 x=871.0 y=1151.0 length=150
GAAGGTCAGTCCATGAATATGATTTGTCAACATATAGCCAAAATTCTTTCATTGACCAGATCTTCACAGTGTTGTCCATG
CCACAACTTGCAAAACACTCAATATCACTAGGGTGGAAGTCAACACTCAACACTTCATTGCGATGACCC
>F5F0GQA01B8D8I rank=0003444 x=798.0 y=2432.0 length=199
CGTAGCAGCAGCATCGTATCCTGCGGCCATTCTATATCATGCATTAAACATTATTCGCTTGTCTTCTTCCATTGTTACAT
TGTTCTCTTTGACAAAGGAAATCCCATACATCTCTAAAAAANAAAAACAAAAAGAAAAAGTACCGACTGCG
>F5F0GQA01CEVXA rank=0003451 x=872.5 y=2188.0 length=126
TCCTCCTCCTCCTCGTCCTCGTCCTCTGCGCGGCGGCGTGGCAATGCCGCGCAGAGGACGAGGACGAGGAGGAGGAGGAG
CAGAGACGTGGCCTGCGGAGAGGGAGCCATCGTGCCGTCACAGTCG
>F5F0GQA01AQJCL rank=0003492 x=185.0 y=483.0 length=183
ACGCGGGATATAATTTGGTGTGGTCTCGTGCAACAATGTGTACAATCATCCAGCCACGTGAAAATAAATAAAATTGAGCA
CAAAAGAAATGAGAGAAGAAAAGGGAGAATATATCAAAAAGAAAAGTACCGACTGCG
>F5F0GQA01B3NAA rank=0003497 x=744.0 y=2064.0 length=103
ACGCGGGCATGCATGTATCGAGTGGTACCGTATATCTTCTTGATCTGTTATGACACTGAGTTCTTCGAGTAAATCATTGC
>F5F0GQA01CE7U4 rank=0003559 x=876.5 y=1278.0 length=100
ACGCGGGAAGCAGTGGTTATTCAACGTCAGAGTACGCGGGTCAAAAGAGGAAAGGCTTGCGGTGGATACCACTGCTT
>F5F0GQA01AH0O2 rank=0003560 x=88.0 y=372.0 length=126
CGCAGTCGGTACTTTTCTTTTATCTCTCTCTTGCTTTCTCTCTCCGAAAACTTCTCGCTCAATTTTTTTCCTCCCCGCGT
>F5F0GQA01CCQ5R rank=0003592 x=848.5 y=1005.0 length=206
CGCAGTCGGTGCTTTTTCTTTTTGTCAAAGCTGTACTGACAACATGGATTTCTGTCCAGGAAGGTTCTGTTAAGAGCAAA
ATGTTGATGGCGCCCAAATCACTGGTGAGATACAATCAGACACCATAAGCAGCAAACCTATGAAGAGGAGAATCTCCACT
CTATTTACAATTCTTGAGCAGAT
>F5F0GQA01BC9LX rank=0003622 x=444.0 y=83.5 length=222
ATCACCACTGAGCTGAGAGTTGAGATAGCAATGCACCAGCCTGATCAACAAGAATTTGTCCTAGTGGAGTGCATAGTTTC
AGCTAGCATTGATGCAGTACGAAACCAAGTGTAGATGCTGATTCAGGTTCAGGCTGGCTTTCCTGATTTTGAGTGCCATC
AACACTACCGTACTTCCTGCAGTTCTGTTCTCCGCATTATCTTCTGTCTGTCCATTATGATT
>F5F0GQA01CCK49 rank=0003639 x=846.5 y=1403.0 length=66
TTGATCACCTGGTGCAGGTCAGATTCCATGAGCTCAAACAATATAAATATCTCTGAACTCCTCGGT
>F5F0GQA01AR4W7 rank=0003660 x=203.0 y=1369.0 length=64
CCTTCCTTGACGAAGGGTAGGTCTTGAGGTTCTCAAGGGAGGTGTTGACGGCCTCCTTCTCCAA
>F5F0GQA01BUOIR rank=0003663 x=642.0 y=1553.0 length=335
ACGCGGGAGCTGCTGGGATTGCAATCGCTGGTTTGCAGCTTTTGTTTGGTTGAAACGAAAGGGATGGTCCGTGATCATGA
TATCTGTACAGGGTCATAGTAACTTCTCATTGTGATAGGAATGCACTTTGGTCTACAAAAGTGCAATGCTCTTTTTCTGA
AAAATAATTGTGGATACCAAACAATAAAGTCTCTGTTTGGGACCACAAATTATATGAGAGATTAAGGAGAGATCTCCGTA
TCATGTTTGTAAGGATCATACATTCAAGCAAAAAAGAAAAAGTACCGACTGCG
>F5F0GQA01A1CQ4 rank=0003668 x=308.0 y=1342.0 length=141
ACGCGGGACAGAAGGAGCATCTTAGGCCACATATAATGGAGATGGCATAGAAACAAAATTACAAAGAAAGGGAAGCCTAG
GAAATGCTTGCTGCAGTATGTAGCAGATGATGTCTTGG
>F5F0GQA01BQHEJ rank=0003677 x=594.0 y=2313.0 length=194
AAAAAGCAGTGGGGGTATCAAAAACGCAGAGTACGCGGGGGGGGCACACGACTCTCGGGGGCAAAAACGGGGGATATCTC
GGGGGCTCTCGCATCGATGAAAAGAAAAACGTAGCAAAAAAAAAAATGCGATACCCCCTGGGGGGTGTGAAAAAATTTTT
GCAGAAAATCTCGCGTACTCTGCGTTTTTTGATA
>F5F0GQA01A4NWS rank=0003686 x=346.5 y=122.5 length=68
TTTCGCAACAGGTCAGTTGCGGCAACGAAATGGCGCGAAACCACACGAAACATGTAGTTTTGGAACCT
>F5F0GQA01ALPIM rank=0003721 x=130.0 y=476.5 length=79
TACGCGGGAACTGTTTCCAAGGTATTGCTTTCAATCTGTTCACTTTTGACGGACCCA
>F5F0GQA01B8NKG rank=0003735 x=801.0 y=2238.0 length=209
TTTAGGCTATTTCTGGTGGGGAGTACTGTGCATGAGATGCCACGTAGACTTTTAGTTGATGCGACGTAACATTTAATATG
ACTGTATCTTAAGCTATGGCACAAAATTTTATAAGATGGGTCCACTTTTACAGATACAAGCATTACGGTAATTGATTCTT
TTGAAAAAGAAAAAGTACCGACTGCG
>F5F0GQA01A516P rank=0003864 x=361.0 y=3839.0 length=73
AAAAAGGGCTACACGGGCCCATTTCTACAAACACGACAGGGCTCAAATTTAGCAAATTTTGGGGAAAAAAAAT
>F5F0GQA01AKBHB rank=0003923 x=114.5 y=1165.0 length=81
CTGACAGACATGTGAGATACAGCATGCTGCTCGCTATGAGCTCAGTCTGTGATATGTGATGCGAGACTCTGTATCATCTG
A
>F5F0GQA01B0N44 rank=0003967 x=710.0 y=2470.0 length=97
ACGCGGACACGCTCACCGTCGTGTGCCAGCACCAGGTGGACGGGCGTGGAGGTGGCAGACCAGGGACGGGCGGT
>F5F0GQA01BGJG8 rank=0003973 x=481.0 y=1290.0 length=60
AAGGAGAACAGGCTGTTCTTCCTCCGTTGTGAGCAGTGTGGTTCTTCGAGGTCAGTTGCT
>F5F0GQA01CHVR8 rank=0003993 x=906.0 y=2710.5 length=80
TACGCGGGCGCTAAGGAGTGTGTAACAACTCACCTGCCGAATCAACTAGCCCCGAAAC
>F5F0GQA01BSTKY rank=0003998 x=621.5 y=816.0 length=147
ACGCGGGGACGGCACACGGTTCGACTAACAGGTGGTCCTGGATGATCGTGATTCATCAATTTCTTCTGTCTGATCTCAAC
TTCAAAAAGAAAAGTAACCGCTGCG
>F5F0GQA01BP214 rank=0004002 x=590.0 y=106.0 length=74
ACGGGGCCCTTGAAATCACCGTGAGTGGCGAGAAGTACAGGTGCCTCCGTTTCTCCAAGGCGAAGAAATGAGGA
>F5F0GQA01B286G rank=0004014 x=740.0 y=166.0 length=292
ACGCGGGGGAATGCGCCGGGTAAGGATTGGGAATGGGAAGGTCGTCGCGTTAATCTAGTGTTCAGTTTCTCGTGATTAAT
CCATGGATGCAATATAATTATCCAACAAATCCATCTCTAGTCTTTGGGTGTGTTAAGTTGAGTTTCTTCATGGTTTGGAT
CTATCAAGTGTGCTCGATATGTATTGTATTTGTATGTAGCGCAATATGCTTGAATAAAGCTTTGGTTTGCATAAAAAAGA
AAAAGTACCGACTGCGACTCTGCGTTGAT
>F5F0GQA01BRBRB rank=0004059 x=604.5 y=693.0 length=78
TACGCGGGCGAGTGAAAACAGCAACGGGTAACTTCAGAGTTCGTTCGTTTCCTTCT
>F5F0GQA01BWIPR rank=0004078 x=663.0 y=1325.0 length=183
CACAGTCGGTACTTTTTCTTTTGTCACGGAGTAATTTTATTTTCTATCATTATTTTCCTTAATCAGTCCCATAATAAAAT
TAAGAAGAAATATTACAGGAAGACAATATGCACAAATTCCCAAGGTTCATCCCGCGT
>F5F0GQA01BWYJU rank=0004089 x=668.5 y=1368.5 length=247
ACGCGGGATGAAGGTGTAGTTTAAGGCGGTCATTGTGATGCACGTAATTAGTAGAGGCGTGATCTGATCAAACAGGGTTG
GAGTACGTCGGGAGTGTGTGGAGACGAACGGACGAATGGGTGATGTTGTAGATATTAAGTGCATAGTGTAAATGTAGCTC
GGGACTTTCGGTATGTGTCAAAAAGAAAAGTACCGACTGCG
>F5F0GQA01CI21C rank=0004166 x=920.5 y=1422.0 length=57
ACCAACAGCATTGAAGACGAGGAAGCCCTGGAGACCAGTGCAGTTGTCAGCAAGCTT
>F5F0GQA01BRLMS rank=0004199 x=607.0 y=1202.5 length=394
TTTGCTGATGATAGTGTTCCCAGATGGCTTACAGCTGCACAACACATAGATTTTGACACTATGGCTGGAGCAGATAAGTT
CGGGAATATATATTTTGCTCGTCTTCCTCAAGATATCTCAGATGAGATTGAAGAAGACCCAACTGGAGGCAAGATTAAAT
GGGAGCAAGGGAAGTTAAATGGTGCCCCTAACAAAGTTGAAGAAATTGTGCAGTTTCATGTTGGTGATGTCGTCACATGT
TTGCAGAAGGCCTCTTTAATTCCTGGTGGAGGTGAATGTCTTATTTATGGAACTGTGATGGGCAGTGTGGGGCACTGCTT
GCATTCACCTCCAGGGAAGATGTTGACTTCTTCTCTCACTTGGAGATGCATCTCCGTCAGGAGCATCCACCATT
>F5F0GQA01BEK9D rank=0004211 x=459.0 y=399.0 length=210
AAGGGGCGGTACTGTCAGGACGGACAAGGAAGGCGACGTGTAGAGGGAATAGCTGCCTGTTACGTATTCTATTATGCAAG
GCGTATTTTGTGTGGGACCCCGATGTCAGAAGGGGATTGGGCTTATAAGCCATGTACCGCGATAGTGTATGATCTATCCA
AAAACTAAAGAAAACCACGAACTCGTAGGACGAAAAAAANAAAACAAA
>F5F0GQA01BCQUM rank=0004216 x=438.0 y=348.0 length=80
TACGCGGGAATGGTCCGGTGAAGTGTTCGGATTCGCGGCGACGGGAGCGGTTTCGCCG
>F5F0GQA01CBO9K rank=0004260 x=836.0 y=1046.5 length=134
CGCAGTCGGTACTTTTCTTTTGTAAGGGGACCCGTGTCGTCTGGGATGCGTGTCTTTCAATTGAGTTGCTTCACTTGAAG
CCCCGCGT
>F5F0GQA01CHTEG rank=0004288 x=905.0 y=3718.5 length=93
ATATATGTATGTATATACATACATATATATGTATATACATACATATATGTGTATGTATATATGTATCCCT
>F5F0GQA01CA3SC rank=0004303 x=829.0 y=1882.0 length=72
TATGTATATACATATATATGTATATACATATATTTATTGTATATACATATATATGTATATACATTACATTAT
>F5F0GQA01B6NS6 rank=0004342 x=778.0 y=3448.5 length=197
TATCAATGTAATGTATTGACTGCCTTGATTGATGTCAAAGTCTATAATGTGCAGTCTTTCTTCACCTTTGCAGGCTTCAA
TTATAGCATAATTGGCAGCCATGAATCCAACGAAGCATGGACATATTTCTAAAGAAGGATTTGTCATTGCTGAAAGACTG
ATACAGAGTTGGAGGATCCTTGCATGTCAAGGCCTTA
>F5F0GQA01BS27D rank=0004369 x=624.0 y=999.5 length=69
CGGCGGCCGAGAAGTCGACGCCGCCGCTAACCTGCCTGGCGTTGGACCGCAACGGCGTCGACTTCTCGG
>F5F0GQA01B6HB5 rank=0004398 x=776.0 y=3251.0 length=239
TTTTATTGGTTATTCATATAGATTGACAAACCTTATATACTCATTTTAAAGAAGGTACACCAATACTGTGCGCTTGTAGC
ATAAAATTTGGATGTTTAAATGCCAAGTAGTGTGCCAATCGATGCCAATACATGTGGTATTATATCTTTTTAATTCAAGT
GAGTTTTCTGTAGAAAAATAAGTTGCATATTTAAGATGTGTAGGAAGACACAGCTGATAACATATGCATATAGTTTTCA
>F5F0GQA01BK512 rank=0004427 x=534.0 y=88.5 length=123
CGCAGTCGGTACTTT
>F5F0GQA01BSZDV rank=0004467 x=623.0 y=145.0 length=222
CGCAGTCGGTACTTTTCTTTTGTAGTATTGCAAAACTATAGTACTAGAAAACTATGCTTCCAAACAAGACCTAATACAAC
AAAGCTGGCACAGCATTAATTAGCATCAAAGTTACATTCGCCGAAAAAGTATTCTGCAAACAGATCCGAAGTGAATCTAC
AATGTAAACCCCGCGT
>F5F0GQA01CBVPN rank=0004478 x=838.0 y=1209.0 length=78
TACGCGGGGACGCCAGTACTACGCCACTAGCAGCGGTTGGCCACCACCCCNCCGCC
>F5F0GQA01BEHUC rank=0004483 x=458.0 y=66.0 length=135
ACGCGGGATGGTCAGAGGCTTCTCGAGAGCAACTTTTCCCCTTGTCTACTATCTACAGTTATTAAATACAGTAGGTTTTA
GTTTTGTCTGTCTATGGAAGTGTCTCTGCTGCG
>F5F0GQA01BNQJ0 rank=0004491 x=563.0 y=1182.0 length=97
CGCAGTCGGTACTTTTTNTTTTCTTACCACGAACTTAGTTTTAAACTTTTAATTTTCTACGTACACACAACAAC
>F5F0GQA01B4MCB rank=0004515 x=755.0 y=2441.0 length=66
TGAGATCGTAGGGTAGCTCCTTATGGCCATGAGGGATGTCGCGGATTCAAAATTACGAAATGTGAC
>F5F0GQA01B1ICW rank=0004535 x=720.0 y=670.0 length=71
ATACGCGGGGTGAAGTGTTCGGATCGCGGCGACGGGAGCGGTTCGCCGCCC
>F5F0GQA01AXDSI rank=0004546 x=263.0 y=384.0 length=108
CGCAGTCGGTACTTTCTTTTATTTCTACGACCAAACGTTAAAGTACACCCTTCGTTATTTATTAGTCTACGAGTAGCAGC
ACACC
>F5F0GQA01AUY3Z rank=0004551 x=235.0 y=2733.5 length=66
TTGTCAATGAGAATACTGTAAGTAGCATCAGGACGGATGATCAAAGTGTACACATGAGTCAACTGA
>F5F0GQA01BNMZ6 rank=0004569 x=562.5 y=676.0 length=108
CGCAGTCGGTACTTTTTCTTTTTGTTTGTATTTTCTTTTTTTCCTTTTTACTTTTTTTACTTTTTTTTNTTTTTTTTCTT
T
>F5F0GQA01BGAMV rank=0004584 x=478.5 y=2117.0 length=490
TTTTCCGGCTGGCATCACCTCGGCTCTCACGTTATCGATGCCAACCTCCTTTGCAACTGCCTGTGCAGTCCTCCAGTTAT
CCCCGGTGACCATAACTGGATGAACACCCATCTTTTTTAGGCCTTCTATAACCACAGCAGCCTCCCTTTTCAAAGGATCG
GTTATCCCAATCAAGCCAACGAAGTCACCATCGTATGCTACGAGAATACCAGTTTTGGCGTTCAGCTCCATGTCTACCAA
GAAACCTTCAGCTTCCTCAGGAATGTTTACCCCATTTTCAGTCATAGGCACGGTTCCCTACCAAAATTTTCTTCCCAGTG
ATCCAGCACTGAATCCCTTTCCCAGGCAAGGCAGAAAAGTCTGTGACTTCCACAAGCCACTGAGAAAGTATCTCTTCTTT
TCTTTTCTTTATGCTGTCTTCTGCTGAGGGAAGTTTGCCGAAGAAATGGAAATGAAATGCCCCGCGT
>F5F0GQA01A9KX9 rank=0004586 x=402.0 y=191.0 length=109
TCATGATGATATACTTATATTGTAGTAGTAATAAATTACCACTGTATATAGTAAATGACAAAGCGAAACCTTTCACTGCA
AGAAGAAGAAAATTTACGGGCTGCGTCCC
>F5F0GQA01AOKZN rank=0004608 x=162.0 y=3505.0 length=114
GAAGATGACTACTTGGAGCAGGTCCTAGAAAATCCAAGAAATGGAATTACAAGCTTACAGCTTGGTTCATTGCAAATAGA
ACATTTCCTCAGGCTGCTCAATATACATATGCTG
>F5F0GQA01B4FRU rank=0004613 x=753.0 y=2120.0 length=236
ACGCGGGCACGACTCTCGGCAACGGATATCTCGGCTCTCGCATCGATGAAGAACGTAGCAAAATGCGATACCTGGTGTGA
ATTGCAGAATCCCGCGAACCATCGAGTTTTTGAACGCAAGTTGCGCCCGAGGCCTTCTGGCTGAGGGCACGCCTGCCTGG
GCGTCACGCCAAAAGAAAAGAAAAGTACCGACTGCG
>F5F0GQA01CCGAY rank=0004699 x=844.0 y=3320.0 length=209
ACGCGGGTGGACAGGCGGCGGTGGCCGCAGCGATGGAGCCGCCGGCCATGGCGTGGGTGCGCAGTCTTCATCTCTTGGTT
GGTAGGAGTACACCCAACTCCAGGTATCAAATAATGTATATAAAAAGAATTCCAAAAGAAATATGTATCAAACAACGATC
GAGTTGTCGCCTGCCGATTTTCTACC
>F5F0GQA01BPQVZ rank=0004710 x=586.5 y=717.5 length=127
ATCACGAATAAACGCACTGCACAGATCAGATCAGGGAGAACACTGAACACCTTCTTGCCGGCGTTCTTGTTGTAAGATAA
GAGGTCGTATCTGCTGCGGGAGCGACTGACACATGATGCCAGGAGAT
>F5F0GQA01CCHE4 rank=0004737 x=845.0 y=670.0 length=167
CGCAGTCGGTACTTTTCTTTTGGTCATGGCGTCGTTGAAGCATGATACTGCCATTGTTGAATCGCGACACTAGGTTTCGT
TGTGGCAAGTCGAGATGCGGGCAGTGCTGTCACATGCCGACTTAGACGATGCTCTAGAAGTTTC
>F5F0GQA01CD2H2 rank=0004774 x=863.0 y=920.5 length=306
CGCAGTCGGTACTTTTCTTTTCCTTATGTAGCCTTCTTGAATGAGCTCAAATTGCCTCCGATCTTCAGGCATCCATTTCT
TGATTTCTTTGGCACTCAAGTCGGAAAGACCTATGCTATCCAAGAAGAGTCTTAGACGAACTTCATCCTGTATTTGTTCA
GCCTTGGCAGTCAATCCAAGCAACAGAAGCAAATAACCACCAAATTTGTCCCACATATACACCCATTCAGTATCAATTGC
TTCTTCTAAAGCCCCCGCGT
>F5F0GQA01CHKRB rank=0004786 x=903.0 y=709.5 length=283
ACGCGGGGGAGTCCAGCTGAGTCAGGTGATGATTCGCAAGAGGCGGACGAAGAACTGAAAACCTCAAAGTCTGATATGAC
TGCAGGGGATGACGTGTCATATTCTGCTAAAAAGGTAAAAACTTGAAAGATAAGCATAAGACAACTAAAGTCCAAGAGAA
AAATCAAACTGAGGGAAGATCATATGAGCAGAAACTGGATCAAATAACTCAGAAAAAAAGAAAAAAGTCCGACTGCG
>F5F0GQA01A5NFP rank=0004808 x=357.0 y=1107.0 length=244
GCATCTATAGAATCATACTCCCAGTTCGATTGAAACAGGGAATATACGGTGTGACACTAGCTCAGGTCATCCTCAAAACT
CTGTAGACTGCTCTATAAGCAAGAAAGTGTTCAGCAAAGACCAAATAGTAGTTTGAGATAAATTGAATCTTTTGAATTTT
CCTACGGGTACCCAGTTGAGAGCACTATTTCTCTCCCGTACATTGTAGCTTTAGGCAATTGTGTATTGTTATGCACTTAT
GTGC
>F5F0GQA01ALXRT rank=0004832 x=132.0 y=2983.5 length=81
GCAGTTATCCGCAGAGTAGTACATATATACATACATATATATGTATGTATATACATACATATATATGTATGTATATACAT
A
>F5F0GQA01B4II8 rank=0004857 x=754.0 y=1602.0 length=158
ACGCGGGATATTCACCAAGTTGGAAGGGCATCTCGGATGGGTGATGAGGGTATGGCTGTTGTGTTTGTGAATGAGGAGGA
TAGGAGAATTTTCAAAGAGCTTGTTCAGGTTTTGAAGACCGCAGGAGCTCCAATA
>F5F0GQA01BBAIC rank=0004858 x=421.0 y=2146.0 length=221
AGACAAGAACTATGGATGGCAGCTTGTCTTGCCTGCTTAGCTAGTTATCAGAGATCTTGTTGGTTTCTCTTCTAACTTTG
ATGACTGAGTGCTCCATCTTCTATGCAATACCCATAAATTCAGCTTGGATAGGTCTCAAGGGCCAATTTAACTCTCTGTG
AAAAAGAACCACAAACAAAAAGAAAAGTAACCGACTGCG
>F5F0GQA01BKBT8 rank=0004878 x=524.5 y=1886.5 length=147
GCATGTAAGGTCATTTGCATAGTAGGCTCTCCTTTGCCAACCTTCGTAACCTGGCGTGACTTGAGGTCCAGAGTGAATAG
CTGAACACTCCACATTGTTTGTAGTTGCCAAGCCAATCACTTCAAGTGAGCAAGATGAGCGACACTT
>F5F0GQA01B4FGU rank=0004930 x=753.5 y=1724.0 length=78
ATAGCGTGACTGTGATGTATCATCGACTATGATATCTACAGTCAGTACAGTGATATAGTGAGCACAGTCATATGTGTG
>F5F0GQA01A8QHE rank=0004943 x=392.5 y=1664.0 length=334
ATACACTCTTTCTTAAACCTTAGAAGAACCTAAAATATAAACATACAGGTGCACATGCACGTAGGATATGAATTTTAACA
GACACAAATAGAAACAGACAGAGAATAATAAACACAACAGAGTGTACTACGACAAAGACATATCACTACAAACACAGCCA
GATTAAAAACATATACAGATCAGATTTTAACACAAGACAGACAGACAGAACACCTACACAAACGGACAGATAGAACACCT
ACTCACTTCTCTCTCAAAATAGACACACACAAGGACACAAAACACAGCACATGCCTACAGACCCACCCACAAAATCCACA
CACACACCCGCCTG
>F5F0GQA01CH3NP rank=0004956 x=909.5 y=627.0 length=160
CGCAGTCGGTACTTTTTCTTTTTCGCAACGAACATGCACAATCCACTACTTTAGGTCCAAAACTCATGTTTGGAGCCCGC
GT
>F5F0GQA01BRHCP rank=0004998 x=605.0 y=3847.0 length=174
AAAGCAGTGGGTATCAAACGCAGAGTACGCGGGGGGCACGACTCTCGGGCAAACGGGATATCTCGGGCTCTCGCATCGAT
GAAAGAAAACGTAGCAAAAAAAATAGCGATACCCTGGGTGTGAAATTTGCAGAAAATCCCCCGCGAAACCCATCGAGTTT
TTTTTTGTAAACGC
>F5F0GQA01CHLHD rank=0005004 x=903.0 y=1647.0 length=201
ACGCGGGGCGGACGAGGAAGCGGGAGTGCAGCTGCGGCGAGAGGCGCCATGGGTACCCTGGGCCGCGCCATCTTCACGGT
GGGCAAGTGGATCCGCGGCACGGGGCAGGCCATGGACCGTCTCGGATCCACCCTCCAGGGCGGCCGCCGCGTCGAGGAGC
AGCTCTCAAGGCATCGCA
>F5F0GQA01BHRDZ rank=0005070 x=495.0 y=853.5 length=165
GCACACGACTCTCGGCAACGGATATCTCGGCTCTCGTCTTTATTCGATGAAGAACGTAGCAAAATGCGATACCTGGTGTG
AATTGCAGAATCCCGCGT
>F5F0GQA01AM4ES rank=0005075 x=146.5 y=898.0 length=87
TGATGACCTGGTTAAGTTTAACATGAACTGTAAATGTCAGCTGAATGAGCTGGGACAAATGACTCTCCAAGGCACACAGG
GGATAGG
>F5F0GQA01BV4T4 rank=0005079 x=658.0 y=3818.0 length=73
TTTCGGAAGTTCTTGGGGTCGTCAGGGTCCTCAAAGGGTAAGCACCAACCAGCATCACGTACAGGGTCACCC
>F5F0GQA01AO2NS rank=0005133 x=168.5 y=1830.0 length=313
TTTTTGAACGCTGGCGAGATGATTCACCTCCTTCGTCGGAGCTTCCTTGCTGCTGCTGGCTGGTTTATCTGTGTTTACTT
CAGAAGGTGTCGCTTCATCACTAGGAGGCTTTGGCCGAGCTTCACTTTCAGAGAACAGATAACAAGTGCCAACAGTTTCT
TCATACCCTCCAAGCATCTTCAGACCATTACCTACTATCAAGGTAGGCGTCAGTGTATCTAAACCAGAGAGTAAAAACGG
AGCACCTGGTGGTATGTCTGAATAAAGGCAATCATTCAACTCTCCCGCGT
>F5F0GQA01BRJTZ rank=0005161 x=606.5 y=2965.0 length=60
GAAGCAATTTATAAGCACAAGCCGAACTGGTGAATCAAGGGCGATTAACTTTGTAATAGC
>F5F0GQA01A7XG3 rank=0005178 x=383.5 y=933.0 length=89
AATCCTGAAAGCCAGCAGCTAAAGCGGATCCTGCCAAGACAGTTACCAACAGTGTTCCTAATGGTACTGCTCACACTAAC
AGCGGAACT
>F5F0GQA01BM3QK rank=0005231 x=556.0 y=282.0 length=67
CCTGAGAAGGTGTCTTGTAAAGGATGCTGGAGGTATCGGAAGTGCGAATGCTGACATGAGTAGCGAT
>F5F0GQA01CGOYL rank=0005248 x=893.0 y=459.0 length=80
ATATATATGTATGTATATACATACNNTATATATGTATGTATATACATATATATGTATGTATATATGTATCCTACTCTGCG
>F5F0GQA01BUUQ8 rank=0005290 x=644.0 y=1442.0 length=113
AGGGATACATATATACATACATATATATGTATGTATATATGTATCCCTACTGATGACCGTGCCGCGATAGTAATTCAACC
TAGTACGAGA
>F5F0GQA01AKY9V rank=0005333 x=121.5 y=3329.0 length=51
TGGAATCAGACTGCTGCTGCAACCTTCTAAGATGCTCCTTGAGATCCCTCG
>F5F0GQA01A6VXK rank=0005339 x=371.0 y=1430.0 length=189
TTGGAATGTCCAAAGCACCTTGCTGGTTGAGAATCCGGATAGAGGTAAGCCGCAGCAACTGGCCAAGTCGATCTCCTCAC
TGCTCCCATTGTGGAAAATCACCAACAATCTGCGGTTGAGCTTCTGTATGTGTAGCTGCATTGCCCTGACGACCTGTTGT
ATCTCATCACGGGATCCCTGGGCCACCC
>F5F0GQA01CH049 rank=0005357 x=908.0 y=1467.0 length=96
CGCAGTCGGTACTTTTCTTTTATTTCTAAACAATAGGAGTAGCGATTGCTCTCTCTCTCTCTCTGGTAGTGAG
>F5F0GQA01BVCRQ rank=0005378 x=650.5 y=212.5 length=193
CTGAAATGATCTCTTTGTTGTTTCTTTCGGATGTATCCGGAACCACTGGATTGAAATGTTTGACAAATCCATTTGAGGGC
CACTCAGACAGACTATACGCAGCATTGATCCTAAGCATTGGAGACCCTCCAAATCAAATGAAGTGGTAACATTTTCTTTA
GCCTTTTATGCAATTCCAACTCTTTCAAAAGAT
>F5F0GQA01BWB2L rank=0005408 x=661.0 y=907.5 length=112
AGGGATACATATATACATACATATATATGTATGTATATACATACATATATATGTATGTATATACGATACATATATATGTA
TGTATATAC
>F5F0GQA01BY5ML rank=0005440 x=693.0 y=1451.0 length=262
ACGCGGGGAGGCCTCACTCACCGTCAGGCATCAGTAGCAGCAGCTAAGCTAAGCTCTCGATCGATCGTCAGCAGAGGAGC
TCGTCTCTGTCTCTGCGGCGTACAATAAGGTCAGGCACCTGCTTGCTAGGCGTGCTCTGCAGCTAGCGGTGGTAGTGGTA
GTCTGGTAGCAGAGGAGGGAGATTCGAAAGAGCAAAAAGAAAAAGTACCGACTGCG
>F5F0GQA01A5GM2 rank=0005556 x=355.0 y=492.0 length=207
TGCGGTTCCACGGTGAGTAACGTGCTGCTGAGTGAGTCTAAAGAGAATGGTGCCTATATATCTCATATCTGAGCAGATTT
TGAATACCATTATTTTGTAAAGTAATAATCCAGGAAAGCAATGTTTAGATGCCAGTTTATCCGAACATCCACAGTGCTTG
GTGGTAAATAATTGGCTTCTGAAATCCTCCCATTGCCGTTGCTTAAC
>F5F0GQA01CD6CQ rank=0005598 x=864.0 y=1816.0 length=169
CCCGCGTACTCTGCGTTGATACCACTGCTTTCCCGCGTACTCTGCGTTGATACCACTGGCTTTCCCGCGT
>F5F0GQA01BEB69 rank=0005620 x=456.0 y=947.0 length=145
CGCAGTCGGTACTTTTTCTTTTTGTTATCATGAAGAGAAAAGAAAGGTTACCGTTCGTTCGGGCCCGACCTGACACCAAA
CGAAGGGCGGTAGATTTATTAGATTATGATGATTTCTATGGA
>F5F0GQA01BWFHZ rank=0005623 x=662.0 y=1253.0 length=171
ACGCGGGTGGATTGGAACGTGGCATGATCCCTTGCAGAGTGTTAGGACGCTTGGCGCGACAAGTTCCCGAACGTGGCCAT
ATCTGAGGCTCGCGGGAAGACTGCCCCTTGTGTCATCCATTTTTTAGTTTTATTTCTAAGAGACCTAG
>F5F0GQA01A2HZ6 rank=0005631 x=321.5 y=1556.5 length=65
TAAGAGAGGAGATCTAAGGCTTCTCAGGCAAGCTCTAGACAGACATGAAGACCAATTTTTGAAAT
>F5F0GQA01AIAWC rank=0005643 x=91.0 y=1306.0 length=140
ACGCGGGTAAGCAGTGGTAATACAACGCAGAGTACNCGGGAAGCAGTCGGTAATACAACGCAGAGTACNCGGGAAGCAGT
TCGGAATACGAACGCAGAGTACCNC
>F5F0GQA01BCC4K rank=0005672 x=433.0 y=3042.5 length=134
ACGCGGGAAGCAGTGGTATCAACGCAGAGTACGCGGGATTCTGCAATTCACACCAGGTATCGCATTTTGCATGCCCAAAT
AGATGACACATATGTGCTTTATAAAGAAA
>F5F0GQA01AR4KD rank=0005741 x=203.0 y=907.0 length=286
TTATCAACCATATTTGATATCTCCAGAGAAAGGATTGAGATCGTTAATAAAATAGTACTGGAAATGGCAAAGGAACCATC
ACGACTATGTGTTGAAGAGGTTCATCGTGTATTGCTAGACATAGTGAATGCTTCTGCAAATGCTACACCAGGACTTGGAA
GATATCCTCCATTCAAACGTGAGGTTGTTGCAATAGCATCAAATGCATTGGAGAGCTTCAAAAATGATGCCAAAAAAGAT
GGTTGTTGCACTTGTTGATATGGAACGTGCCTTTGTCCCCCTCCAC
>F5F0GQA01AS9PI rank=0005758 x=216.0 y=980.5 length=107
ACGCGGG
>F5F0GQA01BPOZO rank=0005775 x=585.0 y=2354.0 length=62
TGTATTTCCATAGCTCAATGGATGATGGTCCTTCAAGAGCTGTTGTCTGAGCTGATCCCACA
>F5F0GQA01BXEIW rank=0005781 x=673.0 y=1590.0 length=143
ACGCGGGGTCCTGAAACTCCTCCGCTATTCGTGCGGCAGGTCACTCCTCACTAGCAGTATTTAATCGCTGCTTGAAAAAG
AAAAAGTACCGACAGCG
>F5F0GQA01BUKAQ rank=0005843 x=641.0 y=176.0 length=302
CGCAGTCGGTACTTTTTCTTTTTGCAAATGATTCAGCATCTTCTTCAATGATCTTGATCATCAGCTTAATTTTGCTATCC
ATGTCTGCATTTATCAACGATTCAAGAAGAAAATGGTTCATTAAAAACTAAAGAAAGGTCAGCCATGCTATAAGAAACAA
GATACAAGCCTAAACTACTACAATTGATCAATTTAACAGATAGATCCGCTAAAAAGACCCCGCGTACTCTGGGTTGATAC
CACTGCTTTCCCGCGT
>F5F0GQA01CG46P rank=0005845 x=898.0 y=1007.0 length=382
TGCTTGTTGTTGAGCATAGAGGAGCATATATCCGCTATGTGTAGTTCACCAGAGAGAAGAGCTGGGTGTTCCCACGAGCT
AAGACACACCAATCAAGAGTTTCTTTTGAAAATAACTGCTCGCATTGAAGGAGATATGCCCCGTGGCCCACTTTTTCCAT
GTCTCGGATGAACACTTCAAGCTCCCAAATTCACTGCTGGTGCAATCTTACCCTGCGGGCGAGGACAGAGCATAGGGCGG
TGTCGTCGCTCCCCCACGTGGTTGCCGCGTGCCCCGCCTCCCTGCTCGCGCAGGCAGCCAAGCCGCGCGTACCGGGGAGG
GAAGGAAGCGAGCCGCACCGTCGTCGTCGTCCCCCGCGT
>F5F0GQA01CA1WJ rank=0005846 x=828.0 y=3537.0 length=229
ACGCGGGAGAACATAGCTATATGAAATGATCTACTAACTCCTAGAAACATCTCAGATACAAGTCTGCTTTCGATATATCT
CTGTATACTGTATACACGGATAGAGAATCCGATATATCCGTTTGTGAAATAAACGCTAAACCCNCCNCCTACCCTCCACT
ACTACTAATAAACTAAAGTAAAGGTAAAGTTTAAAGTAAAGTTAAA
>F5F0GQA01A5AQW rank=0005897 x=353.0 y=1046.0 length=51
CTGCTGTTGCATTGCTGCTGCTATCACTTATTCGAAATGAAGATGATGCCT
>F5F0GQA01ARH5Z rank=0005988 x=196.5 y=549.0 length=59
CATACATATATATGTATATACATACATATATATGTATNTACATACATATACTATGTATG
>F5F0GQA01A8SQ0 rank=0006001 x=393.0 y=506.0 length=372
TTTTGCGCCTGGTCACACAGATGGTCATATGGGACTTCTCCATGTCAATACCAATACATTGATTGTTGGGGATCATTGTG
TAGGGTATGGAAGCGCAACTTTGGACAGTAGAAGTGGTGGCAACATGAAGGACTATTTTGAAACAACATACAAATTCTTG
AACCTGTCACCTCATGTCTTAATTCCAATGCATGGAAGGATCAACTTATGGCCCAAGCATATGCTTTGTGGATACCTCAG
GAACCGAAGGGCTAGAGAAGCCTCAATTTTGCAATCCATGGAGAATGGGGCCCAAACTCTGTATGAAATAGTCTCAAAGC
CTTATAGTGATGTAGACAGGAAGTTGTGGATTCCTGCTTCTTTCAATGTTCG
>F5F0GQA01A52IF rank=0006075 x=362.0 y=165.0 length=187
TTTTCGGAGGGCCTATATGTGAACTTGGTGTTGCCATAATATAATATTGGAGTGTTTTATCCAAAAACTAGGGCTGTCTA
CCACACCAGAAGACCAGAAATGCAGAACCATAGCCAAACATGTGTAAGGTTGTAACTCAATTCTGGCCCATGTCGTCATT
ACATAGGACTAAGCCAGTTCCC
>F5F0GQA01AZU5P rank=0006107 x=291.0 y=1515.0 length=110
ATATCATGATATCAATATACCCAGTTCAGGTACTCTTCCATTCAACTGCATACATTTCCGAATTGGTGACTAAGTTTCTC
TGTTCATCGTTAAATTATTTATGTGTGTTT
>F5F0GQA01BPKT3 rank=0006130 x=584.0 y=1065.0 length=51
CCTTCCTTTCGAATAGGAGATATGCACTAATTGGAGAGATGTTT
>F5F0GQA01A0K51 rank=0006147 x=299.0 y=2455.5 length=68
GCCTCATCAAAGTCAGAATCTTCTGATTGCTCCTCCTCGTCTTCTTGGTCAGCTGAAGCCCACTGGTC
>F5F0GQA01AR7E5 rank=0006175 x=204.0 y=511.5 length=131
CGCAGTCGGTACTTTTCTTTTGTAGTAATACACGCTTAGTTTCCTATTACACACGGTGGTTACATTATATTATATAGTGT
CGCAGGAATAGGAAGTGCAAGAGTCTAG
>F5F0GQA01BGMSC rank=0006176 x=482.0 y=1482.0 length=322
ATACATTAGCATCACAGTACCATGGCACTTACCCAGTTATACTACCATATGAGCATGCACGAACTTGCCAAATCACTGGA
ACACGTAGCTGTTCTCCAGGGCTCGGAACACAGTGGGCTCCTCCTCCATCACCTTCGCCACCTCCGGCGTGTGAGCTACT
GATGAGGACTGAGGTCTGAGGTGAAGGGTCGCTCGAGGAAGTGTCCCCGCGTACTCTGCGTTGATACCACTGCTTCCCGC
GTACTCTGCGTTGATACCACTGCTTCCCGCGTACTCTGCGTTGGTACCACTGCTTCCCGCGT
>F5F0GQA01CGME2 rank=0006217 x=892.0 y=1260.0 length=206
TTTTCACCGTTCTTTCGCGTGGGAAGCCAGGTGCCGATGTCGTCCCCAATCTTCCTGAGGAACCAAGGGTGTAGCAAGTC
GTGTTTTATTTCATTATGAACTGTGCTATGTGTGAGGAACCAAGGGTGTGGCAAGTCCNGTTTTAATTATGAACTGTGTT
ATGTGTGAAGGAAA
>F5F0GQA01B3QXH rank=0006222 x=745.0 y=2691.0 length=82
TAGGGATACATATATTACTATACATATATATGTATGTATATACATATATATGTATGTATA
>F5F0GQA01B1L7Y rank=0006236 x=721.0 y=1580.0 length=400
ATATCTTGAAAGCTTATCTGTTTTCTTTTCAGGAAGGCAACTACTTCCGCAGCCAGCCTGCCACCCATTTCTTTGAAGTC
TCCGGATGTTTTATCTTCATTAGCCTCAGACATTAGGCAATCAGCTCCAGGATCCAATAAAAGCCATTGATTTCTAACAA
GACGTAAATCCAAATGATGACCCTGAAAACCATGCACAAAAATGACAGCTCGCAAGATGCGTCCACCTTTTTACCAGCAC
TACTTTTGGGTGCCAAAAGATTCTCCTTGTAGTTTAGGTAACACAATAGTCTCCTTTTGTTCAGAAGAATTCGACGCTAG
ATCCTTGCTGGAACCATGTACCGGAACAACCATCACATGTTGTTCTATAAGAACAACAGGAACACGTGATGGATCGGCAT
>F5F0GQA01CA648 rank=0006322 x=830.0 y=2138.0 length=51
ACCACTGTATTTCACACATGTGGGTGTTTTACGCCGGACGCCAGAACCTTA
>F5F0GQA01BVJMB rank=0006368 x=652.0 y=897.0 length=132
ACGCGGGGAAATCATCCATCGTTAGAAATAGAAATAGAGGGAGAGAGAGCACCCGACCAGGCAAAAAAGAAAAAGTACCG
ACTGCG
>F5F0GQA01A3GU4 rank=0006375 x=332.0 y=1678.0 length=113
CGTAACTGCTACATTCACAATACTTCTGTAAGGCTATCCACGCTCGTCCAACTCTATGTCCCCGCGT
>F5F0GQA01CIC9O rank=0006413 x=912.5 y=794.5 length=130
CGCAGTCGGTACTTTTTCTTTTTGGTATAAAATTTATATATACTCACAACAATCCAACACCGTCCCCTAAACTAGACATA
AAATTAGTTCCACGTCGAAAGAATAAG
>F5F0GQA01CBIMD rank=0006434 x=834.0 y=627.0 length=317
CGCAGTCGGTACTTTTTCTTTTTGGATGAAATTTGATAAAATACATTGAAGTGTACAGTCACCTACAGCAGCTAATCTGC
ATCCACCACACGTCAGGACAATATTAATCTGAATAAGCAACTAAGCATCCAAAATACACCAGCCAATACATACCAACCCA
GTTTAAGACTGCATGGCATCATCTCCATCTGTTTCCCCTGGGACTTCATTGAACATGTACTGGCTGTGGTACTCCATCAG
GTACTGCGTTGATCTCTTCACATCCCCGCGT
>F5F0GQA01BX6NV rank=0006454 x=682.0 y=1193.0 length=270
CGCATCGGTACTTTTTCTTTTTGTTGAAATTAGATTTATATCGATGTTTAAAATTAGTGACGTTGTAAACATCTTTCCAT
TATCGATATACGCTGCCCATCTGCAGCAGCGTGATCGTCGACCTGTGCGAAATGAATACCGTCGGTGCAGCCCGGCAAAC
GTAAAACCCGAGCAGAGCAGCCCTGCCCCGAATCAGTATGTTGAAGAATCGCCTGACTAATACTAATAAGGTGCTTGTAG
TAAGTTC
>F5F0GQA01BOLSG rank=0006475 x=573.0 y=702.5 length=193
ACACGGGAGTTCCACGTGCCCCACTGCTACTCGGGTCAGAGCGTAAGCCAGTGATGCTTTCGGCTACTGGACTTTAGCCA
TCTAGGGTGCGGCACTCAACCGCTTCGCCTAGCAGCACAACGCTTTGTATTGCTCTCCACAACCCCGTTTTCACGGTTTA
GGCTGCTCCC
>F5F0GQA01BWPJU rank=0006477 x=665.0 y=1992.5 length=118
CGCAGTCGGTACTTTTCTTTTTTTTTTTTTTTTTTTTTTTTTTTTTTTTTTTTTTTTTTTTTTTNTTNTTNTNTNTATAT
ATATATATATATATA
>F5F0GQA01CDK15 rank=0006488 x=857.0 y=2891.0 length=109
ACGCGGGGTGAACAACTCAAGGATTGATCAATTCATTTATTATTTCAATGGGAAAAAAAANAAAAAAAAAANAAAAAAGA
AAAAAG
>F5F0GQA01B1ODI rank=0006527 x=722.0 y=276.0 length=143
ACGCGGGGATACTTCAGCCAATGAAATTCGCTTCTTTTATGCTATTGACCTAAAAGAGTTTGTTTCAAGTTTTCCAAAAA
GAAAAGTACCGACTGCG
>F5F0GQA01BXWPI rank=0006589 x=679.5 y=580.0 length=157
ACGCGGGAAGCAGTGGTATCAACGCAGAGTACGCGGGAACCATCAGTTCATCAGTCAGGTCTTGGTCTTGGTATTAGCAG
CCTGTTTCTCCATCTGTCACTATTATTTGAAATAAAGTTTGATCGATAAAAAAG
>F5F0GQA01B5XNL rank=0006610 x=770.0 y=2319.0 length=176
CATATCAGGATCCTCAAATAAGTTTAACATAACAGCCTCTAAAGCCAAGTACCACTACTGTGTTCAAGAAGAAAACCGAG
CAGCTTTTCAGTATATCAACCTAACAGAATAGTGGCGTAATATGGTGTAATTTCATATTTGCAGTGTGAAAATAAAAAGA
ATTGATTGTGCCACCC
>F5F0GQA01BY67K rank=0006636 x=693.0 y=3502.0 length=89
ACGCGGGTATATTTATGCTAAACATGCATTTTCCTCCTATAGAACCAACTGTATTCAGTAAA
>F5F0GQA01BIZAP rank=0006657 x=509.0 y=415.0 length=101
CGCAGTCGGTACTTTTTCTTTTTGTCAATGAACATGCCCGATCTACTACTTTAGGTCCGAAACTGATGTTTGGGGTGG
>F5F0GQA01CH78D rank=0006687 x=910.0 y=2459.5 length=87
ACGCGGGCTGTTCGTGTTGAATGCAAGTGCTTCGCTCAAGGTTCAATGTGGGCTAAA
>F5F0GQA01CAACA rank=0006697 x=820.5 y=584.0 length=175
CGCAGTCGGTACTTTTTCTTTTTCTAAACAACGCGTTTGATTTCCTCCCTTATACCAATTTCCATCTTTCCACTGACAGC
TGCGAAGAGCTCCCCGCGTACTCTGCGTTGATACCACTGCTTTCCGCGT
>F5F0GQA01BPF48 rank=0006721 x=582.0 y=3178.5 length=77
TACGCGGGACATGTCACAACTCTGTTTCAGATTTGCTAAACGATGCAAATAATGA
>F5F0GQA01B9CBP rank=0006770 x=809.0 y=1555.5 length=61
GTGAGATACCACTCTGGAAGAGCTCGGATTCTAACCTTGTGTCAGACCNCGGCGACGAGAN
>F5F0GQA01B2D0D rank=0006834 x=730.0 y=731.0 length=74
TTTGTAAAAACACTCAATGGGTCCAAAACCTCCATTTTCCGTTCCTGTGGTGTGGGATTTGCAGTTACCTTT
>F5F0GQA01BEDFP rank=0006878 x=456.5 y=2547.5 length=199
TTTCTTCGTGACGTCGCCGCTGCCGCTGCCGCCGCTGCTTCCTGCTACTCCATAGTACCGGATCAAGCCAAGGAGATGCG
GCGGCGGTTCGTAGTCCTCATCTTGCGTGCGCGCACTCGCATCATCATCATCATCGTCACCATCACCTTCTATGGGAATT
TTATGGTCCTGCAAATAGTCTTTCAAAAGCGAGGCGAAG
>F5F0GQA01AWOT8 rank=0006891 x=255.0 y=814.5 length=67
TTTACAGTACTTTAGTGGGGTAAATTCTGCTTTTTTTTTAGTCACAGAGTAAAAGACTCTGCTAAGT
>F5F0GQA01A1F5N rank=0006925 x=309.0 y=1657.0 length=428
TTCTGCGTGCATATCGATTCGCTGGTAATTTGATTAAGCTGCCCGCCGGCGTGCTTTATTTGCAGTTAAGTTTCAGAAGC
TCATGCAGCGAGATCGATCGATCGATATATAGCACTAGTGCAAGAGCAAGACCAAACACAAAGCTGCATATATGCGGTTT
CAGCTGCATATATGCGGTTTTAATTTCTACGACGTAGATCTCTTCAGTTTTGCAGGAGATAGGGGGGCGGATGGAGTAGT
GGCATGAATGCTCATGTAATGTATAATACGATGTGATCATCCGCACCCGTACGTGCAAATGATGCATATATCCATTGATG
TACGTAGGCGGTCAGCATGTAGCTAGATCACCGAATAAAGCTACGCTTTGCTTTGTGTTACAAAAAAGAAAAAGTACCGA
CTGCG
>F5F0GQA01BZL6O rank=0006980 x=698.0 y=2430.0 length=364
GCCGGCCACGGGTGCTTCTTCTGTCTTCTCCGTGTGGTTCGTTGGACGGTCAACGAAGTAGCCTTCTCCAGCGATAGAAG
ATTAAGGAATTAGCAGAGTTATATATCTTTCGTCGCTCAGGACCACATTAAGCCCAAGTTCACGAAGAGATGGAGAAGAA
GTTCCTCTCGAATTTCGCGATGGATCGCCATGAGAAGGTAACCAAGGAGAGGGAGATCGAGCTCAATGCCCTAGTTGATA
CTAGGAATGCTCTGAATCTAATGACTAGTGATCATATGCTGCAATAGCATGAAATTTTGAGCAAGTGATATTTCGGAAGA
AGTCAACTAAGAGGAAGCAGCCTGAGGAAGAAAATAGATGGCAC
>F5F0GQA01BWREB rank=0006989 x=666.5 y=289.0 length=209
AATTTGTGTTTCCTCGTCTATTTGCAACAGGCTCTGAGCTACTGAGCCCAGCAACAAACATCCACAAGTTCATACTTCTG
TCCGCCTTCTCTAATAATGGCTTCTCGCATTTTATATCAATAGATTGTTTCCAAGAGGCCTCACTTATGTACTGTATTTA
GTTGGTACTCAATAGTTGAACTTGGGAATAGATCTATTCTCAAGAGTAG
>F5F0GQA01B58RS rank=0006993 x=774.0 y=342.0 length=137
CGCAGTCGGTCTTTTCTTTTGTTCGCAGCCGTAGTAGAGATCCCCAACGCTTGCCGTTGATCGTGCTCGCGGTCTGGCTG
TCGGCCCCGCGT
>F5F0GQA01BTV5Y rank=0007004 x=633.0 y=1668.5 length=145
CGCAGTCGGTACTTTTTNTTTTCCTTTTTTTTTTNTTTTTNTTTTTNTTTTTNTTTTTNTTTTNTTTTNTTTTNTTTTCT
TTTTCTTTTCTTTTTCTTTTCTTTTCTTTCTTTCTTTCTTTC
>F5F0GQA01BP946 rank=0007008 x=592.0 y=1096.0 length=112
ACGCGGAAGAGATAAAGAATAATAAGTGAATAAATAAGAAAGGAAAGAAATAATTAATGGAAGAAGTAAATAAGAGAGGA
AATTAAGAT
>F5F0GQA01B0B4T rank=0007045 x=706.5 y=3291.0 length=321
TTTATCTCCAATCCCACGCTTTTCCCACCAAAACTAATAGAAATGGAGGTTGCCAAAAAAACCTTAAGCGGAGTGAGGAA
CACATGGATTTCAATACTGCCATGGATTTCTTAAGAATTTCCAAACAAATTTGTTTTTAGAGTGAATTGCACGCCATGTC
GCTAAACTTATTCTGCGGTACCATTCGGTTCCATAAAGTCTGAAAGTGATCATCTGAGTATTTTAACTTTTCAAAATTGT
CATCTAAGTTCATTAACTTTACCTTCTTAATTGACTGAGGTCCAATTGTGGACCTAGATTTAGGTTAGAAAGAACCGCTT
G
>F5F0GQA01BGMZD rank=0007046 x=482.0 y=1735.0 length=244
GGTCTCCTTGGATTGAGCAGAAGCTGATGGCGAGGTGGAGTTGCAGAGGAAGGAATCGTCCGAATCTTTGGACCGGTGTC
GAACAAGTCAGCAGAGTATGGGCTGCATTTCGCGCAGAGGATGGACTTGATGACGGCGGCGCAGGCAGCGTCGGCGACCT
TCATAGCGTCGAACTGCTTGCTGAGCGCGGCGTCGGCGGTGGCGTCGCAGCAGCTGCTGTTGCCGGTGGCGCTGGCGCAG
AACT
>F5F0GQA01CH75Z rank=0007064 x=910.0 y=2373.5 length=211
ACGCGGGGTTGTACCTCGGCGTGTGTATTGTATTGTATTGTATTGTGTATTGTATTGTACCTCGCTTCTTGACGGCAACG
ATGGATGACGACGACGGCCCTCCATCGACAGATCTAGTACGAACTTTAACCATGTTTAAAAAAAGAAAAAGTAACCGACT
GCGT
>F5F0GQA01AOC3A rank=0007074 x=160.0 y=1460.0 length=115
GATTCTGCAATTCACACCAGGTATCGCATTTGCTACGTTCTTCATCGATGCGCGAGCCGAGATATCCGTTGCCGAGAGTC
GTGTGCCCGCGT
>F5F0GQA01A8MEI rank=0007075 x=391.0 y=472.5 length=91
AGGGATACATATATACATACATATATATGTATGTATATACATGCATATATACATACATATATATGTAT
>F5F0GQA01ARIGT rank=0007125 x=196.0 y=939.0 length=182
ACGCGGGTTTACAGCACTGTAGACAGAAAGAGGAGTAGTTGGAATATGGATGGAGGATGAAGGGATAGAGGTGCCCTTGA
TTTTAGCCTTAGTGCCTAACTATGTTGCTTGTGTTAGTTGTATTACTTCTGTGTAT
>F5F0GQA01CDAI4 rank=0007139 x=854.0 y=1534.0 length=82
CTAACATCGACAGGAGATCATCACGCAATTGTACACTGCTTACCTCATCTCGGCTAGCAAGTAGAATCGTGAATGCTAGG
AT
>F5F0GQA01A0LEU rank=0007162 x=299.0 y=2772.0 length=55
AGATAGCATATGTAGCTGCGGAAGATAGCACCGCAGGTGCATCTTGCCTATACGC
>F5F0GQA01CG438 rank=0007283 x=898.0 y=918.0 length=107
ACGCGGGTCAAATCCCATCAGTTTTGTTAATTGCTCTAGAAAATTAATAATCCAAATGCCGTTGTAACAAA
>F5F0GQA01BEU8H rank=0007291 x=462.0 y=1039.5 length=122
ACGCGGGGGCGCCGTCTCCTCTCTCCGCTTCCTCTATAACCACCTCCCCGCACCCTTCCGCCTAGCCCCCTCCCGTTGTA
GAGAGTCGTCCCCCGCCCG
>F5F0GQA01BJGL4 rank=0007298 x=514.5 y=2378.0 length=201
ACGCGGGAAGCAGTGGTATCAACGCAGAGTACGCGGAAAGCAGTGGTATCAACGCAGAGTACGCGGGATTGAAAAATTGA
TGGCCTTTTGCGCCCAAGTAAATGAAGTTCCTTGATTGTAATCTGTAACCCTTATCCGGCTGTACCTTTTTTATTGTTTG
GTCCACCATCAACAAA
>F5F0GQA01A5WYJ rank=0007320 x=360.0 y=1161.5 length=152
ACGCGGGAAGCAGTGGTATCAACGCAGAGTACGCGGGAAGCAGTGGTATCAACGCAGAGTACGACGGGAAGACTGAGCAC
ACAGCTCGGTCTTAAAATAAATATTAGTTAATGTAGTAGTCTCCAATAA
>F5F0GQA01A8LPC rank=0007384 x=390.0 y=3662.0 length=113
ACGCGGGTCTCTTCGGTAGTTTACTTTATTTTCCGTTTATTTTAAAATTTTGGTTTAACGTTTATTTACCTTAGTTAGTA
AGTATTAGT
>F5F0GQA01BIJZ9 rank=0007418 x=504.5 y=1079.0 length=143
ACGCGGGGAAGAAAGCTGCTGCTGCGAAGAAGGACGCCGCCGAGGGACAAGAGGGTGAAGCTGCCACTGAGGAAACAAAA
GAAAAGAACCGACTGCG
>F5F0GQA01AIW7K rank=0007437 x=98.0 y=1550.0 length=318
CACCCTCCAACTGGAAGGACAGAACTGCCTAAGGTCACGCAATTGCTACCAGAAACCAAGCTAAATCAATTCCTGTTTCT
CAGAAACTGACATCACTATCAATATGAACAGCTATCAGAAATCATCAGTACTGCTTAACAAAGGTCCTAAAGCCCAAAGT
GACAAAACCGATGCTCATTACAACCATACAAAGAAACTTGGGCAGCATATCAATAATATTTGCATACTAAATCCATCAAG
CGTTAGCCGAACATCGACATGAATATTGAACACATCTATATGTGGATCCCCGCGT
>F5F0GQA01A5257 rank=0007441 x=362.0 y=1021.0 length=119
ACGCGGGAAAAAGAAACAAAAGTAAGGTAATACAAACGCAGAGTACGCGGGAAAAAAGAAACAAAAGTAAGGTAATACAA
ACGCAGAGTACGCGGG
>F5F0GQA01CBAFY rank=0007463 x=831.0 y=2316.0 length=435
CTAGGGACAAGGTCCTTGTAAGGAAGCACAAACTTTTCAAGAAACCTTCTCAGGCAACGAGGCTGTGTAGTAGTAGCCGA
AATCAACATTCAGCAACTCCTTCTTCCTCAGAAGCTTTAGCAGCCAATACCGGGGCAACAACCTCCGCTCAAGGCTATAC
ATGGACAGCGCTGGCCTATGCGCAATGTAATGTGGCTCCAGACCGACATCCCTCGTCAAAAAATGTATAACTCTTCGAAT
CTTTTCCTCAGATAGGGGCAGGACAAGTGGTGCCTTCCTCAGAATTACTAACACTTGATCATGTGAAAAGCCAATTTTCT
GAAACAGCTCTTTTTTCCGAGCAACATCCTGCTTTTTCATGACAGCAAAACAGAGCAAAACGCATAGCGGAACATCGGTG
AGCCCCCCGCGT
>F5F0GQA01B4FA2 rank=0007480 x=753.0 y=1516.0 length=198
CTCAAAGGTTGCTTGACATGGAGAAGAGACAAAAGCAAAGATTGCAAGAAGTCCGGGAATCACAGAGAAAGAATCAAGAA
GATATACAGCTAAAGGAGCAGCATCGGGGCGTAGTAAGAAAAGAACTTGAAGAGATGGAAAGGAGATATTGGGACATGAC
CTCAATACTGTGTGCGCTCGGCATCCCTGTTGATGGTG
>F5F0GQA01B2HGD rank=0007497 x=731.0 y=1099.0 length=230
ACGCGGGGACGCACACCCACTGACCCACGGCCCGGCACACCGAATCCACTGAATCAACCGCTGATTTTCATTCGCAACTT
TGCAAGCAAAGCTGTGGAAGAAAAGATATTCTTGTACTAAATCAATAGTGGCTTTTGTAACCACCAATTTGATTGCGAGC
TGCTGCTTACTCAAAAAAGAAAAGTAACCGACTGCGACTCTGCGTTG
>F5F0GQA01BNV21 rank=0007498 x=565.0 y=155.0 length=54
TGATACCCGTTTCGCAATGGGTCACGTGAGGCAACGAAATGGCGCGAAACCACA
>F5F0GQA01B1C2V rank=0007537 x=718.5 y=2021.0 length=393
AGATAGTTGGTCTTTTGGAGTTTTGTACGGTCATGGTGGTGCTAGAGTAGCAGAGTATGTTAAAGAAAGCCTGTTCAGCA
ATCTTCTTAGGCATCCAAAGTTCATCAGTGATACCAAAGTCGCTATAGATGATGCTTATAAAAGCACCGACAGTGAATTC
TTAGAATCTGACAGTAGTCAAAATCAATGTGGATCGACTGCGTCAACTGCTGTACTAGTCGGTGATCGTCTCTTTGTTGC
AAACGTTGGTGACTCTAGGGCCATCATATGCAGGGAAGGAAATGCTATCGCTGTTTCAAAAGATCACAAGCCTGATCAAA
CTGATGAGCGGCAGCGTATCGAAGATGCTGGAGGTTTTGTGATGTGGGCCGGAACACGGCGTGTTGGTGGTGT
>F5F0GQA01B82OC rank=0007543 x=806.0 y=1338.0 length=151
ATCTGGTCCTTGCTGTCCCGGTCGCGCACCGTCACGCTTGTGGTGTTGTCAACCGTGATTGCCAGGGGGACTCCGATGTC
ATCTGTCCTTGCATAGCGTTTTCCTATTGTGTTACCTGTCATGTCGATAATATGTGAAATCCCAGCTGCCT
>F5F0GQA01A1J95 rank=0007589 x=310.0 y=2907.0 length=77
TACGCGGGATGGTCCGGTGAAGTGTTCGGATCGCGGCGACGGGAGCGGTTCGCCG
>F5F0GQA01B18SP rank=0007676 x=728.5 y=2167.0 length=314
ACGCGGGTCACAACATTGTCTTGGCATCCGGTTTGCTGTGGCCTGTGGCTGTGGGTTGATGCCGTGATCCGTTACCTTGC
TGCTGGATCTTGCTTCTTCCCATCCTTTCTAAGGTTGTGTCTGTGCACCTTATCTACAGGCACCGCGTCACACCCACCTT
GCCACGAGGCCACAACCTTCTGTGTAAAGCAGGAAACTAGGGCACTATATAAAATATGGTACGCTTCATGAGCATATTTG
AGGTGTGTTAACTGTGCTGAGCATTGTTTTCTGCAGGTCAAAAAGCTGACG
>F5F0GQA01BY2D1 rank=0007680 x=692.0 y=1351.0 length=123
ACGCGGGGTATTACATATGTGTATGCCATATGAAAGCTTAGCATGGATGGAGCCAAAAAGAAAAAGTACCGACTGCG
>F5F0GQA01AYMO2 rank=0007689 x=277.5 y=1236.5 length=61
CCACAATTGGTTCATTCCCTCAGACTGTGGAGCTTAGGAGGGTCCGTCGTGAGTACAAGGC
>F5F0GQA01BK0IL rank=0007722 x=532.5 y=1099.0 length=274
GCAGAGATGGGCTTAAATTGCGGGTTGACATGCCTCAGCAGGCTATGGATATTGCCACAATATTCTTTCGCCAATCAACT
ACAGCAAAGGAAGCAAAGGTAGGCTGAAGGCTACTACATCCATTACGCATAATCTTGTCTCATTTTAAGAACTTTGGATA
TTTGGAGTAACAATTCGTTTGTGATTATTAATACTTATTAGGAGAATATAAAGGCACTAAATGAACAAAAAAGAAAAAGT
TACCGACTGCG
>F5F0GQA01BLSL5 rank=0007761 x=541.0 y=651.0 length=78
TACGCGGGGCCGTTTCGAAGCCCACCGAATTCCCTGCGATTCCTCTCCCCTCCGCC
>F5F0GQA01A24NY rank=0007831 x=328.0 y=2252.5 length=77
TACGCGGGCTTGTTCGTTTCTGCAAGTGTTCAACAAA
>F5F0GQA01B4YS7 rank=0007884 x=759.0 y=2217.0 length=277
CAGTCTTTTCAGCATAGAAATGAATCGATGCTGAACTATTGTAGCATCTTAACTTTGAAATGGTATAGGGGCTCGTCCTG
GCCATGTTTCAATTTTCTCAAAGTATTTCACAGGGACAATGCCGTCAAAACCTTCTGTCAAGATCACTTTGTTGTCTGAA
ATGTAGAGCTTCATCCCATCTTGCAGTGCCTTGCTGACATCTAAATGTATCAGGATATTAACATTCTGCCGTATACCACT
TATTACTCCCGCGT
>F5F0GQA01CIGZG rank=0007888 x=913.0 y=1514.5 length=223
ACGCGGGCCCACACTGCGGCGCAGCTGTTCGGCCGCCGTAGTGCCGTCCTGCTTCCCGGTGGCAAGCGCTCCCTCGCTTT
ATCCGTCGAACGGCCGTCGTCATACGGTCACCCGACTGCAGTTGCCGTCGTCTACAGGTGCGTTGATGCTACCTCACTTA
CGACCTCTTGTGCAGTTGCAATAGTGATACACTAAAAAAAGTCG
>F5F0GQA01BWOTG rank=0007940 x=665.0 y=1042.0 length=188
CGCAGTCGGTACTTTTTCTTTTTGTCATGATTTTGTTGATGTTGTTGCACTAGCATATGCTAGCTTCGGTGATCCCGCGT
ACTCTGCGTTGATACCACTGCTTCCCGCGT
>F5F0GQA01APRIU rank=0008009 x=176.0 y=1284.0 length=213
TGCACTTTATGCAATGCAGATTTTAAGTCCTGTGCAGCTTTATCACGCTCCTCTCTTCTTAAGTTCCGCTCCTCACTTAG
CTGTCCCTCAAGCTCACAGATAACTGCTTTCTTGGCGTCGAAATTAATCTCATCGGCATCGGCACGTGATTGCTTAGATG
CACAGAGTCTTTCTTTCCAGATCTTTTATTGGAATTCTGTAACTCTGTATTTG
>F5F0GQA01AMSEN rank=0008094 x=142.0 y=1725.0 length=318
ACGCGGGCTAGCACTCGCTCGATAGACGCGTCACGCGCGCACCCGTTCTTGTTCCCTCTCTTGGTACTCTGTTCGCTTTG
GTGTCGGAAATATGGAGTAGTTTGGAAGTTTGTTGCTTTGGTGGTCGCTATTGATTTCGTTCATACAATGAGAATGCTAG
TATGCTACTTGACGTTTTTAATGGAATTATGTATTACCAGCAAAAGTGCTTGTACGTTGCAATAAGAGAATACAACATCA
TTATATTAAAAAAGAAAAAGTACCGACTGCGACTCTGCGTTGAATACCACTGCTT
>F5F0GQA01CHQ96 rank=0008096 x=905.5 y=972.0 length=116
CGCAGTCGGTACTTTTCTTT
>F5F0GQA01B8W6C rank=0008147 x=804.0 y=2402.0 length=165
TCAACAACAGGGGCATAGAGATAGCTAAATGAACAGAGGAAAGTGTACTCTTTAGGAAAAGATGAACACAATGCTGGGAA
GAATTACAAGGAGAAACTTAGGAAAGTGGATTAACATCAAAAAGAAAAAGTAACCGACTGCG
>F5F0GQA01CC17O rank=0008182 x=851.0 y=3042.0 length=198
ACGCGGGCATGAACTCAAGAACCTGGAACAATAGGTCTTGCACACATGCGAACTAGAGGATCCATGGAGACTGTTTGCTA
TCACTCGTGTGGAGTGAAAATGTCGTTGGGCCTGTGGACTCCGTTCCTGATTGCAGCAGCAGAAGCTCTGCAGACGCCAA
TAACTGCACGTGCAT
>F5F0GQA01CF27F rank=0008238 x=886.5 y=937.0 length=368
CGCAGTCGGTACTTTTTCTTTTTAATGTCACCGAGCTTAAGCTTTTAATTATGTAATCAACTATGTATGAACTGCTTGCT
TCTTCTTAAATGAATTAGCAATGGTCCTGCTGAATTTTCAAAAAAAAGTTACGGGGATGAAAAGATAACAAACAGATGCG
GACATGAAAACATGAAGTGCAAACTAAACCTGCAAGCAGCAAGGACTCTGTGTTCCCATTAGACACTACTGTAGGCCTTC
AGATGTAAAAAGTAGATGATGAGCAATCTCCAATCTGATGAAAGGATGTTCCTATGGATCCATCTTGCACAAGTAAATGT
AAATATGTTCAACAGATGCTTTCGG
>F5F0GQA01AMW4N rank=0008241 x=143.5 y=3749.0 length=170
ACGCGGGGCTCCTCTCTCTCTCTCTCATCATCATCATCCGTCTGCAGTCTGCTAGAGAAGGGGGAAAATAGAGAATACGG
AGTAGTAGAGCCAGAGGAGGGAAAAAGAAAAAGTACCGACTGCG
>F5F0GQA01BWRA4 rank=0008295 x=666.0 y=174.0 length=140
ACGCGGGGATACTTCAGCCAATGAAATTCGCTTCTTTATGCTATTGACCTAAAGAGTTTGTTTCAAGTTTTCCAAAAGAA
AGTAACCGACTGCG
>F5F0GQA01BQYUC rank=0008314 x=600.0 y=338.0 length=121
AAGCAGTGGTATCAAACGCAGAGTACGCGGGAATTCCGTTGCTTTGATATCAAATTGGAAATAGAAATAAAAGGGAAAAA
ACGGAAAAACAAAAATAAACAAAATAAACAATACAATCTAG
>F5F0GQA01B793F rank=0008320 x=797.0 y=1161.0 length=312
ACGCGGGGAGGCAAACTTACGATGCTGACAAGCCGGTTAGGTGCCGAGTTGGATTAGACATCGCTGGTTTCAGTTTTAGA
ATTGGGAAGAGGTTAAGAACCTAGTGGAATCCACTGCGAGGGGAAGTGCTGAAGTGAAGAAAAGCCCCAATTTTGGAGAG
GATTGCATAATTGGAGAGACTGCAAGAATTGGAGCAAAGCCGTGATCTGGTAGGCGACTGGTACAAGTGCTAGACCGGAG
CTAGACAAGAAGCGTTGAGCAGGAACTTGAGCAATTCCAGAAACCTTAG
>F5F0GQA01CEOR6 rank=0008325 x=870.0 y=1124.0 length=134
ACGCGGGGGCAGTTTTACTGTGGGTCTTTTTAGTTAAGTCCGACCAGAGTATCTCAGTTGTTCGTGTTGTCGTGGAAGGC
CCGGTGTACTTCTGTTTTCGTGTTGGGGTCG
>F5F0GQA01B2309 rank=0008342 x=738.0 y=1691.5 length=331
ACTAACATCTGTTCTGGACTTGACAAGGTTAGCAGTGCTGACATGAATTTCGTGAGGCAGAAATGTATGGACGCAAAGCA
TCTTTCAACTGAGGAGTCATTTCAGAAATCAGAAGAGTTTGATGATGCACTTGAAGCATTGGTATGCAATAAAGGCCTTC
TTTTGGAATTTATCCGAAAATCTAATCATGTTCCCAAGAAAGAGTGCGCTGATCTTACTTTTTCTCCACTCTCTGCCGTA
AACCGCATTACAGTGTTAAAACCATCCAGAAGAAATAAGTTTGTTGATTCAAATATTATCTATCCACAAGAAGATACTAG
AAGGTGCTTCC
>F5F0GQA01BQSVS rank=0008364 x=598.0 y=806.0 length=283
CGCAGTCGGTACTTTTTCTTTTTGCAGCACAATTTATCTTCATTCCACTGTTTTTCGTGTTTGTTTGGATTTACAGTTTC
AGTGTGATTGCCTACAGTTTTATACAAACAATGTGCTAAATTAGGCAAGCCAAACGGGCACAACCTCAAGCTGTCACCAA
GAGCCTAGTCCCATTCAAAACATGCAAGCACAATGTGATGCAGATGGTAGCGATAACCATCGACTTGTCGCCCGCGT
>F5F0GQA01BN2CV rank=0008405 x=567.0 y=93.5 length=751
CGCAGTCGGTACTTTTCTTTTGTTGTTTGTTTTTGTTGTTTTTGTTTTTGTTTTGTTTGTTGTTTTTNTTTTTNTTTTTT
NTTTTTGTTTTTGTTTTTGTTTTTGTTTTTGTTTTTGTTTTGTTTTGTTTTTGTTTTGTTTTTGTTTTTGTTTTTTGTTT
TTTGTTTTTTTTGTTTTTTTGTTTTTTTGTTTTTTTTGTTTTTTTTGTTTTTTTTGTTTTTTTTGTTTTTTTTGTTTTTT
TTGTTTTTTTTGTTTTTTTTAGTTTTTTTTAGTTTTTTTTAGTTTTTTTTAGTTTTTTTTAGTTTTTTTTAGTTTTTTTT
AAGTTTTTTTTAAGTTTTTTTTTAAGTTTTTTTTTAACGTTTTTTTTAAACGTTTTTTAAACGTTTTAAACGTTTAAACG
TTTAAACGTTTAAACGTTAACGTTAACGTTAACGTTAACGTTAACGTTAACGTTAACGTTAACGTTAAACGTTAAACGTT
AAACGTTAAACGTTAAACGTAAACGTAACGTAACGTAACGTAACGTAACGTAACGTAACGTAACGTAACGTAACGTAACG
TAACGTAACGTAACGTAACGTAACGTAACGTAACGTAACGTAACGTAACGTACGTACGTACGTACGTACGTACGTACGTA
CGTACGTACGTAACGTAACGTAACGTAACGTAACGTAACGTAACGTAACGTAACGTAACGTAACGTAACGTAACGGTAAC
GGTAACGG
>F5F0GQA01CH93B rank=0008436 x=911.0 y=773.0 length=236
TATCAACGCAGAGTCGCAGTCGGTACTTTTTCTTTTTGACATTCAGAGCACTGGGCAGAAATCACATTGCGTTAGCATCC
GCGGGGACCATCGCAATGTGATTTCTGCCCAGTGCTCTGAATGTCAAAACNTAGGAGTAGCGATTGCTCTCTCTCTCTCT
CTGGGTATGAGTTTACTCAAGGCATGAGTAGGCAAGCTTCTTCTCCTCGGACAGCTCCTCGGCGGTGGCATCCATC
>F5F0GQA01CHYRS rank=0008445 x=907.0 y=2486.0 length=179
ACGCGGGACCGCAAGCAAGAGCAACGCAGCAGCAGCAGCAGCACACACACAAGAAGCACTCATCTACTTTCACGTAACCA
AAATAAGTAGCAGCGTACTAAATAAGACTCCTGTACAACTCGTACCACCACACGTGTAACCTGCTGCGCTGCTGTG
>F5F0GQA01BLGD9 rank=0008490 x=537.0 y=1199.0 length=347
CATTGAGCTTGCACCCTGTTTATCCTTTTGAATAGATCCTGAGCAAGGAAATACCTTATTTTGAATTTGAGAGGCTTCTG
GACCCTGAACTTGGTCCTCTTCAGAATCATCCATTTCCTCACATTCAAACTCAACATGCTGGCTGTCTTCCTCGGAATCA
CTTAATTCCTCCTGTTCCATTACAATCCCTTGCATCGATTCTTCATTAGGTTCTTGAATGCAATGATGAGAACAGGAATT
TAAAACCTCTAACTCTGGCACATTAGCTTTGTCCTTCCTAGAAACTTTGTCTTGCATATTTGATTTGTTAAAACTACCCC
GCGT
>F5F0GQA01BATAR rank=0008491 x=416.0 y=321.0 length=99
ACGCGGGGAACGTACGATCTGACTTGGCCAACGCTTCTTCTCTGGAAGGACAAGTGGTAGTCGTTGACTCCAAACT
>F5F0GQA01BPWH2 rank=0008511 x=587.5 y=3896.0 length=108
ACGCGGGAGTGATGAGCGGTGGCGGTGGGCAGTGGCCACCGCCGGGTTTTGATGGATTAACGGCTTGCTTCAGTTCATAC
TCCCT
>F5F0GQA01AY8HR rank=0008581 x=284.0 y=813.0 length=373
TTTATTGAAGTTGGCTTAGGACCAATCTGATTCCCTTCTTCAGTGAAGAAAAGGGGATAGCATCCTAAGTATCTTTTATC
TGCTTTGTCATTGCCTGGAAGCAACAAGTGTTGGAAGAATTTCTGAGATTTACACCAGTGACACACACCAGACTCAACTC
CTGTGTTCAGGGAAATGGAGAGGTGCTGTATTCAGGGAAACGGACCACCTATTTTGCAATTTAGAGTATGGTGACTGGTG
GTAGCAATATGAGGCATAGTCACAACGTTCCTGGGTCAATGGGATCGAGGAACGTGGTACACTACTTTCGAGAGGTTTTT
ACAAGGCAGGGACGAAAAATGACCCCGCGT
>F5F0GQA01APMS4 rank=0008631 x=174.0 y=3366.0 length=60
CGAAGACTCTTGCAGTATGCTGATAATGCCATCCAAGGTTCTGGTCCTGATCAAGCGGG
>F5F0GQA01A38JT rank=0008645 x=341.0 y=695.0 length=317
TTTCGAAACGTGTGCTTGTGTGATCAACATACAAATCTTTGTCTCCTGCACAATCGGGTCAGAAGGCTTTCTATGATCCA
ATATGATCTGGTTCTTTCTTATGCATTGAATAGCCGATCTGGTTGTTTCTATGACACTGAATCGCAGGCCATGCACACCA
GAACTCACCATACTCCAGATCAAGGCTGCCGACAGACACACTCCAGAACATCGTGACCAACATCGCTTCCCAAATCGACG
GTGAAGACCGTGGCGGCAAAGCGAAGAAGATGCTTGCTGAAATGGTGAGGGTCAGCATGGAGCAGAGCCTAAGGCAT
>F5F0GQA01CBUZE rank=0008657 x=838.0 y=264.0 length=462
CTACACAGTTGTTGCAGATTGAGCAATGGGAGCACCTTGGTGGACGATACAGCATACATGTATTGCAATATTTGACCTTG
ACTGAAACACCATTGACTTGAACATCCCTGGTAAGTGGTAAACCTGTCGAACCATGTTGACCACCTGGCCAATCTGGTAA
ATTGGAGGATTCACCAATGTCTTCAGGTTCTGGGGGATGAGCATTTCGAGGAACAATTCCAGGATCACGGCCAGATGTGA
GAAGTAGAACAACAAGAATATATGCTGTAAAGATGATAGCTACAGATGCTACCAACTCAATTTGGCTGTGGAATTCATGA
CCAAGCTGTGGACAAACGGCAGCAGCAAAGAAGATTCACTGGGGTTACAATCAAAACATAAATGTCAGCACAAAGTTGAC
CTCACATCTGGCCCAAAAGATAAGTCTCCCTCCCCGCGT
>F5F0GQA01A1LFB rank=0008658 x=311.5 y=293.0 length=261
GTCGCGCTCCGGGAGCTGGGCATTCTCCTCCCGTAACTCAGCACCCTGCTTCGCGGACCTTGGCCTCTTTGGCCGGCTCT
TCGGTCCAGGTCCTCGAGCGGCGGCGGAAGGCACGGTCTTGCGCTTCCCCATCTGCCACAGTAAGGATGGCGGCGGGGCA
CGCCGGCACGAGGGGAGCGGGAGCGGGAAGGCGGCGCGTAGGTGGAGACGAGGGCAGAGGACTGCGGCTGCCCCGCGT
>F5F0GQA01BS9QW rank=0008688 x=626.0 y=1286.0 length=158
AGTCGGACTTTTCTTTTTTTTTTTTTTTTTTTTTTTTTTTNTTTNTTATNTNTNTNCNCTCTCCGTCGTCGTCGTCGTAC
GTACTACTACGTCGTCGTCGTACGTACGACGACGACGACGACGACGACGAGGA
>F5F0GQA01B983H rank=0008722 x=819.0 y=3067.0 length=257
AATCCTAATATTGATTGTTCTATGACTAGCTTTAGGCAGATGAATCCATCTAATCGGTTTTCTATGTAACATCACTTCCA
TGATATTAGTGCCAACAATGGTTGGACACATAATCAGTCTGCTTTATCTGAATCAAAATTTGAACTTAGTTAACGATTCC
ATGTTTAAATTTTGGAGTGCAAAAATATTTTGGAATTAACACAGGCAATGTCAGGTTTAGCTAGCTTCTAGTCATGAATC
ACTCACAAATACCTTCT
>F5F0GQA01B5TWL rank=0008732 x=769.0 y=1555.0 length=60
GAAGACCGAACAACATGTACAGAAGACAAGTAAATAGGGGTACGACGATTTACGTCAACC
>F5F0GQA01B6T6V rank=0008777 x=780.0 y=3525.0 length=73
AGATGCACATTTGATTTGTTCTCCGTTACATAATGTTTTGCCAGCTCCCTTTTGTTGAAGAGCTGTTGTCTGG
>F5F0GQA01BEHLC rank=0008830 x=457.0 y=3838.0 length=76
TAGGGNTACATATATACATACATATATATGTATGTATATACATACATATATATG
>F5F0GQA01BLZLF rank=0008861 x=543.5 y=1505.0 length=327
ACGCGGGTAAGCAGTGGTATCAACGCAGAGTACGCGGGTAAGCAGTGGTATCAACGCAGAGTACGCGGGTGGTTCTCTCG
GTAGTCTTTCTGAAGTTCTTATAAGGATGTGTTGGGGGCAGATGAACCATATGATTGATTGGTCCTCAGGAAGACAGACC
AGTGAAGGATCTACTCAACGTCTCAAACCTGACAACCCATTCTGTTTTCTGAGAACTGAACGAAATGTTCTCTTTTGAAC
CCGGTCACGTTTACTTTAAAAAAGAAAAAGTACCGACTGCG
>F5F0GQA01BGYD3 rank=0008870 x=486.5 y=137.0 length=124
CGCAGTCGGTACTTTTCTTTTCTTAGAACCTGACTTTGTTCTTCCTTCCTCTTCTTTGGTATAGCTCACTAGTATCCTGA
TCCCCGCCGTACTCTGCGTTG
>F5F0GQA01ANBBG rank=0008880 x=148.0 y=1658.0 length=384
TTCTCCGATGATCAAATGCCATGGCGTCAAGGTCTAGCAGCTTCGAGAAGAAAGACTCGTCACATGTTGCCTCAGCAAAC
AAAGATATGGGTAACCAGCATGAAGAAGACACTGTCTCCACACAACAGACCAAACCAGTTGTTGGTGAACATGAGAGGAC
TAGCTCGTTGGAGGAACTGCTTGAGCAAGAAAAGCCGCTTTCTTGGCATCATGAGAGGACTAGCTCATTGGAGGAGCTGC
TCACCGAAGATTTCCATGCTTCAGAATCTGGCGTAGGAGAGCAAGATACTGAAGAACCGAGCTGCAATGGCAGTGTCACC
AGTGTTGTATCAAAACGGCACACAAGATATTACTAAGAAGACCAAGGAAGTCAAGGAAAACTCC
>F5F0GQA01BF14Z rank=0008901 x=475.5 y=3393.0 length=96
ACGCGGGATATTCTGATACATGAAATAAAGTTGTGCTATATTGGTTTGAATGTCAAA
>F5F0GQA01BOAJ7 rank=0008902 x=569.5 y=2533.0 length=56
TGTACGAAATAAGAATGAATTACTGGACGTCAACCATGTTTCTTTTCTATCATGGA
>F5F0GQA01CFZ2M rank=0008943 x=885.0 y=972.0 length=98
CGCAGTCGGTACTTTTTTCTTTTTTTTTGTTTTTCGTTTTATTGGTCTACCCCACTCCCTTTGGCAGCATCTACT
>F5F0GQA01B4446 rank=0008947 x=761.0 y=2232.5 length=194
ACGCGGGAAGCAGTGGTATCAACGCAGAGTACGCGGGCGGAGGTATTTGACTTGTGGATACATTTCCATGAGCCATATCA
TGATTTGTATCGTCGTAACACGTAGTAATCCCTAATCTCTTTCAACCAAAAAGAAAAGTACCACTGCG
>F5F0GQA01BYVP3 rank=0008987 x=690.0 y=905.0 length=94
ACGCGGGCACCAAAGCAGTGCTGGCACTGCTGTCAAGCCTCCAATGGTGCCTGCAGCCACTGTTGCCCACC
>F5F0GQA01B2ZC7 rank=0008995 x=736.5 y=3833.5 length=180
ACGCGGGACGACGAATTAGATGAGGGCATTGTTATGTTTAGGTATGATTCTCTGCTAGGTATGTTTGTACGATGGTAAAT
TCAGATTCATTCTGACAGATTTCTAATCCTCTACTTATGTAATCAGACTGCAAAGACTTGTCCATGTTAATATATGA
>F5F0GQA01B8V7I rank=0009021 x=804.5 y=1148.0 length=356
TACCTCAATCCCATCGATCGCTTAAGGCGTCTATTTGCAAACCCTAGAGAAGCAAGTTGATGTGATGGTGGCATAAGGAG
CGCGCTAAGGATGATGAAAAGCTTGCACACCCAGCTGATGGGACACAGTGGAAAAGGTTTGATGAACTATATCCAAAGTT
TGCTGAGGATCCAAGGATTATGAGGTTTGCATTGAGCACTAATGGAATGAATCTGATTGGGGACAGAAACAACACAAATA
GCACTTGACCGGTGATCCTAACCATATACAATCTCCCCACATGGTTGTGCCAGAAGCGGAAGTACTTGTTGCTATGCATC
ATGATATAAGGCCCTAAACAGCTTGGTTTTGAAA
>F5F0GQA01CHOCP rank=0009034 x=904.0 y=1271.0 length=231
ACGCGGGGCGTCACGCGATGCCTCGTCCTCGTTGCATGGCTCCGCCACACAACCGCGCAGCCGCTGTACTCATACTCACC
CACCGCTGCTGCGCTACCAGCTGCATAAGTATCTCATCCTCCGACCGACTCCGCGCCATCGATATGATCCACCGCCGCGT
CGGTTTGCACCATACACCGACTGCG
>F5F0GQA01BO1O8 rank=0009036 x=578.5 y=842.0 length=373
ACTTCTTCCTGCTCAATGACTTCTGAAATCAAGAACTATGGCAACAGAGGTGAAGATAATGCCAAAGAAGCATTGGTGAA
CCCACAGAACATGACAAGTAACGAAACTGGTTTTGATGTTGAAGCTTATGACAGTGATATCTTCAATGGTACTATCACCG
AAAGCAGTCTTGCCCAGCTGAATAATGTCATCAATATGAAAAATGATTTCGCAAGCTGTTACTCATTATCTGACCTAAAC
ACACTTACTGGTGGTACTTCAACTGATGATATTGATATCCATGGTATGAGGAGTTCTTTTGTCAGCTCCACCAGTCGCAC
TGAACCAAATGAACATTGCACGTTGGATTTCGATATCAAGGGTTCCATGCTTG
>F5F0GQA01B99C5 rank=0009085 x=819.0 y=3415.0 length=245
CGCGAGGCTGCACCGGAGCTTGAGCTCTGAGCTCGCTCTAATGGAGGCGGACGGGAAGAGAGGGAGTGGAGAGAGGGAGA
TGCTCGGGTGGGGCAAATGGGAGAGCGAGAAATGGAGGAGGGGGCGCTCTCGCCTTAAGGGCGAGACCGGCGTGGCCAGG
GGCGGCAACCGCCCGCACAACCCATACGCCGGCGGTCGCGTGGATCCCCCGCGTACTCTGCG
>F5F0GQA01B7UCV rank=0009114 x=792.5 y=1245.0 length=226
ACGCGGGGTTGAATTGGTGCTTGTCCCATTAGATGCTACTGCAATGTAATTCAAAACAGTACCTTTTGTTTCACAATCGG
TTCATATGTACTACTAAATGATGTACATGTTCTTTTCTTGGTATATTCTTATATTTCTTGATTGATTGTCCAATTCCAAA
AAGAAAAAGTACCGACTGCG
>F5F0GQA01CHBQG rank=0009158 x=900.0 y=1302.0 length=290
ACGCGGGATACAATAACTGCTGTAAAGGTGGTAGGGTCAAATCCCACCTTTCCTACCTCGGCCAGAACCGCTTGCATCGC
TGACTGCCTTTGACGGTGGCCCGCGTTCAAGGGCTTTTATCAAACACATTAGGCAATATAACTGTTTATTTGCTTTTACA
TCTATGGGTGCTAAATATTGATCGATCTATGAATGATGGCCGTGGGCCTCCTGTTTTCAAAAATTTCTGGTCAGGTCCAT
CATCGTGTTGGCTCTTTGTTGCCTGCT
>F5F0GQA01AMP6J rank=0009203 x=141.5 y=2937.0 length=96
ACGCGGGCACACTCTTTTGTCTTATATGTTTGTTGTCAGTTATATTCTTGACTTCTCTTGTAGTACTAAGCAT
>F5F0GQA01BX3AA rank=0009208 x=681.0 y=912.5 length=176
CGCAGTCGGTACTTTTTCTTTTTGCATTCAGAATGAGTAGGAGGTATTTCTCATCGTATATAGATCAGAAAAACATAGGT
TTTCCTCATTATGCCCGCGTACTCTGCGTTGATACCACTGCTTCCCGCGT
>F5F0GQA01CGJ24 rank=0009223 x=891.0 y=2334.0 length=213
CGCAGTCGGTACTTTTTCTTTTTAGTAAGAAGGTTTGTTGCTTGGGAGTCAGCATGCACAAAGTGTAAAAATTTACTATT
TACACCATGTACATTTCACATCAGAGATGCCATTAGAACTCAAGTTCCAAAATTGCATATCCAACACCTATGTATCAAAG
AATTCCACATGGCCACGAAAGGTAACTACC
>F5F0GQA01B4H32 rank=0009252 x=754.5 y=1056.0 length=449
TTGATTCTGGATGACAGCTTCTCTAATGTACAATGCTATTAATTTTTAGTTGAGTAAAAGAGATTCACACATTAAAACTG
AAAGTCTTTTAGCCAATGTGTTTATGATTTCATTGATGTTGAAATAAGAGGAAACACGATATCGAAATGACCTAGCCAAA
CGGAAAACGAGGTGTCCAAACATATTGAAATGTTGAACATCGTTAATTGTTGTACATGAATAAGATCAATCAAAGCATGA
CCTGCAGCTAACCAATTGCATTATAAACAGGTGAAGTATGGAAGGTAAATACGTAACTGAAACAAAAACTCACATCTTTG
ATCTTTTCACCCTTGTGCTTGATAACTCATCAATTCTTTAAAAAGACAGTAATGACAATTTACTCTCACCACCCACATCT
GGCCTGCGGCTATAACCTTCCCGCGT
>F5F0GQA01B7AU0 rank=0009256 x=786.0 y=554.0 length=96
ACGCGGGGACCCGACCCGACCTCGCGACTCCTTTCCTTTCCCCTACTCCGCCCACTCGGCCCGACTCGCCACC
>F5F0GQA01AVWQD rank=0009270 x=246.5 y=1251.0 length=94
CTTTCACGGTCTGCCGGCCGTGAGACGAGTCAGAAACCGTTGATGTAGGCGAAGGACATGCGAAAGGTCTGGCGTAGAGG
GTAAGACCCNCCGT
>F5F0GQA01BDEL5 rank=0009271 x=445.0 y=2475.0 length=88
ACGCGGGGTCCGTCCTTGCAAAATTCTCCCGCGGTGTTGTGAGCTGAGCTGAGCCCCAACCAAAG
>F5F0GQA01B76SS rank=0009272 x=796.0 y=986.5 length=221
CGCAGTCGGTACTTTTTCTTTTTAAGCAAACAACATTGCAGTACTATTACATTAAAAGATGGCACAATTGGGCCTCCACA
TCATAGATAATAACATGCACATTACATTTTGACTCTCTACCACTTGGGGATGTGGAGCCCTTTATTACAAATATGATTTA
GCTAAAATAGTTATACAATTAGGGAAGAGAAGAAA
>F5F0GQA01A5R0D rank=0009295 x=358.0 y=2939.5 length=145
ACGCGGATTCTGCAATTCACACCAGGTATCGCATTTTGTCTAAGTTCTTCATCGATGCGAGAGCCGAGATATCCGTTGCC
GAGAGTCGTGTGCCCGCGT
>F5F0GQA01CHUJO rank=0009331 x=906.5 y=1106.0 length=160
ACGCGGGGGCTTGTGATGATTTGGATCCGAAAGGATCTTAGCGGATTTCGGTGAGGCGGATTAGTCCGCCGTTGATCGAT
TTCATGTTGTTAAAAAGAAAAAGTACCGACTGCG
>F5F0GQA01B1E6T rank=0009358 x=719.0 y=659.0 length=174
ACGCGGGAAGCAGTGGTATCAACGCAGAGTACGCGGGCCGGTGTTCGTGACGGCGTTCCAGCCACTGGGCATGATCATCA
CCGTCGTCATGGGATCCATCATACTCAAAAAGAAAAGTACCGACTGCG
>F5F0GQA01BRU0H rank=0009403 x=610.0 y=1071.0 length=141
ACGTGGGCACACGACTCTCGGCAACGGATATCTCGGCTCTCGCATCGATGAAGAACGTAGCAAAATGCGATACCTTGTGT
GAATTGCAGAATCCACGT
>F5F0GQA01A5PBR rank=0009424 x=357.5 y=3557.5 length=90
TCATGGCAGATACCGAGCTTGCAACGGAAGCACAACGATTGGACTGGTGTGAAGAACACATCGTACACACCAGCGAACAC
CGGCCACCGT
>F5F0GQA01BSH92 rank=0009464 x=617.0 y=2552.0 length=105
CGCAGTCGGTACTTTTCTTTTGTAACTGAAGCNGTCCCGGGGTTGAGCTCAGTACGAAAATATTCACCAGTACAAAAGAA
AT
>F5F0GQA01BIAA0 rank=0009507 x=501.0 y=794.0 length=114
ACGCGGGGCATCAAATAAAAAAGCTTATTCAGCCTTAAAGCATAAAATAGAGGGAGTAACAGTATTACATCTCTGTGAGA
TTGTTT
>F5F0GQA01A8E08 rank=0009513 x=388.0 y=3210.5 length=124
ACGCGGGCATAACTAGTTGTATTGTATAGGAAAACACATTAATGAAGTATTTAAGGATCTTCTCCACAATAAA
>F5F0GQA01BSOQ8 rank=0009521 x=619.5 y=2754.0 length=65
TTGGATTCTCACCAATGTTTTCGTTACTCAAGCCGACATTCTCGCTTCCGCTTCGTCGACCC
>F5F0GQA01AOIZN rank=0009606 x=162.0 y=913.0 length=123
CGCAGTCGGTCTTTTTCTTTTTGGCTTCGGATCTGAGAGCTGTGGGCCGGGGAAAGAGAGGGATAGCTCGGCTTGGGCTG
TTGCTTACCTCTCCC
>F5F0GQA01CANL0 rank=0009610 x=824.5 y=1398.0 length=61
GCAGCCTCCACAGGGACTGCGTTGACCGCTGGCTGGCGCGGTGCCGCCGACGTGGAGGCGG
>F5F0GQA01CCKXY rank=0009627 x=846.0 y=1140.0 length=312
GGCCTCACAATTTCTGCAGACACGTTCTCAAGCTATATGTATTTTACGAGTATGAGTTGAAGCAAGTGATACACATTGAC
CATATTCAGCTTCAGTTTACTATCAACCGTCCGTGCTTAATACATTTTGAAGCCACGGTTATAAACAATGTAAAGCTCCA
TGAAGCTAAACAAGTACATGCTGTACCACTACGCATGTATTTGTGTCATGCAAATATAAGAAAAGCAATAGGAAATTGTT
TGCTAAACTTTAAAAAAAAAAAAAANAAAAAAACAAAAAAAAAGAAAAAAACGTAAACCGAACTAGACGAAC
>F5F0GQA01CD8OC rank=0009701 x=865.0 y=730.5 length=335
TTTTGAAGATACTTGCAAAGGATTCCTCGATGTTGCCAAGGAAGTCTTGTTCCTCCAAACTGTTAGTGTTATTTTTGAAG
ATCCAGGTGTGCAAGATCTACTCGTAAAACTTTACCAAAAAGATTGGCTGGAGGGAATGGTCACAGAATATCTCGTCGCA
ACATTTGCTGATTATTTTGGGGATGTTAAAAATGTACATCGAGGAAAGATCATTTCGAAGATTTGTTGAGGCTTGCATAG
AGGAAACAATCGTTGTCTATGTTGATCGTCTCCTTTCTCAGAAAAAACTACATAAAAAGAAGAAACAATTGAGAGGATGA
GGCTAGATGAAGAGG
>F5F0GQA01B8KWP rank=0009720 x=800.0 y=2887.0 length=314
TATTTAGCTCTGCAAGTGCAAATTGCCAATTCTCTGACAGACAGTCACAACTAGAGTCAGAATCCTTCAATACTTTTGGT
TCCACAGTAATTTGGATTCTGTTATTTGCTGCCAGTATGATTGAGAACATATTGAAAGGAGCACCTGAAAATCCCCTTCC
AAAAGACTTTTACGTTATGCTTCTTTAAGAGTCCATAGTTTTATAAATTCCTTTTGTTTGAGCATCAGGATTGGTAACTT
TTGTCTAGATGATCAACTTCAGATGCAGTGAAATGACGAGGATCGAGGGATAAAATATTCTTGGTTGTCTTGCG
>F5F0GQA01A24GA rank=0009745 x=328.0 y=1976.0 length=179
ACGCGGGTGAGAATATCACTAGACAAATGTATAATATATATATATATGTCGATTTTGTGTCCTTCTGTATCAAGAAAAGT
GAGCAAAAGAGAGAAAACTATACTTATTTTAAAAAGAAAAAGTACCGACTGCG
>F5F0GQA01ALSYS rank=0009776 x=131.0 y=850.0 length=173
ACGCGGGGTAGCTGTGTAGTTTTGTTGCTCAAATGACGATGAATTAATTCCCGGAATACTGCATTATATTCTGAAAAATA
TATGTTAATTTCATTTTAAAGAATAAAAAGAAAAAGTACCGACTGCG
>F5F0GQA01CIRPZ rank=0009808 x=916.0 y=3141.0 length=63
ACCTGATCCGCCACATGTCCATCACCAACTAAACGGTTGAGCTAATGGCCTGGTGATACGGG
>F5F0GQA01AY0X2 rank=0009835 x=281.0 y=3320.0 length=104
ACAATTCCTCCAGTCTCGCTTTGTCAACAATACTTTGTTATTGCTCGACTGAAACGGTCAATCTAATCTAGCCAAAGAAT
TGTTACGGGCTGACTATTGTTT
>F5F0GQA01AKPJY rank=0009841 x=118.0 y=3020.0 length=83
TATGTATGTATATACATACATATATATGTATGTATATACATACACTATATATGTATGTACTATTACGATTACCGTATATA
TGT
>F5F0GQA01BWYED rank=0009856 x=668.0 y=1171.5 length=215
ACGCGGGAAGCAGTGGTATCAACGCAGAGTACGCGGGAAGCAGTGGTATCAACGCAGAGTACGCGGGTGCGGCAACGTCA
TGGCGCGAAACCACCCCAACCTCGAGTTGTTGACCTAAACGTAGTGGATTGGGCATGTTCATTGCGAAAAAAGAAAAAGT
ACCGACTGCG
>F5F0GQA01BTF70 rank=0009873 x=628.0 y=1486.0 length=133
TGGTCACTAAGACATGATGGATTGGAATGTGGCACGATTCCTCGTAGAGTATTAGGACGCTAGGCGCGACAAGTTCCCGA
ACGTGGCCATATCTGAGGCTCGCGGGAAGACTACCCTGTGTCATCCACTTT
>F5F0GQA01CB74U rank=0009876 x=842.0 y=924.0 length=160
ACGCGGGGTTGAAGAATATGTACAAATATTCCTAAATGTTTGAGCAACAAATGAACATTTTCCACTATAATTTAGAAACG
CTCTTGTAGACAAAAAGAAAAAGTACCGACTGCG
>F5F0GQA01AURZG rank=0009879 x=233.0 y=1690.5 length=125
ACGCGGGATCAAAGGATTCTGGTCCTATTGTGTTGGCCTTCGGGATCGGACCCCGTAATGATGGGGACAGTCGGGGCGAT
TCGTATTTCTATAGTCAGAGGT
>F5F0GQA01BXELQ rank=0009902 x=673.5 y=1692.0 length=366
ACGCGGGATGTGCAAGTAGAACAATAAAGGTGACGTAAGCTGATCACTCGTGTAAATCCACTTGTATGTGTACAGTATTC
TAGTTGTGCATATTTTGTGCTTCTATTGAAAATAGGAACAGGAGAGACAAATTTATGCTGCCATGTCAATAGATCCTCCG
TACACCTGTACATAAACCCCCGCAGTTCGGTGATTTGTTTATTGCTGTAATTTTTTTATTGTAACCATGTAATAGCCTAA
TAATTCACCTTCAACCGATGAGGTGTGATTCCATCTATTGTTTTACAAAAAAAAACAAAAAGAAAAAGTAACCGACTGCG
>F5F0GQA01A52OS rank=0009947 x=362.0 y=394.0 length=113
ACGGCGGGGATGTTACCTCATAGAATCTGTCTAGTCTTTCAACTGTTGATTCCNTAAAAACTAAA
>F5F0GQA01B8WB5 rank=0009962 x=804.0 y=1315.5 length=288
ACGCGGGAAGCAGTGGTATCAACGCAGAGTACGCGGGAAGCAAAATGACGCGCACCATACCTACGTGGTTAAAGAAGCAT
TTCATCATGACTCACTTTCTTTTGTGTGTTACATGGTATATATAGCCACGGTACACATTTTAACTGTATATCTACATGTA
TTTTCATTGTATATCTCCTGAGCAAAATAATTTCATAGTGTATAAGTGAGGACCTACAAAAAAGAAAAAGTCCGACTGCG
>F5F0GQA01AT5O3 rank=0009966 x=226.0 y=1477.0 length=379
CCTAGGCCAATTTGTGATAGTAGGCTGTTGAATAACCCTATGATTTCTTGGCTTTTGTAGAAACAGATATAAATGCCTTG
ATGCCAAAGTGCCCTCCAACATGGCAGTACACCTCATTAGCAAGTGTGGTCTTGCCTAAACCTCCTGGCCCTAATATTGC
CATCATTTGTAGTTGTTGCATTTCATCGACAACCCATTTCACAAGCTCTTCCTTTTGTGTCTCAATCCCCACTAGGCTTG
AGGACTCCTTGAAGAGCGCCGGCAAGCGAGGATCAACAACTACAGGAATGGTAACTGATATGCAATGGTCAAGCATGTAC
CTCCTTCGGCGCTCGCTCGCTTCCAATCACACGGGTCTTGATATCTTGAAATTGATTTG
>F5F0GQA01BBBT4 rank=0010037 x=421.5 y=3866.0 length=77
CACCAGCAGCCTTCCTTTGGTTGGGCAGCATCAATCATGTTTTGGGTATAGGCGGAGCACGGTGGCAGCGTACGTGT
>F5F0GQA01CCMOW rank=0010061 x=846.0 y=3406.0 length=86
AGGGATACATATATACATACATATATATGTATGTATATACATANATATGTATGTATATACATA
>F5F0GQA01CAR23 rank=0010081 x=825.0 y=3101.0 length=173
ACGCGGGGAGTACACCCTTATGACTACCAAATAGGCATGGAGGTTATAGATTTTATAACAACAAATGTGATCTATAGTTT
TGAGAATATATGTAGCTATGTTCCTTGAAACGAAAAAAGAAAAAGTACCGACTGCGACTCTGCGTTGATA
>F5F0GQA01BWPBN rank=0010110 x=665.5 y=1697.5 length=151
ACGCGGGATCGACTGCACATTTGTAACCGTTCATGTTTTATCAATCAATTTCATGCATGCGTTCATGATGCGTATGGGAT
CGAAAAAGAAAAAGTACCGACTGCG
>F5F0GQA01BYZG3 rank=0010168 x=691.0 y=1669.5 length=286
ACCAGAACTTGAGCCAACTCCTGGGTCACCACCATGATACAAGTTCGACGAAGAAGATAGTTAATATATCTCCACGTGAT
GTGCATATTAGTGACAATCCAAAAACTGCCATTTGGATCAATGTGTATTCCAAAAACTTCATCATCTGAGGGCCGCTTAC
ACTCATGAACCTTCTTCTTATTGGGATGAATATCATCGTCACTAAATCCAAGAATGTGAGCAAATCTTCTATAACTGCAC
TTGTACAAATCAGCTCTAAACATGAAGTGCAAGTGAGGATATTCAT
>F5F0GQA01BG2BP rank=0010182 x=487.5 y=1139.0 length=356
AGTCAAAGTCTGCTAGAAATCTCCAGCAACCTCGGAACAAATCTTTCGGGAAGTCAACCAATACATTACGGCTAACGAAC
GAGCCCGCAACCTTGTCAGTCAACGCCATGATGACAGAGGCAAAGGGAAACAGGAGAGGCATGAAGACCCACCGCGATAG
GAGCGGCGTTGGGAAAAACGGCCTCGGGAAGAGGTCCGTACGATGGGACCGCAGCAGCCACCGCAGACCTATCAGCGTGG
CCCTTCCCTAGGCCAATTCTGCATGCTTGATCAGCTTCTAGATGAGCCGTGTCCTGTGCACAAAGACATGCGACACTCAC
TGCGGCAATGCTGGGATTTTAGGACGTCCATCGAGC
>F5F0GQA01A93T8 rank=0010205 x=408.0 y=94.5 length=379
AGAGAGGAAATAGTTGATGTTCCTAGTGGAGATACAAGCTATATAAATGATGTGCAATCTCTAAACCAACGAAGAGCATT
GGGCAGCGGGAAGAGGGATAAAATAGCTGATGACATGTGGAGAGATTACAATACTTATCTACAGCGTAATAGAAGAAATG
ATGCATGAGCTTGTATTTATTTTCTACAATAAATGTCGCATTAGTGTATTTTTGCATAATGTTTTATTTTTAATTAACAC
CTCTTCAGTCTGAAATAAATAAATCAAGTAGAAGAGTACTGGTTCATGGTACGTACTGAAACAAACTAAGTAAAATACTA
GATCCATCGTCAACGAGAAGTACTGATACCCCGCGT
>F5F0GQA01AYVUA rank=0010225 x=280.5 y=800.0 length=81
TACGCGGGGCCGATGATTAATCAAAATTGACAAGCATATGTCCGAATCCATTTAAATAA
>F5F0GQA01BDJQ6 rank=0010241 x=447.0 y=944.0 length=77
TACNCGGGGAATATTAATTGTTACTAGGAATTGGCCCGTGCGTTGCTACGGATAN
>F5F0GQA01BHT28 rank=0010249 x=496.0 y=258.0 length=244
ACGCGGGCTAGAAGAGATAGATCGAACCAATATATCTATATATAATTAAGCTAGGGGTCATCGATCGATTCAGAGATGAT
GACGCTGATGATGATGAGCTTCGATGAGCTCTGCATGCTTGCTGGATATGTGTGTAAGATTATTAATTGGAATTGTTGGG
AATGGATTTCTATTTTAAAAAAGAAAAAGTACCGACTGCG
>F5F0GQA01CBKGF rank=0010250 x=834.0 y=3005.5 length=169
GCATCGTACGACTCCACTTTCCGGCTTCCTGGATCCTTCTTGGACGCGGAATCGATATTGTCCTTGCTAACCTTTGTGCT
ACTGTCCGAGTTGAGCGGCGCGCTTGAAAAGGCATCCCAAAACTACCTGCGGCTCCAAGCCTTCTCTGACAACCTTGATG
TGCCCCTCG
>F5F0GQA01BX0M3 rank=0010260 x=680.5 y=1581.0 length=325
GCATACTCTGGAGCCATGTACCCAATGTGCCCATAACACGGGTTGTTACATGTGTTACAGCATCTAAAGCCAACCTTGCA
AGGCCAAAATCAGCCACCTTTGCCTCAAAGTTGTTATCCAACAAAATGTTTGAGGACTTGATGTCTCGATGAATTATCCT
TGGATGGCAATCTTCATGTAGGTACGCGATTCCACGAGCAGCACCAGCAGCGACTTTAATCCTGGTGGACCATTCTAGGA
CAGGCATTCCATGTCCATGAAGATGATAATGCAGCGTGTCATTAGGCACATAATCCCCGCGT
>F5F0GQA01BPNY1 rank=0010312 x=585.0 y=1035.0 length=202
AGTCCAGAAGTATGGCACATACCACACTACAGGAACAAATTATGTCACTACAAGAACATCTCAATACAGCATAGCCCACA
CAGGGCAGTGCTGGTTATTGAGTTCATGGCGCCACCAACCATCCAAAAAGTAAAGATGGTGTCGGCATTTACTTATTATT
ATGCTCTCTTCTCCCGCGT
>F5F0GQA01BX0IV rank=0010334 x=680.0 y=1429.0 length=170
ACGCGGGGAAATGGATATGCTGGCTTTCTCTGGCTGTACACAAGGTTGCAGTAGTGGAGAGGCAGAAGAGCTCACAAGAA
TGAGGTATGCTTATCCATGGCAAAAAGAAAAAGTACCGACTGCG
>F5F0GQA01A89W2 rank=0010338 x=398.0 y=2276.0 length=143
ACGCGGGGCAGCAGCTTGGTTGGACTATGTGATAAATAAATGAGCCCAGAATTTTTGGGTGGTAATAGTTTGTTCAAAAA
GAAAAGTAACGACTGCG
>F5F0GQA01AL5AV rank=0010366 x=135.0 y=453.0 length=50
ATGTATATACATATATATGTATGTATATACATACACTATATATGTATGTA
>F5F0GQA01CBASD rank=0010397 x=831.0 y=2763.0 length=270
CATATGAATGCAGCTAGCCACACACACTTGCAAGCTGTTTGGGTACAATGTACAAATTCTTTAGTTATTAACAGCAACTA
GTAGGAGAGGGCAAAGGCAGAAGAATTCCTGAGTGAAACAATGAAACCTAGTTAGTTTTGCCCATCTTCTCCCGCCAGAA
CGAAATCGCTGCACTGTAGTGCTCATTGCGGATTTTCTTCGAGGCTGCTCTCCAGTCACACTCATCGAGATCTCCAGGTG
TAAACAAGAAGCTTGTCTTACCCTCCTTGT
>F5F0GQA01CH5MT rank=0010414 x=909.5 y=3187.0 length=143
AGCAGTGGTTATCAACGCAGAGTACGCGGGATCTGCAATTCACACCAGGTATCGCATTTGCTACGTTCTTCATCGATGCG
AGAGCCGAGATATCCGTTGCCGAGAGTCGTGTGCCCGCGT
>F5F0GQA01BGP10 rank=0010432 x=483.0 y=1622.0 length=416
TTCTGGTGCAGAGCTTTTGAGATGTTACACGCATCAAGAATTTGCCGTCACAAACTTTTGTGGGGCCATTAGATGTTGCA
AGTTGCAACTAGCAACCCGTAGCAAAATTTTCTGATTTCAGGTCCATCTGTGCTATGGATTTACATTGCACTCGTCCATA
AATCGATTGCCTCGAACAAGAAACCTCTTCCAGTACTTTTTGTAGTCTGGTATACCTAATTCAAGCCAAGGTTTCATGTT
GCCATTGTAGTGCAATGATGCAGATCTCTGAGCTACCACTTCATCAATTCCATAATCATATCCAAGTCCAGCCAAGGTCA
ATTTTTCATCTAGGGGATATATGAGATGTTGGAAGGATAGCAAGCTTAGGGGAAACGCTGCTGCTCTCAGAGATCGCTCA
TCCTTGAATTTGAACT
>F5F0GQA01BM313 rank=0010455 x=556.0 y=697.0 length=149
ACGCGGGGGTTCCGAGTCTTAGAATGTTCTGTTTTGTCTTAGAATTATTTTCATCAGGACTGTAAGATGCATGACTAAGA
TCATGTTGGCTTCATTAACTGTTGAATTCAAAAGAAA
>F5F0GQA01AQ3PF rank=0010481 x=191.0 y=2289.5 length=364
GGTTTTTTGTTTCTCTGATGAAGACTGTTTATACTTTTTTGAGTACCTAAGAGAAGAAACATCAAAGCTCAGTTTCTTTG
TTATTTCGTGCTAATTTATGGAACTAACAATAAGATTTCTCCCTTTTGTTATGTAAAACAGGTCTTTTCTTTCTTATGAT
AGTATTAGTAGCCAATGTTTTGTAGCGAGTTCTATAATTTTATATACCAGTACATTTTCCTTGTGCTCAAAAATGATTTT
ATGGGAATAAACCCTTGAAAACACTAAAGCTGTTATCAGGACTTTCATGTGCTACTGGCCTACTGCACTTGGTGATAAAC
TGTTCATGTTTTGATGCGTGACTCGCCACATTGTTATCTATTT
>F5F0GQA01A6SRB rank=0010498 x=370.5 y=1413.0 length=157
ACGCGGGAAACTGTTTCTATGTTTTTACTTTGGTCAAACTAGGATAAATAATTGGGGAAATGAATACTGTAGATCTAACT
AACTGTTTAATCTTAGTATGAATATATCATCTTGATGTAATTGATTGAGATTAA
>F5F0GQA01A3MLE rank=0010507 x=334.0 y=912.0 length=255
ACGCGGGGTTGAACATTGCTGAGCTAGCGAGGATTGAGGAGGAACAGAAGTTCATTCAAAGAGAATCAGAGAAAGGTGTG
GTGTACATACTTGGGGAGAGTGAAGTGGTTGCAAGGCCTCAGTCCTCGCTACTTAAGAAGATTGTTGTCAACTACATATA
CTCCTTCCTAAGAAGGAACTTCATGCAAGGAGAGAAGATGTTATCTATTCCCCATGGCAAGATACTGAAAGT
>F5F0GQA01B8YMH rank=0010544 x=805.0 y=183.0 length=435
GCAGACAAAGGTGGGAACAGTATTACTCCAATCAGTTACGGGTGTATACACAGCCAAAAAAGAGAAAAAGGAAACTGGTA
TTTGGCAACAAAAGGGTGTTGTCATGAGTTACTGCGCTAACCGAATGAAACCAATGATGGCAAGTGAATAGTTCGGAAGC
AAAAGGTTCAGAAATGTTATTGCTGCGTTTATTGGGATAATTTACTGCAGCTTGGTATCTGTGCACGTAGGTTCTCAGAT
TTTTGCACACTGTGTGTCCAGGAGGTGTTTGTATTGTTATAGTGCTACTATTAACGGTGATGAAGTGGTGTACCTGGAGA
AGCCGTGGTGTCGACGGAGAAGTTGGCGAGGGGGATTACGAACGACTTGATCCTCCCCGTGAACAAAAAAAAAAAAAANA
AAAAAANAAAAAAAANAAAAAAAAANAAAAAAAAG
>F5F0GQA01BFRHP rank=0010570 x=472.0 y=1883.0 length=96
ACGCGGGATTGCATGTGATTGTTTCTCTAATTCATTCAGCGGCTGAGGAACTCGGGTAGCTCAACTGGTTAGA
>F5F0GQA01BZ2QA rank=0010588 x=703.5 y=3392.0 length=60
TGTATGTATGTATATACATACATATATATGTATGTATATACATACATANATATGTATGTA
>F5F0GQA01CEDQJ rank=0010600 x=866.5 y=3193.0 length=262
ACGCGGGGAGGCATCGAGATTCAGAAATCAAGCATCGGCATCAGCGAGCAGTAGCCACCAGAAAGTGTGAGTGTGTGAGT
TCCCCAATCCACTGTGTAACATATCGTGTCTGAAGTTTCGAGTCTGACTCCGGCGCAACGGGCGTCGTTGTAAGCATGTA
CAAGTTTATGGAGTAGTTTCCCTTTGTTGTTCTCTAAAAAAGAAAAAGTACCGCTGCG
>F5F0GQA01B5ACB rank=0010617 x=763.5 y=777.0 length=108
TATAATGCTACCAAAAGGTCAAACATCATCAACAAAATGACTTGTGATATTACTCAACCAAGATTTAGCATTTCAGTTTT
ATCAATAGCTATTTTGTATCTCATCCC
>F5F0GQA01BWPC3 rank=0010618 x=665.5 y=1749.0 length=277
ACGCGGGGTGTGTAAATAGGTTTTACCAGAATACAAATTTTGCTCATCATTGTTTTTGCGAAATATGATGCTTCTTTATT
ATCTTTAGTTAGGAGTTTTGGGTGCAACCAGCATGTAAGAGATTTTACTAGAGTATAAATTTTATTCACCGTTGCAACGC
CTGCTAGTAAAATTTTAACGATTAACCTATAATTTGGGCAAAAAAAACAAAAGAAAAGTAAACCGACTGCG
>F5F0GQA01AQJ0H rank=0010651 x=185.0 y=1343.0 length=86
AGGGATACATATATATGTATGTATATACATATATATGTATGTATATACATACATATATATGTA
>F5F0GQA01AL8MB rank=0010695 x=136.0 y=657.5 length=156
ACGCGGGGGGAGTAGCTAATCCACGCCTCCGTCCAGTGGACATCTCTCGTCTACGCCGGAAGCAGAGAAGAGAAGCTAGA
AATGGGGAAAAAGAAAAAGTACCGACTGCG
>F5F0GQA01CBBCF rank=0010706 x=831.0 y=3485.0 length=438
TTCACGAACATGCAAAGCAGGTTTTTCATTAATATGAGAGGAAGAACCGTACAAACCGTAGTAAGCCAAGGACTAATTTA
CATGCCAAATTTGCGACCAACAAAGAGCGCGCAGACGTAGATGCTTAAACGACCACCGTAGCAGCTAGCAGCACCCAACA
GCACATGCTGATAAATTAACGAACAAAGTTGCTACGTGCACAGCTGTTAAGACCACGCACATTCCAAATAAAACATTCTG
CAAGTCCATTAAGTCACTGCTAAGCGACAGCATGTGCGCAGGCTCAAGCCTTCAAACCAACACCGCCGCAGCAGCAGGGA
CGTCCGCCTCCTCCCGTTCCATGCTGGGGAACTGGGGAAGAGTTCTGAGAGTGCAGATAATTTGGACTCCGAGATTGGCC
CTTGGAAGGACCTACGATAAGCGACGATGGCACCATCG
>F5F0GQA01BVP7W rank=0010719 x=654.0 y=1258.5 length=396
TTTTGGTAAACGTTATTGTAGATAGTTCAGTGCCTGTTATGACCTGGGTTACCATTTTCGTAAATCCCATAGTTTCAGAC
AAATATACCAAGTTATTTCTGCAAGAGAGAGTTTGCTGCAAGTAACCCTAGCATGTAACGAAGAGGTAGTACTTTTTTTG
GTATTTATGACCTATGAATTAATTAGTTGCTAATCTATTACACATGGTTGACGAAGGGGACGAGTCGTGGTACATCAATA
TATTACCGAAATATTGTAGTGTTATACATTACATATTATACCCCTTTACAACATGCATTCCTCATGCTAACTAATGTATC
CAGCACTTTATAATGAAAATGGCCAATTGTTATATGGCTGAAAAAGATAAGTTCATTTTCTAAAACTAGTTCATGT
>F5F0GQA01AXXT2 rank=0010761 x=269.0 y=1784.0 length=87
TCAATGCTCATCAGCTATCAGACTCCAGTTTCAGACGTTCATTCCATGGCAATTAGGACGGTCCCGGTAGACGGTGAGAT
TGGTCGG
>F5F0GQA01CCXFE rank=0010765 x=850.0 y=936.0 length=215
CGGTCACAACAGCAAACATTTATTAGGTCCAGGACAGCATTTAATTCCAGGCGTGAAGCCAGAGGGTAATTTTCTGAACA
AGGATGACCCAAAAGTTGCTACTTTATTGCAGCAAGCTGACTTGCTTTGCTCCCTTGCCACAAAAATAAAAAGTAGACAA
TACAAAGTCAAAGACATGGATGAAGCATGGCAGCAACTACAGAATCATTTAGAGG
>F5F0GQA01BS0EG rank=0010774 x=623.0 y=1462.0 length=401
CCGCATCTGAATTGTTAGCTAGACTGTTACTCTTCATACCCTAGACTATTGCACTTCGTATTCCCTACTAGACTATATAT
GTAACCACTGTGTAATGGCAAACTAAGCATGTATTACTCCAAATAATACAAGTCTTCATGGTATCAGTTACCTTCTTGAT
CCTCCTCCTCTTCCGCTGCTGATCCTTGCCTCCATGGCCGGCGATGACGCGCATGTTCTGCGCACCGCGCACGCCACGGC
TGAGCATCGCCGTCTCGAGGACGAGGTCGCTCGCCATGAGCAGGCCCTCGCCGACGCCTTGACGCAACCGTCGCGGCCAT
GGACGCCCATGGTTCTGACGACTCCGACGGCTCCGTCTCCGATGAGCCATCCGACTCG
>F5F0GQA01AZH43 rank=0010778 x=287.5 y=1029.0 length=81
TGACACAAGGTTAGAATCCGAGCTCTTCCAGAGTGGTATCTCACTGATGGCTCGGGCCCCCGACCCGGGACGGGTCCTTC
T
>F5F0GQA01CBGF4 rank=0010790 x=833.0 y=1906.0 length=352
ACGCGGGTATCATTGTAAGTTTGATGCTTACATCTTTCCTCCAGGGTTTAAAGCACCGGATTTTGTCAAATTTTCTGGGA
GCGATGATAGGAGTACTAGAGAGCACATTAGTCAGTTCTTAGCACAGTTAGGAGACTTAGCCAGAACGGAAGCTTTTCGA
ATTCGTTTATTTGTTTGTCTCTTACAGGATGTGCTTTTGCTTGGTACTCTGCTTTGCCTCCTAGTTCAATTAATTCATGG
GATGATATGGAAACAAAGTTTTATGAGCACTTCTTTTCGGAGGAATATGAGTTAGAATTGGCCGATCTATCGAAGATCCG
GCAGGGACG
>F5F0GQA01BWPUO rank=0010829 x=665.5 y=2382.0 length=88
ACGCGGGAAGTCCAAAAGTTAGATGGAAGATATGGCTGCGCGGGGTGGTGAAATAATGTAGATTG
>F5F0GQA01BN25W rank=0010832 x=567.0 y=1138.0 length=81
TACGCGGGGGCTCACAGCGCCCGGCGGTACCTCCTGTCGGTTGGATACCCACCTCGCTT
>F5F0GQA01BV0U2 rank=0010836 x=657.5 y=2764.0 length=192
AGTATGAGGGTGATGACGAGGAAGTTGACGTGGAATAAGTGGAATGCCGAGACGATAGAGATGATACTAGAATAAGCTAT
CAGCTCTCTGTGTAGTCTTATTTATTCAGGGCATTGTTACCTTATATAAAACCTACCTTTGTTGGTGTATGCTGTTAAAG
CAGTCAGATATGCATGGTTCTTAACTTTTCGG
>F5F0GQA01B9FCD rank=0010844 x=810.0 y=1371.0 length=71
TTCTTCTTTTTTCACAACGAACATGCCCAATCCACTACTTTTGGTCCAAACCTACATTGGTTTGGGGTTGG
>F5F0GQA01AL5TE rank=0010999 x=135.0 y=1120.0 length=61
TTTCGAATCCGTGACATCCCTCATGGCCATAAGGAGCTACCCTACCGATCTCACCATTCCC
>F5F0GQA01AKSRZ rank=0011002 x=119.0 y=3101.0 length=140
ATGCTTTATCCACCAAGTGGTTCTGTTGTGCAATCAGTGTGTGTAATCAATTGTGTGCAATCAGTGTGTAATCAATGAAA
TACTTACGTGAAGAAATATATAATCAGTTCTTCAAAACCTATGTACTGCAATGAAGAGAA
>F5F0GQA01A5E27 rank=0011005 x=354.0 y=2577.0 length=213
GGATTCAGTGGACAAGTGTATTCAGATCTACATTCTTAGTGCAATGGTAATCATCCAGCTAGCATGCCAGAAGGCCGAGC
ACCCAAGACAAACACTGAAACTGTAAATAACTACATACGACTACAGCCTACAAGCAAATCAAGCCAGTTTCTTAGAAACT
TGGTTATACTAGCAGTCGCTACATCCATGGTTTAACAAGCATCCACCCAACTA
>F5F0GQA01BIJHP rank=0011011 x=504.0 y=411.5 length=82
TACGCGGGGCCCGGTTCCTCCCGGCTCCGCGCCCGCTCATCCTCTCCTCGGCTCTGCCC
>F5F0GQA01BAK5K rank=0011013 x=413.5 y=2054.0 length=64
GAGGTCTCTGCCGCAGGACACGTCCTGGAGGAAGCAGAGCCCNCCTGT
>F5F0GQA01A0G2O rank=0011021 x=298.0 y=1246.0 length=394
ACGCGGGACATGAACGAGGCCAATAGTGATTAGTCCAACAACTCTAGTGCAATCAATGTGGTGAATAAAGGATCGTAGCA
TCATGAATGCATTCTGAATACATGAAAACATGTAAGTGAACAGAATACTTAATTGCACATAAAGTGTTAGCCATCATCTT
GTAGGTCTGGACAATCGCCTAGGCTAAATGGAAACTCATGTGTAGTTTTAGATGCAGGACCACACTTCTGAATTTTATCG
ATGTGGGTGTCAAAAATGACCGACTTGGGTGGAAGTTCAATTACAATAGTTGTTCAAAATTTAGTCCCCCACATCTTCTT
ATAGGCCTCTTCTACCAATCCGACTGCG
>F5F0GQA01BID5H rank=0011047 x=502.5 y=1683.0 length=144
ACGCGGGGAATCAGCAAGGACCACCCTGCAAGGCTAAATACTCCTGGGTGACCGATAGCGAAGTAGTACCGTGAGGAAAA
AGAAAAGTAACCGACTGCG
>F5F0GQA01A98QA rank=0011130 x=409.0 y=2336.0 length=109
CGCAGTCGGTACTTTTTCTTTTTAACTAACCAAAGGGTACCGACCGTTTCTAAGTCGCATAATGAAAATACACGACGTTC
ATCACC
>F5F0GQA01AOK19 rank=0011165 x=162.5 y=3599.0 length=71
GTCCATGTAGTAACTTGATCATGCATTCACTCGTTGGCCGTTGCATCGCTAGATCAGCCTAGATATCCCNC
>F5F0GQA01BJI4U rank=0011166 x=515.0 y=1548.5 length=122
GAGCAAGCAGTAGTGTGAGCGCCTTGTTTAAAGGAAGTGAGTATGGGACTGTCCTCATGAAATACACATATGTAGTTGCG
TGCCAGATATATGGTCAGCAAAAGCTAAGAATGACCCNCCGT
>F5F0GQA01BPOQ4 rank=0011221 x=585.0 y=2046.0 length=311
CGCAGTCGGTACTTTTTCTTTTTGGTCAGGAAGTGATGTTAACCCATGTTAGGCTCTAACCGGCCTGTAACTGATATGTT
TACAAAGTACATACTGTGCGTCTATGCCACATCATATATATACTAATATAACATGGTCATGGAAGTAGCAGGACGGGCAA
TGGACAGTAAGCATAAATACAAAATAGAAATATGTAGCATCACTACTCTGGCAATACGATATCAGATTGTTTTGTCAATA
TCTTTACAGAAGTCCAGGTAATCCCCCCGCGT
>F5F0GQA01AVXIU rank=0011226 x=246.0 y=2276.0 length=62
CCGAGCCATCAGTGAGATACCACTCTGGAAGAGCTCGGATTCTAACCTTGTGTCAGACCCGC
>F5F0GQA01CH60Y rank=0011259 x=910.5 y=896.0 length=168
CGCAGTCGGTACTTTTTCTTTTTAAACCAATCATCTCTAATATTATTACGGATTAAATCTATATCCCCTAAAACTCAGCT
GGAACCATTGTCCAAAATACACATGCGTTATAATAAATGAAACAATTATTAAGAATAAATGTGGT
>F5F0GQA01A4OI5 rank=0011265 x=346.5 y=927.0 length=139
ACGCGGGTCCGTTGCAAGTTATTGTAGTAGTGCATTGTTGTAAGGAAAATGGTCTCATGTGCCATATTTCAAAAAGAAAA
AGTACCGACTGCG
>F5F0GQA01BFF68 rank=0011301 x=468.5 y=3634.0 length=221
ACGTGGGCGACACGACTCTCGGCAACGGATATCTCGGCTCTCGCATCGATGAAGAACGTAGCAAATAGCGATACCTGGTG
TGGATTGCAGAATCCCGCGTACTCTGCGTTGATACCACTGCTTACCGCGTACTCTGCGTTGATACCACTGCTTACCGCGT
>F5F0GQA01AZ5VL rank=0011305 x=294.0 y=3119.0 length=69
CTTGTTCAGAGGCCACACGACCAGGAGAATGCTCGATGGGAGGAAGGCGTTCTACGGCGGACCACGATG
>F5F0GQA01B7GGM rank=0011315 x=787.0 y=3716.0 length=305
ACGCGGGTAAGCAACAAGGTTATTTAACTACTCCTGTATAAGAGGAAGCAGAGCAGGTATTGATTAATGCCAGAGCCTTG
ATGATGATATGATGGTGGTGGCGGCGCCGGGGCTTTATTAGTTAGGGCTTGATTTGCATTGGTTATTACTATTTGCAATT
GAGGAGTTTGCGTCTTGTAAAGCTTTATGGAACGAACTTATTGAGATTATTAAATTAATTTCAATCGATCTTCTTCAAAA
AAGAAAAGTACCGACTGCG
>F5F0GQA01BT9O4 rank=0011322 x=637.0 y=2822.0 length=60
ATCAGTGAGATACCACTCTGGAAGAGCTCGGATTCTAACCTTGCGTCAGACCCGCGGG
>F5F0GQA01CCN0U rank=0011394 x=847.0 y=1036.0 length=332
TTTTATTTATTCGATCTGTCATCCTGTGGGCTGTGGCAGGGATCGAGATCGATCGATCGATCGGTGATGGTGATGCCATT
CATCAGGGCTAGCCGGCTAGCTAGCTGCAGCACCTGCACACATCCAAATTCCAGGCCACCACCACTGTGGGATAATTATT
CATCATGTCCATGACAATCTGCTGACTTGTCCCGTTTTGTCATGTGTGAGCGTGACAATGGAAGCACACCAGGGCGTGCG
AGGGGTTTCCAGCAATGTGCTGATTCTTAAGCACTACTAGCAGCTCGTTCAAACCCACAATAATGCACACGGCGTACGTA
CATACGACGTGT
>F5F0GQA01BX6W0 rank=0011418 x=682.0 y=1522.0 length=87
ACGCGGGGGGACGATTGGAATCGAATTGTGATGGAACGGGACGGTGAGGAACTCAAA
>F5F0GQA01BJUNI rank=0011453 x=519.5 y=92.0 length=381
TTACGGCGCGGCTGCTGCTCATGATGCCGGTGAAGGGGATGTCCTTCTCCATGTGGTCCGACGAGCCACGGCCGGAGCCC
TTGCTAAGGCGGCACGCCTGGGCGCTGTTGCACCAGGCACCTCCCTCTAGGTTGAGAATCCAGCTTCTGCTCCCCGGTCC
AGAGCCAGGATCAAAGTTGTAAGCCGGTGGTGTTCCATCCATGCACACGGCTCCCTCGCTGACTGCGGACTTGAGGATGG
TGATGGGCACCGTCACCGACGCCGCGCGCCGCCGCCTCGTCGGTGGACCGCCGCCGGCTCCACCTCCTCCACCGCTCAGC
TCATCTGCCCCCTCACGCGTAGGATGCAGAAGCAGACAAGGACGAGAGCTGCAAGCGCAGG
>F5F0GQA01BPDUY rank=0011466 x=582.0 y=216.0 length=263
ACGCGGGCATCGTCATTTTTACTGAGGTGGCAGGTCATCGTCATTTAGTGAAAATGAACTCTAGCTGAGAATGGTTACTG
AGGTGGCACATCATCATCATTTAGTGAAAATGAACTCTCACCGATAATGGCTATGCACATGCGACGCATAGCGACTATTA
GACAGTCTTAAATGGAATGCCTATTTCGACTGTCCACAGTACAAAACGATACTCTAGTAGAAAAAATAGAAGGTGGTTAG
>F5F0GQA01CE4OK rank=0011494 x=875.5 y=1250.5 length=305
GTTCCTTACATTCCTCTTCAAAGTAAATAATCTCCGTTCAATTGGGTACATCCTCCCAAATTGCACAGGACCTCGAAGGA
TGGCCTCTTCTGGTAAATGGACACAAAGGTGCACCATCACATCAAAAATGCTGGAGGAAAAATTTTCTCAAGCTTGCACA
ATATAATTGGTATTTCCTCCTTCATTTGACCCAACACATCAATATTAAGTTTCTTGCTGCATAATTCCCTAAAAAATCTT
CCTAACTCACAAATGGCTTCATATATATCATCATCCAAAAATCCTCTTATACCAGCCGGTATAAT
>F5F0GQA01BOA27 rank=0011560 x=569.5 y=3217.0 length=102
ACGCGGGTACAAGGACAGCACTCTGATCACGCAGAAGCTTGCATGATCAGAGTGCTGTCCTTGTAGGATTCCTCACTCA
>F5F0GQA01BSN0R rank=0011582 x=619.0 y=1801.0 length=195
GGGATATGTCAGGACTTAGTGAAACATGGTGCACCAATATATGGATCCAAGGCTTGGAGGAGAATACCCTCCCAAGGCTG
CTGTCAGGATGGCTGAAATCGCATCCCGCTGTGTGAAATACTCCAAGGGACGACCCAGCATGAGCACCGTCGTTAACGAT
CTACGCTCCTTACTGCAAGGCACACAGGGGATAGG
>F5F0GQA01BLP8X rank=0011587 x=540.0 y=1679.0 length=91
ACGCGGGTCTCTTCGGTAGTTTTTACTTATTCCGTATTAAAATTTGGTAACGTATTACTAGTAGTAAG
>F5F0GQA01B9XFU rank=0011598 x=816.0 y=248.5 length=333
ACGCGGGCAGTTATGGTTGGCTCAAGATTCTGGCAAATATACACCTTATACAGTGTCACTTGAGAGGGAGCAGTGCTGAT
TACGTCCATAATTCTATCAACCTGATAGGTGATTTTTGTGTGCCTCAATGATATGGGTGATACACTGAGACGCACCTCAA
ATTGTTTCCCGTACAATGCTGTGATATGTTATGGCAAGAAGGCATCAACTCCAGCACCTGAGGCAATAAGACTATCTACT
GGATCTGTTGGAATGAGGGGATGGAGATATCTGTGGCGTGTTTGAGGGCAAGCACCTCAGGAAGGTCGGG
>F5F0GQA01BLB0D rank=0011630 x=535.0 y=3707.0 length=184
ACGCGGGAGTTCTGCAATTCACACCAGGTATCGCATTTTGTCTACGTTCTTTCATCGATGCGAGAGCCGAGATATCCGTT
GCCGAGAGTCGTGTGCCCACGTACTCTGCGTTGATACCACTGCTTCCCGCGT
>F5F0GQA01A6U1Y rank=0011640 x=371.5 y=292.0 length=281
ACGCGGGCAGCTAACGATGGATCGATCACTTTCTAAGTTTGTTTGTCTCTGTTTGTGGTTTCTAGATGCGTTTGCAGTTT
GGGTGTTTCGATCTGCAGCTTGATTTAGTTGCAAGAGGCTGTGATTAATTTCGGTTATTGCCATGGAGAGGGGCAAGGAA
CGTCGTTGCATGTCTTCGATCAATAATAATTCATTCACTTGCTTGTTTTGTCTGTAAAAAAGGTTAAA
>F5F0GQA01A5VSQ rank=0011688 x=359.0 y=3752.0 length=117
AGGGATACATATATACATACATATATATGTATGTATATACATACATATATATGTATGTATACTAACGATACATAGGTATA
GTGTATGTATATAC
>F5F0GQA01BFOF5 rank=0011694 x=471.5 y=2035.0 length=197
CATAGCAAGCCAAATCTTAATTGACTTCTTATAAGTAAATTAAGTGCTAACTGCTAAGGTACGTACAACTAAGTAGACCG
ATAGCTGAAGCAATTCATCTATCTGTTATGAACAACAGTTGTATTCAATATGAGGTCCTTAGGCCAATTTATATACAGAG
GTAGAGGTACAGGAGAGGATATATACACATAACCCCT
>F5F0GQA01BJUY0 rank=0011720 x=519.0 y=506.0 length=121
ACGCGGGGCCCAAAGCTATGTACGTATAAGCACGAATTAATACATACCTGAAATCTATTTTAAGTGCTTTCAGTCAGCAG
CATGTGTAATAAAAAGCC
>F5F0GQA01AXRUU rank=0011792 x=267.0 y=2228.5 length=318
TTTTGTGGCACATATGTCGGATAGCCAACAATATTTGCAGCAAAATGTGTGAGGGGCAAAGTTGGCTGAGAGTAAGGGTG
GGCTGCTAATTGTTGAGGAAGAGGAGGCCCTGTCGGAATGCTAGTACTTGGAAGAGTTTGTGTAGATTGAGAATTGGAAA
AAACACCTGCTTTTAGGGCCTCCTGCATGGAGATGGCTGGTCTAGGATTCGTAGTTGAGCCTGCATTATATTTTGGTTCC
AGGTAAGGCTGTAAATCTAACTCTAAGCCATGTAGAGTTGCATGATTTTGATTTGACCCCAACAGGCTGCTTGTGCTC
>F5F0GQA01BLJP0 rank=0011802 x=538.0 y=1414.0 length=356
ACTGCTGCTCTGGAGCTGATGTCTGCTTGGACTGCTGGCCCTTAATGACCATTGCTATCAAAATTCTGGATACTTCGCTT
AGAGATGACTTTGGTTTCAATCACATACTGTGGGTATACAGTGGCCGTCGTGGTGTCCATTGCTGGGTTTGTGATAGCAG
AGCAAGAAAGCTCAGCAATGAACAAAGGGCTGCAATTGCTGACTACTTCCGTGTATACAAGGGTGGTGAAAATGCACTGA
AGAAAGTATCCTTGACCGGACCTGTCCTACATCCTTTCCTTGCTTTCTTTGAAGATAAGTTGCTGCTTAACCAACAACTC
TTCGCATCAGAGGAGAGATGTCAGAAGATACTTGAT
>F5F0GQA01A0G9W rank=0011805 x=298.0 y=1506.0 length=94
ACGCGGGAGGTTGAACAAAAGAAATGGCGTTTTACTAATGGCGCGATGCGATCCTGGTCAAATCAATACAT
>F5F0GQA01BKPJF rank=0011819 x=528.0 y=3257.0 length=178
ACGCGGGAGCTGTCTTTCTAGCTACGTGCAAGCGCTAGACACCGATCCATGACCAGTGTTTTAGAGCTGTACATCCCTGG
GTGTCCATCAATGTCGATTTATATGCTAGAGTTGGACATCTGTTCAAAAAGAAAAGTACCGACTGCGACTCTGCT
>F5F0GQA01AJIJI rank=0011822 x=105.0 y=524.0 length=276
CTGTGAAGCGTGTCACCACACCGGTGGTGATGCGTTGGGTGACCGCCGCCCTGTTCTGGTTTCGTCACCGTGGCTTTGTA
TTTGTAGGATGGGAACTTGTAGTGTAGTAGGGAAATGCTGGCGACCCTGAAACCTGAAAAGGACTTGGAAGAACACGATG
TGCTGCTGTGTGGGTGTAACAGTTCGTGTAAAATAATCTGTGTTGGCAGGGTTGCATATTAGCACCATGTACGGAACGCA
CTGGTCGAGCACTCTTGTCATGGTACCAAA
>F5F0GQA01BSP9T rank=0011858 x=620.5 y=623.0 length=430
TTCTTCCAGTAGCAGCCATCTTGAAGTTGTTGCGAAGAATAAGGAGGAGCAGGCCTCGAGTAATAGAATTGCATCAGAAT
CTACAAGAAATGGTCCAGTGGCCACCTGCTCAAAGCTAGAGCCAAGTGTCCTGCCTATGTTTGGTGGTGTTCGTTCTCAA
AGTCAATTAATCTGGCGCCGACAATCAGATAAAGCTGTTCAAATTGATCCAAGATCCGATTTTCTTGGTGCTGATACCGA
AGTTTGTAAACTCATTGAGGACCTGAGAAATGGGTCTACTGATCTCCAAAGGGCAGCAACAGGAGAGCTGCGGGTTCTTT
CAAGGCACAGCGATGGGANAACAGAAGTGCCATTGCAAAACATGGCGCTATACCCTTCTTGGCGAGCCTTCTTTATCTGC
AGATCCCAGTATCCAGGAAAATGCTGTGAC
>F5F0GQA01BB4JG rank=0011864 x=431.0 y=106.0 length=86
CGATCTCTGCGGATGTGACACCAGTTTCTTCTCTGAGCTCCCTAACAGCAGCTGCTCTCGGTTCTTCCCCTCGCGGTCCT
TATTAA
>F5F0GQA01A0KD2 rank=0011894 x=299.5 y=1448.0 length=85
TACGCGGACGGATAGAGAATCCGATATATCCGTTGTGAATAACGCTAACCCCTCCACCTCCAC
>F5F0GQA01ANZOZ rank=0011947 x=156.5 y=481.0 length=124
ACGCGGGAGCTCACCTTTTGAGCAAAGGCACGCAGCTTCCTGCTGGTTGCATTTGAAAAAGAAAAAGTACCGACTGCG
>F5F0GQA01BW8E2 rank=0011954 x=671.0 y=1868.0 length=274
ACGCGGGGAGATTTGCCAGTAGAAATAAAGTAGGAAAACAATAGGCGATTCAATCTATAGCAGTAGCGAACTGGGGCTTT
ACTGCCTGTTTTGAAAATCTCATTATAACTTCCAGCTGATCTGCATACCAGCAATTAGCACTGGAAGCAAATCTTGTTCG
AACCCGATATTGAAGGTTCTCAGATTATTCTACCTGGACGGTGCCAAAAAAGAAAAAGTACCGACTG
>F5F0GQA01B42XU rank=0011959 x=760.0 y=3472.0 length=118
CTGCCTGATCCTCCATGGCGCCGTTTGTCCGCAATCCGCAGCAACCGCTGGCAGAGAAAGAGCGACCTCTTTGGCAAAGA
AGAGGAGTGGAGGTGCTGCCGAAGCCGCCGTGGCGCCC
>F5F0GQA01A1VR4 rank=0012006 x=314.0 y=1426.0 length=192
ACGCGGGGAAGTCTCATCAATTTTAATGGAAATCGAAGAGCTGGTTTCGAATTGTATGGGTTTTAAATTTGTGTATGTTC
CTAGATCATGTAATATAGTGGCACATTGTTGTGCTAAACCAGCTCCCAACACTTTTGTTCGGGGTGAGTGGCGACTCGAA
GCTCCCCAAAC
>F5F0GQA01B5VFT rank=0012016 x=769.0 y=3543.5 length=184
ACGCGGGGTACTCAGTTCTTGCTGACAAAATCGTATCTAGGTGGGGGTGGCTTTTTGTCCACACCAGGGTTTAAAAAAAA
AAAAAAAAAANAAAAAAAANAAAAAAAANAAAAAAAANAAAAAAAANAAAAAAAANAAAAAAAAGAAAAAAACGAAAAAC
G
>F5F0GQA01AWTW2 rank=0012098 x=256.0 y=3300.0 length=130
ACGCGGGAGGCAGTGGCCGCAAGAATCTGCAATCTCAATTCTCACAGATCGCTGCCTGGAGCGTCTCCTCTCTATGCATA
ATTGAGTTGTTTTTGTGCCAAA
>F5F0GQA01BSHMX rank=0012099 x=617.0 y=1719.5 length=136
ATTGGCGTAATCTTCCTAATCCATCATTTCATGCCAACCCTGCTCCTAAGAAAGGTCTCAAGAACTTCTTCAAATCCATG
TTCAAATCAAGGATTCCACCTAAGGCTCCATCTCCTCAACCGGTAGATCAAGGCAC
>F5F0GQA01A90RL rank=0012111 x=407.5 y=207.0 length=245
ACGCGGGCCACACGACTCTCGGCAACGGATATCTCGGCTCTCGCATCGATGAAGAACGTAGCAAAATGCGATACCTGGTG
TGAATTGCAGAATCCCGCGAACCATCGAGTTTTTGAACGCAAGTTGCGCCCGAGGCCTTCTGGCTGAGGGCACGCCTGCC
TGGGCGTCACGCCAAAAGAAAAGAAAAGTACCGACTGCG
>F5F0GQA01BKLB2 rank=0012134 x=527.0 y=1904.0 length=102
AGGGATACATATATACATACATATATATGTATATACATATATATGTATGTATATACATATAGTATGGTATATACATACA
>F5F0GQA01BP7BV rank=0012206 x=591.0 y=1545.0 length=214
AAACACACAGGTGATGTGAGGACCTCTGTTAAGAGGAAGCCGGAAGGGTGTCGAATGCTTTGTGGATGCCCAGCTTTAGG
AGAAGGGCCTTTATCTTTGGTTTATGCGGCTGGCGTACAATGTTTTGAGTATAGAGACTAGAAATTATTGGTGAAAGTGC
TTTTTGGCAAAAAGAAAAGTAACCGACTGCG
>F5F0GQA01CEXLC rank=0012215 x=873.0 y=254.0 length=172
ACGCGGGGTGGAGGATCAGTCCAATTGGCTAGTCAATGTGTGATGTACTCCATCTGCTGTGTAATGCTTGTGTTGAAACA
ATGATATGTCAAAGTTTAATGTGAAAAAGAAAAGTACCGACTGCG
>F5F0GQA01CBM01 rank=0012219 x=835.5 y=2243.0 length=230
ACGCGGGGACGCACACCCACTGACCCACGGCCCGGCACACCGAATCCACTGAATCAACCGCTGATTTTCATTCGCAACTT
TGCAAGCAAAGCTGTGGAAGAAAAGATATTCTTGTACTAAATCAATAGTGGCTTTTGTAACCACCAATTTGATTGCGAGC
TGCTGCTTACTCAAAAAAGAAAAAGTACCGACTGCGACTCTGCGTTG
>F5F0GQA01CEBSR rank=0012272 x=866.0 y=681.0 length=253
ACGCGGGAACAAGGGCAGGCTCGACAACTTCTACTGGCTGCTCGCCGCCGTCTGCCTCGCCAACATGTTCGTCTACCTCG
TCGCCGCCAGGTGGTACAAGTACAAGGCCGGCCGCGCCGGCGCCGACGGCAGCGTCAACGGCCTCGAGATGGCCGAGGAG
GCCGTGTTCCACTGATGAGATGACGAGGCACGTACACGTGACGGGACCTGCACCATATCCGTCCGTCCGT
>F5F0GQA01BIMNG rank=0012274 x=505.5 y=410.0 length=122
ACGCGGGTTCACACCGCCCTTTCTCACTAGATCTAAGATCATGTGGCTAGCTCCATATATATCAAACGTACCAGCTGCAC
GCACGCGTATGCTCTGCTT
>F5F0GQA01BKAPM rank=0012300 x=524.0 y=424.0 length=142
CGCAGTCGGTACTTTTTCTTTTGTTTTTTTTTTTTTTTTTTTTTTTTTTNTTTTTNTTTTTNTTTTTATTTTTATTTTAT
TTTATTTTATTTTATTTATTTATTATATATATATATATA
>F5F0GQA01BPWRQ rank=0012305 x=588.0 y=148.0 length=176
GAGTACGCGGGATTCTGCAATTCACACCACGGTATCGCATTTTGTCTACGTTCTTCCATCGATGCGAGAGCCGAGATACT
CCGTTGCCGAGAGTCGTGCCCGCGTACTCTGCGTTGATACCACTGCCCCGCGT
>F5F0GQA01AS35D rank=0012311 x=214.0 y=1967.0 length=113
CGCAGTCGGTACTTTTCTTTTTTTTTTTTTTTTTTTTNTTTTTNTTTTTATTTTTATTTTTATTTTATTTTATTTATTTA
TTATTATATA
>F5F0GQA01CAIFA rank=0012336 x=822.0 y=2868.0 length=286
CGCAGTCGGTACTTTTTCTTTTTAAGTCTACTTGCACGATGTACTTTCCTTTTTGGTCTTGCAGTGTATGAATGGATCAA
GCTATGTATGAGTCTGTTGCCCCTGTAGTTCACAACAGTGTGCTGTGATGTGTATTTTCCGCTTAGGCTAAATTAGTTTT
CAATGTTGGGAGAGCAGTTCACACAAGCTTGTATGAATGATTGACCCGCGTACTCTGCGTTGATACCTCTGCTCCCGCGT
>F5F0GQA01CH4XL rank=0012391 x=909.0 y=2279.0 length=66
TAACAAGAGTGGGGAGTGGACGGCATAGGGAGTAGTGCTCGACGTAACGGGAGTATGAGCCGTATG
>F5F0GQA01BEYWB rank=0012406 x=463.0 y=1689.0 length=270
CCAGTCGGTACTTTTTCTTTTACTACTAGAACCTGACAATTTGATATTGTGTACCATTATAATCGCTGAATTTGATCATA
CTTCAGACTACAAAACCAAAAGACAGTACAAAATACGAAATCGAGGCCTGTCAGCAGATTCATCAGTTTTCCAGTCCAGG
AACCTGCATGCGCCGGTTGGCCTCCGACTTCTTGCCGCCGAAGTACTCGTCGGGGACCCCGCGT
>F5F0GQA01BY40C rank=0012429 x=693.0 y=650.5 length=159
CGCAGTCGGTACTTTTTCTTTTAATTAAGAGATGCATGCACATCATCACGACATATAATTAAGCTGCAACAGGTAATGCC
CGCGTACTCTGCGTTGATACCACTGCCCCGCGT
>F5F0GQA01BEBOU rank=0012450 x=456.0 y=284.5 length=186
CTGGAATTACCTTGACATTTGATGCCTGCAAAGTGCCAGCACTCTTGTCATCGATGCTGCTATAGAACATTAATAAAGTC
TTCTGGCAAATGCTTGCTCTATGTATTCAACGGTTATTTATATACGAAATTGTTACACCTCAAAAAGAAAAGTACCGACT
GCG
>F5F0GQA01AI3J3 rank=0012456 x=100.0 y=1585.0 length=298
CGCAGTCGGTACTTTTTCTTTTTGTTCCAAACAAGATTTCTTGCACGGCAGATGATTCCTCTTCTCTAATTATGATTTCA
GAAACACACACTCCTACCAGTCGCAACTTGCAGCGAAGCTGTGCGTGCAGCCATAGCAGCACCAGAAGCTAGCTAGCTCT
ACATGGCAGCCAATGCCACCATTATTTATCAACACAAAGGGGGAAAGGGGGAAGGAGCAAAGCTACGACCTTTCTCGCTC
GCTAAATCCCCCCGCCGT
>F5F0GQA01CHU20 rank=0012536 x=906.0 y=1802.0 length=438
GTTTGTCACTATCAACTAGTTCAGTTCCACTCAAGGATGCTCATACTGTGAATAGCCATGCACACTGCCAGCCTAAGCAT
TCAGTTTTCATTCAATCTTCTTGGAGTTCATATGGGCATACAGACTTGCACCATGATGGAATACAGGGAGGATGCTCAGG
TGAATCAAACCACCGTCACGGCAATGGAGCCCTATGTAGTCCAACCATGGCACACATGAGTTGTAGGGGACATGGGAATG
TGGAATCTCACCAGAATCACCATGTTTCATGTTCACAATGTCAACATGATTCTAGAGATAGTTCACAAGGAGGATCTGTT
AAAGATCTGAATTCAAGGAGGGATCTATCGAAAAATCTACCTACTCAACGAGCTGGGAAAGACGTCTCCAGTCCTGTATT
TGCTTGGAGTCCAGCAGAGTCCAGGACTGCTTCAAGTC
>F5F0GQA01BX3L2 rank=0012554 x=681.0 y=1336.5 length=100
ATATACATACATATATATGTATATACATACATATATATGTATATACATACATATATGTATCCCTACTCTGAAACGTTAAG
AAATAAACCAACTAGACTTA
>F5F0GQA01CIAHB rank=0012556 x=911.0 y=1277.5 length=167
CGCAGTCGGTACTTTTTCTTTTTCGTCACAGAGAGACAACTGTACTGTCTATTCTATGTTATTTCTATATATATCATATT
CTATCCCGCGTACTCTGCGTTGATACCACTGCTTCCCGCGT
>F5F0GQA01A0GXG rank=0012616 x=298.0 y=1058.5 length=179
ACGCGGGAAAGGAATTGTAAAATAACATATTTACTGCTGCAAATAAGCAGTGCAGACATACCTCAATGTAACAATTCCAA
TACCCGATCATAATAAGATACTCTGTTCATAAAAAGAAAAAGTACCGACTGCG
>F5F0GQA01BG3NM rank=0012661 x=487.0 y=2864.0 length=175
ACGCGGGGAAGTGCGAGAGTTCCATAGGAATTCTACAAGACAACAAGAAGCATCTGCTCCGACAAAAAGTAATAAAATAG
ACAAAATTACCTTTGGTAGATGTAAGATGTTGGGTGCATGTCCGAGGCCTTGTTGATCTCTATCGGATCAAT
>F5F0GQA01BJIU7 rank=0012690 x=515.0 y=1201.0 length=133
ACGCGGGGGATTTATGAAAGACGAACAACTGCGAAAGCATTTGCAGTTGTTGTTCTCATTAATCAAAAAGAAAAAGTACC
GACTGCG
>F5F0GQA01A26DU rank=0012693 x=329.5 y=384.0 length=259
ACGCGGGAAGCAGTGGTATCAACGCAGAGTACGCGGAAAGCAGTGGTATCAACGCAGAGTACGCGGGTATGTTGGTGTCG
TCCGATGCTACAGTTACAATGTAATTACAGTATATTTAGTGATATAATTACAATGTATTTAATTATAGTGTGTTGAAACC
GTAATTATAGTGTGCCACCGTAATTACAGTGTATCGCCACCTTACTTACAGTGTATCGTTACCATAATTACAGTAT
>F5F0GQA01BX0ZO rank=0012742 x=680.0 y=2034.5 length=162
CCTTCGACTCCCTTCGAGGCTCCTCCTACCAAACAAGGCCTAAGATATCTTATTCTAATCTGCATAGGAGTATTAGTTAG
TGGCTTGATTTCCCTAAGATGTATGCCCTATCTATGTATATATTAGGACGAACTACNGTTTTCAATCAGCTGATAGGCTG
CT
>F5F0GQA01B4J5N rank=0012761 x=754.0 y=3705.0 length=330
ACGCGGGGTCGTTTTCTTTTCTTCCCTAAAGCAGCCTACTACTTCCTGCCGCCTATCATCATCTCACACCTTGACTAGCA
AATGGGTTGCCCAGGCCTGCCTCTTCTATTCAGTGGCCTTCTCCTAAGCGGGCTGACTCCTTAGGCTCTCTGCATGATCT
CCCCATCTCACAGTCACTTGAATTGGCCTACAAATCTGGCGTGTGTTGCACTGTATGGTGCATTTCGGCGCAGGGATATG
TGTTGACAGTTTACATGAAAAAAAGGACAAGGAAGGGATCCCCCCCAGATCAACAGAGACCGATATT
>F5F0GQA01B76UL rank=0012764 x=796.0 y=1051.0 length=207
ACGCGGGGTACATATGAGTAAGTAGAACTTGTCTATCAGCTGTTTTGTGTGAGTTCGGCCATTATGATGGGGTTGGTGAT
TAGGATAATATCACTCTGTCAGTGGGATATCATGGTTGTGGGCTTGTGGCAAATTAAGCAATAGATGTGCATTTAGCCAT
CTATGTTCATCTAAAGAAA
>F5F0GQA01BYFEZ rank=0012804 x=685.5 y=249.0 length=311
TTTAATTTGCCCTTGCTTTATTCTTCGCTTTTTATTATACAAAAGGTAAACACGTTCTTGATTCTTTCTGTACTACTGTT
ACTACTACAGTACTGCTCTAGAGCTCTGGACAAGAGGATCCATGCTCCATGCATGATATACATTGTAGAGTTTTAGGGCC
GGTTGACACCATGTTGGAACTGGAACTTGGGGGCGGGTCGGTCCTCGCCGTCAGATCCGGGAAATGGACGTGCAAGATTC
GGTAAAGTAAAAAAAAAAAAANAAAAAAANAAAAAAAAAANAAAAAAAAAAAGAAAAAAAAAGAAAAAAAG
>F5F0GQA01BB88U rank=0012855 x=432.0 y=2108.0 length=171
ATGTGGAGCTCCGACTCCGACAACGAGCTCACGGCCGCCGCCGCCGCCTCGTCCTCCACCTCGTCAGCCACGACCTCACC
GCCGCAGTCCCCACCGCCCGCGT
>F5F0GQA01AK9YM rank=0012869 x=125.0 y=796.5 length=446
GGCTGAGACTCCTCACCCATGAAACACCTTTCGTAGAAAGTAAGTAAGCCTGACACTTTAAGACTTCATCAAGAGAGACT
TTTCTAATACTCTTGTCGTTTGCACAAAACCAAGACTTGGAGTCCCCGTTTTGATGCTCCTGACTTTCCATCTTATTGGC
GCCTCTAACATATGCAATGTAATGACCTCCAATCGGATTTCCAATATGCTGCACCACGCCAACTAATCGATACAAGGTTT
TCATCTCCATAGATCTTTGCTCCATAAATGGTTGCAGGTCAAACATTTCCTTAATGAGCACACTCTCTTGCAATTTCTCA
ATGTCATTGCCATCAATAGAATATGTGAACCTTTTCAAACTGACCACTAAAACAGGTGGAGCACTGGCTATGAAGATTTT
TTTCTATGCATTTGTGCCCGCGT
>F5F0GQA01BH63S rank=0012881 x=500.0 y=742.0 length=58
TACATATATATGTATGTATATACATATATATGTATATACATACATANATATGTATGTA
>F5F0GQA01A2NOI rank=0012884 x=323.5 y=720.0 length=303
ACGCGGGCAGTGATCCTTCATGTATCACTAAAGCAACTCGTTGATCGAAACGTTGCTAGCCGTTACCTGTAGTTCCTCTG
TTTCTGGTTGACCTGTTGGCTGCCGTAGTTCATCAGCGAGGATGGTTTTCTCTGCACAAACTCTGCGCTTTGCTGCTGTG
ATGCTTCTGAATTCTCGAAGTATTGGCGACCTTCGAAACAGTTTTTTTTCAGAAGGTGAAAAGCAATGGTAAAAGAAAAA
AAAGTAAACCGACTGCG
>F5F0GQA01BW8HU rank=0012895 x=671.5 y=1968.0 length=147
GGAGAAAACTTTAATTGTTGCCAAACAACAGCTCCATTTGCATGCTGAAGTCTATCCTCTAGCAGATTCATTATGTCAAA
AATTTCGTTATTATCAGATGGAAGGAATTTTGAAGCCAGCTCAAGGACAAGGCACACAGGGGATAGG
>F5F0GQA01BQST7 rank=0012908 x=598.0 y=749.0 length=483
ACGCGGGGTCCCTGGCCGCCGCCCCTTCTCCTGCTGCTCCGTGCTGCTGCTGGCTGCTCCTCCGTGCTGCTGCTGGCTGC
CTCACCGTGCTGCTGCTAGGGAGGTGGTTCGTCATCCTCTTGTCTGCAGTTCAAGTCCGTTCCTATTCCGTGCTGCCAGC
TGCTTGTGACCACGATTGCCACCCGCTGCAGCTGCTGGCCAAGGGCAGAGGACCTGCTGCTCCTGCGCATCCTGTAGGGA
ACGGAAAAGCAGCAGTGAAGGGGTGAGTTTGGGGAGGCTGCTGCACTTTCAGTCTTGGCCCTTGGCAGTAGATTTATCTA
GCTGCCTCAACGATTCTAGAAGACCTATGGTCAGTTGGAATAAAGTCCAAAGATTTCCCCTTGTACCGAGGTTCTTTAGC
TTGCCTGTTCTATGCTCTGTTTTAGTTTCAGCATGGCAAGGTGGTGGTGGTGAATCCGAG
>F5F0GQA01CE5IL rank=0012945 x=875.0 y=2331.0 length=426
CGCAGTCGGTACTTTTTCTTTTTGGTCTAAAAGATATAACATAACACGTCTTATCAATCTCTCTTAATCTGCCGCTCAGT
CCTCACCAAGTCCAAAATAATAGTTCAAGGTGCAAAACTCCAAGACAACAGTAAACTAAAAATTGTACACAGAGAGAACG
ATTAGGCAATACCACACAATAATAACTGCACAGAGACAAGAATAAGACAGCAGCCCAGCTTAAAAGAGGGTAATTTAGCT
GCAGAAACAACAAGACATCAGGAGCTGCTCCTCGCAGCTTCTCCACTCTATTCGCTCATAAGCACACGCACGAGAAAAAC
GACCAGCCCATAGCAACCAACACTAGCTATAGAATATTGCTTATCCTGCCAATAATTCCATCATAAACTATTAACAACCA
CCG
>F5F0GQA01BKC53 rank=0012965 x=524.0 y=3609.5 length=147
ATGGAACGACTGAATGCTGTTTGAAACTTACTGCACATAGAAAGAGGGACTCAACATTACAAATGGAACTCATAATAGTA
AACATGCTACCAAAATAATTCCAAGGTCTGCATAATCATTACAGAAGAAATTAAAGAAACTACAAGC
>F5F0GQA01AXQGC rank=0012981 x=267.0 y=410.5 length=320
ACGCGGGGTCTGAACCTGAACCTGTGTGCATGTTTTGAATGATCAATTGAGTCAGCGAATCATTGGTTGTTCCTGGCAAA
TAATGGAAGGCTTACTACTTGATATAAACTGGGGGAAGTTTCTTGCGCACTAACTATACCCCTTTTTGTGCTGCAGCAGT
GTATGTTAAACCAGCATCTCTTCTATGTCACACACTTTGGTGTTGTAAGCACTTGTTATTTGGTGGAAATTTTGTACAAT
TATTGAGTACTCAAAAAGAAAAGTACCGACTGCG
>F5F0GQA01BP24X rank=0013013 x=590.0 y=207.0 length=150
ACGCGGGGATTCAGTTGCAGACAGGAGCCAAATGAATTCAGATGTGAATTCATGGAATGGAGGGAAGCAAGTGTTGTGGA
GAAAAAGAAAAAGTACCGACTGCG
>F5F0GQA01CHKYT rank=0013038 x=903.5 y=979.0 length=305
ACGAGGGAGAGAGGTTCCAGAGGAGGAAGGAGTGGTGGTGGCGCTGTCCTCCTCGATGATGGCACCGAGGAACAAGGATG
GCTCGCTGACGACGCAGCTTTGTTCAAGGGCATTCAATTGAATGCCTAGTTTTATTTATTTATTTATTTTGGCAAAAATA
AATGTATATATAGCATGTTGGGTCCTCTTAACATACGAAAATATATGTTATTATTAGGTTAGTGTCCTCAACATCCATCC
AGCATCATAGGTTGCTTAAAACCATCACTTTTCATATATCCT
>F5F0GQA01CEIB6 rank=0013046 x=868.0 y=964.0 length=152
ACGCGGGGAGTAGCGAGTAGCATCCTCGCCCACCACCCACCACGCTCACCCCCTTCTCTTCTCTCTTCTTCCCTTCCGCT
GTGCTGTGCGAAACCCGAGTGCCCAAACCCCTCTCCTTCTCTTCTCTTCTCCT
>F5F0GQA01CHIZ5 rank=0013050 x=902.5 y=2531.0 length=190
CCTATGTGAATATTTTCTTTAGATGTTGACCTGTAAGAACATTTTCCTTTGATTTTCAAGTTATTTCCACATTATGTTGT
AATAGGATTATTTTAATCTTGAGCTGCCAAACTTACTTGCAGCTTTTGTTTTGTTTTTCTTTTAAAAAGTTAAACCATGT
CTGGTTATGTGTATATTGATCAGTCGAATT
>F5F0GQA01B1LJ9 rank=0013064 x=721.0 y=727.0 length=239
CGATAAAGCATACCTACATATGCTAGTGAGCTATTCATAATAAAGTACTGTCATCAATTTATAAACATGTTTACCTATTT
CTAATGGAGGTATCGTCAGATTGTGGAGGAACATTCACATCATCTGCTTCATCCTCATCATGTACTACTGGCATATGCTC
CCCAATTCCCAGATTCTGGAGCCATTCTTTGACCTTCAATGGTGGAATACAAAAGTCAATCAATATTGTAAGCTTAAAT
>F5F0GQA01AMQLO rank=0013110 x=141.0 y=3482.0 length=66
ACTCACCTGTTAGGTCTTGTTTGGGTAACTTCGGATTGGAATGATTTGAAGCGATTGGGGTGGTGT
>F5F0GQA01CHXM2 rank=0013168 x=907.5 y=1020.0 length=441
CGCGCCGTGGAGCCGCAGGACCTCGTCCTTGCCCGCAGCAGTACAGTTCTCCCGACTCCCATCCTCCGTACTTTTAATTG
TCATCCTTCATTCTCCAATGCATATTTATTTAGGTGGAACGTTGCTGGATCATAACGCTGAAAAACCTAGTTAGACAATG
ACATCAACAAGTTTGATTTTGAATCAATAGGAATAATTGACTGAATGTTGATGCTGAAACATCCTTATAGGCTTTATTAA
TCTTAGACTGTTACATACAAAAGAACTCCGGCCTAGGATGAAGTCGCAGCGCCGGCCGTCTGGCGTCCGCTCGTGCAGGG
TAACAGGAACGGCTGAGACAAGGACATGGGCCGGTCTAGGCATGACTTGGGTAGGGGCTAGCCTATAAAATACCTGGAAC
GAAATTTAATCAAATTTAATTGATTGCCAGCTTTAATAGGT
>F5F0GQA01BQL7T rank=0013178 x=596.0 y=359.0 length=79
TGCAAGCTATTGCGTGTTCTTACCTAAGTTACAGGCATACGTTGGCCTAAGATAATAACTGCCCTCCTATGCTTAAACT
>F5F0GQA01A9YOJ rank=0013238 x=406.0 y=1601.0 length=114
CGCAGTCGGTACTTTTTNTTTTTNTTTTTTTTTTTTTTTTTNTTTTTNTTTTTNTTTTTNTTTTTCTTTTCTTCTCTCTC
TCTCTCTCTCT
>F5F0GQA01CD6J8 rank=0013263 x=864.0 y=2086.0 length=86
TAAGTAGTAGATTGGGCATGTTCGTTTCGAAAGAAGAAATGGTTCCGGTGGCACAAACTCATGCCTTGTATACACCGAAA
TGCCCG
>F5F0GQA01A5KAP rank=0013272 x=356.0 y=1135.0 length=180
ACCGGGGCTCCAAATCCTGCCGTATTTGCTCCTCGCGCCACGTGCCGATTACTCAGTCTTCCTATTTGACCCTCCCAGCC
CGGGGAATGGTGAGATCGTAGGGTAGCTCCTCATGGCCGTGAAGGGAGTGTCGGCGGTATTAAAGGTAAAAATTAAC
>F5F0GQA01BNDB8 rank=0013301 x=559.0 y=438.0 length=318
ACCCTCGAAAGCATTCAAGCATCTATGGAACAAGTTGTACAGCAGAGTGTAACAACAAATATTTCAGACGAGAAACAAAA
TGTTGTGAGGTATCCATTGCATAGGGATAGAAGCAGGGAGGAGTCAAGTAGGCAGTATAGTCTTGAAGAAGAGTTTTTAT
TGTCAGCAAACTATTATGACATTGTAAGCCAATTGGTCTTGCTACATAGTCTTACATTGTAAAATCAACTTTGTTGTTGA
GCATTAATCTTTCTCCACACCAAGTAAAAAAAAAAGAAAAAAGTAACCGACTGCG
>F5F0GQA01B8PNZ rank=0013312 x=802.0 y=861.5 length=461
CATGAAGCTGTACCAACGCCTCATGAATTTTGTCCTTCCACATGTATGCCCTGATGCATAGATGAAATGCTATATACTAA
CTGATCTATGTCTGCTCCGCATGTGGGCATCATATTACTTCCAGAAAATGTTAACCGATCCCGTTTGAAAAATGTAGTTT
ACCTTCAGTGATGGTTTCCTGGTAGTCGTTGGAAAAAATTTCATAAGTACATGATGTCTACCTTCCATATGTTGGCATTT
CATTCCCTAGTGCCATTTGTCTATACACTGTACGAACATGATAATAGCTTGTCGCTTGAAAGTCTTCTGGTTTCATTGTA
AGCTGTGACTGCTCAAATGCTTGGCTTAATGGCAGCATCCCCTAGTACTCAAATCCTTGGCTTAATGACAGTACCCTTAG
TACTCACATGCTTTGCTCAATGCCATCTCTGCATGTTCAGTTTTAACAGGCTGAGTCGGAG
>F5F0GQA01BMHH6 rank=0013440 x=549.0 y=140.5 length=429
TTGACAAGAATGAAATCATTGTTGAAAGAGAAGAGCGCGGCATGGAAATCTGTGATCAGGTTCATCTGCAACAATTTGAG
AGCACCGATGCCGAAAGGCGTCACTATGAAGTGGACAATCACTATCAGTTTGGTGAACTCATGAGCTCATGTTGGCAGCC
TGTCATGCGGCAGGATCCTTGTTCTGATTCTGAATCTGATCTTACTGAGAGTTCTTCTGATGCATCAATCACCGACATTA
TACCGATGCTCGATGATTTGAACCCACCAGTAGACTTGGGGACTAGTCATCCTTCCTCAGCCTTCAGAAACAACCTGAAC
TCCTCATCAGATGGCAATGAAGCTGATTCTGAAGAGGATGGTGGCCATAGCTCAGATGAAGATGCTGACAAAAAAGAAAA
GTACCGACTGCG
>F5F0GQA01CFU1I rank=0013460 x=883.5 y=2644.0 length=292
ACGCGGAAAGCAGTGGTATCAACGCAGAGTACGCGGGGAATCAGCTGAGGAACTTGTTCATGTTCTGCAATCATTCCCGA
AGCTTCTGTGCAAGAACCAACTCTACCAGAAGGTACTGATGTGAAAAATGGAGAATCTCCCAATAAGGAAACATCTAGCA
CACAAGTCGGTGGGTGAAGAAACACTTCAACATCAGCGGGCCGGGCAAAATTGTGGTATTTTGGTGTCCAGTTTTGTGGA
TACTAGAACAGTCCTGGAAAGATCAGGATC
>F5F0GQA01BRM95 rank=0013480 x=607.0 y=3339.0 length=388
TTATATCAACACTGGTCTCAAACTTACTGTAGAGCGTAATACGCAAAGAAAAGATCATAACCTATCGATCAGACAATCCA
ATCCACCACACAAATGTATAGTACAGCAAGTGTACCCACTCCAGCCCCGGCACGCCAGTAATGGCAACAGGTTTGGTCAT
ATTCAGAAACCTTCAATGTCTCATCGTAATCCTTCAGTAGCATCGGCCATCGGCCTAATCCCAAAAGCTAAATCCAGGCA
CACTCAATCCTCCGACGAGCGTTGCAGAAACCAGCCCTCGGAGATCCGGACTAGACGAGCTCAACTCGAAGTCAGGGTGC
CGGACCGCCGGTGATTGAGGTACATGCCTAGAAGGCTAGAACCTAGAAGCATAGCAGCTGGAGCTTT
>F5F0GQA01CB70Y rank=0013491 x=842.0 y=784.0 length=125
ACGCGGGCAAAACAGCCGTAAAATACTCCATGCTTACTCCCTTGCATGATACTTTCAAAAAGAAAAAGTACCGACTGCG
>F5F0GQA01CC3T4 rank=0013515 x=852.5 y=1050.0 length=342
AGGCGGAGGTTGCCGCCGCCGCCGGGTTCAGTGCCGCCATCCCGGACGCCTTCGTGGAGTACTATCAGAAGTCCGGGATC
GAGATCAAGCAGGCTGAGGGCAACGCAGCCCGGCTCGCCGAGGAGGTCTTTGAGAAGACAAAGGAGATGTTTCGGACCAA
GTAATAATGTGATGGAGAAGGCAATATATGGATATGGTGTATGGTTTGTGAAAGCGCAACGAATTGTGCCATCTCCAAGT
TTGCATCCCTTGTTTGTCGAACTAGGCGTTCAAACATCATAAGGCTTTCTATACAAAAAAGAAAAAGTACCGACTGCG
>F5F0GQA01BHW47 rank=0013518 x=497.0 y=121.0 length=361
ATCCTAAAGCCTGCTCTAATGGTGTCGGCTATGTCGCCCAGCGGTGCGGTGCATAGCCTGAGTAACATAACCCTTGTTCT
TCCAAGCCCGGACACCATGGCTACTGCGCCGCTGGTATACTGTGCACTGCTATTAGTTACCTCTGAATAAAAAGAGACTC
GAGAGGCGTGCTTTATGTGGTGTGATGACCGTGTGATCGTCTGTTCGTGAGTCTGTCTTCTGTCTGTTCGTGGCGGAGAC
TTCTAGTTCTAAGCTCGAGTCCTATTGTATTGTTTGTATCGATGATCCTGTGATATGAAAACTGCGATGTCGACAAAAAA
GAAAAAGTACCGACTGCG
>F5F0GQA01BW80E rank=0013525 x=671.0 y=2636.0 length=250
CGCAGTCGGTACTTTTTCTTTTTATTAATGAATTGATTCATAGTTGATGAAAGTTTACTAGTAAAATTCATATCGTCATT
ACAACTTTGACAAATAAAAGTGCATATCAAGATTTATTTAGACTTAGATAAAGTGACAACAAACACTTTATGTTCTAAAC
AAAGTAATCAAATTTATGAAAGATGCTGATGAATGTTCCCGCGT
>F5F0GQA01B9CP4 rank=0013527 x=809.0 y=2074.0 length=199
ACGCGGGGTGTTCATGATGCGGTGGGGGACGAGCACTGGGATATTGGTTCGCCAAGGATTCAGGATGCATGCGCTGGAGA
GATGATATTTGTTGCTGCTCGCGCAATAGTTCTTGCCATCTTCATTTAGCTTTGTTCCTGTATTCGCTGTCTGCTTATGT
TCTTAAGTCCTTTTGT
>F5F0GQA01BSWUK rank=0013534 x=622.0 y=954.5 length=206
CGCAGTCGGTACTTTTCTTTTAAAGAAACATTATTCAATCCCTGCAAAGACGAGTCTCACAAGAGGCGACAGCCAAATTC
GATCATCATGCTTACCTAATTACGCACATAACCGACGCAGAGTATAAGATGAGCGCAAAACACACATTAGCAAGTAGCAA
CCGAAAACCCCNCGTACTCTGCG
>F5F0GQA01BDYLV rank=0013548 x=451.5 y=3809.5 length=87
AGGGAGTACATATATACATACATATATATGTATGTATATACATACATATATATGTATGTATATA
>F5F0GQA01CD95C rank=0013586 x=865.0 y=2638.0 length=127
GCAATGGTCGTCTCCCATTCTTGTCGAAAATGATTTGGTCTATATGCTTTGTCTGCTCTCGAATCACAATCTTGGAAACA
AAGCTTTGTGTCATCAACAATGGAAACAATAGAGATTAAGGAAA
>F5F0GQA01B6PR0 rank=0013605 x=779.0 y=1902.0 length=314
CGCAGTCGGTACTTTTTCTTTTAATTGGTAAAAGGACAAATAATCATCATCAGATCGTCGGCATCATGAATGAATCCTAT
TATAGGAAGGGAGAATCATGTAGGCGCCAAAAACCAGGCTGCACATCCACTGCCTACCAGCAGCAGTAATTCATGTTCAT
TCTATGCAATAAATAAGTCAGCCTTCACGTTTGCAGAACACCGATGTAACCGCAGACCGGTGGAAAATAATTGGATACCC
CTATTGGTTGTTTGGTACAGATTCCCCGCGT
>F5F0GQA01B2YX2 rank=0013612 x=736.0 y=3288.0 length=247
ACGCGGGTGCTTGCATATGTCTCCATGTATGCGTAGTAGAGTACCACTATATATATCTCCATGTATGTGTGCAGTAGCAC
CGATAATATGTTGTCTGCCGTGTGTAATCCTATATATCTATATAGATGGAGGCCACTATCAATCATTAATTGCTATAAAG
CAGCAACCACGTTAAGCCAAAAAGAAAAAGTACCGACTGCG
>F5F0GQA01B2DLY rank=0013682 x=730.5 y=212.0 length=435
ACAAAGAAATCTCTACTTAATGCTTAGATCTATGAAGCGGCATTTTAACAAATTGGTTATTATGTGGAAGCCACGAGAGC
TTATGGTGTTTGTAGATGATCTAGCAAAGGCTAGTGACAGTTCTCTTGCTGCACCTAATTTTCCGAAAGCTGCTTTGACA
AGATGGTCGAATCTTCTCCGAGGGCTTCCACTGTACAGGATTGAACGTACCGAAGAAACCAACAAAAGATAAGAAAATTT
GGTATGCATTACTGTCCATTTTGTTCTTTGTCCCTGTATTTGTTAACACTTATATTGGTGATTATTTAGAAGGGCGGGCC
TGGTGCAGCGGTAGAGCCTACCGTCTGTAACCGGAAGGTCCCGGGTTCGAGCCCCAGCCTCTGCATAATTATGCAGGGAA
AACACAATTGGATGAAGCATATGGAGTGAACAATG
>F5F0GQA01BNZAG rank=0013693 x=566.5 y=214.0 length=311
ACGCGGGTTGATGTGTCACTTGTCTTAATCAATCAGCCTTGTTTACCGTATGCTAGTAGGAGTTAGAGGTTCATAGTATA
GTAGGCCACCTAGCCCGCCATCTTTTGTACCCTGCTGAAAATCAACAGTATGGAGTAGTTGCTGAGGCATGGCAGTAGCA
AGCAGGAGGTAGTGGCTGATGCATCGGCGCAAGGGAGTAGGTAGTCCTATACCTATACCTTGTATTGCTTTTGTAGCTGT
AAGAGAAAACCCAAGCCGCCGTGGTGGTTCAGCAGCACCAAGTTTCTG
>F5F0GQA01AME6H rank=0013695 x=138.5 y=967.0 length=240
ACGCGGGCACACGACTCTCGGCAACGGATATCTCGGCTCTCGCATCGATGAAGAACGTAGCAAATGCGATACCTGGTGTG
AATTGCAGAATCCCGCGAACCATCGAGTTTTTGAACGCAAGTTGCGCCCGAGGCCTTCTGGCTGAGGGCACGCCTGCCTG
GGCGTCACGCTAAAAAAGAAAAGTACCGACTGCG
>F5F0GQA01BIQ3U rank=0013770 x=506.0 y=2088.5 length=358
ACGCAGGAGCCCTGCTCCCGCGTCTGCTGCCCCGCCGCCTGCAGCTTCCGGGCGTCGCCGGCTTTGCCGGCGCAGCAGGA
CGAGATCACGGACGCCGCCATGCTGCTTATGACGCTGTCATGTGGGCTTGTCCGGAGCTGATCCATGGTTCTCACCTCTG
CAAGGCACGACCAGGGCGACCGAGCACCGTAGGCGTTTTCCAGCTTAGCTAGTGCCTTTGACTGTTAGTGTTACTGCTGC
TAGTGTTACCGTCGTCTACCGTCGTCCGAGCTGTAGATTTTTTGGCTTCTTGTTCTTGTTGCAGTGTAACCCGTGTCACT
GTTCAAGTCATGTGT
>F5F0GQA01CHOR3 rank=0013791 x=904.0 y=1825.0 length=112
CGCAGTCGGTACTTTTCTTTTGATTCATCGTTGAGGACACCAGAACTTTACCAAATCAATTTGGAAGATCAGTACTATAC
CTGNGCCC
>F5F0GQA01BB5ED rank=0013806 x=431.5 y=1219.0 length=105
CGCAGTCGGTACTTTTTCTTTTGTTTTTTTTTTNTTTTTNTTTTTNTTTTTNTTTTGTTTCGTTCGTCGTCGTCGTCGTC
GT
>F5F0GQA01BW7LS rank=0013828 x=671.0 y=814.0 length=408
AGACTTCAAACCCAGCCGCCCTCTCATCACGCGTCGATCTGTTTTTCCAATCCAAAGAAAGAAGGTGCAACTCTATTTCT
TGCGCCAATTAATCCACATATCATGTATCTTGATGGTAACGAAGGCTTGCTACTGCATCTCGAGGTGGCTGCTCAGTAGC
ATCTGGTGGTGGCTCAAGAACGGGTTGCTGCTCAGCAGGCTGCTGCTGTACTGAAAGACACCACCGTTACTCGTCGTCGT
GTCTGCAAGCTGCTGCTGCTGGTTGCAGTAGTAGCTGCTGCTGCTCGTGCTTCCAGCAGACAAAATAATCGGCCGCCGCT
CCTCGAATCACTTGGCAGCAGCAGCTTCAGTCTTCTTACAAGTACTAGAAACTGTTACTTCCCGCGTACTCTGCGTTGAC
TACCACTG
>F5F0GQA01BPFMF rank=0013864 x=582.0 y=2501.0 length=236
ACTGGACATATGGGGAAGCAGTGCTGAAGAGGCGGTTGGGTGGTAATTTTACATCTATGGTAAGCTAGTTCAGCAAACAT
CTACACCAAAACCTTTGATGGGGATTGATATGGCTGGAAGAAGGCCTTGGATGTGGTTAAGAAGATGTCCAGCTTGAGAA
AGATTTCCTTCCTAGCACATTCGTTGGGTGGTTTGTTTGCTAGATATGCTATTGCGATACTCTATTCACAGGAAAC
>F5F0GQA01BKOIH rank=0013889 x=528.5 y=1927.0 length=222
GAGTCGCAGTCGGTACTTTTTCTTTTTGTTCTCCGTGCACCTGGTGCTCGTGCATTCCAACTTGATTATGTTCTAACGCA
AACAAACATCAATCTACCATCGCCAAGGCTCAAAATTGTTAAGCAGTTAAGCTTGGCACTCTCATTGTATCATGGTGAAA
CACATGGATGGATGCACGGTTTAAAGGGCTTCCCCGCGT
>F5F0GQA01BRMBS rank=0013913 x=607.5 y=2102.0 length=173
ACGCGGGGACATGGGCGGAGTGCCTAGCTCGTGTCACTGCAAGTGGGACCACGGTAGCGAAATTACGAGAAGCGGCAGCG
TCCGCACTTACGATGAACGAAGAGAAAAAGAAAAAGTACCGACTGCG
>F5F0GQA01B95X4 rank=0013929 x=818.0 y=3082.0 length=118
ACGCGGGGGACGTTGTGCTCACAGATCTGGACAAAGGTGCGTTTATTTCAAATAGAAAAAGAAAAAGTAAACCCGACTGC
GACTCTGCGTTGATA
>F5F0GQA01BJYK5 rank=0013941 x=520.5 y=1095.5 length=425
TGATTTCTTTCCAGTATTAACATTATAGATGAAGTCACCCTTCCGTATCACGCCATCATAGATCCTTAGGTATGTCAACT
GACCAAAACGACCTTCCTCTAGCTTAAATGCTAATGCCACAAGTGGTTCAGCTGGAGTTCCAGCCAATAATACCTTCTCT
TCTGATTTGTTTGATCCAAGGCATAGTTATCAACCTCCAATGGGCATGGTAGATAGTCCAGCACGCCATCAAGAAGAGGC
TGAACACCCTTATTTTGAATGCACTTCCCATGTACACTGGTATGAACTTCTGTGCCACCGTTGCTCTTCGAATAGCCGCC
TTAAGCTGATTAGTTGTTATCGGCTCATCATTGAGAAAAGCTTCAGCAAGCTGATCGTCTACTTCAGAAACAACTTCAAC
AAGTTCACGTTGCTTCTCCATGACT
>F5F0GQA01BA6XZ rank=0014006 x=420.0 y=1621.0 length=162
ACGCGGGTGGATTGGAACGTGGCATGATCCCTTGCAGAGTGTTAGGACGCTTGGCGCGACAAGTTCCCGAACGTGGCCAT
ATCTGAGGCTCGCGGGAAGACTGCCCCTGTGTCATCCATTTTTAGTTTTTATTTCTTAA
>F5F0GQA01B24ML rank=0014041 x=738.0 y=2459.5 length=324
ACGCGGGCCTCGCGATCTACACGGCACGAGCCTCGGAGCAGGACAGGACGACGAGTGGGGCTACCAATCTACCGTTCCCT
GGTGATAATTGATCATCACCTCCCGGGCGGAGCATCACGATTTGCTTTCACCTGATGTGCCTATCCACGATGATCCAGAT
TAAGGCGCAGTACCAAATTTCCGGCAAAAATGTTGCCGTTCAAAAACTCTCCTTCTCTAGGTTCTCACAAATTTCCGGCA
AAACTCTTGCGTTCAAAAAAGAAAAAGTACCGACTGCG
>F5F0GQA01CH96A rank=0014049 x=911.0 y=880.0 length=162
CGCAGTCGGTACTTTTTTCTTTTTTGTTT
>F5F0GQA01B9HUC rank=0014090 x=811.0 y=514.0 length=410
ACGCGGGTTCCCGGAACAAATCAGTTCGGTGTCTTGATTACTTGAACAAGCAGTTTATAGAGCAATGGAGCTTGTGATCC
ATAGAGCCATCTGAGCTTCTGCAACTGTGGATATATAGTACCGCTCTATTAACTTCAGTCAGTAAACACGTGATGCAAGG
GCCCTCAATGGATTTGAATTTTGAACATAGTCCATAACCTGTGGAGTGATAGAAGCCAGAATGTGGCGCTGGGATGCCGC
TGCTGTAGGTATCTGTCGTGTTTTCCACTAACTCTGACTACATCTGCACTCATGGGTGTGTTACGGAAAAACAAGTAACT
GACCAGAAATCCAGAAGACCTGCCCATGGAGCATGTTTCCGGCAAGATGATAATGTACTCTATACAT
>F5F0GQA01BR77L rank=0014103 x=614.0 y=1791.0 length=102
ACGCGGGGAGGACTTGTGACGCTTCAAGTTTGAATACAACCGTGAGATTTATACCAAGGTTAAA
>F5F0GQA01BZJLP rank=0014104 x=697.0 y=3179.5 length=117
ACGCGGGTAAGCAGTAAAGGTAAAATAAACAAAACGAACAAAGAAGTAACGCGGGAAGCAGTAAAGGAAAATAACAAAAC
GAACAAGAAGTAAC
>F5F0GQA01AZV4W rank=0014139 x=291.0 y=2782.0 length=65
TTTATTTTGCAGATGGGGGACCCCTGCAGAATCTTTGTTAGGTTAACCCAACTTCTTCACCC
>F5F0GQA01BLDSY rank=0014153 x=536.0 y=1936.0 length=198
ACGCGGGAGCCAAAAGTTAGACGCTTAGGTAAATTCATGTTTTGAGTGCCTTCTTTTATGTCCAAGGTTTTGCATTGCAT
TGTGTATTTTGCGTTGCTATATAATTAATACAGGAGATGTATATGCTGAGAAAAAGAAAAGTACCGACTGCG
>F5F0GQA01CFN8F rank=0014159 x=881.0 y=2013.0 length=405
TTGAAGTCTCAAAATGAAAGCTAGAGCAGAGCTAGTTAAACTTGTCAATTTCGTTATGGTGCCATTCCGGTTTAGCTCTA
GGAATGGATCCTGCCGGTACCGGTCCATTCTGGTGCCTGGAATTTAATATAACAAACGGCCTATAAATTAGGACGGATGG
AGTACTATTTTATCATTTTTTTAATTTGAGAAGATTTTTTGCATGTCAACTTTTATATGTGCACCACTAGCAAGCTAGAG
TTAGAGGCCTAAACTTAAAGAATTAGCCCAGTAGATGGCCCCAACAATTCGTCCTCCAAGCACAGAAGTGCATCGATGTA
GGCAACCTTATCGCTTCACCCATTCCTGCATCATTATTAAAAAAGAAAAAGTACCGACTGCG
>F5F0GQA01B7H2P rank=0014175 x=788.0 y=1711.0 length=300
CCTGCATTAGGTCCCTTGTAAACAAAGGTAGTATACATACATCTCTATCAGAAACAGGTCAGTTCAGGCAATGCGCGGGG
TTATAAAAGCCCAGATGAAAAGGAACTGTGCGCGTCATGCCGTTCAGAGATGGTTCTAATTCTGTTGTAGTGTTGTGCAT
CCTGGAGGGTTTCCTCGTGCTTCATTTGTAAGAATGCACACCGTACTTGGGAAAATGAAATCCTGGTAGTGAAATGTTGG
TGGGCGCCGAGGATCGTGCCTCCTGGTGAAAAAAGCAAGCTTAGTAAA
>F5F0GQA01BKUDC rank=0014186 x=530.5 y=1326.0 length=237
TGCGATCCCTGCCAGCGCAGCGGTCTTGTTATTGTACATCCTTATCACTGTGTTGTTTGCTCTCCCCTCATTCTTGATAC
TGTATTTTGCCTATCCGAGCCTGGACTGGCTTGTTAGAGAAATCTTTGCTTGAGATTTTTCTTGTTTGGGAAAATCTCAA
TGTTGTTGTTGTATCTGTGTAATTGGACTCTTTCCTAGTAATCGTTGCAAGTGCGAACGTTATTGAACAAA
>F5F0GQA01BADHA rank=0014207 x=411.0 y=300.0 length=421
CCAGTCGGTACTTTTTCTTTTTCTTGTTAGTCGATTAGATCTAGGATTTACACAGCCCTGAAGCCTTGCCTCTGGATTTC
TTCTCCTGGGATAGAGAGAGAGGGATAGGATGAGGAAGGCGACCGGGGATGGAACTATTGTCACTCCTGCAAGGGGGCAT
TATTTTACTGATTCTTCAGAACTGAAAAAGAAGGTATTCTTTTTTAGTAGAGTACTAGAGTAGTATATGGAGAAGGGCTG
AAATATACAGTATGGGGTATCTTCAAAGTTTTCTTTTCCGGGAAAAATTATTCGATGTTGCATATGGGAAACAGATTTGA
GCAAAAGCTGGTGGGGGACAGGGCAGGATGAAATAATTGGTTATTTTCCCCGCGT
>F5F0GQA01BJARX rank=0014212 x=512.0 y=3003.0 length=110
GTAGGATACATATATACATACATATATATGTATATGCATACATATATATGTATGTATACTATGTATCCCTACTCTGATGG
CTCCGGG
>F5F0GQA01B2TYH rank=0014231 x=735.0 y=919.0 length=379
CGCAGTCGGTACTTTTTCTTTTGTAGATAAACATCCTTTGTGTCGTTGCATTCTTATCGCTACTGATGTTTATCAATATC
CAACACTTCTTATGACTATTGCCAACATTCGGTATTGAACTGATTCGGACTAGCAAGTCTGTTCGGAAAGCAAAACTCAT
GATACAATGTTTTTCTTTCTACGAATTGGCCTTGTGCGCTCTATCGAATGCCAGCCACTCAGCCTGGTTGCACGATCAAA
AAGTTATATGCACAATCTCCCTTGTCTACGCACATGTGCAAACTGAGACACATCTGCCTCAAATTCAATCGGATTGAAGC
TTGGCCCCCGCGTAT
>F5F0GQA01AYK61 rank=0014233 x=276.0 y=3387.0 length=73
TGGAGGTGGGATGCTATGCAAGCAAGCTAAGTAGAACTTTGTATCTCTAGTATATTACGTACTACTTATATTT
>F5F0GQA01CIJ10 rank=0014252 x=914.5 y=1398.0 length=245
CCATCATAATGCCTCTGATAGAAACCACAGGAATTTATCAGAGGCATTATGATGGGATCATGGGATACATAAATTACCAA
TAAATGTGCAAAAATTTCCTTGAATAACAGTTTGCCTTTGGGAGCGGCAAATTATGATTTGGTCCTTTTTGTTTCTGCAA
CAATGACGTGGGGGATCTGGACGAGAAGAAATAAAATAGCAATAGAAAAGAAACTCCCGCGT
>F5F0GQA01AHXR3 rank=0014286 x=87.5 y=689.0 length=78
TACGGCGGGCACGTGTGCTTTTAGAACGTTTTGAGGTCGAGGAGTTCTGTACGCCA
>F5F0GQA01BJ8IZ rank=0014292 x=523.0 y=1689.0 length=269
CAGGCGCCTTCTCCGGGCCTTGGCGTTCGCCTTCGCGTCTTTGGCGTCGGTCTCGGCGGCGCGGACCACCGGGAACGGTC
GCCTCCCAGTACGGTTGAGGCGGGTATGAGGAGGGCGCGGTGGGGAGCGGAGCCGGAGAGGAGAGCGGAAGGCGGCGGGA
GAGGAGGAGGAGGCAGAAGCAGCGGCGGCGAGGAGGTGAGCGGCGGCCATGGTGAAGAGCCGAAGGGGGACGGAGCCGAT
AAGCTGATGTCGCCCCGCCGTACTCTGCG
>F5F0GQA01CC5SM rank=0014308 x=852.0 y=3588.0 length=302
ACGCGGGCATGTACATAGACATCTCAACACCACTAATCTTCTATCATTTACTATCAGTTGTCAATAGCCATTGTAAAGTT
TTATGTATTTGGCATTATTATAGCTTCCTCGCTGTGCCATCATCGTTAGTTGATCAACATGGACACAACGGGTTGTGGTG
TAAAATATCAGAAACAATTCGGATGCTCGATCGAGTACATTCATACCTGAAATAGACTTTCTAATTCGTCACAAAAAAGA
AAAGTAACCGACTGCG
>F5F0GQA01BRBFY rank=0014309 x=604.0 y=284.0 length=328
ACGCGGGGACCGTGATAGTAACTGACCCTGTTAGGTTCCTTAACTCAGTTTTGTCCCAGCTTTTCTTGTTCTTTTGATAT
ACAGCATATGGCCTCTCCATCAGCTGTTTTCATGTCTTCCCTGGCAACCGAATTTCATAAAGTTACCTCTATCAGAAATT
CAGAATTCTTACATCTATACTTCCTTTCTGTCATTTATACTCTGCATTCGTGTGTCACTTGATTACCTATTAAAAGGTGC
CTCCTCAATTGCTGTGAGATCAATACGCTTTAGTCACTTTAGATCAATTCAGAAACTCTATTGT
>F5F0GQA01AVC1B rank=0014316 x=240.0 y=301.0 length=124
CGCAGTCGGTACTTTTTTCTTTTTTTTTTTTTTTTTNTTTTTTTATTTTTTTATTTTTTTTAGTTTTTTTTAGTTTTTTT
AGTTTTTTAAGTTAAGTAGTA
>F5F0GQA01BAMUT rank=0014334 x=414.0 y=163.0 length=66
CATATAACAATTGTAACTAAATATAGTAAAGAAAGTCTAAATAATCTTTGGACTGAATTCGAAA
>F5F0GQA01BJLXA rank=0014363 x=516.0 y=1068.0 length=375
CGGGTGCAACAACCTTAAAACTCGGACAAGGAAGAATGTCACGATTCCAGAAAATGCCATGTGAATCATTGTAAGGGTGA
TGGGGAAAGGGAATTTGAAGTACTTTGGAGAAAGGACCCATTTGTTGAAGAGGATGACGCCTGACGAGAGGCAGACGTAG
ATCAGCAGGTAGAGGTAGGTCAGCACGAGCTGCCTGCTGATCATCTTCGCCGCGCCGCCCTTCCCCTACTCAGCGCTGGG
GAATGGGGGGCGCGCTGCCTGGTTGGGCGGCGAGTGGCTGGCGGCGCAGAGAAGGATGCGGAGGCGTTGGCTGGAAGGAA
TCAGATCGGAGATGGGTCATGGGTCCCCGCGT
>F5F0GQA01ANI1N rank=0014402 x=150.0 y=3481.0 length=272
ACGCGGGAGTATTCGATGCGGCAACGATGCCTCCAGTTTGCTGGCAAGAACGGGGAAGAGAAGCAGGGGAGACGAACGGA
TTCGATCAAATATTTTCGTTCAGTTCGGTTTTCTCCCTGGATTGAACATCAATTGTACAGAAGATTATTGATTGCTTGTA
TGTAATTCTTGCTTATTCAATCAAGAAGCGATTCATCGAGGCAAAAAAGAAAAAGTACCGACTGCG
>F5F0GQA01CAG3Q rank=0014415 x=822.0 y=1156.0 length=296
GAAGCAAAACAAGTCGAACCCTGGCATCTTCTGACGGGCTAACAACACTGTCGTCGAAGATTGTATAGGTGTGACTTTTC
TCCAGGTAGTCTTTTGAGGTTCTAGAACAGAAGATTAGTGGTGTGCATCAATGTATCTATGTTAGGTGTGCCTATTTACA
GAATAATAGTGGTCGGTTAGCTGTGTGCAAAAGGAGTTTACTGTTATGGTTTGTATCAACTGTGCCTGGTAATGTATTTG
CTTGCTCTCAAAAAAGAAAAAGTACCGACTGCG
>F5F0GQA01CD6U8 rank=0014422 x=864.0 y=2482.5 length=333
CGCAGTCGGTACTTTTTCTTTTTATCATAGACAATGCTTTATTATATAACGTTAAACAACATTTATATAAGACATACACA
GAGTAGCAGAAGCGCAACTATATCTTCGAGCCATCCACAGGGAAACCTATTGGGGATCCCTCGCCTAAAACTCCATGAAA
CTTCATTTGTAGTTCTTCAGGCCTTCATCTTTCTTCCTTTAAAAGTTGTTGCTCAGAGTCTTCTAGATATTGATCTTGAT
ATTGCACTCGAGATTCCACGGACAAGACCAGCACCGCATTCCCGCGT
>F5F0GQA01B1FPT rank=0014431 x=719.0 y=1343.0 length=101
ACGCGGGTATTCAATAGGCAAATGCTTCTAAAAATGTACTGCTTCGTTGAAGGAAGCTTTAGGCTGATGTTAAA
>F5F0GQA01B64TK rank=0014449 x=784.0 y=918.0 length=128
ACGCGGGGGCCTCCATTTCTAATCCCCACCTCCCGAGCCCAAACCCTAAACCTAAACCTCTCACGGACTCACCCTCCGCC
GCCACCACCCCTTCTGCCGCCGCCG
>F5F0GQA01BUW5Y rank=0014458 x=645.0 y=468.5 length=95
CGCAGTCGGTACTTTTTCTTTTTCTATCTATTCTTTAAATAACTATACTAAAACTAAAAACTTTTTTTGTCATGATTC
>F5F0GQA01AYC8A rank=0014475 x=274.0 y=1256.0 length=85
TAGGGATACATATATACTTATTACTATATATATGTATATACATACATATATATGTATGTATAT
>F5F0GQA01BPZXD rank=0014479 x=589.5 y=143.0 length=388
CGCAGTCGGTACTTTTTCTTTTTGTGTTTAGTTAGATTTATTATTTAATATACAAGGGCGATGATAGCACATATTTTATT
TAGTGTCACAAACATTTATTCAAAACAAAATAAATTATTATTTCACTACATCAAATCTTAATGTCAGAATCTTTTAAGAC
TGTCAAGACAGTCTTCCGTAATACTATTTAGTTAAGACCACATACTACAGAGACGGCATGAAATAAGAGTTATAACTTTC
AAGCCAGTCTTCTGCAATAATATTGAGTTGAGTTGAGTTGACATAGACGGTAGATCTCAATCCTGAAGACCTTGGGTGCG
CCAGATACTCCAATTAATATGTCATGTTATGCTTTATGATATACT
>F5F0GQA01B2Y6M rank=0014503 x=736.0 y=3596.0 length=88
CGCAGTCGGTTGCTAGCTTGGATTCTGACTTANAGGCGTTCAGTCNTAATCCCNCCCGCGTACTC
>F5F0GQA01A7U60 rank=0014518 x=382.0 y=2074.5 length=153
ACGCGGGATCACTTGCATGATTATTGATTCCAAAACCTTGCAGTTTCTAATGTTTGATTGCAAAGAATGTGATACTGATT
CGTTTAAAAAGAAAAAGTACCGACTGCGA
>F5F0GQA01BTIZ4 rank=0014563 x=629.5 y=994.0 length=283
CGCAGTCGGTACTTTTTCTTTTTAGAGAAATCTCGTGGTACTCAAGTATATCACCATACTTACAAGCAGTCCAGTCAATG
CCAATCCATAATTCCATATGCACAACATGTTACACCACCAAGAACCACTGGCTCGCTACTGCCAATGCGCACGCCACGGC
ACGGCACGGTCGATCGGCAGATCGGCGGATTGAAGCAGAGCGTCACGCCGTCGCCTCCTTGGCTTTGGCCCCCGCGT
>F5F0GQA01B36HY rank=0014568 x=750.0 y=2388.0 length=315
TTTGGTAACAGATGCATAAAATGTCATGGACCAAGATTCTTGTAAAATAATTTTTGGTAACTGACATTTACATCTTTATT
TATTAAATATATTAGACGTATTGTTGCACATATATGTAAACATGAGATTTCCCACAAATGATGTGGTCACAATATTTTTT
GTAACAGATAAGTTTATAATTATAAAGTAATATAAACACTGTATCAGGCCTCTAGAAGCTCCGTTTGACATAGTTATCTT
TCTTCTTGACATCATAAGATGTTCATATTTCAGGTGTTTGTTAGCGAATATGCGGTTACTGAACCAAAGGATGCT
>F5F0GQA01B1C6H rank=0014609 x=718.5 y=2151.0 length=251
ACGCGGGGAGGCTCAACATGAATCTCAAGAACACACAAGAGAACTACGAGGTGATGCTTGATGAAGCAAACTATGAGAGA
GTCTGCTTGAAGAAGACGGTGGAGCGAATGGAAGCAGAGGCGAGTAATAAATCTGAGGAGTGGCAATCCAAAGAGGTCAG
CTTGGTGAGCTCCATAAAAAATCCAAAAAGAAAAGTACCGCTGCG
>F5F0GQA01BLWF4 rank=0014626 x=542.0 y=1522.5 length=382
TTCGCAAGCTTTCCAGAAAGTACAAGAACACAAAAATCCGAGTTTGTATGAAAGAGTTATAATTAGAATTCCGAACTGGA
CAGAAACTAATCCGAATTGGATGCGATGTCGTGATGAAAAAGGACACGGTGACAAGATGCAAAACTCAAACTAATCTAAG
AACTTGATCTAAACCAGCAACAAGACTATGACCATAGAGACAAACTCAATGATGCGGACTCCAAAATCAAAAGGTGTAAA
GGCTAAACTTGGCGATAGTACAAGATGTGCTACAAACCCTAATTTTTCTATATGGCTTTTTGGACTATGGGACGAAACAA
AACTAATATACTAAGGATAACGGCAAGCAAACCCCGCGT
>F5F0GQA01CBFQM rank=0014642 x=833.5 y=988.5 length=247
GATAAGCGTAAGCCCACCAAGAGGAAGGGTAAAGTTACAAAGAGTAAGAGAAAGAGTAGAGGATCCAAAAGGAGATCTAG
AAGGAGCTATGGAAGTTCCAGTGATGATTCAATAAGCTCAAAGACAGACAACAGCAGTTCTGACAGTGAAAGTGGGGGCC
ATCGTACCAAGCATTCCTCACGGAAAGATAAAGATAGTACCAAAAAAGAAAAAGTACCGACTGCGACTCTGCGTGATACC
ACTGCTT
>F5F0GQA01BH03H rank=0014702 x=498.0 y=1147.0 length=192
ACGCGGGCAACGTAGCAACAAAACAAAGAAGAGAGACGCGAAGAAAAAGGAGAAGGTGAAAAAAAAATAAAGGATGACCA
GAAGAAGGAATTCAATCGAAAGCAAAAAGGACAGAATGAAAAAGAGAATAATAAGTAAAAGCAACAGAAGAAAAAAAAGA
AAAAAAGAA
>F5F0GQA01A5JMU rank=0014728 x=356.5 y=276.0 length=360
ACCAAGAACTTACCACAGATCAGAGCTCTCATGGAAGGAATTCTGATCAGGAGTCTGAACCCAACCGAATCCTCTTAGTT
ACTATCCACCACATGATATATCCTATAACAGTGGAGGTTCTACACCAAGTATTCAAAGCTTATGGATTTGTGGAGAAGAT
TGTCACATTTCAAAAGTCAGCTGGTTTTCAAGCTCTTATACAATATCACTCGCGCCAAGAAGCTATGGAAGCATTCGGTT
CTTTGCATGGAAGGAACATATATGATGGCTGCTGCCAGCTAGACATTCAATATTCAAATCTCAGCGAACTGCAAGTCCAC
TACAACAATGACCGGTCTAGGGATTTCACAAATCCATCAT
>F5F0GQA01B8FUZ rank=0014777 x=799.0 y=441.5 length=406
CGTGAAGTTCGTGCTTCAGATTTTGGACCAAGAGCAAGTTTCTGGATGAACTTCCCAAAAGAAGGATCTCGGCTTAGTCC
TTCACATTCTGCAGAAGATTTCAAATGGAAGGACTACTGTCCCATGGTTTTCAGGAATTTGAGAGAGATGTTCAAGATTG
ATGCTGCAGACTATATGATCTCTATATGTGGAAATTCTGCTCTTAGGGAACTATCTTCTCCTGGCAAGAGTGGAAGTGTC
TTTTTCTTGTCACAAGATGATAGATTCATGATTAAGACTCTCCGAAAAATCTGAAGTGCAGGTTCTTTTACGAATGCTTC
CAAACTATCATCATCATGTCCGTACCTATGAGAACACCCTCATAACTAAGTTTTTGGCCTCCACAGGGTGAAACCTTCTA
GCGGTC
>F5F0GQA01CHR55 rank=0014789 x=905.5 y=2123.0 length=95
AGGGGATACATATATACATACATATATATGTATATACATACATATATATGTANATACATATATATATATGTA
>F5F0GQA01BBFAM rank=0014791 x=423.0 y=156.0 length=152
ACGCGGGATAGGGGTGTGCGGAACTTCCAGTGGAGCGGTGAAATGCGTTGATATTGGAAGGAACGCCGGAGGCGAAAGCG
GCGAAAAAGAAAAAGTACCGACTGCG
>F5F0GQA01CCPA4 rank=0014810 x=847.5 y=2702.0 length=160
ACGCGGGATCTGTCTGTTTAAGGAAGCAAGAGCGTGTTTCTTTCTTGTCTAGTCACAAATTTAGCATTGTACAGCCAGTA
GTTTTGTGAGCTCTGCAAAATTGATCAGCTGAATAAATGGCCTTGAACTAAA
>F5F0GQA01BMRH8 rank=0014811 x=552.0 y=814.5 length=265
CGCAGTCGGTACTTTTTCTTTTTTTTTTTTTTTTTTTTTTNTTTTTTTNTTTTTTTATTTTTTTACTTTTTTACGTTTAC
CGTTTACCGTTTACCCGTTTACCGTTACGTACGACGACGACGTACGTACGTACGTAACGTAACGAACGAACGACGACGAC
GACGACCGACCGACCGTACGTCGTCGTCGTACGTACGTACTACTACTCGTCGTACGTACGACGACGACGACGACGACGAC
GA
>F5F0GQA01BJ4HW rank=0014812 x=522.5 y=562.0 length=247
CCACTATCATGATGGGACTTCTCTAGCCAATTCTCATCAAATCCACTACTGGAGCTGCAAAATTCTGTCGCTTCACATGG
ATTAAGTCCGCGCTGATCTCTGAAGATTAGCAGAGTCTTGGTGTCATGGTTACAGTTCACACTACTCCCATCATGACAAG
TTTCTTGAGTTGAACATGTAAATAAGGAATTACGAGTATCGTCCAAATACCTGAAGTTGCCGCCATTACATTGCCCATAC
AACCCAG
>F5F0GQA01CHBO5 rank=0014837 x=900.5 y=1255.0 length=264
ACGCGGGAATGGTTTTTAGTTTTTATTTTTGTTCATATGGTCACTAGATGCATAGTGGATCGGAACGTGGCACAATTCCT
CGCAGAGTATTAGGACGCTAGGCGCGACAAGTTCCCGAACATGGCCATATCTGAGGCTCGCGGGAAGACTGCCCATTGTG
TCATTCATTTTTTAGTTTTATTTTGTAAAAAACACTCAATGGGTCCAAAACCTCCATTTTCCGTTACTGTGGTGTGGGAT
T
>F5F0GQA01BZP1J rank=0014852 x=699.5 y=3333.0 length=58
AAAGATAATTTATCTTGAGCTCCTCCAGAGAAGTCAGCTTCTTGATGATCCCTGGTGG
>F5F0GQA01BNYM9 rank=0014880 x=565.0 y=3475.0 length=84
TCATAACAAGATGCATGCTCCAGTGAGTTCTGCTTTCGGTCAGCAATGCAGCCTCTGAGTAATCAGGGAATCTTATCATT
CCCT
>F5F0GQA01CA28D rank=0014891 x=829.5 y=1163.0 length=208
TGCAAGAAATTATATACCACTTATGCAAATATATGAGGACTCAAGCAGAAGATTACAATGGAGGGAGCTAATTGAATTAG
TAAAAGCACATAATAAAATGCCAACATGAGAAATACGAGTCTAATTGCTCACCTGCTCGAAATACCCTGTCAACCCCGCG
T
>F5F0GQA01BKUNX rank=0014893 x=530.0 y=1707.0 length=86
AAGACAGAGTCGCAGTCGGTACTTTTCTTTTGTTATGCAATAGCTATAGTTTGTATTGTCAATAAGCTATAGTTTGTATA
TAGAAT
>F5F0GQA01B0PR0 rank=0014896 x=711.0 y=494.0 length=141
CGCAGTCGGTACTTTTCTTTGTTTTGTAAACCTGCTCAATAATCCCCACCTACTATTCATTCAAATGATCAATGATTCGG
TCGGTTTACATGACCCCGAGTACAGACGCTAGCAGAAA
>F5F0GQA01BB217 rank=0014921 x=430.0 y=2285.0 length=190
TGTAGGTTGACAATGCTGTTTCTGCTTCTTTTGTTGATCCAGAAGCAGGTTTCTCTTGAATGACATGTTTTCCTGCCTTG
AGCATCTTAAGGGAAAGCTCAACCTGGACCTGCCCAGCGAGAACAACAGCAACGCCCGTCGATTGAAATAGTCTCCCACT
GATCTCCTCCCAGGCCCACCGTCACCCCAC
>F5F0GQA01A6MD7 rank=0015006 x=368.0 y=1357.0 length=367
CGCAGTCGGTACTTTTTCTTTTTGTTGTTACAACCTCGGTTTTATTTGGGACTTGCAATGCTGGATCGACAATGATTGGT
CGTGCTCTTTGATACTCCCTCCAACCAATGTTGCTTGTGTGCTCAATAAAATTGAGATCTCTTGGAATGAACGAGAAGAT
ATGAAGGATATCATCTTGGGGCATGAGCGGGTAATCGGCAGCGCTGAGATTGATGAACCAACTCCAGCCGTCGAACTCCC
TGAGCAGCAGCGCGGCGGCGTGGAGCGTGGCGGCCAGCTCGGTGGGTCCCTTCCGCGAGACGGCGCCCCAGTCCCCCGCG
T
>F5F0GQA01CEUVH rank=0015114 x=872.5 y=827.0 length=189
ACGCGGGGAAAAACAGAAAAAAAACAAGTTTCTTTAAAAAAATTTGGTTAGTTGTATGAACTACTGCTCCTCCTCCCATG
TTCATGTTGTTAAGTATATATATGATGGCAAGCAGTCTAATTAAAAAAGAAAAAAGTACCGACTGCG
>F5F0GQA01CH0FK rank=0015116 x=908.0 y=542.0 length=442
TTTTTTCCCCTTCTTGCGGTTTGGTTTGGGTTTCAACTCTAGCCTACCCCAATTTGTCTTTGGGATTAAAAGGCTATGTT
GTTGTTGTTGTTGTTGTTTTGGAAACTGTTCTTGTAAGTCCCAAAATGTGTATCCAATATAATTTACTTATTCTAAAGTT
TTATACATCGATACAAGTCAAACTTTTTCTTAACCTTGACCATCAATATCTAAAGTTTTATACAAATTGACCATACAAGA
TGACTTACTAGATTTATTATGGAAGTAAGATTAGGGGATTCGCCCAGTATATGCTTAATTTTCATTTTATAAAATAAAAA
ATTTACATACAGCTTTTAATATAGATAGCAAGCAGCTGTTTTATGCAGGATCCATAAAAAAGCAAATTCATGTTTGTATC
TACATCGCAATCAGCTAGCATATTATTTTTTGACTTATGGAC
>F5F0GQA01A203X rank=0015148 x=327.0 y=1739.0 length=171
ACGCGGGGCTTGTAAGGTCTCGCAAGGTTTTGTCCGCCATTGTCGCCGTGCCGTTTACTACAGAATTTAATTAGACGTGG
TCAGCTCTCGCTGCCTTCTCCCAAAAAGAAAAAGTACCGACTGCG
>F5F0GQA01AJLPH rank=0015197 x=106.0 y=531.0 length=425
TTTCCAGCAACATATTTGTTGATTGTTGGCTTGGTTGATAAGGTGATTGACCTCAAGACCTGACTGAAGATTGCTCTATG
CTTCTTTTCCATCTTTTAGTACCAGTTAATAGTCTATGCAAGTGGGAAGCTGAAGGCCGCCGAGCATGGGTATCATAGCC
AAGGGATCGTGGCAGACATTTCCCTTTTGGTTTCATGCATGCATGTATCATTGTTGGAGTTGTGATAGAGTGTGCAACTA
CTATCCCCTTGGCCTTTGATGTGGTTATCAGTGATTTGTTATACCTCGTTACATGCCAGTTCTTCTCAATAACCGAAGGT
AAATGTTGTCACTATCATTTATATTCTTTGTCATATACTTGTCATAATATCATTGCAAATATCCTTTTTGTGTGCCGAAA
>F5F0GQA01CELNC rank=0015212 x=869.0 y=1158.0 length=108
CCCTGACACCCGTTTTCCAAACGGGTCCCGTACGGCAACGAAATGGCGCGAAACCACCCCAAACATGAGTTTGGCACCTA
AAGTAGTGGATTGGGCATGTTCGTTGCG
>F5F0GQA01BCHYU rank=0015226 x=435.0 y=1124.0 length=277
TTAATTCAGAACAGTCCTTCTCAAGTTCTTGTATTTTAGCCCTTAAAATTTCATTTTCCTTCTCCAATTCGAGATAAACG
ACATTGGAACCGGCAGCACCAGCATTTCCAATGTTGAGAGCACGATCCAATTTCTCCCTCAGAATTGTGATTTCATCCTC
TTTCATTGACAGTTTCTTAGCCCACTCTGTGTCTTCTTTTACTGACAATCCATTTTCAGGATCAGCAGTCTGCTTGACCT
TCGAAATCTTAGATATTTCAGCTCTCTGTTCTTCTAT
>F5F0GQA01BRYPY rank=0015293 x=611.0 y=1780.5 length=86
AGGGATACATATATATGTATGTATATACATACATATATATGTATGTATATACATACATATATA
>F5F0GQA01BJK9A rank=0015305 x=516.5 y=204.0 length=473
ACGCGGGATAATTGAGGAGACTGGAGTAGATGCTATTGATACCGGAGATGATGGCACGGTAAAATTACCGCAAGGGACTT
GTCAAGCTTAGAGAAGTCAAAACTATAATAGCTAACCTCACCATGGTTCCAAAAGTTGGAGAAATTTACAGGAACTGCGA
GATCAAATCAATAGCTCCGTATGGTGCTTTTGTTGAAATTGCTCCAGGGCGTGAGGGTTTATGTCATATCAGTGAGTTAA
GTTCGGGTTGGTTGGCCAAGGCTGAGGATGCTTTTAAAGTAGGTGACCGCATAGACGTGAAACTTATTGAGATAAATGAC
AAGGGTCAACTTCGACTAAGTTCTCGAGCTCTGCTTCCTGATTTGGATTCAGAATCCAACAGCAAGCAGCAAGCAAGTGG
TTCATCAAAAGAAAGGCGCTGCGAAAAGATGATCTCATCAAGATGACAAC
>F5F0GQA01B8MAU rank=0015332 x=801.0 y=596.5 length=317
CGCAGTCGGTACTTTTCTTTTCTTGCTCGTGTTTCCTCTTCCCGTGCCATCACCATCATCCCCTAATCTTCTAGCCTTCC
CTGGTTCTTTGGCCGCATTCCATTTCGGCCTCTAGACCAGCGCATCCCCGAGCTGCGCTCTTCTGACTCAGAACACTGCG
TCGGTCCTCTCCTCCAACTCTCATGTGACTCGCCCTCCGCACGTTCTTGCAGCACAACTCTGTCCCCTTTCTTCCACGGC
CTTGGTATGCCACGGCTCCCTTCCCCCGCGT
>F5F0GQA01AWUZ8 rank=0015340 x=257.0 y=614.5 length=296
ACGCGGGTGCTGCGGCAGTGCGTCGTAAACATGTCAGTATGGTTCACGGTCATTATGATATGGTTAAACGGAAACTACAT
AACTTCGTGTTTCGGTCACATTTGTGTTTGCTGTGGCCTGTGTAGCTAGTCCTTTCTCAAAGAGCTTATTGTCGGTGTCA
AAGTGCTTGTAATAATTGTCAAAAAGAAAGAGTCGAATGATTAATATTACTACTGAATTTTTCGATGTAATATTACTTAC
TCAAAGAGCTCAAATTAAA
>F5F0GQA01BL5UQ rank=0015364 x=545.5 y=1424.0 length=105
ACGCGGGCGGATTGTTTATATGGACGTGTGTATTCACGTACTTGTATGGGATGAAGAACTGAAGAAA
>F5F0GQA01CFOGV rank=0015376 x=881.5 y=2317.0 length=293
CGCAGTCGGTACTTTTTCTTTTTCACATCCATGATTCCAGATTTTATTTATTAAACCACTACAAAGCATTTTATTAGTAT
TACATACAACCACGATAGACAATGAGATGTTCATTGAGCCGGTACATGAAAAGATTACTGACTTATTTCCAACTTTTGAA
TGGGTGCTTCCCCCCCGCGTACTCTGCGTTGATACCACTGCTTCCCGCGTACTCTGCGTTGATACCACTGCTTCCCGCGT
>F5F0GQA01BBWB6 rank=0015377 x=428.0 y=1764.0 length=324
CAGCGACCGGCCTCGTCATGACCGTCATTTCGACAGTCTTTACCATTTTGTCATTCTACAAGCAATTATCCGGCAGCAGA
TAGCAAGAAGCATCGCCTGCTACGTGATCCATCTCTCTTTCGAACTACTTCTATTTCCATGTATGTTCTCGAATATTTGT
CGTCGAACTGAAGCGTCAACGAAGGAGTAGTATCTAGTTACTTTCCATCCGGTCTGCCGTACATTCCCCGCTGCTCCGTT
CATAGGATTATCAGTAAATCTATCGATCTTGTTTGGTAAAAAAGAAAAAGTACCGACTGCG
>F5F0GQA01CBQZY rank=0015391 x=836.0 y=3292.5 length=125
ACGCGGGTGGCAATGAAATCGTTGAGCATGGTACTGCGTTGCAATCCTAATGCACTAGTTCGTCAAA
>F5F0GQA01CI3OH rank=0015422 x=920.5 y=2255.0 length=86
ACGCGGGATTCACAGTTGATTTGGCGATTTGGGATCTATTGTGGTGTAACAAAAAANAAAAAC
>F5F0GQA01AP4DB rank=0015432 x=180.0 y=1549.5 length=361
TTTAGCGGTAGCTTCCTTTCCCTGCCTGATGGATTGATCAAACCCCGCGATTTCAGGGTCTCCAGGGATATCTCGTCACC
ATCTTTGAATCCACCACGCACTATGTCCTTTAAATTGAATGGTACGTATTTCGGCAACCCAATGTGCATTCCACCGGCAA
TGCCGCGTAGCTTGGGAAGACGGCGGTAGAGAGGCATCTGCCCTCCCTCGAATCCACGTCGGACGCCGGGCCCCGAGCGC
GATTTCTGCCCACGCATCCCGAACCCGCCAGCGGAGGTGGGAGGGTGGATGGAAGCCATGGCTGCCGTTGGAGCAGCTGG
ATTGTGGACTCCCCGCGT
>F5F0GQA01BG3A6 rank=0015439 x=487.0 y=2416.5 length=307
ATTTGCATTTAGCCACACCTTCGGATCTTCTGTTTAGACGATTTCGTATTGTACATGTATGTATGTATCATGCTTTATTC
AAATTTAGCTTTGTATTTTGCTATGCATGCTGAAGTTGGATCATTTTTACCATGCTCATCAAAACTAACACTCCCAGAGA
ATTTCATCACCTCTTTAGAATCAGTGTTTTGAGCAGGCAAAGAGATGAAGTTGTCCATACACTTGGTGCAACTTGGCACC
TTCAGAGTTCATAACTTCGGATTTCATTCATTGGATTCGGATTTCACTGCCAAGACATTGGATTTCG
>F5F0GQA01BXIC5 rank=0015440 x=674.5 y=2471.0 length=243
ATCTCGTTTTTGTTTGCGTCTTCAATTTGGGATTCCATTTGTTGCTACTCAAATTATCTCTGTTTTGAAATTTCGTTGAT
TTTTTGTCTCCAATGTGATGCGAAAATCACTTGTACATATCTTTAATCTTGACACCTTTGAGAGCTTAGATGGTTTGGGG
ATCAAATCGAGTACGAGAAAAGTCATAAATGTTCAGTTTCTTGTAACAAA
>F5F0GQA01AKRH1 rank=0015463 x=119.0 y=1447.5 length=110
TCAACGCAGAGTACGCGGGAAAGAGCGAAGAGAAAGCGAAAGCTCGTTCCTGGAGGTGTTCGTACGACAGCCGCGTTTGG
AGCGAGTAGAGAGAGAGAGAGAGAGAGAGG
>F5F0GQA01CH6R7 rank=0015478 x=910.0 y=581.0 length=512
GTGTTTCCGCCAAAAGCGGAAAAGCTCTTGTGTCAGTCCAAACGATACACCAAGGTAATGGAGCTTCTCAGGACGGCGTT
CACGAAGATGAACAAGGAGTGGCGGAAGATTTGCTCTAGGTTTAATGTTCTCTTCTAGCAGTGAAGCCTTCTCTGCAGTT
TCAGTAATCTTCACTTCAAGCTCTTCGGTTTCCTCTTCATCATCAGCAAATAATGTCATTTGTCCTTCATAGTACCTTGA
TAGAAGGTCCACGGCAGTTGAACCATACCCAAGCCTCAAGGCGCTAGGATGGACAGCAATTCGCACTATACGAGCACCTG
AGAGACTCGGAAATACATTGTCTTGGAACTGTTCACAAAATTTCCAAGGTATTTGATCACCAGAAGGTGCACGACCCTCA
CTTAGGCTTTTCATAGCTGACTTTCGGGATATTTGTCCTTCCAAACAAACCTGGATTACACACAGGATATCCGGGAGCTG
ATTTTGGACTCATCAACAGGGCCAAGCAATAC
>F5F0GQA01A3UFD rank=0015507 x=336.0 y=2871.0 length=248
TTAAACATATCAATGTATTGCTATATCATCAACCTTGTCATCTTGCCTCCGTACTTCTACTTCAGTCTCATCAGAAATTG
ACATGGAACGGAATGGTATAGTATGACTACTAACTTTTGAAAATCAAGTAGATTAGAGCTGCAATATATGCTGCCATGAG
AGGGAACACAAGGGTGCTAATAATTGCATTCACTATCCTTGGAAGTTCACTATGCACAAGCCAACTGATGAGGCTAGTGC
AAAAGAAT
>F5F0GQA01BPMWL rank=0015512 x=584.0 y=3747.0 length=71
AAACGTTGTATTTTCCGGTACATCATTATGGATTGGGACTAGTAACTTTAACTAAGGTAAAGAACTAAA
>F5F0GQA01CE1E6 rank=0015514 x=874.0 y=1120.5 length=261
ACGCGGGCAGGGTGGCAAGGACTGGTTGCTTACGTGAACATTGGATGCTACTACTTGATTGGTATTCCTTTTGGTATTCT
GCTAGGATGGGGTTTCCACTATGGGGTCTATGTATGTAATTCAGAAAACACAATGATGACCGGCCTGGTATTCGGTATGG
GGGTGTGTCCTTATTTAGTTCGTTTACCAAAAAGAAAAAGTACCGACTGCG
>F5F0GQA01BEYEN rank=0015539 x=463.0 y=1053.5 length=83
TAGGGATACATATATACATACATATATATGTATATACATTACACTAAGTATAATGTAAGGT
>F5F0GQA01B72G5 rank=0015560 x=794.0 y=3575.0 length=108
ACGCGGGGAGCCACACAGCTCATCACACATCCATCAAATCAAAGTTCAGGATGCATGCGTGGATGTGTGGTCGCTTTGCT
TT
>F5F0GQA01B27SP rank=0015590 x=739.5 y=2471.0 length=407
AAGGGTAGTTTCCGCGAGGCTTAGATATGTCCACGCTCGGGAACTCGTCGCGCCTAGCGTCCTAATACTCTGCGAGGAAT
CGTGCCACGTTCCAATCCACCATGCCTCTAGTGACCATATGCATCTCCATTGACATGCCTTCGATTTGCGAGAGTAGCGG
GGAATAGCGGGTGAGGGATGGGTTCCCAAATCCATGGCACAAGCTGCCCAATATATTTGCCGTAACTATTGCTACATGAC
TCGGAATTGCGCGGTCTTGGACTTGTTGGAAAGGTAACTACAAATCCCACGACACAGGAACAAAAAATGGAGGTTTTGGA
CACATTTAGTTTTTTACAAAATAGAAACTAAAAATGGATGACACAAGGGGTAGTCTTCCCGCGT
>F5F0GQA01ARMJS rank=0015607 x=197.5 y=2134.0 length=243
AATCCATGGCGCAAGCTGCCCAATATATTAGCCGTAACTATTGTTACATGACTCGGAATTGCGCGGTTGTCACGCCCGGT
TTCCAACTGAACAAAACCGTGCACAATACATATGCTCCAGGATCAAGTCTAGCATATGTTTGACAAATTACAATGGCATC
ACAGGCACATGTCACAAAATAAAAGCGTTACATAACTTTTAACAATCTTTATTACATAAATAAGACCACCCGCGTACTCT
GCG
>F5F0GQA01CID7K rank=0015616 x=912.5 y=2014.5 length=144
ACGCAGGATTCTGCAATTCACACCAGGTATCGCATTTGCTACGTTCTTCATCGATGCGAGAGCCGAGATATCCGTTGCCG
AGAGTCGTGTGCCCGCGT
>F5F0GQA01AJGB3 rank=0015628 x=104.0 y=1761.0 length=225
CGCAGTCGGTACTTTTTTCTTTTTCTACCTCCTCAACCTTCGCAACACCTGCCTTTTCTTTTACTTACTTCGTTTTTGTC
CCTGAAGATCACCATCTGCAACTGCGGCAGGATCAGCAGGTGCTGAGAGCAACCTCTCGATAACATCCTTCCTGCTCCCA
TTTGCTGGGACTCCCCGAGC
>F5F0GQA01BLJ6R rank=0015653 x=538.0 y=2017.0 length=161
TCCTCGAAGGCAGATTCCGGCATGGGTTGAGCTTGACTTGCTGAGTATGGTAGCAAACGAAGGCAAAGCAGCAGGGAGGA
GGAGCCTGCTGGCGTGCCGGAGCTGGCCGGGGAACTCAGCCCCACGGGTGGCGATGCTGACGTCTTTTTTTGGTTTTAGG
T
>F5F0GQA01B8ZB9 rank=0015658 x=805.5 y=1111.0 length=479
CGCAGTCGGTACTTTTTCTTTTTGTATAGATTGTCACATTTACGAGGCATTAAAATGTAATATTTTTCCTGCAAAAATTA
ATTTAGATAACCTAGAGCAAGATGATGTGGGACCTGACATATATGAGGATGACGAGGCAAGGGTATTCAATGAGAGAGGT
GATGTATTCCATTTGTCTCAGCGAACTGTTTCTTATTTAGCAAAATTTTGGTTAATTTATTATTTCCTCCAACTGTGCAG
AATTTCACTATGAATATCATAGAAAGCCCACATCGCATCGCATAAGTAGTGACCCTTATGATTTTGTGTACAAGAATCTT
CCAAAACGACATCTTGTCCTGCAGAAAGTTCCAAACTGTGGATTTTGCAATGCTAAGAGGTTTACAGGTGAAGGACCTGC
GTTTTGTTGCCGAAAAGGGTTGGTTCCCCGCGT
>F5F0GQA01BTNAF rank=0015667 x=630.0 y=2453.0 length=305
GGAACTATTGCTATATGCTCTAGTGCTGCTCTAATGTGATCGCTGCTTCATGCTCATCGCCGGCCACTCTGATTTGCATG
TACTGAATCAACTGGTAGTCGGTGCTCCTGCATGCCCCACGTAACACCACTCAGAGCATATCTTGCATCTGCCGATGAAC
TTGCATTGGCTAGGCAAACTCTACACAAATACACGGTCAGCCCTTAGCTTCTCCTCACCGACAACTAATATATCACGGCC
ATCACTCCCGCGTACTCTGCGTTGATACCACTGCTCCCGCGT
>F5F0GQA01BKAZ6 rank=0015671 x=524.0 y=804.5 length=284
CGCAGTCGGTACTTTTTCTTTTTACGCGCCCTTGTTGGTGTGTGCCTTCTCGCAGCACGGCGACCACCCCATGACGACGG
ATGGATGCCCGGCTGCCGGCGGCCTGATGGTGCTTCTTTCTTGCTGCTGCCTTCCTGATCCTTTCTGCCTGCCTGCCTGC
CTGCCTCTCTCGGTGGGTTGCGTTGCGGCAGTGGAGGTTGTTGTTGCTGCTGCTGCTGCGGTGCAAGGTGCCCCCGCGT
>F5F0GQA01CDAI7 rank=0015691 x=854.0 y=1537.0 length=381
ACGCGGGACACTTACAAGATTGCCCCAAATGTGGTGCATTATGGATGCATAATTGATCTCCTTGGCCGAGCTGGCAGAAT
TGCAGAAGCTTTGGAGATGATAGATCAAATGCCAATGGGACCCAATGCCACTATTTGGGGACCCTGCTGGCCGCTTGCAG
GCTTCATGGCAATTCAGAGATAGGTGAATTGGTAGCAGAGCGCCTTCTTCAAATGGACCCAGGGAACAGTGTGGCATACA
TCCTTTGTCAAACATGTATGCAAAGTCTAACAAATGGGAAGATGTTCGACGACTTAGGGAGGCGATAAATGGAGAAAGGA
AAAAGAAAAAGTACCGACTGCG
>F5F0GQA01B7ND9 rank=0015698 x=790.5 y=415.0 length=260
ACGCGGGGAGAAGAGCAAGGACCACAGGAAGAGAGCTAGAGAGGAGCATTGAATTGGTAATTCACCCTCAGTGATGCTAC
TGAGTTTTTCTATTTATCAGCTGGTCCTTTATTACCAGTCTTGTCATGAGTTCAATACATTATAAGCTTGAGGCTTGTTA
TTTGTAATGTATTGGTGTATGTTTTTCAGAAAAAAAGAAAAAGTACCGACTGCG
>F5F0GQA01BRN3E rank=0015732 x=608.0 y=296.0 length=385
CGCAGTCGGTACTTTTTCTTTTTGACGACATGAATGCGCACCAATCCAGTAATCCACCAATCTTACATATCACAGTATCC
GCAAATGCGTTCTACACAAGCTTTCAAGCAATTTATTGGAATAAACTATACTGTTGCTGCATGGACACAGGCACAAAGCT
GCTGCTCATCTTGAAATATAGTCCAGCATTTCGTGAAACATTTTTTTTTAAAATAGTAGGTAATTCATGCAGCATTATTA
GATGGACATCTTGTATTCAGCACGATCGAGCTTACTGCACACACAGTTTTCGGAACTAAATGAAGCTTCTGCTTCCGGTG
CACCACCAGCCCCCCCGGT
>F5F0GQA01BQ7SX rank=0015785 x=602.5 y=3759.0 length=407
TTTTGCATCTTTTTCTTGCGTCTTCCTACACGCACCGGTTCCTACAATTTTGACCGGAGGAGTTGATTTCGAAGGGGCTA
TTTTTCGTTTCCATGTCCGTTGTGGTTCTGAGTTCATGCGTTCTGGTTATGAACAGGCAATTTTTTAGTTAAACAGGCGA
GGTAGGATATTGCAATACCAATCTGATATGTAATTGCTTGTTTGGTCTGAATTTATTGGTATGTTCTACTGGTTAACGTC
TGGTTATTTTTTGTATGTTATATACCATGAGTGATTATTGTTGGGTCGATATGAGGGCTGTCGGGCCGTTTTTTGGCTGA
GTTCCGTTGGCCTAGTCGCTCAGCTGCATGATCCTAACTCGGATTGGACTCTGTTTCCCCGCGT
>F5F0GQA01CEDI5 rank=0015821 x=866.0 y=2927.5 length=60
TACGAAGGAGTGATTTTACACTTGGAGATTGCATACCCAAAGGAACTACCCAAACTAAGC
>F5F0GQA01CCA8L rank=0015859 x=843.5 y=851.0 length=162
ACGCGGGCACACGACTCTCGGCAACGGATATCTCGGCCCTCGCATCTATGAAGAACGTAGCAAAAAAGAAAAAGTAACCG
ACTGCGACTCTGCGTTGATACCACTGCTTCCCGCGT
>F5F0GQA01BNTHN rank=0015869 x=564.0 y=889.0 length=375
GGTCTATCAGGAATTGAGCCTGGCTTAAATTTTGATGCCTCATGTCTTGCAAGTTCAGGTGGTACAGGACTGTTGCTCTG
TACAAGCATCTGTTTCAGATCAAAGAAAATATCAGTGTTCTCCAGAGTTAAAAATGAAGTTGCCACTCCCTTTTTCCAGC
ACGTCCTGTTCTTCCAATGCGATGTGTGTATGCGTCGATTGAATTAGGCAACTCATAGTTAATCACATGAGCTACGTCAG
GAATATCAATACCACGACCTGCAACGTCAGTAGCCACAAGAACATTGAACCGGCGGTTTCTAAATCCATCAAGGCTGATC
TCTCTCTGGTCTTGTGACTTCCCTCCATGTAGGGCTGTGACACGGAAGCCTGCCT
>F5F0GQA01CHFSH rank=0015870 x=901.0 y=2463.5 length=143
CGCAGTCGGTACTTTTCTTTTTTTTTTTTTTTTTTTTTTTTTTTTTTTTTNTTTTTNTTTTTNTTTTTNTTTTTNTTTTT
ATTTTATTTTATTTATTATTATATATATATATATATATAT
>F5F0GQA01AOP1T rank=0015890 x=164.0 y=1871.0 length=275
TTTCCCTCGTAGTCTTCTCAACAAGCACATGATGAAACTTTGGACACCAGCAAGAGCTGCAAAAGTCTTGGCAGAAGATC
CAGCAGCACTGAGCGAAGCCTTCGTACCTTGGTTCATGATCAAACCTTTTCCATAACCGACGAGGGAGCCGACGAAGGCC
CCGGGCGGCGAGGTCCCCGGCGGAACGGAGGAGGCATACCACAGGCGCGGCGAGCGGCGTCGGCGGCGCCGTGTCCAGCT
CGTCCCCCGCGT
>F5F0GQA01AZOG6 rank=0015902 x=289.0 y=1048.0 length=302
GTTCATCAAAATCCTTTGTTTGCTGCAACCACAGCTTTAGAATGGTGGGGAGCATTATGGGTGGTTCATCAAAATCCTTT
GTTTCCAACTAGCACCGTAACACATTATCCAGTTGATTTCCATTGGTGAGGAGCATTTGGTGATTTGTGCACTCTAAATG
AACGTGTCTTTTTTATAGTTACCTGAGCTAAGCAAATGGCACAGAGAGGAAGGTAGATTTCAATGCTTTTGTGATATTTG
GAACATTATTGATATATTGATATACTGTGAGTGTTGAGTTCCCAAACAAA
>F5F0GQA01B8WYR rank=0015978 x=804.5 y=2129.0 length=173
ACGTTCGGGTTTTTTATTTTTCTTTTTTGTTTTTCTTTTTAATTTTTCTTTTACTTTACCTTAGGTATCGCATTTTGCTA
CGTTCTTCATCGATGCGAGAGCCGAGATATCCGTTGCCGAGAGTCGTGTGCCCGCGTACTCTGCGTTGATA
>F5F0GQA01CCO0A rank=0015980 x=847.0 y=2312.0 length=95
CCGTTTTCGCAATGGGTCGAGTGCGGCAACGAAATTACGTGAAACCACCGCAAACATCAGTTTTGGACCTAAAGTAGTGG
ATTGGGCATTATTTC
>F5F0GQA01AZ61X rank=0016006 x=295.0 y=547.0 length=387
CGCAGTCGGTACTTTTTCTTTTTACCTATAAAAGAGCGAGTTAATAAAAACAATATTTACCCGACGGTTTTCTACCCACC
CTATTTCCCCACCATTCGATCTAAACACCAGCCCCACCATATACATAATCTAGCGGTTCATGCCTTGGGTTACGCTACTT
AGAAATAAAAATCCACCATATGTTTACATCTGCAGCCGTCTCCGCCAAAACTGCAGCCATCAAACAGATTAATTCACATC
CATGTGCATCTGCAGCCGTCTTCTCCCTCACAGATGTGAGGCCTCTCCAGTCTCCAGCCGTCTTCTCCCTCGCAGATGTG
AGGCCTCTCCAATCTCCCCCGCGT
>F5F0GQA01B7K8Y rank=0016010 x=789.0 y=1728.0 length=424
TCTCATCTCCAGCTACAACATCCAAGGTTACGCCAATCATCTCGGTGTTATTCATGCCCTGGGTGGCCGCAGAATGTTTG
TTATCAGCATCGGCATGCAGCTGCCTGTATTTTTACCGGGCCCATGGCCTTTTACTTGATGACTCATGGACATGTTCCTA
GGTTCATGAGGAAATCGGGAAACAGGAGGAGGATTAGGCACCATGAATGGGAAAAATCGTCGTGCAAGCGCTGGTGGCCA
CCAGGGAGGCGTAGCAGATGCCATGAAAGAGAGGAGAGGTCGCGAGGGAGAGGAGAGGCGGTGCATGGGGGCAGGAAAAG
GTGGCGGCGCTAGGGCGCTGGAGGATTGGAGTCTGAATGCGCGAGAGGGGAGGCCGGGAGGGACAGCTTCGGCCCCCGCG
T
>F5F0GQA01AMK1T rank=0016013 x=140.0 y=383.5 length=138
ACGCGGGGACCGACACGAGCACGCAAAGCACCAGAGCAAAACTCCTATGACAAAAGACGCAAAACGAGCCAAAAAGAAAA
AGACCGACTGCG
>F5F0GQA01BWZA6 rank=0016059 x=668.0 y=2352.0 length=322
ACGCGGGGTGGAGGTGGAGCCGGGGCCGGTTAGAGCTATGCCAAAGGAGCTCTTAGTGTAAAACGGCTCCAACTCTCATA
AGCTTCACTGGAGGAGTCGTTTCTCCTAAAAACATTTGGCAGAGCTTCACCTAGCCACAAAGAAGCTGGAGTTGAAGCTG
CACAAGAAGACTCACCAAACGAGGCTACAAGTATGTTTGAGTATGTTTGCATTTTCTTCTTCTCGTGGTTGTTGTAATAA
TAAATGGTTTTGTAGATTCTCAAATAAA
>F5F0GQA01BFK0Y rank=0016062 x=470.0 y=1696.0 length=203
CGCAGTCGGTACTTTTTCTTTTTGGTTGAAGAAGTTATATAAGTGTATATTTTACAAACTTCCAAATGTGATTGGAGAAA
AGGAAAATTATGCATGCTAGTAATAATAATGTACCCCAAAAATAAATATTTTATTATAGTTATAGGGTTCTTAATATAAT
ACATACATACATAGAGGAAA
>F5F0GQA01AI648 rank=0016079 x=101.0 y=2138.0 length=80
TACGCGGGGTTGCGAAAAGAAGAACTGGTTCCGGCGGCACAAACTCATGCCTTCGTTA
>F5F0GQA01ALDKO rank=0016080 x=126.0 y=1382.0 length=893
CGCAGTCGGTACTTTTTTTCTTTTTTTTTTTTTTTTTTTTTTTTTTTTTTNTTTTTTTTTTTNTTTTTTTTTTTNTTTTT
TTTTTNTTTTTTTTATTTTATATATATACTACTACTACTTACTTACTTAACGTTTAACGTTAAACGTAAACGTTAAAACT
TAAAATTTTAAAAACTTTTTAAAAAACTTTTTTTAAAAACTTTTTTTAAAAACGTTTTTTAAACCGTTTTAACCGTTTAA
ACCCCGTTTAAAACCCGTTTAAACCCGTTTAAACCCGGTTTAAACCCGGTTTAAACCCGGTTTAAAACCGTTTAAAACGT
TTAAAACGGTTTTAAAACGGGTTTTAAAACGGGTTTTAAAACGGGTTTAAAACCGGGTTTAAAACCGGTTAAAACCCGTT
AAAAACCCGTTAAAAACCGTTTAAAAACCGTTTTAAACCGTTTTTAAACCCGTTTTTTAAACCCTTTTTTTAAACCGTTT
TTTTTAAACCGTTTTTTTTAACGGTTTTTAACGGTTTTTACGGTTTACGGTTACGGTTACGGTTACCGGTTACCGGGTTA
CGGGTACGGGGTTACGGGGTTACGGGGTTTACGGGGTTTTACGGGGTTTACGGGGTTTTACGGGGGTTTTTAACGGGGGT
TTTTAAACGGGGTTTTTAAACGGGGTTTTTAAAACGGGTTTTTAAAACGGTTTTAAACGTTTTAACGGTTTTACGGTTTA
CGGTTTACGGTTAACGGTTAACGTTACCCGTTACCCGTTAACCCCGTAACCCCCGTAAACCCCCGTAAACCCCGTAAACC
CGTAAAACCGTAAACCGGTAACCGGTAACCCGGTACCCGGTACCCGGTTACCCGTTACCGTTACCGTTAC
>F5F0GQA01CEW2L rank=0016112 x=872.5 y=3675.0 length=124
AGGGATACATATATACATACATATATATGTATGTATATACATATATATGTATGTATATACATACGATATATATGTATATA
CATACATATATATGTATGTAT
>F5F0GQA01B4RLB rank=0016125 x=757.0 y=1053.0 length=77
TGATATGTGTCAGCTGATACAAGATGCGGATGATATGTACACTGACTATGGGTTGATTCAGACAGTAGAACGTTTTC
>F5F0GQA01BJIEY rank=0016136 x=515.0 y=616.0 length=329
GGTGTGAGCAAGTCGGGAGGGAAGACCCAGGTTGCCATAAAGACCTTGCGGAGGCTTGGCCCGGCCATGATGGGGGCCTC
ACAGCAAGGGTCAAAGGGTAGCCTTCCAATGTGGAAGCAGGTATCCATCTCGATGCTCTGCTCACCAACGAGATTCTCGT
CATGAGGAGGATAGTGGAGAGCGTCGCGCCACATCCCAACGTCATCGGCCTGCATGACGTGTATGAGGATGCGCATGGCG
TGCACCTGATCCTCGAGCTCTGCTCTGGTGGTGAGCTGTTTGACAGGATTGTCGTGCGCGCCCGCGT
>F5F0GQA01B06VU rank=0016137 x=716.5 y=2184.0 length=379
ACGCGGGGCTCCTGGGTGGCTGGTTCGCCATGCTCGTCACCTTCGGTGTGCTCCGGCTGTTCGGGACGGTGTTCCACATT
CAAGTCTCGTCGGCGTGACCGGGCCGGCCGGCCGGGGAATGGAATAACGAGGCAGGGGCCTATAGCTCTTGACATGGATC
AAACGATCCTGCATGCATGTCGCCTGGGTTGCGAAATGGGGTAATAGGGGCGTGTGTGCGGCTGGGTGTACTTTAACTGT
AATCTACTCTGTCATGCTAATGGTATCTAATGAGAAAATCAAAACCAGAGGAAAGATTATCCCTGTATTATAAAAAGAAA
AAGTACCGACTGCG
>F5F0GQA01BY18E rank=0016139 x=692.0 y=1148.5 length=292
AGTCGGTACTTTTTCTTTTTGCTATAATGTGAAATGAAATCGAGCCTTGAACAGACCAGGCTTGTCTTGAGTTCATCTCA
TATAAGCAACTTCTGTAGGTAGGATCTGTACTAGCTAGATTGGTAATGAAATGCGTGCTAGGTTAGCAACTCGTTGTCAT
CGATTCTGATTCATGAGGCATGATCTTGTCCCATAATGTCAGACATCAAGCGGTTTCTGCTCGGCCGCTTTTGGCTTCCC
GCGT
>F5F0GQA01B4IPC rank=0016182 x=754.5 y=1822.5 length=123
CGAGGTCGGTACTTTTTCTTTTTCTGCATCAACATTTTATTACAGTACAAGCTAGCACCGTAGCATCCATCGGATTAGTA
GTACATGGCTCTCCCGCGTA
>F5F0GQA01A40SS rank=0016193 x=350.5 y=442.0 length=176
ACGCAGGATTCTGCAATTCACACCAGGTATCGCATTTGCTACGTTCTTCATCGATGCGAGAGCCGAGATATCCGTTGCCG
AGAGTCGTGCCCGCGTACTCTGCGTTGATACCACTGCTTCCCGCGT
>F5F0GQA01B02RX rank=0016229 x=715.0 y=955.0 length=174
ACGCGGGGGCCGATCTGAAATAACAACAAGGCCACACAACGAGAGGGAGGGCAGATCCTCTCTGGCATTGTCCTACCCCT
GTTCTTATCTATCAATGGTGCGACCTCCTTGTTGTGATGAGAAAGGGGCCCTTACAAAGGGAACGGGTACC
>F5F0GQA01BPZ89 rank=0016246 x=589.0 y=571.0 length=399
ACGCGGGTTCACAAGTCCTGCATGGCAAAACAAAATGAAAGAAGCTTCTGCAAAGAAACAGACAAATAGAGCCCCAGATG
TGTGCACCTTCTTTTTATTGGAATCCTTTCATCGAATAACTGTTTTGCAGGATCATCAGCTGGATTGGTTTGCCGCCGGC
GCTCAGTCCGGGACCTTTCCAAATTCGATGGGCCAACAGTTTCATTGGTATTTCATCGTCATTTTTAATCACTCCCGGCA
TGGTACTTGCTCTATGGAGACCTCTGTCATCTATTGGGAAACAAAATATAGCAGGCACATGAGCAGAAAGAAAAAATAGC
ACAGCAACTACCACTAACTAAAGTGAAACTGAGACTAAACTGTACCAATAAAAACT
>F5F0GQA01CBA2U rank=0016276 x=831.5 y=3140.5 length=194
TTCTGTGAATAGTGAAAGAAGAGTCAATAATCTTTATTCTTGACAAAATTTAAATTTAGATGGCCAACTAAAGTGCACCG
GATTAGCAGAGTTAAAGAAGTGTCTTGCCTGCAACTTTTGTTCAATCATATGTCTCGATTGTCCATGAAAAAAGAAAAAG
TACCGACTGCG
>F5F0GQA01BSOA2 rank=0016305 x=619.0 y=2172.0 length=84
TACGCGGGGTTCTCTTTCTGGCTAACTTCCCAGTCCCGACACCTCGCCGCCGCTCCGGCCC
>F5F0GQA01BLTVL rank=0016355 x=541.5 y=2287.0 length=99
CGCAGTCGGTACTTTTTCTTTTTGGTTGAAAATAGCCACCAAGAAAGACAAAAAGAACAGCAGCGCACTGCCATAT
>F5F0GQA01B2RM6 rank=0016411 x=734.0 y=2016.0 length=74
CTAAAGCTAGATGTAAACAAACTCGAGTCTGAAAGAAATGAAGCCTTCTATCTAAATAGAGGGATGGAGGGGGC
>F5F0GQA01CD6VS rank=0016415 x=864.0 y=2502.0 length=384
TGATAATATACTTGCACATGTTGAATTCAACCCAGATGGTTTGCCAGATGGATGGGTTAAAGAAACAATATTTAGAAAGT
GCAATGATGGAATCAGAAAAGACCCGTATTATACTGATCCTGTTAGTCATCGTGTATTTCGTACACTTAAGTCTGTATTG
AGCTATCTTGGTACTGGAGAAATATCCAAGCATGCCTATTTGCCAAGGAGAAATGTCATTGACATGTATTCATTTGACAA
ATGTGCAGATCTGCCTCGAAGTATGCTGAAACGACTGAAAGCAGGACAAACAAAGCAAAAATCCATGAGGGCACTGTCTT
TATACAAGGAATTACCTAATGACCAAAACTTCTAAGCACTGTGGTACCTCTGCTGCATTGAATC
>F5F0GQA01ASAKE rank=0016423 x=205.0 y=492.0 length=240
CGCAGTCGGTACTTTTCTTTTGGTCGTGACGCCCACGGCAGGCGTGCCCTCAGCCAGAAGGCCTCGGGCGCAACTTGCGT
TCAAAAACTACGATGGTTCGCGGGATTCTGCAATTCACACCAGGTATCGCATTTTGCTACGTTCTTCATCGATGCGAGAG
CCGAGATATCCGTTGCCGAGAGTCGTCCCCGCGT
>F5F0GQA01BLKE5 rank=0016430 x=538.0 y=2319.0 length=87
TAATGGCATGGTGTGTAATTTTAGAAATATAATTCTATGATGGATGTTTCTAATTTTGTGAGAATTTTAGCATTTATCTT
TTTTCTT
>F5F0GQA01CBKP4 rank=0016434 x=834.0 y=3354.0 length=100
ACGCGGGTATTCTGAAAATATATGTTAATTTCATTTTAAGAATACTTACCTGTTTCAAGAGACCTCAAA
>F5F0GQA01BNP12 rank=0016477 x=563.0 y=536.0 length=319
GACAGCGGTGAAGCGTGTCGTTGCAGAAGGCACGTACAGAACAAAGGATCTGGGCGGTACCAGCACCACACAGGAAGTCA
CAGATGCGGTGATTGCCAGTCTGGATTAGATTCCAGGGGCATGTCTGAAAGAATTAATTCTTTGGGAGGACTAGTTGGCT
AGTCTTGACTCCTGAGTGTTCTTTGTTTCACGTAGATTTAGATTGCTTCACATTTATCCGCAAGGATTGCAAAGTATCAC
TTTTTTCAGATTTTGTTTAGAAATAATTGATGAACCCACGTGATACTTTGTACGGATAACAAA
>F5F0GQA01BSQKR rank=0016490 x=620.0 y=1017.0 length=92
ACGCGGGATTCTGCAATTCACACCAGGTATCGCATTTTTGCTACGTTCTTCATCGATGCGAGAGCCCGA
>F5F0GQA01ARQXU rank=0016491 x=198.0 y=3728.0 length=71
GATAATTTAGAAAGAAATGTACCTGCAAAGTTGGTTATTATGACTTCGTAAATTTTGCCAACCCACCTACT
>F5F0GQA01A64N9 rank=0016500 x=374.0 y=471.5 length=147
ACGCGGATTCTGCAATTCACACCAGGTATCGCATTTTGCTACGTTCTTCATCGATGCGAGAGCCGAGATATCCGTTGCCG
AGAGTCGTGTGCCCGCGT
>F5F0GQA01A2PR8 rank=0016582 x=323.0 y=3446.0 length=81
TACGCGGGAGGGATAGTCGGGGCGATTCGTTATTTTCTATAGTCAGAGGTGGAAATTAC
>F5F0GQA01BDKPC rank=0016603 x=447.5 y=2174.0 length=132
ACGCGGGCAGCCTAAAAATGATGGGAGCAGTTTTCGGTCGCGGTGGTATCCAAGTTGCAGAGTAAAAAGAAAAAGTACCG
ACTGCG
>F5F0GQA01A3ZL4 rank=0016611 x=338.0 y=1402.0 length=213
CGCAGTCGGTACTTTTTTCTTTTTTGACGATCAACAACCCTTTTGACTCGGATTATTATTCCCAATCTGAATACACTTTT
TCACTTGCCCTCCCTAACCAACTCTCTCTCTTTCTATCTGAATAGTATGCACACAAAAGAATCCCAAACGTTTCATGGAC
CCCGCGT
>F5F0GQA01CCF7H rank=0016653 x=844.0 y=3195.0 length=239
ACGCGGGCACGACTCTCGGCAACGGATATCTCGGCTCTCGCATCGATGAAGAACGTAGCAAAATGCGATACCTGGTGTGA
ATTGCAGAATCCCGCGAACCATCGAGTTTTTGAACGCAAGTTGCGCCCGAGGCCTTCTGGCTGAGGGCACGCCTGCCTGG
GCGTCACGCCAAAAAGAAAAAGTACCGACTGCG
>F5F0GQA01AHHN7 rank=0016667 x=82.0 y=293.0 length=315
AGTCGGTACTTTTTCTTTTTCAACCCCAGATTGCTAGAGCCAAATTTCACAGATAACGAGGAACTTTCTGGCAGAAAGTA
GAAATATTGGTTTAATCATACAGACCCAAAACATATCTGCAAACTCGTAGTCTCGTACAATACAATTCAAATGCAATTCT
CTTTGGTATAAACGAGAATTTTGCCCAGTCAGAGCTCAGAGGGGCATATGAATCAGTCATATATAATTAAACATACATGT
AAAAAAAGCTCCATGGAATGCCTATTTCCCAATTGTCAACCAGGCCCCGCGT
>F5F0GQA01B3L3J rank=0016711 x=744.5 y=525.0 length=54
TGTATGTATATACATACATACATATATATGTATGTATGTATGTATATACATACA
>F5F0GQA01B0IDL rank=0016729 x=708.0 y=3191.5 length=244
ACGCGGGGATCATCGCCCATCGGAATCGGCCGCCAGCCGGCGTCGGTGGTGGGATGTTGCCTAACAAACATTTGTCGGAT
GCTCAGAAAAGAAAAAGAAAGCAAGATGATCAATTCATTGATTTTGTATTGTTCTTAATGATTTTGCATCAAGAAATGCG
CGAAGGAACTTTTTATGAAAAAAGAAAAAGTACCGACTGCG
>F5F0GQA01BLAIZ rank=0016732 x=535.0 y=1785.0 length=112
CGCAGTCGGTACTTTTCTTTTCTTT
>F5F0GQA01BU0EZ rank=0016779 x=646.0 y=585.5 length=169
CTCAGTCGGTACTTTTTCTTTTTATGTCAGTAAGATGCCGGACTTCTTACAATCACAGGCAATAAACAAGTACATAAAAA
TGGAGAAGGCAAAGAATTATGTACAACTTCGCATGTGGGATCAGGCCCCCCNCGTACTCTGCGTTG
>F5F0GQA01ARRNF rank=0016790 x=199.0 y=553.0 length=121
TTCTTCCGTACTTCTAGTGTATATACATATATATGTATGTATATACATACATATATATGTATATACATACATATATATGT
ATGTATATATGTATCCCT
>F5F0GQA01AXZUX rank=0016793 x=270.5 y=311.0 length=247
CGCAGTCGGTACTTTTTTCTTTTTGGGTTTTTTAGTTTTTTCCCCTTTTTTTGTTTTTATTGAAGGTTCTGGTACTTCAA
ACACAGACTGATCCATAATTTGGTGCTGGACTATTGCTGTTTGAGCTCAATGATGATATATTCACACTGCTATTTCAGCG
GTATCAGAATGCCTTCCTAGGTGATTCTTTTCCNGAGCTCCCCCGNGT
>F5F0GQA01BYYRU rank=0016797 x=691.0 y=760.5 length=145
TTGCTGTCTGTCTCACCGCTCTTGGGTTTCAGACCTTCAGTTGCCTCTCTCACCACTTCGTTGGTATTTCAGTACTTTCA
GCTAACAAAAACCGAAACGCTATTGCTGTCTTGCTTGTTTACAACACCTTCCGTGGTAGTTGGCA
>F5F0GQA01B0RAY rank=0016817 x=711.0 y=2472.0 length=54
TCGGAGAGAACTCCTCACGCCATTTTGGCTATAGTGTATACTGCCAAGTTCTGT
>F5F0GQA01A6Y34 rank=0016851 x=372.0 y=1458.0 length=196
GAAATTATAGACGAGGCAGTTATGGCCGTGATTGAGAAGCTGGCCCAACTAGCAGTGCACTGCCTATGCCCAAGTGGAGA
TGATAGGCCAACGATGAAGGAAGTTGCTGAGCGCCTACAGATGTTGAGGAGGCTCCACATGGACACAACTAGTGTTTGTG
AAAATAGTTATTATGCACACAACCATGGAAGATCAT
>F5F0GQA01AZ9ZB rank=0016860 x=296.0 y=245.0 length=129
ACGCGGGAAGCAGTGGTATCAACGCAGAGTACGCGGGGGACCAATTGGTAAGGGACCACACATCGATCCTCTGCAAGAAA
GGCCATCAACTACGTGATAGCGAGCA
>F5F0GQA01BOOIJ rank=0016866 x=574.0 y=137.0 length=107
AGTGAAGAGGGGTAAGATAGAGCAAGCCGTGTTAAAACTGATGGGTGAAGATACTGATGCAGAGGAGAGAAGAATGAGAG
CTAGGGAACTAAAGAAACAGGCAAGAG
>F5F0GQA01AJ4ZB rank=0016878 x=112.5 y=933.0 length=209
ACGCGGGGCCGTGCGTGTGTGCGTCCATGTATTTATACTGCAGGCTGCAGCTGCAGCTGCAGCTACTGCGACAGTGTCAG
TCCACCACGCTGTTTGTTTGTTTTGCATCCGGTTTGTATTGTTAACGCGGCAAGTTTGGGAAAAAGAAAAAGTACCGACT
GCG
>F5F0GQA01BGT4X rank=0016998 x=484.0 y=2815.0 length=149
TGAGAGCTATGTAGAATCAAATACCATTTTGTTAACAGCTGAATGTGCCTTTTTATATGAATTTTGGTAGATGGTTTGTG
TACATGTGAATAAGGGTAAGGAATACCATGCCTGTTCTGTATGGTTCTTGCTTGCTACCAGTAATAGCC
>F5F0GQA01CGTHN rank=0017005 x=894.5 y=2233.0 length=141
ATCTCCTCTGCTCGACCTCCTCCTGCCACTTCCGTTCCGTCTCAACTCGCTCGGCTCTTCTCGGATTGCGGCCGGTTCAG
GGCTGGTCATTTGGCTGGACAGGTGAGCGCGCCAGTCGTCGTCCACATCTCCTCCCNCCGT
>F5F0GQA01CHOHP rank=0017015 x=904.0 y=1451.0 length=111
ACGCGGGGGGCAGGGATTAGACTCTGAGATGTTTGGATTATTCTTTTGTATTTGGCAATCTACTTGTTATATGAATAAAG
TTCATTTC
>F5F0GQA01A7ZEJ rank=0017019 x=383.5 y=3433.0 length=163
CGTGGGTACGTCGAGAACGCCTCACACCAGTCGTGGTTGACGCCGATGAGTCCTCTGTCGTAGACGACGCCGAGCGAGTT
CGGTCCGTAGGAGGAGACGACGTTCATGACCCAGACGGGGTCCGTTGATGAGGCTGGCCGCGAACCCTCCGTAGACGGTG
TTC
>F5F0GQA01CAFGU rank=0017117 x=821.0 y=3132.5 length=302
ACGCGGGCAGGAAGAGGCTGGAAATGGACACTGCTTACATTGTCGATTTGAAGCAAGAATTAGAGGATTTGAAGCATGGA
GTGGCAGATGTAAGAAACATAACCCAATAGATAGAAGTTTCAGTGATCAATGACAATCTAATCTCGTTACTAATGCCTTC
ATGACATGAAGGCTAAATATAATATATTGAGCTCATTGGTCGATCAAAGGAGACTTCTAAACTTTAAATTAATAAAAAGA
AAAAGTACCGACTGCG
>F5F0GQA01A6V3T rank=0017125 x=371.0 y=1655.0 length=208
TTAGGAAGTGTCATAAATTTATGACAATATTGGAATGTCATAAGTCATTCTGTGAGTATTTTAAAATATAAAATGGTGGG
TTACTAAGTTTCAATATAATTAAGTTTGAATATTTCCACATACATTTTGTCATAAGTTTTTAAAGGTTCTTTTAATGAAT
ATATTAGTGACTCCTCTAAAGTTTTTTTAAGTTTTATTAAGAGTGTGC
>F5F0GQA01BURY1 rank=0017130 x=643.0 y=1931.0 length=192
ACGCGGGGCTCCAAGGCAAGCTCCTGCGTACAGTGTACTAAAGTCGAAGTCGAAGTTGCTGCCACGCATGTATGCCTCAC
ATAATAATAACCAGATCGATCGATCCGCATCAGCTAGCTGCACAAAAAGAAAAGTAACCGACTGCG
>F5F0GQA01ALE2G rank=0017144 x=126.0 y=3318.0 length=88
AGGGATACATATATACATACATATATATGTATGTATATACATACATATATACTGGTATGTATATA
>F5F0GQA01AYMA2 rank=0017146 x=277.0 y=732.0 length=348
GAGGAGGTGCAGGAGCAGGAGCCAGTCGATGAATTCGACGACTGGCTTGAACAGGAGCCGAGCGACTCCAACGCCTCCGA
GGCTAGCTCCAACAGCCAGTCAAGCGGCCCTTCATCGGTGGCCAACGCCGGTGAACCGTCCGAGGAGGACAACGGTGGTT
AGAGCATCTTAGTATCTAGGACCAGTAGTACCAATCTTAGGAAGAAATTCCTAAATTTTGATGTTTGTAAGCCGCAAGTC
CGGCCAAGGGATTTCTGATAATGTAAATTACTTTAATCAATGAAAACTTTCTCTTTTCACTAAAAAAGAAAAAGTACCGA
CTGCG
>F5F0GQA01A9103 rank=0017154 x=407.0 y=1845.5 length=237
CGCAGTCGGTACTTTTTTCTTTTTTGTATGTACTACAAGTTTTATTATTAGAAAGCTGATGAAGATGGAACAAGCTATAA
TAATTCTGAATTCTGAAAAGGCCTATAATACGATGGTGAGATGGCGTGACCACACAACACGTGCAAACACAAGGAGAAGG
AGAACCTGAAGCAGGAACATATCTCCCGCGT
>F5F0GQA01B9AA1 rank=0017159 x=808.0 y=3035.0 length=105
CGCAGTCGGTACTTTTTCTTTTTGTCTTACTTCTAGCCTACGGGGTATTAGCAACCGTTTCCAGTTGTTGTTCCCCCNCC
CG
>F5F0GQA01AIXF8 rank=0017163 x=98.5 y=1862.0 length=176
CATCCTCACAGCCTATGGCGGAGGTGAGTTCTGGACAAGTCCAGCAACAGTTTCAGCAACTTGCTATTCATGGACAGACT
TCCATGAGCCAAGAAATTCAAGTGGCACCGGCATCAAGCAAATCAGTTAGATTCCCACTGTCGGCCCTCCGTGGAACGGA
AGGCTACGGTACGGAG
>F5F0GQA01B9BX7 rank=0017164 x=809.5 y=1069.5 length=466
TTTGGTGAACGAGGTGGAGGCACTGTACGAGCTGTACAAGAAGATCAGCTGCTCATTCGTCGATGACGGCCTGATCCATA
AGGAGGAGCTGCAGTTGGCTTTGTTCAAGACACCATCTGGGGAAAATCTTTTTCTGGATAGAGTTTTCGATCTTTTTGAT
GAAAAGAAAATTCTGTTATTGAATTTGGAGAGTTTATCCACGCAATAAGTGTGTTTCATCCAAATGCTCCTCTGGAAGAC
AAAATTGATTTTTCATTCAGATTGTATGACTTGAGACAAACTGGTTTCATCGAGCGTGAAGAGGTGAAACAAATGGTCGT
GGCTACTTTGATGGAAGCACAGTTACAGCTGTCCGATGATCTCGTGGAAGCTATTATAGACAAGACATTTGAGGACGCTG
ATACTGATCAGGACAACAGAATTAGCAGAGAGGAGTGGAAAGC
>F5F0GQA01ALD1K rank=0017179 x=126.0 y=1990.0 length=195
GCAGTGTCCACCCACCTGCTTTACTCCAAGTGTGGTTCACTGTATCCAGGCAATATGCACCTATGCCTTCAACAGATATG
CAGATATGGGAGCCTTCACCGACCACAGCATATGAGCTGATGCTGGATTGCAAGTTCCAATACATAGGGTCGTAGACGTA
AGGTGCCCGCGT
>F5F0GQA01AWSN3 rank=0017214 x=256.0 y=1681.5 length=355
GATTTACCTCCACACTCCACCATCCATCCAGTTTTCATGTCTCCCAGTTGAAGCCATTTACTGCGGACTACTCACCGGTT
TCTCTGAGCTGCCCACTATTCCAATTCTGGATGCAAAATCAGTTCAACCGGCGGCAGTTCTGGAACGCAGGATGGTCAAG
AAGGGCAATCATGCAATTACACAAGTGCGCATTCAGTGGACTTCTCTGCCTCCTACTGCAACTACTTGGGAAGACTATCA
TGTGGTCCGTGCTCGTTTCCGTCAGCCGCTGCTTGGGGACGAGCACCATTTCCGGATGGGGGAGTTGTCACAGCTGCGAC
TGTGTCAAGTGAAGAAGCAGCGTAAACAGCGTTGG
>F5F0GQA01BEIQ8 rank=0017244 x=458.0 y=1250.0 length=217
CGTAGTCGGTACTTTTTCTTTTTCTTCATCACATAATAATCGTCTCCGTTAGGCTTTAGTTTGGATATTCTTGGAATAAG
CAACTATAATCCAAGAGTACACAAACTAGACCGTACACTAAAAACCAAGGGCGTGGAAACCAAGGCTGCGGCAAACCATT
AAGCCCCGCGT
>F5F0GQA01CE1TU rank=0017274 x=874.0 y=1648.0 length=293
ACGCGGGTAAGAATCTGAACACCTCCTTTTTGTTTTCTTTTGGCACATAGAGGGAAATAATCGTTAGTTCTTGCCTGATA
ACGCAATTAGCTACTTATTGCCTTTGAACTTTCTGATTGAGTGGAATGTGGTTGCTGAATTGATTTGCATCAATGAAAAA
TGAAAAATACTTTTGTTGAACAGTTCTGTAGTATTACTACTACGATACTGTGTATGAATGTGACAAAAAAGAAAAAGTAC
CGACTGCGA
>F5F0GQA01BVYXA rank=0017307 x=657.0 y=252.0 length=205
ACGCGGATTCTGCAATTCACACCAGGTATCGCATTTGCTACGTTCTTCATCGATGCGAGAGCCGAGATATCCGTTGCCGA
GAGTCGTGTGCCTGCGTACTCTGCGTTGATACCACTGCTTCCCGCGTACTCTGCGTTGATACCACTGGCTTCCCGCGT
>F5F0GQA01B0WXS rank=0017308 x=713.0 y=1582.0 length=199
TTGGCTCCTGTCGGTTCTCCTTTGAAGTCATTTAGGACAACATTTGTCATGATCAGCTCATCTTCAGTTCTGTCAAACTT
TTGGAACACTACATAGGGCATTAAATTGACAATTGCACTAGTATCGACCATCATCTTGCTCATGGTTTGCCATTAATATA
GCCTTTGAGCCCGCGT
>F5F0GQA01CD3WH rank=0017313 x=863.5 y=2735.0 length=224
ACGCGGGCGTTATAGTCACAGCAGAAAATCTGTAACTTCATACGTGTTTGCCAAATCATGCTACATATTGTCGTTTTTAT
TTCAACTGAACTATTTGTGTCGTTCGGTGAGTAGGTATCAAAATATAGCATGAAGATTCTGTGGCTGTAAATTAAATTTT
TGAAGGATTTTGGCACTAGGTCTTGTTAAAGAAA
>F5F0GQA01B6VX6 rank=0017348 x=781.0 y=1708.0 length=107
ACGCGGGGACAGCCCACGCTTCTGCTCGCCGTCGGCATCGTCGCCGGGCTCCCTTCCGCCATACGATTTTCCGGCCGGCG
GCCGG
>F5F0GQA01B32QK rank=0017386 x=749.0 y=1610.5 length=231
ACGCAGGAAGGAACTGCTCCCCGTGGTTGATTGATTTCACTGATATGATGCCCTCACCTGTTTTTACGTGTGCGCGCGCG
CGCGCGCGTGTGTGGTTGATTTGTTCATGTGTAATTTGCACAGAAGAAGTGGAATAAAAAACATCACCGGTTCTGAAAAA
AACAAAAAAAAAANAAAAAAANAAAAAAANAAAAAAAAGAAA
>F5F0GQA01BCK9F rank=0017443 x=436.0 y=1297.0 length=415
TTCCAAAAGCACACCCTTCTTAACCATGTTTCTTCCAGTAAGGATAGCCATACCTGCACCCATTGAGTGCCCTGCTAGCC
AAATCGTGGATCCAGGGAAAACTGAGGCAACGTTTTGAACAGCTTGCATAGCAATGGTAAATCTAGAGGTCCTATGGAGA
CCATTTTGAACTATGTGCAGGTCAAGGGAAAGATCCCTGGAGATGGTATCCTTCTCTGTTATAGTGCCTCTGAAAGCAAT
GACAAATCTTGGGGCATTGATAGTGGAGGTTCCTTCAATTGAAGGAGGGTTGAATTCAAATATTGCACCAAATATGGACA
TATCAGCATCATCGATAAGCTTGCGGATCAGCTCAAAAATTGAAGAATTCCCACCAAGGAGGTGCCAAGGCATCAATAGA
TTGATGATTTAGTTG
>F5F0GQA01CFWV2 rank=0017479 x=884.0 y=944.0 length=360
ACGCGGGGACCTAAATAAAGGAATGAAAACAGCTGCAAGATCCGCTTACTTCTTTCTCTTAGTCAGCTCTATCTCATATT
GCCTACGAGCTCTCGTAGTATCTCACAGCAGTATCGAATAATGAAAAGAAGGAAAGCCCTATTGAATAAGCCAAGGATAG
AGAGAGGCCCCTTAAAGGACTATTTGAGAAAAGGAATATATCTCCAGGTTATTCATTCAATCCTAATTTTCAATCTCGTG
AATTCAATAAAAAGAACTCAAGGCTGCGACATCCACTTTAAGACTAGTCAAAAAAGAAAAAAGTACCGACTGCG
>F5F0GQA01BRYPO rank=0017481 x=611.0 y=1770.0 length=204
ACGCGGGTAGTGGAGATGTTACCATGGAAGATGTAGAAGATCATAGACCAAAAAGAAAAAGTACCGACTGCAGTGCTGGA
TGCCTTTCTGCGACTTTGTGTGGTAAAGATGATTACATTAGCCACATTAATCAGAAAAAAGAAAAAGTACCGACTGCG
>F5F0GQA01AZUUJ rank=0017495 x=291.0 y=1113.0 length=298
CGAGTCGGTCTTTTTCTTTTTGGTCTCCAATCAAAACACACATTTATTAAACATCTAAAAATTGTTGGACATGTATAGTT
TAACAAAGGCAGCTGGTTTAGAGTTTAAACAAGCTAAATGCACCAAAGAGAAACAAAAGAAAAGAAAATAACCGCACCTT
GCCAAATTAACATTAAGCAATAACAATAACTAAATGAAGTAATGCTCTCAAAACGTTGTCCTGTATGTGTGATACACTAA
ATATCCCCGCGT
>F5F0GQA01BQYXO rank=0017558 x=600.5 y=458.0 length=361
CGCAGTCGGTACTTTTTCTTTTTGTAAGAATTTCTAGAATTTATTTTTTCTGCTACGTTTCGTGAGGATTAACGTGGAGG
CTCCAAAAGAAACTTCTAATTAGTAATAGTAAAATTAAGATTAAGGTAAAATATTTTTGAATATTTCAATTATAGATTAG
GGGGTATTTGAACAAACAGGAAATATGTATATGGATTATGTAGGCATACTATACCATCAGGTGTGGTGTATACATCCACG
ATCCAAGTCTACCCAACTCCGACACTCCAACTCGACGGTTGGGAATACACTTGCATGCACGTACCTGCTCGCATGGACTC
GTATTATCCATTCAATCT
>F5F0GQA01BMGB1 rank=0017571 x=548.0 y=2719.0 length=84
GTATCAACGCAGAGTACGCGGGTGGTGCAGCGTCACACCACCGCCACCGCCAGCTCCACCTCCAAACCATCATCCAGGAA
TAAT
>F5F0GQA01BXLG8 rank=0017580 x=675.0 y=2410.5 length=236
ACGCGGGAGAGCCGCTCCTTTGCTGGCCGACGGCACGTGATCGGTCTTGAGATGCAGCTGTACTGTGAATTCTCGGGGCA
CTCTTGCAGGCTCCGATGAAGCTTGGGTATCCCAGCAAGCAGTTTGTCCAGTCTCTTCAGATTCTGATTTGTTCTACCAG
GCTCGTGCTGCAACATATCCAGGAGTTCCTCCGCATCGTGAATGTCATCCTTG
>F5F0GQA01CFZVL rank=0017582 x=885.5 y=719.0 length=164
ACGCGGGGTGTGACACGAGCATAAGACTAGGTGCAGCAGTAGAGGCAAAAAGGTGGGTACAGTATAAAACGACACTGTAG
CGACAGTGTTTACAGAAAAAGAAAAAGTACCGACTGCG
>F5F0GQA01A4E4H rank=0017598 x=343.0 y=1023.5 length=156
ACGCGGGAAGCAGTGGTATCAACGCAGAGTACGCGGGAAGCAGTGGTATCAACGCAGAGTACGCGGGCACACGACTCTCG
GCAACGGATATGGTTAGGGGTAGGATCACTGTTCAGACAGATAAGTCTCCCTA
>F5F0GQA01BK3DC rank=0017620 x=533.0 y=702.0 length=294
ACGCGGGGTAATTGGAAAGATATCAAATTGGCTTACCCTGATGTCTTTGAAGGGAGATCGACGGTAGATCTGAAGGACAA
GTTCAGAAACATGGAGAGGCACCTTGCATCGGCTTGAGCCCTAGTGGCTCTGTGCTTCTGCTCTGCTTTGTAGATATTGT
GATATGAAGGCAATGTAACGTGCAGACGCTTCTGTTAGCGTGGTATAAACTCGTTTTTCAAATGCAAAAAGAAAAAGTAC
CGACTGCG
>F5F0GQA01BG9QA rank=0017621 x=489.0 y=2544.0 length=77
TGAATCCATTGATTCTTCTTTTAAATTTTCCTTACCACTTTTATTTGGTATATGGAGTTGAGGGGGAGGGGGGTTTA
>F5F0GQA01B23B3 rank=0017641 x=738.0 y=785.0 length=445
CGCAGTCGGTACTTTTTCTTTTTCGGTGAGGGAAAGGGAGCCAACAAAATATTAGCTTGTATATAAACAATTTACAATAT
GATCTCAATCAAATATACAAAACCACAACAATCGTGATAAAATCAAGCTAGTGCGGCCTAACCACCCCCTAGGCGTGTTC
TGCGCAGCCTTCAACTTAATTTTATCCTAAGCCGACAGAAAACCCTAGAGCAGACACACAGTATGACTATCATTAAACAT
GTGGTCTAACCATAGTTCAAACAAAAATCAACCCGAGCCAATGTAGCCACAAATGTGACGACACAGTCAGACCACTCTAA
GGGAAGATGATAATGCAGAGCGAGCATATTGACACGTCGGCTTCTTTTCTCTTTTCTCGGTGAGGGAAAGGGCCCGCGT
>F5F0GQA01B7HFG rank=0017668 x=788.0 y=874.0 length=117
CAAAATCCCTTGGCTAGTGGCATAGATCTTTGGGTCAATGATTTTTAAAATTAATTCAAAAAAAAAAAAAAAAAAAAAAA
AAAAAAAAAAAAAAAAAAAAAAAANAAAAAAAGAAA
>F5F0GQA01B23CZ rank=0017677 x=738.0 y=817.0 length=150
ACGCGGGATAGCTATGAAAAGAAGAGTATTTGTACTACTTGCTATTGTTGTTAAGCTAATGCAGCAGAGTTTCATTGTGT
CAAAAAGAAAAAGTACCGACTGCG
>F5F0GQA01BDJJK rank=0017706 x=447.0 y=670.5 length=507
TTAATTCCCGTCCAAGTTTTGCAAAGATGCATGGATCAATTGCATCCGCAGGAGCCAGGAGGTGCAGCAGTAGTACAGTA
CAAATGACACTTGAATTCTTCAGAGTATTTGTCGCGTTGTGCGTTGCTTGGCCGGGCGGGACTATCCATAGGCGTACCAA
ATTTCCTTCAGGTTCAGTGTGGTCGATTCAGATGGCAACAGAAAGCTTGGAAGCCGCCGCTCTCGTAGGTTCACTGAACA
CTAAAAAAATCTATCCTTTTGTCCGCTTCTCTGATTTTCACAAACTGATGGCCTAGGAAGCCCGGCGGGAAGAAAAATTC
CGTTGTCTGCCGACCACATCCAAAATAGCATAAAACGATGGATCGATGCTTTCAGTTTAGCAGGGGAAGGTGTCTTGTAC
TATTTTTATGCCTCTTATCTGGATACAATTGTAGTATTTGTTCAAATACATTACACACGCCAGAAAAGAAAAAGTACCGA
CTGCGACT
>F5F0GQA01AIJJH rank=0017709 x=94.5 y=219.5 length=171
GATTCTGCAATTCACACCAGGTATCGCATTTGCTACGTTCTTCATCGATGCGCGAGCCGAGATATCCGTTGCCGAGAGTC
GTGTGCCCGCGTACTCTGCGTTGATACCACTGCTTCCCGCGTACTCTGCGTTGATACCACTGCTTCCCGCGT
>F5F0GQA01BM8FF rank=0017741 x=557.0 y=2265.0 length=302
ACGCGGGGGTACCTCACCACATAGACAAGCTAAGCTTGCAGTGTTCGCCCCGCCGCGGGATTCCGGCGCCGTCAAGGCGG
TCGACGTCTTTGTACGCTGACCGGATCGCAGGCGCAGGATAGCTTGCACTTGAAGGCTTCTCGTCGTCTCATTGCACCAC
TTGCATTTCTCTTTCTCGTTCTTGCTGTGTAAATTATTGTTGTACGATAACTACTCGCGGTACAAGTAGTAGTACATTGT
ATCGTTAAGAAATACGAGTACTAATAAA
>F5F0GQA01A1EYZ rank=0017794 x=309.5 y=121.0 length=443
AAATTCATTGCTTGAATTGAGTTGTAAGCAGCATCAATAATAGCATCAAACATATTGGAATAGAAGAGATTGGTGTTGGG
ATCTGCAATTTGACTGTTCGGATTGAGCGAGCGGAACAGTGCATACTCTAAGGGGAATACACCTTGCCCTCCAACGTAGC
CGTAGTATGGTTGCGCATTCAGCATGAAGGAAGATCCTGTGTTCTTCAGGAACTGAAGATACTGAGACATTATTGAGCTC
CATGTCGAATTGAAAGTGGCAGTAGAGGGAGGAAACGCCTTCGAGATCATGTCCATTGAATGAGGACTTGAAATTTTCAC
TTGAGTATTGAGGTTTGCAGCCAGCAGTGCTGACTGGAGGAATTGCAGCGCAGGTATGAGAACAAGTGCTGCATTCGGAA
TGGTAGTAAGAACCTCATTACCCACTGCAATATATGTGATGTT
>F5F0GQA01BDXSQ rank=0017797 x=451.0 y=2760.0 length=146
TCGGATCCCAGTCAGCTGGATCTGGCAATGATGAGGTGGAGGGCAATGACTCTGCTGACACGTCGGAGGAGTGTAGAGGA
GGAAAGCCATTGTGGTTGGTGGGTGGAAAAGAACCATGACTAGAAGAAGGGTCCAAAGTGAAACCA
>F5F0GQA01ATM3Y rank=0017831 x=220.0 y=1964.0 length=153
ACGCGGGGAAGGAGTACATGTGCTAGACTGTTATCGATGCTAAAACACGCCGGTATCTACGAGCTCGATGGGGACTATTT
TTCTGTAAAAAGAAAAGTACCACTGCG
>F5F0GQA01BGCU7 rank=0017834 x=479.0 y=913.0 length=394
ACGCGGGTACGACGAGTTCGTCAGGGTCATGATGGCCAAACGAAGGAGCAAGAGGACCGAGGAGAAGGCGGCGCGCGGCA
AGAAGAAGCCGGGGACGTCTGACGCCGGCAAGCGTTCCCAGAAATGCGTGATCCTGTGAGCTTGCAACCTTGTCCGCTGT
CTGTCTGCTGGTGCTCGGGTGCTCGGCTCGACTGTGCTCTGCCGCCGCGCGGTCATCATCTTCCGAGTAGCTAGAGTGCC
GATGAAACAATGCTCGATTCAACACCTCAGCTGCAGCCTGCAGGTGAATGTAGCCTCTGTAAATACTGAAAGAGAAATAA
CTAGCGCTGGAAATAAAAAAGAAAAAGTACCGACTGCGACTCTGCGTTGAT
>F5F0GQA01BIWF8 rank=0017837 x=508.5 y=822.0 length=198
ACGCGGAAAGCAGTGGTATCAACGCAGAGTACGCGGAAAGCAGTGGTATCAACGCAGAGTACGCGGAAAGCAGTGGTATC
AACGCAGAGTACGCGGGCATTATTGGCCCTGATGTAGAGACATAGATCCTGCTTGCTAAGGATTTGGATCTAGCATAGAC
ACAAGTTCAATCGCG
>F5F0GQA01B47IY rank=0017839 x=762.5 y=1224.0 length=135
TCATTCAACAGAGGTTCATAGCCAACAACCTTGAATCGTTCAGCTTGTTGGCAAAGGATATGCAAAACCTTGCAGTTTTC
AAATCGAAGTGCAAAACTTTCTTCTATGCCTTTATACATATCTGCAATCTTGCTT
>F5F0GQA01BRYO8 rank=0017845 x=611.5 y=1754.0 length=315
TCTACTTGAGCAATGTCCATTGCTACCCTTGCCTCCATAGGAAACAATATCCTCGCTAAAGCAACTCGGTTTTCTAGGTA
GAGCAACCTTCCCCGCAGACAGTCTCCTGCTATCGCAAGAGAAACTGATGCTTCTCCAAGTTGTGGATCCCTTCTTTCAG
CTTGTTCTAGTATCTCAATACATAATTTATCTTTAGGAGAAGGTTTTCCTATCCTCAGTAGGGCCAAAGTAAATCCCCAT
GCTTCGTAAAGTCGTTTAGAGATCTGTATGGCTTTTCTATGATCAAAATGTGAGATCTGATGACCGAGCTCCC
>F5F0GQA01AYTWE rank=0017861 x=279.0 y=2380.0 length=421
GGTGTGTTGTGTTGGACCAGTGTTCTATATGACCTCAAGGGGCGAAAATAAACCAAAGTGGTCAAGTTGATAAGGCCGGC
CGGGAATCTCTGAATGCACTTTCAGCTTTGGAGTAGTTATTTCTAGTAACTGATCTGTACTCTTTTTATTTATTTAGGAA
CTAGCATTGACACTTTATCGTATGATGTGTGGACTCTGAATGTAATGTGCACCTGCTCCGATCCAATCTAGGAATTTAAC
CTTTGTTTAGGTTTGAAAATTTTAACATATATACCGTCTTAAATCTTACGTAGTACTCCGTACCATATATATTGAAGCAC
ATCTCGTCATATATATCTTAGTCATGAGTCGGGGCTCACGACTCTGATTAAATCATTGTGCCCGTTGGGATATACAATAT
ATCAGCATCACCTTCTTAATT
>F5F0GQA01BC96F rank=0017878 x=444.5 y=821.5 length=190
ACGCGGGAGATCGTCCGTGAGAGCAAGTTCAGCTACGAAGAGTACCCGTCCAGTGCATGTGCCATCATGTGATTTTCCAC
TTGTATTGTGGTGGTGCTGTCCAAATCCAAAACTTACTTATATATGTAGTTCTGTTGAAGTATACCC
>F5F0GQA01BINKB rank=0017879 x=505.5 y=1593.0 length=371
GAAAGCTGCTGCAGCCACCCGAAGGAACCTTCTTCTTCTTCTCCGATGAAGACTCTTCTTCTTCTGCTGCTTCTGCTTCG
CCGGCGCCGACCACCACCACCGGCCAGTAGTAGTCATGCATCGTCGTGATCGACATGTTCCGTCTATATATGATGGAGTC
GTCATCGTCGTCGGATCACAAATTAATTAAGCTGCGGACTGATGAGGTTTTTTANGTTCCCGCTAGCTACCTAGCTCGAG
CTATTAAGGTCGGTCGATCAGTCAGTCTCATGTGCTACATGTTGGTCTCATGTAGTACTAATGTCCACACGTTTATTTGG
CATTACCTGCACTTAGTATACAAAAAAAAAAGAAA
>F5F0GQA01BHYBC rank=0017896 x=497.5 y=1638.5 length=138
CGCAGTCGGTACTTTTTCTTTTTGGATTTTTTATTGGAGCTCACCAAGCTGACCTCTTTGGATTGCCACTCCTCAGATTT
ATTACCCCGCGT
>F5F0GQA01B71A7 rank=0017922 x=794.5 y=2065.0 length=77
TACGCGGGGCTCCACGCCCACGCCGTCGCCGAAGACATCGTTGTGCTCCCCTCCT
>F5F0GQA01AZZE2 rank=0017927 x=292.0 y=2940.0 length=78
CCTCCACTTGCGTCTGGAGGTCTTGGGTTTGAATCAGAGCCTCCTTGCAAATAAGCAAATGTAAACTGCCTACAAGTT
>F5F0GQA01B9WDE rank=0017929 x=815.0 y=2960.0 length=183
TACTACTCCGGCGGCAACTGGCACAGCAGCGGCTGCTCCAGCTCCTGTTCCAGCTGTGGCTGCTGCAGTGTCATCATGTC
CCAATCCCAATCGCAGGGTCCTAGCCAAAGTTCCTCTGCTTGTTATGTTCCTGTGTTCCCGATCTATTCCAATGTTTGCG
AGCACATTTCACTTCCTCTGATG
>F5F0GQA01A3KJO rank=0017937 x=333.5 y=2354.0 length=388
CGACGAAATGAATATTGCCGTCGCAGGCGGTGGCCTCCTTCCCGACCACGTGCGGAAGGTCCAGCACGGTGCACTTGATC
CGTGGAAATGAGCTGGCAATGACTTGGGTGGCAGCGCCATGGCCGCCGCCGACGTGGACGAGCGACCTCAGCCCGCGGAA
GATACGGCCCTTATCGAGAATAATGACCTCGAGGTAGAGCTGGCTATCGGCCACCATGGATTCGTGGAGGACGCTGTTGT
ACGCGGCATCCTTGCTGGCCATCTCACACTGGGAGCAGCCGTGCGCCAGCTCGAAGAGCGACCCGGCGGCCGATGGCTCC
TTCCTGAACCAGTCAGATAAGCTGAAGAAGGAGGAGACGACGAGAGGGCTCACCACGAAGGGCACCAT
>F5F0GQA01CCQ53 rank=0017941 x=848.0 y=1017.0 length=397
AGTGTTGAAGGTGGTTCCCTAGTTAAAGATATTCCTGCTACCAAGGATGGAAGGGTTGATTGGTCACAGGATTTCTTCTG
CAAACCAGCATTTTTGACAGTGTCTGGACAGCTTAACGGTGAAACATACGCTTCAGCTCTATCTGATATTTACACATTTG
GCCCGACATTTAGGGCTGAAAATTCAAATACCTCAAGACATTTGGCTGAATTTTGGATGATTGAACCTGAACTTGCCTTT
GCGGATCTAAATGATGATATGGCTTGTGCAACTGCATATCTCCAGTATGTAGTAAAGTATATTCTAGAGAACTGTAAAGA
AGATATGGTATTTCTTCAAATACAGTGGGTTGAAGAAGGCATAATAGACCGAATTAAATGATGTAGTACAGAAGAAC
>F5F0GQA01CEFHY rank=0017942 x=867.5 y=1380.0 length=82
TACGCAGGGGGGTCGGCAGTGACCAGGCCCGGGCCGGACTGTTTACCTAAAAACCAACAGGTC
>F5F0GQA01A2VRX rank=0017957 x=325.0 y=3019.0 length=137
ACGCGGGTCTGACCAGCTGGATCAAGATTTGTCACTCCATAGTGTCACATTTAGATCTGCACTTATGGCTCAAAAAGAAA
AGTACCGCTGCG
>F5F0GQA01CBVOH rank=0017981 x=838.0 y=1167.5 length=410
CGCAGTCGGTACTTTTTCTTTTTGCAACACCATTATGAAAATGAATTAAAATAATCACCGTTAATATTGTAAAATTAAAT
CTATATCTCCCAGTAAATCTCTAACCCGTGCGAGAGCACGGGTTGATGAACTAGGAAGTAAAAACAGAGATGTACTTGTC
TCACACTATATGTACAGAGTTGTGAGCCTCTAAGTAGTGTAATTCTTATTCAGACATGAAAGTAAGAAAAGGTAGACACA
CGCAATACGGAACATGGCCTTCTCCAAAGTTCCCAACTCCCAAGCAGAAAGCATGCAGCTGTTTTATCTTCCTTCTTCTG
TCCTCACATCAGTTCATCTTAATTGCTTGATTCTTGATCAGTCATCCTCTAATCCTTCCTCCACGAT
>F5F0GQA01BRBLL rank=0018005 x=604.0 y=487.5 length=214
ACGCGGGGACTAGTCGTATAGTATCATCATTGATCGATTAGGTTGCCATGCCGAACGTTCTGATGAGTTTTTCATGTAGT
CGTTTTCTTCCATTTCACCTCCTAGCTTATTACTGTAGTAGTCAGTAGTCGTACCTAATTGCGTTATTTCGATGCTTCAA
AAAAGAAAAAGTACCGACTGCGACTCTGCGT
>F5F0GQA01BY3IO rank=0018007 x=692.0 y=2814.0 length=77
TACGCGGGGACCGAGCAGCGTCTCATCTTCGCTGGCAAGCAGCTCGAGGACGGCC
>F5F0GQA01BOE8T rank=0018011 x=571.0 y=411.0 length=272
ACGCGGGGCACATGGAACATCAGATCTTCTTGGCATTCAAATTGATGCAGCCATAAATCCTGGAAACAGTGGTGGGCCAG
CCTTTAATGAACAAGGGGAGTGCATTGGTGTGGCATTTCAGGTGTACAGGTCAGATGAAGCTGAAAATATTGGATATGTT
ATTCCAACTACAGTTGTATCTCATTTCTTAAATGACTATCAGAAAAAAGAAAAAGTACCGACTGCG
>F5F0GQA01CGVCL rank=0018021 x=895.5 y=547.0 length=204
ACGCGGGATATATATATGTGAACGGAAGGAATGATCTAAATTCCAACATGTGCTCTGCCATTGCATTAGACAGGAGAGTA
AAGGTAGTACAAAGTACAGTTACATGCTTGCATTTGTACGTAGTACGTGATACGCGCCTGTACATGCAGCGCCAGCTAGC
GATGTACGTACACAAGAGCCG
>F5F0GQA01AITPI rank=0018034 x=97.0 y=1108.0 length=458
TTTTTTTTTGTCAGTGTCAACTGAACGTGTTCATATGTATGAATAAAAAACTATGCAGCGTGTCGAGCTGTTCATTCACG
ACACAACTTTCTCCAGCATTCGCTTTTCTCATTCTCACACCCACGGTGATTAAAAAGGTCTCCACGAACTCATCGCTTCG
AGACCACTAAAAAGGTCTCCAGTGTGCAAAGTGGTGCGTGCCATTGACAGACACACACACAAAAAAAAGGAAATAGGATC
AAATCAAAAATCAGAACCGCTCATCCAAAGCGATGTTGATAGTGAGGCTGGACTCGGTGCTGATGGTCTCCTTGTTGGTG
GCGCCAGCGGGGTGGTCAGCGCAGTCCAGACGCAGCCGCAGGTGCACCGGCTTCGTCACCACCAGGTCCCTCGCCGTCCC
CACGGTTCCCCATCAGCAGCTCCACGCCCCCGCGT
>F5F0GQA01BHFFR rank=0018063 x=491.0 y=1749.0 length=270
ATCAGTGAAACCATACTGGGCTGAATGCCTTCCTGTTCTGGATAGCAGCAGCACTGGAAGCTGCATTTGTTAAAGGTAGG
GGATGTTTCCTCTTCCTGCCAGGCCCTTTTTCCTAAGCAGCATTATTGGCTTAGGATCATCTTTGTTGTTATCTTGAACT
TTGGACTTCTGAAGTGGCTCCCTAGCCTTTATTCTACTAGAATGTTCACTACTGGGAGATTCACTGAGCTTATCTCCCTT
CCCGCGT
>F5F0GQA01BCXF4 rank=0018100 x=440.0 y=706.0 length=57
ATCTACAGGAAAGTCTATATAACCCACTGACATACTCATGTGTCGACTTCACACCC
>F5F0GQA01CH1QO rank=0018137 x=908.5 y=2238.5 length=141
ACGCGGGGTCCTGTGATGCCATGAAATCTTTGAGACCTGATTATTTTCTTAATTGATGAAAATCACAAGCATGATCGCTG
AGGACAACAGAAAAGAAAAGTAACCGACTGCGACTCTG
>F5F0GQA01BXIKH rank=0018151 x=674.0 y=2735.0 length=62
CCTCCACCAACAGCATTGAAGACAAGGAAGCCCTGGAGACCAGTGCAGTTGTCGGCAAGCTT
>F5F0GQA01BX0O5 rank=0018155 x=680.0 y=1655.0 length=243
ACGCGGGTGACGACGATATTAGCCCTGTCTAGCAATCTAGCACCGTCACGATGAATCAATGATTGATGCATCGTGCCTAA
CAAATTCGTACGTATATGTGGTGATTTGTTGGGGAATTCTTACCAGTGATTTGTAAATAGTACATTCGTGTTTGTTACAA
AAAAAAAAAAAAGAAAAAGAAAAAGTAACCGACTGCG
>F5F0GQA01CGCLZ rank=0018193 x=889.0 y=837.5 length=54
ATGTATGTATATACATATATATGTATGTATATACATACACTATATATGTATGTA
>F5F0GQA01CDIH5 rank=0018219 x=856.5 y=3675.0 length=250
CGTGGTCCATTTTGTGGTGCGGAGCAGAGCAGTGTAGTCATGGACTCATGGTTGGTAGGGTGTGCCTACCTACTTTGCAT
AGCACCACACTAGCCGCCATGTGTAGAGGCTATCTGGCTCTGTAGGTGAATTGGAGCCATGTTTGTGACAGCCTCCTTTT
TGTTGCTATTATTATTCTTGTGCTATGGAGCAAAATTGTTTGGTAAAAAAGAAAAGTACCGACTGCG
>F5F0GQA01A8Z1T rank=0018233 x=395.5 y=1775.0 length=334
GAGTTATAGTGCCCAAGCCACGCATGGTACGCTGCTTCTTTGATGCTCATGTCAACGATTTTGTTTGAATAAAAGTAAGA
CGATGGTCGAATAATTGGATCTGCAACTATTTAATCATAACAATATAGTGGTGCAGCAATAAAACAGTGAAATGATAGTG
TGATGACATAAAGCAGTAGAAAAGCAATTATGGAAAATGTACTGAAAGAGTCAAGCAGTGGTCATGCCAGGCACTTGTAT
TCAAGAGCTAGACACCAATTCTGCAGTTGCTTAGGCAAATAAACAGCTATGTCTTGAACTTTCTTCAACTACTTTAATCA
GGAAACCTCACCTG
>F5F0GQA01CCRYC rank=0018239 x=848.0 y=2034.0 length=356
ACGCGGGGCTTGCACTGGTGCATGCCCGGGCCGGTGGACACGTTTAACCAGATACTGCTCCAGACCATCCTCCGCTGATC
GATCGAGCGGGCGCCCATCAGGCGCGCGGTACTACGTAATACGTATGTGCTCTCGTGTTCAGTTTATAACTACGATCTGC
ATGCGAAATCGGTGTGGATGTACATACATAAGTACACACGAGCAATACAAGCCTGTAAAACGTATACTTTTTGTGGGGAA
ATTTTGTTCTCATCAAATTTCAATGCAAATATATACTATTTCTTCTAAAAAAGAAAAAGTACCGACTGCG
>F5F0GQA01BLYV9 rank=0018246 x=543.0 y=599.0 length=269
CGCAGTCGGTCTACAAGGGATTCTGGGTTTTCAAGTCAAAGTGTTTTAGGTTTTATCAAATTTATAGAGAAGCTATTAAA
TTGACCCATCAAATTAATAAATTATGATAATATACAGTGGAAGGGTTTTATCTACATGCGTATGTAGCTACATTCACCGT
CAATACACCAATAAGGATATGTCCGCATACTCATTTATCAGTTTGAGTATGTCCACCCCGCGT
>F5F0GQA01CGSDK rank=0018247 x=894.0 y=790.0 length=139
ACGCGGGGCGCATCGTAGAAACTGATTACCGGTGGATCTCATGGCCACTGTGTATGAGCAGATGCCACATCAAAAAGAAA
AGTACCGACTGCG
>F5F0GQA01BP3XJ rank=0018265 x=590.0 y=1237.5 length=231
ATTCTGCAATTCACACCAGGTATCGCATTTTGCTACGTTCTTCATCGATGCGAGAGCCGAGATATCCGTTGCCGAGAGTC
GTGTGCCCGCGTACTCTGCGTTGATACCACTGCTTCCCGCGTACTCTGCGTTGATACCACTGCTTCCCGCGTACTCTGCG
TTGATACCACTGGCTTCCCGCGTACTCTGCGTTGATACCACTGCTTCCGCGT
>F5F0GQA01BBMC5 rank=0018274 x=425.5 y=1127.0 length=311
CGCAGTCGGTACTTTTTCTTTTTGAAAACTGAAATGCTATTAGCTACTTCCACCGTTCCAAATTATAGTTCACTTTAGCT
TTGTCATAAGTCAAAGTTTCCTAAATGGCTATAAACTTGGTAATATTAAGAGAACTTTGACTTAGGGCAAAACTAAATTA
ACCTACAATTTGGATAGATCAGAGTAAATAAAAATGTTAAAATGTTAGACCAATCTAGTGGAAAGGTGGGAGCAAGTACT
TGGCAGCAGAACCACTGAGCTTAGCAACGTCCTCTTCTATTTTGGTCG
>F5F0GQA01B7G7T rank=0018279 x=788.0 y=599.0 length=458
ACGCGGGCAAGCCAAGCCGAGGGGAAAGGATAAGGATGCGCTCAACTGCCCATGGCCGAGCGGGCCCCAGGTCACACCAT
CGCCGTGATCTTGTCGGGTGCCAAAGAGACGGAGAGGAGAGGAGAGGAAGAGAGGCAGATAGATGGTGCCCCGGCGAATT
CCACCATCGCCGAGCCACCACGCCCTTTACCAACCCTAGACGCCACTTATAAAGCCCCAAATCGCAGCGCGCTCAAACCC
TAGCCGTCTCAGGGGACTTCCCCTTTCCGCCGCTGCCGCTTGAGGGACCAGGAAGAGAGGGACGAGGAGGAAGCCGGAGC
AGAGCAAGAAGGGAAAGCCGCCGTCGCCTGAGCTACACCAGCTGAAGACGAGGGAGGCCGCGAGCCTAAGAGGGAGCTGT
CCCCTGCCCGCGCTAGGACACCGCCGATCCGAGTT
>F5F0GQA01BVOPQ rank=0018280 x=653.0 y=3404.5 length=64
GCAGGGCAAGCACAGCATGGCTCTGGAAGCGCAGATCCGTCTTGAAATCCTGAGCAATCTCCCT
>F5F0GQA01BAZ8T rank=0018284 x=418.5 y=1131.0 length=387
ACGCGGGAAGCCAGATATAGAGCAATTTATGCTTAATTAATTCACATCAGCACCGTGTTTGTGTTTTAGCATCTTTAATG
CATATATTAAAGCATATTAATGTATAACACAAAGCATTTTAATGCATATCTCAGAGCACAAACATAATTTTTCATATGGT
AGCGAAATCAGCATTGTCATATGGAGTTGCGCAAGTCATTTTTTAGATCATTCCACTAACTAGTGTACTGATTCAGCTAT
TGGCAAAACTATTGTTTTGTCAACATTTGCTTCTTCACAGAAGCAGTACCACAAAATGCACATGAACAACCAGTAAAAAA
GAAAAAAGTAACCGACTGCGA
>F5F0GQA01BFGWC rank=0018371 x=469.0 y=442.0 length=58
TCTCCGACTCAGTCTTCTCTTGTGATCTTTTAGACCTTCTTTGAGGTGTTTGTACCC
>F5F0GQA01CDZ1N rank=0018394 x=862.5 y=1833.0 length=164
CGCAGTCGGTACTTTTTCTTTTTTTTTTTTTTTTTTTTTTTTTTTTTTTTTTTTTTTTTTNTTTTTNTTTTTNTTTTNTT
TTNTTTNTTNTNTNTATATATATATATACTATACTACTACTACTACTACTACTACTACTAC
>F5F0GQA01BH8PX rank=0018410 x=500.0 y=2835.5 length=219
TTGCATGGAAAGAAATCCCAACACGCACCATAGTTCCTTCGAAGGATGCTGCAGCAAATTGTGTACGTAGGGCCCTGAGG
TGCCGGGTAATGGCTTCAAGTGCGCGTCAGGCAGTATCTGGTCTGCTTGCCTCTGGTGGTGCGGTTGCTGCTCAATACCT
GGGGAAGAAGATGGCCAAGGCCTGGCGATCTAGAGCAGCTTAACCTCCTTTTTTTTCTA
>F5F0GQA01CHEGI rank=0018435 x=901.5 y=736.0 length=267
ATGGCTTTCTGTTTTTATCCTCCACTTCATTGATTCCTTCATGTAATTGCATCAGGGAAGGAAATATGACAGCATAAAAT
TCCCTGATGCTTGCTTTCCTTTCATGAGTAGACATGGTGGTTGTCCCATCAGCATAAACCTTATAAATTAGAATCCTCAA
GAGCCCAAGTGCACCAGCAAGACTGCAGTCAGACCACTGCACAAGAAAAAGGAAAAGTGGGCAGCAGGGCAGTATGCCCC
GCGT
>F5F0GQA01AMUVK rank=0018481 x=143.0 y=830.0 length=109
ACGCGGGATATGCTACTTACTGTCTACTTATCGATCTCCAATAAATTAGCGATGCAGTGTAAATTCCNGTTTTTGGCTCT
AAA
>F5F0GQA01B82J6 rank=0018483 x=806.0 y=1188.0 length=124
CGCAGTCGGTACTTTTTCTTTTTGTCCTCCACCCGGCAAACCGTCTCTTCAAATTGTCCCAAATTTCTTGTTGGGGACCC
CCCGGCCGTCTTTCCCTACGC
>F5F0GQA01CHUC7 rank=0018500 x=906.0 y=873.0 length=94
ACGCGGGATCGCGGATACCGTCGAGTACTGCCAGCAGGCTGGGTTTCTCGTGGAAGTGGAGGGGGACTCCC
>F5F0GQA01BRBPK rank=0018551 x=604.0 y=630.0 length=476
CCTGAGGATATGGGCAATGCATACTTTAATGAGCTGCTAAGCAGATCTTTCTTCCAGCCTTACAAGGATAACTATGTCAT
GCATGATGCAATTCATGACCTTGCTAAATCTATCTCCATGGAAGACTGTGATCAATTTGAGCATGAAAGAATACATGACA
GTGCTATCGAGATCCGTCATCTTTCGTTCCCATGCAAGGAGGGCAAGTTCATGCAGTTTGGTCCACTTTATGGTTATAGG
AAGTTAAGGACACTAATCATTATGCATGGATACAAGTCTAAGATGTCTCAGTTACCCAACGACATCTTTATGAAACTTCA
ATTTCTTAGGGTCCTTGATATGCATGGAAGAGGTCTTAAAGAGCTACCAGAATCCATAGGAAATCTGAAACAGCTTCGCT
TCCTAGACCTCACTAGCACTGAAATTGAAAAAGAAAAAGTAACCGAACTAGCG
>F5F0GQA01B7PCZ rank=0018559 x=790.0 y=2961.0 length=199
ACGCGGGGCTTGAAACTAATGCCTTACTTGCAGCTGCCTCTGAATTAAGAAATATAACCAACGAATCAGATGTCAACGAT
GATTCAAATGTCTGCTGCAGCAAGAAGGGGTTGGTCGAAAAAGCAAAAGGAAAAAGAAAAAGTACCGACTGCG
>F5F0GQA01A6GEC rank=0018595 x=366.0 y=1778.0 length=246
TGAATTCAGCCATTGACTTTGAGCGGCATGCCAACAAGCAGCAGTTAGGTCCAAACATTCAACAACAATAACAACAAAGC
CTTTTGATCTCCATGAATAATTAAGCAGCTACATCCATTCACGTTGGTGATGATCTCCACACTCCACTATTGTCATCTAC
AGAGTGCAGCATGCCCGCTTAATTTTCGGATATACTTCCTTCTTATGCAGCAAGGACCAAAACCTTGTCCAATGTGTGCC
CCCGAA
>F5F0GQA01AJ199 rank=0018596 x=111.0 y=1535.0 length=270
GTTTTCTTAGCGTGTTTAGTTCTTTTCATGTATAAAAAATATGGGATCATTCCAATGTCAAAATGTACTGTACCATCGGA
ACAATTGTACCTGGAGCCTCTACTTTTTTGACCTCCCCTCTCTAATTATGGGTTGCTGCAGCTCCAACTTGTGATTTGTG
AATGTGAAATAATTCAGGCTTGTATGGGGTTCTTCCTTACAAAAAAAAAAAAAAAAAAAAAAAAAAAAAAAAAAAAAAAA
AAAAAAAAAAAANAAAAAAAAAGAAAAAAG
>F5F0GQA01BPTKV rank=0018620 x=587.5 y=109.5 length=101
ACGCGGGAGGGTGAGTGCGCGACCCTCGCATCTCCGGCCTAGGTGTTGGGTCTTTATGGGCCTTCAACCCCCTCCTTC
>F5F0GQA01BVYDR rank=0018641 x=656.0 y=3645.0 length=170
CGCAGTCGGTACTTTTNTTTTNTTTTTTTTTTTTTTTTTTTTTTTTTTTTTTTTTTTTTTTTTTTTTTTTTTTTTTTTTT
TTTTTTTTTTTTTTTTNTTTTNTTTTNTTTTNTTTTNTTTTNTTTATTTATTTATTTATTATATATA
>F5F0GQA01BNZO5 rank=0018657 x=566.5 y=743.0 length=259
ATGACTTGAAGAGCCAACTTGGTGAGCATCCGAGCGAAACGAAGCCCGTTTTGAAATCGGACTATTAGGTTGGTTGGTCC
TGAAGGGCTGTTCGTCTCCCTTGTACCTAACTACCTACTACTCTGTCCATTCTTTTAGCTTCTAAATTCAATAGATACAT
GCACGTTCTATGATTTTCATCCCAAAGTCTTCTGCATAAATATATGTACATATATGAATTGAATTCCTATCGACTGGAGA
ACTGTATTAGTATATGAAC
>F5F0GQA01BVZHV rank=0018699 x=657.0 y=993.0 length=237
ACGCGGGGCCAGAATTCTTTTGTCGGTTGTGTGATTTGTGTGCATAGATTTATTACACTGCCTGAGGTAGAGCGTGAACA
AACCGGTGAGTCAGACACAGATTCAGTATTTCTGAATCTACCAGCCTGTGAAGTATAAAGGAAGGAAATCTGCTCGTTAC
AGTTGTGAAAAAAGAAAAAGTACCGACTGCG
>F5F0GQA01BDEHX rank=0018712 x=445.0 y=2323.0 length=352
GGCCCAGCCAAACAAATAACTTCTTCCTACTGCAGCACATTACGGCCTCGTTTACTTGCAATTGTAACAGACAGCAGGGG
ACACCTGTACATGGCACTGCAGCTGTGCAGCACACGGCTTTCATCTCTCTATTTCCCTCACAGCTTCTTTCTTATTTGGA
CAAAGTAGCGTCGCGATCACCAAAAATCATTCTGATGGCAACAACTGCCATGCACCATGGCTGTTCCGTGTCTAATGCTG
GCTGCATCCCTCTGGTCCTACTCGTATCTCCAACGTAACCTCAACATCTGTGCTGCCTGTTATCCAAAAAAAGAAAAAGT
ACCGACTG
>F5F0GQA01A053Q rank=0018728 x=306.0 y=916.0 length=229
GCAGAGTCGCAGTCGGTACTTTTTCTTTTTGGGTATCTTTCTAGTATACGGGTAAGTAAATGTTTATCACAAACCTAACA
CCTTTGGATGGCCAAGCCTAAGTGTAGGAATGATTTGATGTTATGAACTAGTGAATTACACTCTATTCGTTGTTAAGTCT
TCAAAGAGTATGAATAAGAGCACCATATATTTCCCATTACCCGCGT
>F5F0GQA01BOL3Y rank=0018731 x=573.0 y=1116.5 length=216
GGTCTTGATAGATGATAGATCCTTCGAATGGGTTTGTTTCCAGACTGCAACTCTACAATTCTTAAACACTATCCACGTCC
GAAGATGTCAAGGAATATGGACTGATTACGCTAGGCTGTGCTAGCATTTTACTTACAGTCGAGGAGACAGGACCAGCATG
GCTTTGCGAGTGCTGTTAATAACTGCTATATATAAACTGTCATTGCAGAGTTTCTT
>F5F0GQA01A7FSB rank=0018736 x=377.5 y=2585.5 length=138
AACGGGGCGACACGACTCTCGGCAACGGATATCTCGGCTCTCGCATCGATGAAGAACGTAGCAAAATAGCGATACCTGGT
GTGAATTGCAGAATCCCGCGTACTCTGCGTTGATA
>F5F0GQA01B5FEE rank=0018793 x=764.5 y=3236.0 length=236
ACGCGGGAGAGAGCGCAATCGCTACTCCTATGTTTTGAATAAAGGAACTCCAGCCCGTTCATAGACTCACTCACTCAGAA
CTTCTGCGCGTTGCGGTGCAAGCGCAATTGCTGGTTTCACCCAGCGTGAATGAGGCTTGTAGCTCTTTTTTGTCTGATGA
TTTGGAGGACATTCATTGAAACTTGACAAAAAAANAAAAANAAAAAAGAAA
>F5F0GQA01CC3M0 rank=0018797 x=852.0 y=794.0 length=242
TGAACACAGTAGACAGTCTCAGAAAGAGTCCCGCGAAGAAATGCATTCTTGACGTCCAACTGATGAATAGGCCAATGCCG
AGAGAGAGCCAGGGACAACACTGTGCGGACAGTAGCTGGCTTAACCACAGGACTGAAAGTGTCGGTGTAGTCAATGCCAG
GTCGTTGAGTGAAACCCCGTGAACTCCTCCACGCGGTAACGCACGAACTACCACCGA
>F5F0GQA01BKATS rank=0018809 x=524.0 y=574.0 length=526
CACAATGTACAGATGATATCAAATATATTAGAACGAAAATGCCCGCAGCATATTGGGAAAACGCTCTTCTCAAATGATCA
AATGGCTTCGTAAACTAATTACTTCGAAACCTTACATTAAGGTTCTTTTCCTGCTTATTAATTTGTAATTACATTGTAAT
AACATACCTGTGTGTTGGAATAACATACCTGGATGTTGGAATACGATGTTATTTATTTGTATAATTTGCAGGTCTCTGAT
AGCTGGGATAGTGTTAGGGAACACCTTATGGCGAGCTTTGCCATAGATCTAAAGCATTTTAGATTGGATGTTGGATATGC
AGTTGATGTGTGTATTGTAATTAACCCGGTATTTGTTGTTAAATACCTTGTTCGGAAATTATTGACATGTTCCTGTATTG
GCAGTTTTTCAAGTCACTATTGTTTTTCTTGGGAACCTAAGTTTCATTCTTTAATTACGGGAGGATCGAAAGGATGAACT
TATAAATACAGCTTGTCTATTAGTTTTGTCCGAACAGAATAAATAC
>F5F0GQA01BS3XA rank=0018811 x=624.0 y=1932.0 length=310
TTTTTTTTGCTGCACCAGTTTGTCTGTATAGCAGATGTGATCTTCTCTGAGATAGCTGTGGGGATATGGTGGGTTTCCTA
TTTTAAGCTTTATATAATCGTTAGTTGCGGTTGTTAGTCAGACAATCTGGAATTAGCTCAGCCTATCTGACTGGAGTAGT
CAGACAATCTGGAATTAGCTCAGCCTATCTGAGTTGGTGAAAAGTTACTGGTTTAAAATTAAA
>F5F0GQA01A8S48 rank=0018849 x=393.0 y=1018.5 length=173
ACGCGGGCATCGAGGCTAGTATATGCAGCAACTGTTACTGCAGACAGTACTGTGTTGTAATTAGTCGTATGTGCCTGTCT
TTGTGTTAATGGAGCATATTATATTACTACTATATAACTGGAGTATATTGGCATATATACATAAA
>F5F0GQA01A30W3 rank=0018869 x=338.5 y=3093.5 length=101
ACGCGGGGATCACGCCTACCACCGCCGGTCTCAACACAATCCACAAGCACTTAGATCCCAAGGGCACACAGGGGGATA
>F5F0GQA01AL8ED rank=0018943 x=136.5 y=371.0 length=259
CGCAGTCGGTACTTTTTCTTTTTACCTAATCCATTTTCCAAATGTTCAAAAACCAAATCTTAGTATGAGCTGGTACTACA
CACTATTTGTCTCTCCACTTTCGTCAAAAAAAAAGTAACCCTCCACCACATATTGCTTACTAGCTGGGTAGATCTCCAAT
TTCAGCATGCTACTCCTGTCTAATTTGCCATACTTCAGCCTGTTACCCCGCGT
>F5F0GQA01A7UC9 rank=0018961 x=382.0 y=1003.0 length=305
ACGCGGGGCGAGCGCTGTCATCTGCTGCTGGAACGGACTTCTGAGAAGGTCTGTATACCGGAAGTCCAACGGTGAAGTGC
TGACTGTCCCGGGAGTCGTGAACGGCACGCCCATCTGAAACTGAGGCAACAGAGAGTGCTGAGGGGCGTGTGGTGCCGGA
GTGAGCCGCTGGGGCTGTCCGGCCAGCTGAAACTCCTGTCTCAGAGCTGCTATCTGTCTGGAGGTATCTGTCCGTAGCTC
TGAGACAAGGGTGCCGCGT
>F5F0GQA01CDKNE rank=0018973 x=857.5 y=2360.0 length=314
AAGGAGTATTTTGGTCCATCAGGTGTATCTGTCCGTTTGAAGTTAGTGTAAGTTTAGAGGTGATTGAAGTTTATAACAAC
ATATGTTTGTAGTTTAGAGTTTACATATTTTTTATTTTATAGTTAGTAATATGAGAGGTGATTGTTTTAATTAATATTTC
ATAATGTATGATAGATAATTTATGTGTAAATTTATGTGTTATTATAATTCATATTTTATAAAGGCATAATGGATAATCCA
TATGCAAATTTAAGTGGTTATTTAATTCAAAAAAGAAAAAGTACGACTGCG
>F5F0GQA01A6K1S rank=0018998 x=367.5 y=3710.0 length=99
ACGCGGGAACAGTAGGTTAGCCGTTGCCATGTAAAATCTACTGTAACCTCTCTGGTCATTGTTCTTCAGTGCCCTG
>F5F0GQA01AZSBV rank=0019019 x=290.0 y=1945.0 length=200
ACGGGGTAGGAATACTGAGACTCTTAACGCTGTTCACCGAGAGGAGCTACCTAAAGCCTGTGCGTGAAAGAGATACACAC
GAGGCACCCAGAGCTGCGAGAGGCTGGTTGCAAACCAAGGTGAGCTTCTAGAGTAAACTCTGGTTGCCCCGCGT
>F5F0GQA01A6R6P rank=0019041 x=370.5 y=671.0 length=265
TCCCATCCCATTCATGTCCATGGCGACTTGCCAAGCGTGGGAACCCTCAAGGTTGCTTTATGGCCACATGCATCTCATAG
CACTTACGATGGTTGGACCATCTCCGCAGAGCGTCTATCCACATTTGTCTGTTCCAACCACCTCTCTCTACTACACCAGC
CAATCCTTATACTCAACTCAATTAGACTGAGTCCAACAACTAGTCTATCTTTCTCTTCTATCATTATTCTAATTATTTTT
CTCTGTAAACAGTGTCGTATCATTT
>F5F0GQA01AUKOJ rank=0019077 x=231.0 y=417.0 length=350
CGCAGTCGGTACTTTTTCTTTTTGATGAGTGTTGCCTTCATTCAGCAGGAATATCAGAGCTCTGGCCTGAAAAGTTCAAG
AAATATCAAAACTGAATAAAGGATAGAACATATTGAAGTTGAATTCTAAAATTTTTTTCCCAATAACCAGATACGAACAG
CAATGGCCATTATGAAAACAACATAACTAACCCCCTAAATCTCTACCCCCTTTAAACATTCACAATGTTTCCAAGTTCTG
CCTCTACCGTCGTCCCCTCGGTGAGTCGGTGCCTCGATGGTCGGTTCCTCCCCCTTCCCCGCGT
>F5F0GQA01AJWA4 rank=0019106 x=109.5 y=1982.0 length=127
CGCAGTCGGTACTTTTTCTTTTTCTAAAGTCCTTTTCTATCTTTCCCTCGCGGTACTTGTTCGCTATCGGTCTCCCCGCG
T
>F5F0GQA01A024A rank=0019123 x=305.0 y=1144.5 length=413
TTGTAGCTGAGAAGTGGCAAAAGGAACATCCAGGATGCAAAGTTTATGGCCAGACTGCAAGCACAAATCATCACAGTGAG
TTAACAGATCTTGGCATCATCCCCTCATTGAAAGGGTCCACAATTTCCCAGAAGGTTCCACATGTTATTTTCTGTGCTCC
CCCATCTGGTTCTGACGACTACCCTGGGGACGTCAGAAAATCCATGCAGAGTGGCAGCATCAAATTGGAGTGGTGAAGGA
TTCTTTCCTGTTTACATCAAGTACTGCTCTATATGACTGCAGTGACAATGGAATGTGCAATGAGGATTGTCCATCAGTGC
CCATTGCGGAGAGCCCTCGTACTGATGTGCTTCTAAAAGTAGAAAACGTTGTTCTTGAGGCAGGGGGCTGTGTTCTCAGG
CTAGCAGGACTTT
>F5F0GQA01CH48Z rank=0019170 x=909.0 y=2689.5 length=114
ACGCGGGAGCCTACTATGTATGTATGCATCTGCTTCGCCAATAATGAGATTTCCAAGCATTCCAGGCTTTGACACCACCT
TTTTTAGGTCC
>F5F0GQA01B1EUH rank=0019205 x=719.0 y=215.5 length=156
CGTGTATGAGCGCAGAAGGTTATGCTGATTAACATGAGAAAAGGCTTGACCACTCTGCTGATAAACCTTGAATGGCAAAA
CCTTTTACTCAATAATTTAAAAAACTTTTACTCAATTATTAATTAAA
>F5F0GQA01CABPQ rank=0019218 x=820.0 y=2364.5 length=423
AGGATCTTCCCTGAAGCACCTCCTGAGAGTTCCAAGAAAGGGGCGTAAGAGGAATGCTCCTCCTAAGCCCACTCCAGAAC
CAAAGAGCTAGCCCAAGAACCAGAACCAACCCAAGGGTGCACCACCTAAGAGGTACATGTGTGACTACTGCCATAGAAGG
GTCACCATGTGGAGTTTTGCTACCGCAGGTTGAGGGCTAAGCGTAGGGAGGTTGAGTGGAATAACGAGGACATGTACTAC
CAAGGGGATAGGCCTGCTTTTGCACCTCGGCTTGGGGATAGGCGAGACCGCTGGCCACATCGTGTAGGTGGAGGTAGAGG
AGACCACTTTTCTCATGGTGCTCCAGGAGGTGGTGGACGCTTTGCCGGCAGAGCACCGGGTCGTGAGCAGTACAACTACA
GTTCACCTAGCCGAGGCTTTGAG
>F5F0GQA01BE0VK rank=0019234 x=464.0 y=158.5 length=363
ACGCGGGAGGAGGCCAATCTTTGGCTGCTAGCTGGTGTTTCCAACCTTGGTGTCCTTCCCAGGGTTTCGATATCGGGTTG
GTCGCAAATTCGGCATACAAATTAATCCGTTGATCGGGAGTTGTCAGTCATGGTGTCCTCTTCTTACCTACTTTTTCTGT
TTTTAATTGTCGTGTTTTAAAATGAACTAGCATGCGACAAATATTTGAGAACGGATAACGAATGTAGTAGTTAGCTTAGG
CTTCCTACGGTTTGTATTTGTCGTCGTCTTCTTCTCTTAATGAAAATATGCTTTGCCTAAAAAGAAAAGTACCGACTGCG
>F5F0GQA01BUER9 rank=0019240 x=639.0 y=1223.0 length=405
AGCGTCGTCCACCTCGCTCTTGAGGTCGAGCAGCTCGAAGATGAGGCTCTCGTCGCGGGCTGGATCAACGAACGCCTCCT
GATGGTCGGGAACCTGCCGGACGTCGCTCACGTCCTGGAAGCGGGCGGGGAAGGCAGTGGAGATGGCGCCGCCGAACAGG
GCCCGCGGGACGCAGCTCTCCCCGGCCACATCTCTGGACCAGCTTCGACTCTCGAGAAAGGGGGAACAGCTTCCAGAACG
TGGTGGAAGGAGGGCCGGCGGAGGAAGGGGGCGGCGCTTTGGGCGCGGGTTTTATAGGCGGCGAGGGTGGGGAGCGGAGG
CGCCTCGCGTCGGCCTGACGCAGCGTCAGCGTAGAGGCTACGCACGCCGTACGCCCCCGCGT
>F5F0GQA01BFR61 rank=0019241 x=472.0 y=2795.0 length=133
ACGCGGGTCTACAATTCAACCAGTTACTGGGATGAGTATTTGTGGGGTAGCTCATGGATGTACCTCGCAACTGGCAATTC
ATCATACTTCACACTAGCCACACACCC
>F5F0GQA01BPOG3 rank=0019245 x=585.0 y=1685.0 length=61
ACAACGACTGGATTAACCAAACTGAACGAAACCTATAACTGCTCACACCCNCCTTACTTAC
>F5F0GQA01B0JA8 rank=0019385 x=709.0 y=306.0 length=67
CAGCAAGCGTGCGGGGGATGCCCTCCTTGTCCTGGATCTTGGCCTTGACGTTGTCGATGGTGTCAGA
>F5F0GQA01CIOLM rank=0019404 x=915.5 y=3192.0 length=91
ACGCGGGGTTTAAACGTAATAGTATGTGTCGAACCGTGATATATTGGATTTTGTCTACAAATTAAAAG
>F5F0GQA01BDVXO rank=0019407 x=451.0 y=346.0 length=112
ACGCGGGAACGAAACAAAAGTAAGGTAATCAACGCAGAGTACGCGGGAACGAAACAAAAGTAAGGTAATCAACGCAGAGT
ACGCGGG
>F5F0GQA01CFYGA rank=0019417 x=884.0 y=2968.0 length=159
CGCAGTCGGTACTTTTTCTTTTTGTTATTTCTAGACTCCACTCTGTCTATATTATTTATCAGAATGGGATGGAGCGAGAG
CTGAGATGAGGTTTCAACAGTGATCACAAACTTCGATCCCGCGTACTCTGCGTTGA
>F5F0GQA01BJRL4 rank=0019424 x=518.0 y=250.0 length=184
CGCAGTCGGTACTTTTTCTTTTTCATTCTGTTTTCTTTTCCTTCCTCTTCTCATCGTTCCTTATTCCTCCCTCTCTTTCC
TTCTCTTCTCCCCTTCTTCCTTTCCTCCCATTCCCCTTTTTTCTTTTTCCCCGTCGT
>F5F0GQA01BHELI rank=0019434 x=491.0 y=660.0 length=376
GTTGCATTGGTGTCACCTTGTACGATGGTACCTTCCGCACCGTGATCCGGCCTGGACCCTTCTTCTTATCCCAGCGCTTC
CAGTCCTTCAAGAAGTCACCTTCCTCCACCACAGGTGCACTCTCTTTCAAGTGTTCGAAATCGAAATAATACCGGAAATC
TTTCCCATCCACGTCCTTCCCATCCACAGTGTGCGCCCCAGACAAACACATATTCAGATCCATCACGAACGTCCTGTTGA
GGAACCTGGCTTCGCCGAGCCCGCATAAGAAGCTCCATATGAACTGGTTCATGCTCTTGCAATGGTCGCCGCCTCTCATG
TAGTACAAGTACTTCCCCTTCCTGAACTCCGCCTCTGATCCAACCACAGGGATTGT
>F5F0GQA01BVT6W rank=0019445 x=655.5 y=2310.0 length=455
TTGTGAGAAGTGGCATATGATGTTTTTTCTGGTTTTGTGGGAGTCATTCGATTGGTGCTACCCGGGTATAGTCAGGTGTC
TGCCTAATTGTTCAGTGGCTGCACACAGTTACATGCCCGGGAGATGTAGTCTGCTCATCGTTACACGTATTGCTTTTCGT
TATGCTACTATGTGTTCCATTTGGGCAGGACATTTTTTGTCACTATTTGTAGCCAGACAATGTAGAAGGGTAGGTACTGT
GTCATGGATGTATCTCTTATATGGTCTGTATTCCCGAGCATAGGCAGGTATCTGTCTTAAGCAATGTTGTGGTTGATACA
GTTACATGCCCGGTAAAAAGATGCCACTCATCGTTACTCATTATGCCCTGATATGCTGTCATGTGTTCCATTTGGGTGCT
ACATCCGTGTGAAAGTATGTTTTTCTGTATTATCTACATGATCCCTGTATATCTG
>F5F0GQA01CC3M3 rank=0019466 x=852.0 y=797.0 length=209
ACGCGGGAGAGTGAGCAAGTCTTCCCAGATAGAACTTACTATAGGTAAATAGGATGTCACTGTCTCACTGACATGTAACT
AATACACTGAACATTGTACGTGCAACTGATGGAAGTTCATAAGAAACTGCATGCAGTTTTAGGTAAAAAAAAAAAAAAAA
AANAAAAAAAAAAAAAANAAAAAANAAANAANA
>F5F0GQA01BNJVZ rank=0019492 x=561.0 y=733.0 length=98
AACATGCCCAATCCACTACTTTAGGTCGAAAACTCAAGTTTAGGGTGGTTTCACGCCATTTCGTTGCCGCACGTCACCCA
TTGCGAAAAAGGCGTATC
>F5F0GQA01CF3UG rank=0019520 x=886.0 y=1766.5 length=117
CGCAGTCGGTACTTTTCTTT
>F5F0GQA01ALK9A rank=0019555 x=128.0 y=3148.0 length=57
AATGGCTTTGGCTTCAGCTTGAATTTTGCACGAAGAAAGCTGCGCCTGTAAGTTT
>F5F0GQA01CFDMI rank=0019559 x=878.0 y=552.0 length=442
TCTGGATCAAGGTGGCCGCTAGCAGACGGTCATGTCCAAGCGTTCGGACAGAAGGGCCTGAACCCCCGAGAAACCGCACG
ACGACTACTCCAACCAACCACTCGGCGCCGAGTCGTCGATCTCGGCCAAGTGGTTCGCGCCCCGTGTCACGTTTCACAGC
GCGAGGACCCGGCTCACTTCAGGAGAAGCCTCAACTGTCGACGACTCCTCGACCCGGCCAGGGACCCAGTTCCCCTCGGG
TCACCCCCGTGACGACAACGGCTATGACGACAGCCGCCGCCCTAGAGGCGGTATTCCCTCCGCTGCGGAGGACCGAAGCG
CCGACCTCTCCTCAGCGCGCCTTCCCGTTCGGCTTGCGCAATGCCACCGCGTCCTCCCAAGCTCAGGCGCAGGAGCGGAT
GCGCCCACAACAACCTGCG
>F5F0GQA01BVHQC rank=0019571 x=651.0 y=2546.0 length=107
CGCAGTCGGTACTTT
>F5F0GQA01BFL0N rank=0019572 x=470.0 y=2981.0 length=72
TCCAGCTTTCAATACATCCTTCAAGCTTCTTTAAAGGCTGAGCAATTCTACCGATGTCCATACCACACCGCA
>F5F0GQA01BRUOP rank=0019627 x=610.0 y=647.5 length=81
TAGAAACATGGTAACGATGCTAATTTGTTATTTTAACATAGAACCTCTTGTCTCTTCCAACAGGCTTGTAAAAATCCCCC
A
>F5F0GQA01AH7F8 rank=0019628 x=90.0 y=934.0 length=363
GGGAGATTATGTTCAGGGATCAGGATTTATCTGCTTACTTAATAATTTTGATTAGGATCTTGTAAGATGTGAATTAGTCG
TTCCTCGGAATCAGATATGCGACGTAGTGGTGCGATGATATAGAAAACTTAAACTGTCTGTATTTTTAACGGTAATTTCG
TTTCGCTTGGATTTTGCTTCGGCTTGACTGTAATTTGGCGATGAAGTCTGGATCTTCTCTGGTTATCAGGAAATGCGCGG
GTGTAGTGAAATTTTTGATTATCTTCAATGTCTCGAAACATTTCTCTATATGTTATGGGATTTTTGAAATGTATAGAAAA
AAGAAAAAGTACCGACTGCG
>F5F0GQA01B0J08 rank=0019639 x=709.0 y=1242.0 length=266
ACGCGGGGATCATAGATATGAGGCACCTAGATATATATCTGCACCGTCCAGTTGGCAGTTGTAATCTGGTGACGGTTAGA
TATGAGGTTTTGTTTTGCCGCTAGCTAGGGTAAGCTAGCAGGGCTGAAAAGGGTGTGAAGGGAATTATTGTAACCAGCTC
ACCTCTTTCAGTTTTTCCAATGAGATATATATGAATTTTGAACTAAACTAAA
>F5F0GQA01B71CQ rank=0019684 x=794.5 y=2120.0 length=132
CGCAGTCGGTACTTTTTTCTTTTTGTCAAACCTAACTGATACTACTACTACTTGGTTCTACACATTTCCATACATAGTTG
CTCGAATTGAAGTAACATTTAAAAAAACT
>F5F0GQA01BCV7F rank=0019688 x=439.5 y=3193.0 length=112
AGGGATACATATATACATACATATATATGTATGTATATACATANATATGTATGGTATATACAGTACATATATATGGTATG
GTATATACA
>F5F0GQA01B20GX rank=0019720 x=737.0 y=1167.0 length=119
ACGCGGGATTTCAATTGCACTTCCTGCATATGATTGGTCAGCTGGAAAAATGAAAAGTTTGATTTGCCAAAAAAAAAAAA
AAAATAAAGAAAAGTT
>F5F0GQA01BE4A9 rank=0019731 x=465.0 y=515.5 length=276
TGCTATTCATAGTTATGGTGCTGTTGGTAATATTTTGTCTGTCCAAGTACCAAGAGAGACAGTCTAGACATGATTATTCA
ACAACTCAATTAGGAAGGGTGCGTCAGAGGGTTGAGGAGCCAAAAGTCAAACAAGCTTCAGCGCACTCTAGAAATGATGC
TAAAAAAGGCTCAGCTGAGATTCCTGATAGAAAGAAACCTCGTGAAATAAATTTGGCTGTACCAGCTGCCTTTGAGAAGC
CTCCAAAAAAGAAAAAGTACCGACTGCGACTCTGCG
>F5F0GQA01CAG7L rank=0019747 x=822.0 y=1295.0 length=99
ACGCGGGGGTAGCACACCGCAGTTGCTGAACGGCGCCAAGCCAGCGATGGCGCATACCATGCTGCTCCCCTTCCTA
>F5F0GQA01A14V4 rank=0019751 x=317.0 y=946.0 length=377
CTTATCAGCACAAGGGAGAAGACGACGCTGCGGATCATGAAGAACCTGCGGGTGTGCAATGACTGCCACACTGCGATTAA
GTTCATCTCCAAGGCCGTGGACAGGGAGATCATAGTGCGAGATGCAACGAGATTTCATCATTTCAGAGATGGGTTCTGCT
CATGTAAAGATTATTGGTAGGGAACCTTTAGTAAGGAACAAATAGTTAAAACGCGAAGAAAAGAGGTGTTCTTTTCTTTG
GGTTCATATATAGCTGTGGGCAGTTCAAGAAACTCTGCAGTCAACAATTGATGTTTGTAGATGATTAATTTGTTATTGAA
TAATTTGTTCAGAATGTTGTTGGCGATATGGGAACCCTATACCCCAGAATCGCCTAG
>F5F0GQA01B1RXI rank=0019753 x=723.0 y=788.0 length=81
TACGCGGGAGAACTACGCATCTTTGTATTAAGATTAAAAATCAGATATACGTAGGAGAA
>F5F0GQA01B3TTD rank=0019765 x=746.0 y=2335.5 length=324
TTACAAGAAATGTGACAATTCGACAAGTCAACATCGAAAAGAATTGAGTTCAGAAACAAACTTGTTGTTCATATGCTCCT
GGGCTATGAGGCGAACAATCTGCATAGTTTCTGGCCAGTCTGCTGCAAGTCTGCATACCAGAGAAGGTAGGGCTTTCAGT
CTCCTAGTTAGTCATGAAGCATGCACGATTTGAAGCAAAATTTGAAAGTAGCAAAAATGGGTTACATTGGAGAAAAAATT
GATCTTTATTATACTCGTAGAACACATCATCAAATTGTACATGGCATAAGCATCAACAAAGACCCCAAAATGAACAATTC
TAGT
>F5F0GQA01CF2QM rank=0019767 x=886.5 y=332.0 length=338
GGCAGCCCAACCATCATCCTGTGCTCGAACCGTCTGATGATTGCGTCATCAAGGTCAAAAGGCCTGTTAGTTGCAGCGAG
CACAAGAATCCTTTGGTCAGACTTGGACAAGAGTCCATCCCAATGCGTCATGAATTCGTTCTTGACCCTCCTTGACACCT
CGTTTTCATTTAGACTATCACGGGTCGCTAACATGCTGTCCACCTCGTCCACGAAAATGACGGCCGGTGCAATTTTCGCA
GCTAAACTGAACATCGCTCGGATGCTCTTCTCCGACTCCCCATACCATTTCGACACAATGGTAGACATTGAGATGTTCAT
GAAGCTAGCACCAGCTTC
>F5F0GQA01AJZIB rank=0019832 x=110.5 y=2033.0 length=158
CGCAGTCGGTACTTTTTCTTTTTGTTATTTCAGACTCCACTCTGTCTATATTATTTATCAGAATGGGATGGAGCGAGAGC
TGAGATGAGGTTTCAACAGTGATCACAAACTTCGATCCCGCGTACTCTGCGTTGA
>F5F0GQA01CA5Y0 rank=0019835 x=830.5 y=618.0 length=330
ACGCGGGGGTAGACCTGTTGTGTAGCTACTGCGTCAACGGCCACGTTTCACATGAAAGAAATGGAATTCAGTGAACGATA
GATATTGCAGGGCATCTCAACAGACCATAACTCCATGAGGTTCCTACTCCCTCCGTCCACGAAATAAATAAAATTTTGGT
TTGGTCCTAAGTCGGACGATAATAAGTTTGACTAAGTTTGTATAGAAATGTAACAAAATTTGTAATATAAAATATGTATA
ATATGAAAATATATTTCAACAAAAAAGAAAAAGTACCGACTGCG
>F5F0GQA01A36O2 rank=0019856 x=340.0 y=2388.5 length=145
ATAAGTTCAGCTCTCTTTGGATCATGTGTGAAAGAATTGATGCTACCAAGGCCTGGGATAAACTCTGTTCTTGGAAAAAT
GGGTGATTCTGCCACTTCATCACCATCTTCAGAATGAACTATCATAGTACCAAATTCCCCNCCCG
>F5F0GQA01CDLJR rank=0019910 x=857.0 y=3525.0 length=476
TTGCCATGTCTAAGAAAGCCTGTAGCCTCAATGCTTTTTTGTAGTACATCATTCCCCGTACAGTTCGGCTCAGTGTTTGG
CCACGGTAGGAAGCCCAGTATCTAATTTCATCATCAGTTACCCTTGAACCAAGGCGTTGCAAAAAGTTCCTCCATTCATC
TGGATATATCTTTTGCATGTAGGAAAGGATGGATGCTTCATCTTGATTTGCATGAAGTTCTTCTTCTGAAAACTTCACTT
CTTCCATGAAATACGGAGTTATTATGCTAAACGACAACATGCTGCGAACTTTGGGAGCAGCAGGCATATCCATAAACAGA
GATGTGGCGAAGAATGAAATGCGTCGCCGAGCCTCTAAATTTGATGGTATTTCTGCAACCTGTTCTTTGTATTAAGCAAG
TGGTGGAGGCGTTTAACCTGTTCCTTCTGTGCATCAGAAAATGGATATCGGATGTTTGTTATTGAGCTGACTGATG
>F5F0GQA01AR78A rank=0019934 x=204.5 y=1560.0 length=363
ACGCGGGCACGACTCTCGGCAACGGATATCTCGGCTCTCGCATCGATGAAGAACGTAGCAAAATGCGATACCTGGTGTGA
ATTGCAGAATCCCGCGAACCATCGAGTTTTTGAACGCAAGTTGCGCCCGAGGCCTTCTGGCTGAGGGCACGCCTGCCTGG
GCGTCACGCCAAAAGACACTCCCAACCCATCATAGGGTGGGGACGTGGAGTTTGGCCTCTCGTGCCGTTGTGCACGGTGG
GCCGAAGTCTTGGCTGCCGGCGTATCTTGCTGGGCACCGCACATGGTGAAAAACAAAAAGAAAAAGTACCGACTGCG
>F5F0GQA01B7E95 rank=0019942 x=787.0 y=2187.5 length=85
TACGCGGGTACCCGTTTCCAATTGGGTCATGTGCGGCAACGAAATGGAGCCGAAAACCACCC
>F5F0GQA01CG5UC rank=0019988 x=898.0 y=1858.0 length=163
ACGCGGGTGGCTTGGAGAACAAAACAAAAATAAGAAACCAAAAGAAGAAAAAGAGAGATAAGAAAAACGAAAATAAAGAA
AAGACAACAACACAAAAAGAAAAAGTAACCGACTGCG
>F5F0GQA01BWRIC rank=0019989 x=666.0 y=434.0 length=429
ACGCGGGCCACATTCACAAGCCTCTTTCTTGCACCCTCCGCCATCGCTCCCTGACAGCACGCGATCACCAACAACTGCAC
CGATGATACCCGAGCTATCCTTGCCAAGGCCGGGTAGCTGCGCTAGAGGCAGCCCCTTTGTCAGCCCGAGCAGGTAACAG
CGACGGATCTCCGGCCGGCGAAGTCGGACTTAATTCCGGCAGCGGAACGAGAGGTCGCCACCGCCGTCGCCTACCCTAGA
AGCCGTCATATGAAATTGTTGCTGCAAGATATTAGCAGTCTCTCAGTTGCCAAACGAGCTGGTAAGTTCATTCACAAGGA
TGGCGAATAGAATTTTGTCGATCATCCGGCCAGCCGGCCCAAAAAAGAAAAAGTACCACTGCG
>F5F0GQA01BM6A3 rank=0020021 x=556.0 y=3613.0 length=81
TACGCGGGATCCATGCTTGCTTTTGGTTGCTTGGTGTAAAGAAGTGAACTGAACTGAAGA
>F5F0GQA01B1ZJW rank=0020024 x=725.0 y=2474.0 length=338
CGCAGTCGGTACTTTTTCTTTTTCTATGAAGCATTAAATAAATTTAGCAGAGTAAGGCCCATAAATAGTGCCATAGCAAG
GCACAACTCGGGAAGAACTTAAGACTCTCTTCAGCAGCGCAGGGAAAATGGGTGGGCATACACTGTTTCGACACTGTTTG
CACACTGTACCAACACGGTAGACAGAGTGAGGTGGGGTAGAGAATAGTGGATGCACTATCCTTTGCACTAGCTGCTGGAG
GCAGCCTAACTACTGAATGGTGCATCGGTCAGGCGAGCTCTCGTTCCCGCGT
>F5F0GQA01B4PLV rank=0020044 x=756.0 y=2577.0 length=407
CAGAAAGTACTGTACTTAAATGACATGTCTGGAAAGAAATACAATACAGCAAGTGATCATGTCATGGTCATTTCATACAG
ATAAATACAGAAACAAATACGCATGGCCGGACACATAGGGGTTTTGTGGTTTAACCAAGTCTCAACACTATTTGAGTGGG
AAGATCAATAAAATCCACTTAGTAACATGGAGGCAATTTGTCTTAAGTTAAGATAGATAGCATCAACATTACTACATTAG
CACAGCTGTTCCATACACCTTTGTACCATACTGTTAGCCTGAGATCATCAAAGTAGCTGGTACTTAATCACACATTTCTA
CTGCATTGTGTTCAAATTTTTGTATGACAAATTTAGTGACCTCAGCAAATAACATCCCCCGCGT
>F5F0GQA01BEYT2 rank=0020055 x=463.0 y=1608.0 length=340
GTTCTGGCTCCGAGTGTATACTAGAAACTAAGCAATGCAGTCCTGTTGGCGAGCTATACTGAGACGAATGCTGCGAACCG
GGAGTAGGTTCAGAATCAGATTGATGACCAAGTGTCGTCTCCTCTGTCCCTTGCGGAAACAGAGAGCAGAAGCAGCATAA
TTTACGCCAGGTTCACTCAACAACACATCGTCTAGACGCAGGTGGTAACCGAATGTATAGGTCCTGCACTCCTGACGTTA
TTACATAGTACAAGGACACACCGAAAAAACATTTCTATGAAACAAATATTTTGTGTCTAATCTTACTGTTACTAATTGAA
ACTCCTTTTGGAACCTCCTT
>F5F0GQA01B86OL rank=0020085 x=807.0 y=2435.0 length=347
CAACCGAAACCATGGTGAGCCTTGGTAGTGTTACTTGCAATAGGGACAAGCCACCGCAGGGTCTTCTCCATTTCAGCCTT
GATTTGAGAAACAGTAAGCTCTTCCTTGACTCCAAATGAGTGTAGCTTAGAACGGAGAGACGACTTTATGGTTGGTGGTA
AACTTTGGTATAACGCATCCCTGGTATTTGGAGGAATAGAGCTTGATCGAGAAACAAGAGTATCGATCTGACTGATGATA
TTGGCATAATGCAGTGCAAGGCCTGCTGGACCCAATCTATTACGTCGCTTGGTAGGTTCCTGTGATTCTTCATATTCCCC
GCGT
>F5F0GQA01CANU0 rank=0020141 x=824.0 y=1722.0 length=263
ACGCGGGCATCGTCATTTTTACTGAGGTGGCAGGTCATCGTCATTTAGTGAAAATGAACTCTAGCTGAGAATGGTTACTG
AGGTGGCACATCATCATCATTTAGTGAAAATGAACTCTCACCGATAATGGCTATGCACATGCGACGCATAGCGACTATTA
GACAGTCTTAAATGGAATGCCTATTTCGACTGTCCACAGTACAAAACGATACTCTAGTAGAAAAAATAGAAGGTGGTTAG
>F5F0GQA01B5AMO rank=0020173 x=763.0 y=1150.0 length=257
CGCCGCCACCGGTCATCTCAATGATCACCTCTCTGACGGAACTCTTGCCCAGCTGCGATGGATTGATGAAGTGCGTCACG
CCGAACGATTTCCCAACTTTCTCCTTGTCAGGGTTCGTATCCACGCCGATGATCTTGGACGCTCCACACATTTTCGCACC
TTGCACCACCGCCAGCCCAACAGATCCCAGCCCAAAGATAGCAACGGACGAACCCGGCTCCACCTTGCCCGCGT
>F5F0GQA01ALM1P rank=0020180 x=129.0 y=1371.5 length=286
ACGCGGGGTTGTATTGCGGTTGTTATTTCACTGCGAAACTCTTTGCGGTTTGTTTATTTGGTTGTAAACACATCTGCAGA
GAGAATGAATGTTGTGGCAAGATCTATAAAGAATTCTTTTATTTTGAAGTGTGCACTTGAATTATGTGCTCTAATGATCT
TTGTGCTTTGAGAATATGTAAGAATATTGATATTTTAAAAAATCTCGGCTCGAAACAAAAAAGAAAAAGTACCGACTGCG
>F5F0GQA01B1H5X rank=0020194 x=720.5 y=419.0 length=303
AACTTTCTACACAAATATTCTAGGTTTATAAGAATAATATTCACAATATGTGAAAACCCATGGAATAAAAATAAAATGAG
AAGAAACTATTCATCATCCGGGTGATTTTGTTCATGAATTTCAATCACTTTTTCAACCAACAAAAAACATGCCACATCGT
AGCAACCAAAGTACTCAACCAACATGGGGAACCCTCCATGGTTGATTCAACCGAATGCCTAGATATTTTAAAACAAAATT
GAGTATATATCTTATGTATTTGATAGTCACGCATATGTAGCATTTCCAGCTTGTAACCATATT
>F5F0GQA01BVPS6 rank=0020195 x=654.0 y=728.0 length=286
ACATTGTGGTACTGGCGAATAAATCATTCATCCATGAGCTGTTACACTGAGGGACCTTTCGAAGAGCCAAAGCTGCAGCC
TTGATGACAAGATCATTGATAGATATTTTCTTTCCACCAGAAGCATCCTGCAGCGGATTCAGTTCACCGCGCAATTTTAC
AAGTTTGTCAACATGTGCATCTACTGTCAAGTAGTAATGTGGAATGGTTTGCTTAGATGCTAGCAAGCGGTTTGCAGTAA
CCTTTCTTATCTGAGCATTTGGAATATCGACATAACCTAACCCTGG
>F5F0GQA01BGL24 rank=0020203 x=482.0 y=574.5 length=379
GGCCCTTAAGCTTTGAGGACGCCGATGAAGAAGTGACACATTACAGAAGATTCGGTCCAGAAGGTGCCCTCCGAGTATCC
GTGCAGAGTGAAATCGGCGTCAAAGAGCTTAAAGAAAAGTCCATCAGCTACTGACTTCTCAAATGTCTCGGATCAAAGCT
GCCGAGGCAGAGCATGAAATGCAGGAAGTTGGCATGCATTAGCGTTCCTTTGTGAAGTTGGAGAGTGAATACTTGCACAT
CTACGCTGGAAGTATATGTAAATCTTCTACTAAGGGTATGTTTGATCTAAGTGGCTAATGCAAACTGACTAAAATTTAGT
CACTTTAGAGGCAAAAAAGAAAAAGTACCGACTGCG
>F5F0GQA01B71RT rank=0020278 x=794.0 y=2663.0 length=125
ACGCGGGCTTTGAATGAATTCCGAGGCGGTATCAAAGGTTTTACTTGTTTCTTTTAAAAAAGAAAAAGTACCGACTGCG
>F5F0GQA01BY2T3 rank=0020356 x=692.5 y=1929.0 length=400
CTTGACTATTTCACATCAGGAGGCTGTGGTTTAACAAAGGCACAAGACAAGGAAATATTAGAAATGGCTCGAACAATCAG
GTCTGAAACTCCTCTATATGTGGCAGTGATGAACAAAAGCAATGTTGACTTGAAGGGTTGCTCTATTAGCCTTCCATCTA
TACTCATGAAACATGTTGGAAGGGTGTTTAAAGTCTGGATGGGACGCTTTTGTCGTTGCTCATCACGCGCAAGAGAGTGA
CATCATAGTTCTGATGATGATAACATTATGGCAGCATACACTACAAAACCAGCTAAACTTCAGAAGCTGCAATTGGACCA
TTGTGCAAAAAGAGCATGAAACTCATGAGGATCTTCAGGCACCTGTAGAGGTCAGGGTTGATCGGAGCACTGTCAATTCC
>F5F0GQA01ARBJW rank=0020361 x=194.0 y=170.0 length=403
CGCTTTCCTCAGATTATCAAGGGTCTCTTGGTGATATGCAGCATCCATCCATGAGAAATCGAACCGTGCGACTGACATTC
CAGCGGTGAGGCATTCCTGAATAACCTCGACAGAGTGCGACTTGGGCCCGAGCGTCCCAACGATCTTGGTGAGGGATGGG
AACACTTTTGGCTTGGCGGGGGAGAGGACGGAGGCGAGGCGGAGGGGCTCCTCCAGGAGCATGTGGCTGGCGCCCTGCAT
CTCCCTCCTCCTTCCAGAGCCTCGTGGAAGGTTCACGGCCCCTAGGGTTTTGCCTCGCGGCCTTGCCTGCTCGCGAGCCT
CCGATGCGATCGCCTCGCGGCTCGAGCAGGGGGAAGAGAAACGAGGAGGAGCCCCCGCGT
>F5F0GQA01A9Z7H rank=0020382 x=406.5 y=3579.0 length=319
GCGGGGTTCTGAGCTCTCTCTGTTTAGCGTAATTTGAACCAAAAACAGTAATATCAGCATAGATATAAGCAGTTAAGAAA
TTCACGCTGTTCTAGTATTATTTCCATTCATGTTCGTTCTGTTCTAAAATTCCCTATTGTCTGAAAAATCCGACTGATGC
TCTCCCCTGCCTGGCAGACCTGCTGAACCTGAAACCGGGCTCACCGGACTACGCCATCTTCGCCAACGCCTCCAAGCGTG
AGTTGCTCTCTCACCTGCCTGCATCTCGCCA
>F5F0GQA01B6YYB rank=0020392 x=782.0 y=1505.0 length=66
CAGCGGGACCTTGCCATGAACAAGTTCGACTGGGACCACCCGATGCACCTGCAGCCAACGAGCCC
>F5F0GQA01BEYAZ rank=0020401 x=463.5 y=921.0 length=131
GGTTCAGCGATTGCATTGGCGCTTCGGGTTCGCTCGTCGTAGTCGGATCGTGAGGGTCTACTTCCACCAAGTCGAATTTA
TCTCCACTCACCGAAAGATCGGGCACTCCAGTTCTATCAGTTCCGAAAAAG
>F5F0GQA01CHLXB rank=0020420 x=903.0 y=2221.5 length=220
CACAGTCGGTACTTTTTCTTTCTTGTAACAGGCTAATAGCCAACATCAATAATAAGCGACAGGCAAGAAACAAGTCTGAG
ATTTGTTACACGGCCTTGCAGTGCAGGCGCACAAGGTCCCATAGTCAATTTCGTTTTTAAACCTTTATGATACGTACCAT
GTGCGTTCTTGTTTCCCGCGT
>F5F0GQA01BN2DE rank=0020441 x=567.0 y=112.5 length=390
AATGGGATATATGCCTCCCGAATATATGATGGAAGGCATTGTGTCCAAGATGTACGACGTGTACAGCTTCGGTGTGATCC
TCCTTGAGACCATCAGCAGTATGTGCACATCTGAACCAGCTCTTCACCAAGCTTCGATTAAATGGGCTTGGGTAGCACGG
GAAGGTGGACGGATGGAGGAGTTGCTTGACCTGCCACTGTGCTCCGAGTCACAGCTTGCTGAGGTAAGAAGATGCTTGGA
GGTCGGGCTGCTGTGCACACAATCTGACCCAGCAGACCGGCCCACTATGCTGGATGCCATCGAAATGCTGGACGGCAAGA
AAGAGCTGCCGACCCAAAGCAACCAACTACATCAAAATTTGAAGAAACTGAAGCTCCATTGCACATTGAT
>F5F0GQA01BFJ79 rank=0020514 x=470.0 y=663.0 length=245
ACGCGGGTCAAAGGTTGAGATTTAACTTTCTTTTGTTTTTCAGAGGGGGACTATATACATCATATCTGTCCCATTATAAG
AGAAATGAATATTGAATAGAAGAACAAATCATTTTCCTGATGGGATTTTTACAGATTATTCTTCCAATCCAAGTGTTACG
GCTACAATTGATCTGCAAAAAAGAAAAAGTACCGACTGCGA
>F5F0GQA01CGK3F rank=0020525 x=891.0 y=3641.0 length=292
ACGCGGGGAGAGTTAGTGTAAGCCAAGTAGCTGATGAAAAATCGTCCATCAGGACATGAAGCTGGCTGAAGACAGCAGCC
AGCAAAAGACAATCGTCGTCAGTTCAGAAAGAAAGATGAATTTCCTTCAAAGATTTAGAAAGAATGCAAAGGACAAACCA
GTCACAGAAGGGAAAGACATTGTTAAAGAAAATAAACAAAAGCTCGGAAAGAAGCAAACCACAAGCATAAAGCAGAGGGA
CAGTGATGTGAAGTCAAGCAGGACGAGAG
>F5F0GQA01A94UE rank=0020528 x=408.5 y=1396.0 length=470
ACGCGGGGACCCTCGTCAGTCCCGCACCTCCACTCCGCAGGGGACCGTCGCGCGCCGACGGCCATGGGTTCGGCAGTTCG
GACTTCGGGTCATCGTCTCCGACCTCTTCGTTCTTGATTTGCTCTGATCTACTCTCTCTCTGGACCCTCGCTGCGCCGAC
CATTTTGCTCTGTTCTATTCAATCTGGATCTTAGTTCTTTGCTCTTTCAAAGCATCACTGCTCATATTTCCGAGTGCCTT
GCAGATTTTTTTTANCTTTCTTCTCTCGATCTCCTAGCAGCTTGGTTGTGTTTGAAAGGATTTATGGGTTTTATAAGCAG
AATAATCTGAAGTTCCATAGCCGATGTGGGTTATAGTACTATGTTCATATCTGTATATACCATGTTTATGACTTATTCAA
AAAAAGAAAAAAGTACCGACTGCG
>F5F0GQA01B8C7F rank=0020551 x=798.0 y=1097.5 length=303
CGCAGTCGGTACTTTTTCTTTTTGAGAATAAACATACTTTTGTACGTACCACTTGGTAGATGCTTGGAAATTCAAGTACA
GAGAAAGCTTCCCTGTCAGTAGGCGATAAGCATACAACCCTTCTGTACTAGCCCAAAGGAGGAGAGAATACACCGACCCT
GAGTCCCTGACACGCTCAAGCTACCACTCAAAACCCTCATTTGTGTGCTGCTAAAATCAGACTACAGCAGAGCTCGAGAT
GGTGATGTTCCCCGNGT
>F5F0GQA01A0405 rank=0020566 x=305.0 y=3623.0 length=313
AGTGTGTGTGCGCGCGTGCAAGAACACGTGAGCTTTTGACGACGCAGCCCACACTGTCTCACGCCTTTTTCTTCGTATTT
ATAACCCAAACTGATTACAAGTTAAGACTCCAATGCACTCAACCACTAAACTATTCTTTAGCCAGTAACACATGAACGGA
GCCACGGACACATGGCTGAACTTCATGATCCACATGAAGCAGTCACCTATCCTGGCCAGTGCCCAGGAGCCATGTCGCTG
ATGACATGCTCAACTCCTGATTATTCCTTGACTCGAATATCATCCCGCGT
>F5F0GQA01BMBJE rank=0020591 x=547.0 y=600.0 length=295
ACGCGGGGGTATTTCCTCGTCTGTGCCAGCTTGTACAAGAGTCGGGTCAAGTGATCCACCACCACCACGACGATCCACCG
AGCTAGGAAAATGGTCCGAGGAATTGAGACGGGAGGATTGGAGTCCGTTTAATCACGAGTGAATTGCATGCTAAATCGCT
AAATTTATTATGTGGTATCCAGATCTATAAAGTCTAAAAATGATCACGTTGATATTTAACTTTTCAAAAAAGAAAAAGTA
CCGACTGCG
>F5F0GQA01BM4AK rank=0020626 x=556.5 y=1002.0 length=252
ACGCGGGGGCGCACCCGCGCTCTGCCTGGCCACCACGGGGGTCAGCGCTCCCGATGCGCCGTCCAGCTTCCACGTCGAGT
TTCCGCAGAGTGGGGGGCTAGGACACCACAATGTACTATGCTTGGTGCCTTAACTAAACCTACTGATGAGTCGGTATTGA
AGAAGCTTTCCACTAGGTGGGAAAGGAAATTCGGGAAGAATTAATCAAGATCTTTTGTATTTGATATCT
>F5F0GQA01BVWJC rank=0020687 x=656.0 y=1254.5 length=416
CTCTGTCACTTAGTTGAGGTCATCTATAAACAAGAGAGCTCCTCCTTCCATATCTCCAACCAAACGCTGGACCTGACGCA
AGTAGTACCTCATATCTCCTCCTAGGCCTCTATATCACACCAGCACTCCCAATATTTCAGATTTGTGTGCCCAGCCCCAA
AAGAGCAGACAAATTAGTGTTACAATTCCATGAGAAAACCTATAGATTTCACGACTCTACTCGTGAATTGAACTTGGTCA
GAATCTTCAAAAGGATCAATTCCACTCACCTCCTTGAATTGATCCAATTGTCATTACTAAGTTCTAGTACTTTGCTTAGA
CGTATCCTGCTTGAAGAGCGGACTGTTAAGCACAACACCAGGCAGCACCCGTGAAAAATATCGCAGCTCCAAAATTATCA
AATACCACCCCCGCCG
>F5F0GQA01B8G0N rank=0020689 x=799.5 y=1941.5 length=159
CGCAGTCGGTACTTTTTNTTTTTATTTTTTTTTTTTTTTTTTTTTTTTTTTTTTTTTTTTTTTTNTTTTTNTTTTNTTTT
NTTTTNTTTTNTTTTAGTTTTAGTTAGTAGTAGTAGTAGTAGTAGTAGTAGTAGTA
>F5F0GQA01BE9IQ rank=0020700 x=466.0 y=3168.5 length=173
ACGCGGGAAGCAGTGGTATCAACGCAGAGTACGCGGGAAGCAGTGGTATCAAACGCAGAGTACGCGGGAAGCAGTGGTAT
CAAAACGCAGAGTACGCGGGAATCCCTTTGTGGCTCCGTTAACCAAAATAATCGATTTCTTGACGTGTTC
>F5F0GQA01A9L9O rank=0020739 x=402.0 y=1898.0 length=269
GGAGAGTTCTTTTGGTTTCAGCTTGTTCTTTTGGGTCACGGATGCTATGGCTGCTACGTGGCAATGTCAAAAGCTTGGTC
AGCTTATGTGTGGCACTTGGGTTGATGTTCTTTTGTGCAAAGATGATGACAAGTTGTTGCTTTTGTTGATGAGGGCTGTT
GTTTTGTTGCTTAACCAAAAAAAAAAAAAAAAAAAAAAAAAAAAAAAAAAAAAAAAAAAAAAAAAAAAANAAAAAAAANA
AANAAANAAANAANAANAANANANANANA
>F5F0GQA01BTMR3 rank=0020763 x=630.0 y=1793.0 length=481
ACGCGGGGAAAGCCGAGGAGGGCAGAACGACGCATACCGATTTGGAGATTCAGGGCATTGCATGTGAGGCTAAGAAAGCT
GTACAAGACTATGTCAAGAGTGCAAAGGAAGAGAATTCTGGATGAGAATTTTGGCAGCCTGCTGAAGCTTGCTTCTAGTA
GGATCCCAGCAGAGCTTGCAAGTTGGTTGACGGTTGAGTGTTTTGACCCCGAGAGCTCACAGCTGGTTCTACCTGGGAGG
GGCAGGATTGCAGTAACAGCTGATGTCGTATCTGATATCTTGGGGCTGCCAAACAGCGGGGATGAAGTGAAATACGAATT
CGATGTGGAGGCAGTCAACTTCATTCATGAGGAGTACGGCATTGGGAAGGGGTAGCACCTCACATTGATACGATCATGGA
TAGGGTGAGGGACAACAAAGAAGCTGATGATGACTTTTCAGGTCATGGCTTATGATTC
>F5F0GQA01CC35O rank=0020766 x=852.5 y=1466.0 length=186
TTCTGTAACAAAACGATTCGACTCGTCTCTCGTTTACCACCGTATTTTCCAATGGTAAACCCGTTACCAGTGTCTGTAGT
ACGATCGCTGCAGGGACAGTGAACCTCAATAAATCGTCATAANCTTTTCGCCGTTCGTTTCAAA
>F5F0GQA01AKPLA rank=0020768 x=118.0 y=3068.0 length=82
TAAGGGATACATATATATGTATATACATACATATATATGTATGTATATACATACATATAT
>F5F0GQA01CDNA8 rank=0020769 x=858.0 y=1714.0 length=386
TGGATGATAAGGGAGGTGGAACCCATCTTCCACTTCCTGTGATCATGATGTATGGTTCTGTCCTCCATCGTTGTAAAGTA
TCACCCTGAGCAAAGGAGTATAGCCCCCAAACATAATATGTGTGTTCTTTGGATTTAAGATCAAACAAGAAATCGAATAA
AGGATTTCCTCGCCCTCTCTCCATTACAGCTTGTTCAAAAGCGCATCCGCCATCAAGTACATGCAGAGCCATTGTGTCAA
TTACATGCCGAAGACGTCCATCATCAGGTGGAGCAACCACAATATCAGGAACATTTGGAGTAAGGACCAGCTCTGAGGTT
TGTGGTGTTACAGATGCAACAGCAGGCCCGCCAGGTCCAGAGAGCACGACTGTACCACCCTCCTTA
>F5F0GQA01BFHMA rank=0020782 x=469.0 y=1376.5 length=214
ATGAACTTACGCGTTGTTAATCTTGATATAGTCACACGGCCAATAACAGCTGAAGCAACGTCTTGTAAGCACATTTTTAC
ATTTTCCATTGAGCATTGGGGAATGCCAAACAAGACACCTCCCTAACTAGTATCAAAACAAGCGTAATAAACTGTACTAT
ACTAAACAGCTTTGCGATCTCTATGCACTATCCACCGTCGACCTCAACCAAGGG
>F5F0GQA01BEIHU rank=0020823 x=458.0 y=912.5 length=208
ACGCGGGGTTCACAAGTATTTTTTGGGGTTTTCTTAAGTTTCCGGTACTTTAGAACGCCGGCGGACACATGCACAATTGG
TGGTCAATTGCACATGTTTCGATCCCATTTTCAACTTCAGCTATACCNCGAAATGCAACAAAAAGAAAAAGTATCGACTG
CG
>F5F0GQA01A6G1K rank=0020865 x=366.0 y=2614.0 length=231
CATGGCTTCTCTGGCATCAGCTTATACTCTCCATGAGGCACAGGCTCCGTGTCAATATTTGTATAGCGAATGCTTACCTT
CAGGAATAACAATGTATAGCTAATGCATCTCAGTAGATACAGTAGAAATTGATGTCATGCAATCCTTTTCGTTCGGACCC
GCGATAACATTATAACAATATAATATAACTTCGACGACATATTTTGAATAAA
>F5F0GQA01AV5HM rank=0020866 x=249.5 y=312.0 length=100
ACGCGGGCCCCGATGCCCGTTTTCCAAATGGGTCACCTGCAGCAACGAAATGGCGCGAAACCACCCCAAACATGAG
>F5F0GQA01BF9LM rank=0020867 x=478.5 y=776.0 length=148
ACGCGGGAGAGGAAGCGCAGGGGCAGCGGGCCAGCGGCAGCGTAAAACGGGCTGGGGAAGATGAAGCGGGGAAGACCGGA
GAAAAAGAAAAAGTACCGACTG
>F5F0GQA01A4XH7 rank=0020896 x=349.0 y=269.0 length=452
TCTCCACATGTTCCAAGTGAAAAGAGTACATATTGGCTTTGAACTTGATTACTAATAATGCAGATGCTGTCAGTAGCTCA
GTGTAAGACTTCCAGCTTTGTATGACCGCCTAGTGCTTCCAGTTCTGTCAGCAACGTTATTTTGGGTTTTAGGCAGCCTT
GTATCACGCCCGCCATTGCTCTAGTTGCTGTATTTGGTCATAGCACTACTCCACCAGCAAGCATGATGGTGTACTGATAC
AGTGATACCACTTGCGCTCAATGCCGGTGGCAGACAGTGTCAACGTCCTCTGTGTCTCAAGTACATCCCTGCCTTCTCGA
ACAGGTACTGAGCAAAATTGTCAGTCTGAATAGAGACAATGCAGCTGAGCAGGCACAAGAATACCTTCACCGACCGAAAT
GAACCACTCTAGTACCCGTATGCCCGCGT
>F5F0GQA01B2IWV rank=0020901 x=731.0 y=2989.5 length=207
ACGCGGGAAGCAGTGGTATCAACGCAGAGTACGCGGTAAGCAGTGGTATCAACGCAGAGTACGCGGGAGGTAGAGAATAC
CTAGGGGCGCGAGATAACTCTCTCTAAGGAACTCGGCAAAATAGCCCGTACCTTACGGTGGAAGGGTAGGGCCCCACCGT
AGTTCTCTACCTACCCA
>F5F0GQA01B1ZW3 rank=0020915 x=725.0 y=2949.0 length=159
ACGCGGGAAGCAGTGGTATCAACGCAGAGTACGCGGGCTCTTATGATGTACTCAGTATAAATAAACCATATTCATATATG
GTATTGCCCAAAAAAGAAAAAGTACCGACTGCG
>F5F0GQA01B7ZV5 rank=0020939 x=794.5 y=227.0 length=132
CGCAGTCGGTACTTTTTCTTTTTGGTTAACGAACATGCCCAATCCACTACTTTGGGTCCGAAAACTCATGTTTGGGAGTG
GTTTCGCGCCATTTCGTTGCCGCCNCGTN
>F5F0GQA01BCIX3 rank=0020960 x=435.0 y=2393.0 length=216
CGCAGTCGGTACTTTTTCTTTTTGGTCAACGAACATGATCAATCAACAAATTTAAGTCGAAAACTACATGTTTGGGGTGG
TTTCGCGCAATTTCGTTGCCGCACGTCACCCATTTGGAAAAGAGGCATTTCGGTGTATACAAGGCATGAGTTTGTGCCAC
GGGAACCATTTTTTCTTTTTTCGCAACGAACCG
>F5F0GQA01B7DQB rank=0020966 x=787.0 y=177.5 length=314
ATCTACGAAGAGCAAAATCTATCACTACAAGATCTATTTAATTGAAGCAATCATGGATCCCTTTCAAAGTCGTTACGCTT
ACCATAGTGCTTATAAACTTAATCCACATGTCATGCGGGAGGCTGCAAGTTATTTTGTTGGAACATATGACTTCACATCT
TTTGCTAATGCTGCCCATAATGATCGTGAGCGCCGTCCCATCAAGAATATAACACGTTTTGACGTTACTGAAATGGGTGC
TGTCTTACAGCTTGAGGTTGAAGGCACTGGTTTTCTGTACAGACAAGTGAGGAACATGGTAGCTTTGCTGCTTC
>F5F0GQA01AVN5N rank=0020976 x=243.0 y=2425.0 length=110
CGCAGTCGGTACTTTTTCTTTTTTTTTTTTTTTTTTNTTTTTTTATTTTTTTATTTTTTATTTTTTTAACTTTTAACTAC
TACTACT
>F5F0GQA01CJ5Q5 rank=0020985 x=932.0 y=2447.5 length=139
ACGCGGGATCGCCATTTTGAACTACGAAGCGAGAATTGCAAATCGCGAACATAATCACGATTCTGCTGGTCAAAAAGAAA
AGTACCGACTGCG
>F5F0GQA01CHJBN rank=0021010 x=902.0 y=2945.0 length=58
ATGTATGTATATACATACATATATATGTATGTATATACATACACTATATATGTATGTA
>F5F0GQA01CGZ5H rank=0021013 x=896.0 y=2675.0 length=319
ACGCGGGAAGGACCTAAATACCTTCATGCATGGATCCATGCCTTCAGCTCTCGTGGATTGAAGATTTTACTAATCTAAAC
TCACTAGCAAACCCTACAGGAGGCAATCTTGGACATCTGTGAGGAAGGGGTGCAGTGGCAGTGCATCCAAGGGCCAACCG
ACCTAAGGGGAGCCGCATGACCACATGTGGAGTAGCTGTCCGGCCACCACATGGCTGCCCAACACAAAGGGGGCCGGTTG
GTCCCACTTGTAAGCCGCAAGTAGGCTTTCTTCACTCCTATATGAAAAGCATGAAC
>F5F0GQA01BXID8 rank=0021031 x=674.0 y=2510.0 length=128
CGCAGTCGGTACTTTTTTCTTTTTCTCTCTCGGCAAACCTGTCGTAGTATATTCTCTATCGAACAACACCGGAATCCCGC
GT
>F5F0GQA01CFDV8 rank=0021033 x=878.0 y=902.0 length=298
TCTTTGCCAACGTGTATAAACATGGATGAAAGATCCCCATGTTGCATCCAAGTACCCATCGCTCGATGCTGGCGGCATCC
GGCAAGTGAAGGGATGCATCAGGGTAGGGTGCAGTGCGCCGAGATAAGTCCTGACAGAAGACCAACTGCCGGGGAAATAA
TCCCTATGCTTGAAAAAGAAAGCAAGCCTGGATTCTGCAATGCGCTTTGTTCCGGTATCTGTGCCAAAGGGTAACGACAG
CTATGTGAAGCTTGCACTTTTTGTGGATATAGATTCACGTTGTGAAGAAAATACTTCC
>F5F0GQA01B3MOT rank=0021047 x=744.0 y=1291.5 length=358
GTTGAAATGGCCTGATATAGATGAATCCTGGGAATCCCTCACTTCTGGGATCACCCAGTTATTGACAGGGATCAGTGTCC
ACATTGTTGGTGATTCTACAGACATTAATGAGGCGGTTGCTAAAGAGATAGCTGATGGCATTGGGTGTGTGCTATTTGTC
TATTTCTTTCTTTGATTCAACTTCTATTCAATCTTCAATTAGGTAATATGCTGTGCAGATTGCATTCTAGGATGAACATT
GTCAGCACATGTAAAATATGAATTAGCAAACTTGATGTCTGGTAATATACTCATGAATTTTCTAGTAAAAAACAAA
>F5F0GQA01CHA6M rank=0021055 x=900.0 y=588.0 length=207
ACGCGGGGGGACAACATACATTCACATCTCACCATGCCAACCCCAATGATCCCGGCCTCTCCCGAACACTGTCAAGGATC
TGTGGCTTCCAAACACTAAAGAGTGGAACATTCCCCTTATTTCACAAATCTTTGACACTCAAGCAGTACAATCCATCTCT
GGCACCTCTGTAGTTCAAAAATCT
>F5F0GQA01BBIQD rank=0021093 x=424.0 y=515.0 length=84
GTATCAGCAGCACTGAAGCAAAGAGTTCTTCAGTTTTGTTTTTAGGGTTTTGTCGAAAGTGGCCCTATGAAGCTGCTGCT
CTAG
>F5F0GQA01B9R1I rank=0021113 x=814.0 y=1444.0 length=247
ACGCGGGAGCAAACAGGTGGCGGACAACGGCGGCAATCCGGCCAAGTGGCAGAGCGATTTCGCTGACGCGATGGTGAAGA
TGGGCAAAATCGGGGTCAAGACCAAGGCCAGCCCCGGCAGCGACCCTGCGGCTGTGGAGATCAGGAAGGTATGCTGGAAA
GTCAACAGCAAGTCTAATCGAGCACGTACCTCTAGTAGAGAGTACTGTCTGGTTAATTTGGTCGC
>F5F0GQA01B3JGW rank=0021150 x=743.5 y=1214.0 length=423
ACGCGGGACACAGGCATGGAGGTAGTTCCATATGCAACTCTGTGTGGTGTTACACTGATTATCGGATGGTTACTACACTG
GGCATACAAATGGATTAACCCCCAATACAATGGGATTCTTCCCCCTGGTTCTATGGGCTTCCCAATTGTTGGTGAGACCA
TGCAATTTTTCAAGACAAGCCCTTCCTTGGACATCCCAGATTTCTACAAATTAAGAATGAAAAGGTATGGTTGGGTTTTC
AAGACAAATTTGGTAGGACAAGACTTGGTTGTTTCTGCTGATCCAGAGGTGAACAAGTTCATCTTTCAGCAAGAGGGCAA
GTTGTTTCGGAGTTGGTACCCTGAAACAGCAAATTTGATCATTGGTAAGAAGAGCATCAATGAGTTTAATGGTGTTGTTC
>F5F0GQA01B4M8W rank=0021158 x=755.5 y=3614.0 length=302
CGCAGTCGGTCTTTTTTCTTTTTGTAAAAGGAACTGGCAGGTGTTCTACCATAGTACCATTCTTAGATTAATAAAGGAGG
GGAACAACAGCATCCATATAAACAAAATGGCTCGTTAATTTGTATATATATGGTACTATGCCATATATATGGCATCATAA
AGCTTATCGGTGGACACAAATAACTGTGTCCATATATACAAAATGGTTGTTAATTTGTCCTGTGTGTGTATATATATTTG
GTTGTGTTGCAGTGTTGCACTGTTGCCATTAGATTTGAT
>F5F0GQA01B7MQ2 rank=0021166 x=789.0 y=3676.0 length=131
ACGCGGGGCATCTTTAAATCAGTTCGTTTTTGTATGGTTGAGAAAAGCATTGACATGTAATTTTGTAGAGCATTGTAAAT
TAGTTAATGTTTATTTGGGTGAAATATC
>F5F0GQA01AUP4F rank=0021169 x=232.0 y=3373.0 length=87
CTCATAGCGTCCTGGTAGGCTTGCGAGCCGTGTGTAGTTAAGTTAGTTCTTGTCTTGGAGAGCTCCTGGCACTTCTCGAC
GGTGGG
>F5F0GQA01BJJVE rank=0021184 x=515.0 y=2504.0 length=174
TATACCAGCCTCTCTGGACGAGAGCTTCCCGAGGCTTCCGGATCCACAGAATGTTTTGATGGAGAGAGAATTGAGGAGCA
ACCCACTGCCACCTCATCAGACTGCTGTTGCTCCTATGCGTGGTCATTTTCACTCCAGTACTGGATCGGTTGGGCCATTG
TGTTCGCCCCGCCG
>F5F0GQA01BKWYJ rank=0021234 x=531.0 y=585.0 length=366
TTGTGTAGTGTAACCAGTTTGCTGCTGCATCTAGTAACTTGGCAGAAAATGATGTAAGAAAACACTACCATGCCCTCCTT
ATGTCTTTGTGTTAAAATACTTTTAATTAGATGATTTCTTCAGTTTTATAACTTGTTTGTTAGGTTCATGGACCTGGAGC
TGATATTGATACCCTTTGTGTTGGACCTTCATATGTGAACCGAGAGGAGGATTTCTTTGTCACGCTGCATGGCATATTAA
CAGAGAAGGAAGAAGTAACTGAATTGCAGCCTGTACCTGATGCTCACGTGCCTGTTTTGAAATTTAAATTTCGTGGGATA
TCGATTGACCTTCTCTACGCTAGCCTCTCTCTTTCAGTAATACCAG
>F5F0GQA01ALWZA rank=0021237 x=132.5 y=1956.0 length=252
CCAAAGTTACAGTAGCAGAAATGTACTCTGTGCTGATAAGAGATAACCGATACAAGGAGGCCATAGATTTTGCTTCCAGA
TATAATCTAGATAAGGATGAAGTTCTTAAAGCACGTTGGTTGCACTCTGATGGCAATACTCATGAGATAGATTCATACTT
AGCAAAAATTAAAGACCACAAATTTGTATTATCTGAATGTGTAAATAAAGTTGGGCCTACAGAAGCAGCTTTATGGGCTA
CTAAA
>F5F0GQA01BHN1T rank=0021256 x=494.0 y=623.0 length=236
ACGCGGGGAGCGCGGTAGAGAAGGGCGGGTCGTCGTACGACGATGTCGGGCGGTTCATGGATGAATTGATGGCGCGTAGG
AGCTCCAATGTCTAAACGGTGGAAGCACACCTCCAAAGTGGGAGACGCTGGTTTCAGCACGTGAGGGAAACCAGTGTATA
TGGCAAAACAGTCTATAGAGATGGGATCTACAGCAGTCGGCAGGTAGTCCATTG
>F5F0GQA01CDHTE rank=0021268 x=856.0 y=2784.0 length=145
CGAGGTCGGTACTTTTTCTTTTTCTGCATCAACATTTTATTACAGTACAAGCTAGCACCGTGCATCCATCGGATTAGTAG
TACATGGCTCTCCCGCGT
>F5F0GQA01BJCS1 rank=0021288 x=513.0 y=1539.0 length=94
ACGCGGGGTTGTTGCGTCTGGTTAAGAGTAGCTGAAGTTCAAAAGCAGCAATATCTGAATTTTTTTCTTAT
>F5F0GQA01BOV00 rank=0021290 x=576.0 y=1682.0 length=87
GAGAAACTGAAACTGAAACTGAACAGCCAGCAGAAAGGCTTCAGGCTGCAGTTGTTGTATGTAAAAAAAAAAAAAAAANA
AAAAAAG
>F5F0GQA01BC12R rank=0021296 x=441.0 y=2609.0 length=82
TACGCGGGCGAGAACCTCGCCGACCACCTCGCCGACCCAGTCAACAACAACGCCTGGG
>F5F0GQA01CKVS5 rank=0021301 x=940.5 y=3447.0 length=206
CCGATGGATTCCGTGGCTGCGCCGGAAATCATATCTGCTAATTTGGCGCGTGTTGTGGACAAGTTCTCAGATGACGACAC
AGACACTGAACTTGATTTGGATAGCCCGACAGAGGGCTTTGCGTCCATTGCAGATGCTATTGAGGATATACGGCAAGGAA
AACTTGTGATCGTTGTTGATGATGAATCGAGGGAAAATGAAGGAGA
>F5F0GQA01CFQ78 rank=0021350 x=882.0 y=1798.0 length=254
AAACTCGATGGTTCGCGGGATTCTGCAATTCACACCAGGTATCGCATTTTGCTACGTTCTTCATCGATGCGAGAGCCGAG
ATATCCGTTGCCGAGAGTCGTGTGCCCGCGTACTCTGCGTTGATACCACTGCTTTCCGCGTACTCTGCGTTGATACCACT
GCTTCCCGCGTACTCTGCGTTGATACCACTGCTTCCCGCGTACTCTGCGTTGATACCACTGCTTCCCGCGT
>F5F0GQA01BX2PC rank=0021359 x=681.0 y=158.5 length=127
ACGCGGGTGCGTATAAGGCATGGGCTTGTGCCACCGGAACCATTTCTACTTTTTTCGCAACAAACATGCCCAATCCACTA
TTTTAGTTCGACAAACTCATTGTT
>F5F0GQA01B8SP7 rank=0021373 x=803.0 y=733.0 length=180
TTACCGTACCCGTGTCCTGCTTTCTACAACTNTCATTGTTGCCAGATTGTGTTGGTGTCTGCTGTCCATTGAGGCTGCTG
TCACTCACTGCAGATAAGTCTTGGCGAGACTGCTCAGATTTTGTTTGATGAGGAGTCCCTATCAGAGTTGCTATGAACTA
ACTGCTTCATTGAATAACCA
>F5F0GQA01BPA0V rank=0021376 x=581.0 y=637.0 length=303
TCGGCTGAAGATGAACTGGGAGACCTTGCCACTGCTAATGAACCAAAAATGCCCTCCTTGACGAATTCGATCACTCTAGA
GGACCTCAGTTCCAGTAACCGTTTTCGTCCTCGAAGATCATGAAGCTGCTAGTCCACGAATTCAGCTCAGGATATGCGCC
GTGGTAGTCAGAGGAGGGATGCCACTCACTGTTGGAGGCCCTGAGCTCCTTCTCAGGCTCCACCTCCGCAAAGGTCACGC
GCTTGCTGATCTTCTTTGGTGTTTGTTCCTTTGGATCTTTCAGCATTTCCTGTTCTTTTGAAT
>F5F0GQA01BALT0 rank=0021401 x=413.0 y=2934.0 length=71
ATGTATGTATATACATACATACATATATATGTATGTATATACACTACATATATATGTATGTATATACTGTA
>F5F0GQA01BCMRW rank=0021420 x=436.0 y=3258.0 length=81
TACGCGGGCGATGTCCGTTTTCCAAATGGGTCACGTGCAGCAACGAAATGGCGCGAAA
>F5F0GQA01BUV47 rank=0021440 x=644.0 y=3241.5 length=170
ACGCGGGAAGCAGTGGCATGTGACTTGACACTACAATTTGCTTTTAATTCAGAGTGTTTTAAATTTCTAAATACCTCTTT
ATCTTGCTTGTGCTTGCTATTTTTTGTTAGTGACAAAAGACATAAATACTGGTTATATCATGTAGGT
>F5F0GQA01BK4X3 rank=0021450 x=533.0 y=2745.0 length=130
ACGCGGGGTACCTTATAATACACACCTCTTTTTGGTATAATAAAAAAAAAAAAAAAAAAAAAAAAAAAAAAAAANAAAAA
AANAAAAAAAGAAAAAAAGAAAAAACG
>F5F0GQA01BHQR6 rank=0021481 x=495.0 y=68.5 length=91
GTCCAAATAGCTCATTGTTGTCAGCATGAGATTGATGAATAATTGAGATATAAATTTGGCCAAGGCCAAA
>F5F0GQA01BDOBJ rank=0021572 x=448.0 y=2765.0 length=184
ACGCGGAAAGCAGTGGTATCAACGCAGAGTACGCGGAAAGCAGTGGTATCAACGCAGAGTACGCGGTAAGCAGTGGTATC
AACGCAGAGTACGCGGGGGCTGACACTGTTGGAGCACCTTACATACATTCGAAGCTAAGCAAGTGGGCTGAAACTTATGG
T
>F5F0GQA01ASCCE rank=0021589 x=205.0 y=2796.5 length=92
AGGGATACATATATATGTATATACATACATATATATGTATGTATATACATAATATAATGTAGTATTACA
>F5F0GQA01A5C96 rank=0021593 x=354.5 y=236.0 length=207
ACGCGGGGCTTTGCTCTTAAGGTTACCAAGCAAAACAAGATGACATCATCAAAGCTGCTTTCCATGCTCATGTGCTGCTG
CATTTTATAAATGCATCACACGCAAGGAGGCTGAAGCAAAAGCAGAAGCAGGCGAACCCTGACCGATCGGATTATGGAAA
TTTGTACTCAAGAAACATGGATTT
>F5F0GQA01CDRF7 rank=0021599 x=859.5 y=2981.0 length=115
ACGCGGGAAGCAGTGGTATCAACGTAGAGTACGCGGGCTCTACCGTACTTGCAGGGGGCAGAGCTTAATTAAGCCCCTTG
TAGATCCTCAAA
>F5F0GQA01B65RC rank=0021602 x=784.0 y=2134.5 length=328
CTCATCTCTCAGCACTCCCTTGTAGACCTTTCCAAAGCCTCCGACTCCAATGACCCAGTTCTCATCAAAATTGTTTGTTG
CTTCCTGGAGCACACTGAAGGCAAAGCGGTATCCATAGCTTCCATTCAGCCCTGATGTGAGAGTAGTACCATAAGATGTC
CTGCTTCCTGTACTGAGAGAGGTGAGCCCGTTGATAGAGAAAGGCATCCAAGTCTTAGAGTGCTGCTTTTCCAGAGTCTT
TTTCCTCCGGCAAACAAGTAGAAGCACAACAACAATTATCGGCAGCCCAACACCTCCAAGGGCTGCGCCAAGAATCACAC
CC
>F5F0GQA01BXBHY rank=0021616 x=672.0 y=1764.0 length=156
CGCAGTCGGTACTTTTTCTTTTTATTCCAACCATTTATCTCACCTTTTATTTCAAACTTCACTCACTTCTACACAGTGTC
TACAATATGTGTACAATGTTTTGCACTCCCTAGTGACAATAGCCTAAACATGA
>F5F0GQA01BLT29 rank=0021699 x=541.0 y=2563.0 length=146
ACGCGGGTGCCATTGGCAGTAGATAGAAACGAAAGTGATTATGCCGTGCGCTTTTGCTAAAATAAAACAACCTTTTGAAA
AAGAAAAAGTACCGACTGCG
>F5F0GQA01A0KLX rank=0021710 x=299.0 y=1731.5 length=93
ACTGTTCTGTAATAAAGACAAAACTGGGTGCCCATACGCATTATCATGGGTGCTGAGATGGACTGCTGTG
>F5F0GQA01CEB4E rank=0021713 x=866.0 y=1100.0 length=393
TTTTCTTGCCAATTGTGGCTATCACTCTATATCCCCACATTTGTTAAGACCTGCAACAATCCCAAAACCACCCCAAGCAA
GAATTTCAGTAGGTATGACTATCTCAGCGCTGCTTGACACACCTTGAAGAATGGACAAAGCTGCAGCCAGGGGCCCAATG
GCATTGGAGACGTCATTGCCTCCATGAGCAAATGACATGAAGCATGCTGATAAGACTTGCATGTAACCAAATACACTATA
CACGATCTGCAATTGAGCTCCTTTAGGGCCAGCAATGTCCGAAAGAAATCCAACCTGCTGACCATCTGACTTCTCAGTAG
ATGCTAGCTTTTCAGCTTCTGAAGACAGTAGCTCACCCAGCTGTTTTGGATCACTCCCGCGTACTCTGCGTTG
>F5F0GQA01A62TW rank=0021715 x=373.5 y=2178.0 length=222
TGCTATACGATGACGGAGATGTAGAAGTGCTGAACTTGGCTAATGAGAAGTGGACAGTGATTGAAAGTAATGATCCATTA
CCGAAGAAGAAAAAGAAGGATCATCTTGGGACAAATCAAGGAAGAGCACAGGAGAGGGCTAGCAGCAGCAAGTCTCCGCT
TAGCCAACAGAAGTCAAAAAAGAAAAAGTACCAACTGCG
>F5F0GQA01BCTVD rank=0021750 x=439.0 y=167.0 length=147
ACGCGGGAGGACTGAATTATCATGTTATAACAATGAGGCCATCTTGGGTCGTGTGTACCAATGTGGTGCTCTTAAGANAT
TTCAGCTGTAAA
>F5F0GQA01BIPYW rank=0021758 x=506.5 y=614.0 length=80
TACGCGGGAAAGTACTGTGTGTTTGGACTAAA
>F5F0GQA01BA0HM rank=0021770 x=418.0 y=1448.0 length=147
ACGCGGGGACGGCCTACCTCTACGTGACGAGCTGGCCCCGAAATTTCCCCATCGCTGCGTGCCCTCCACGCATCGTCTAC
CAAAAAGAAAAGTAACCGCTGCG
>F5F0GQA01B9YT7 rank=0021772 x=816.0 y=2061.5 length=110
TGCATACAAGGCATGAGCTTGTGCCACCGGAACCATTTTCTTCTTTTTTCGCAACGAACATGCCAAATCCACTACTTTGG
GTCCAAAACTCATGTTTGGGGAGGTTTCGC
>F5F0GQA01CAL5V rank=0021792 x=823.0 y=3617.5 length=329
AGATTTGAAAGTATATAATTGAAACTTCTATGAAGTACCGACATATAAGCCATGTATATTATTGACCATGTTTTTGTATG
ATACTCTTTGCAGGATGACACCTATAATAAATAAATATGGAGGATATACATGGGTGGAAGGATGGCCTCGAAGGATATTA
GAGGAGATTTCACGCTCTTTTGTGTTATATATATAATCGATTCAAATATGTAGTTATGTGCTTCTACACCTGAATATTGT
GATAAAATGAAACTTCCACAATACATGTTTGAACTTTCTCACAAAAAAGAAAAAGTACCGACTGCG
>F5F0GQA01AOY5U rank=0021794 x=167.0 y=1392.0 length=175
ACGCGGGGCAGGTCCAGAGCTGCAACTATATATCTAGCAGCTAGAGGATTTGTTAGGCGGCAATGCTTGCCAAGATGGGT
GGCAGCGCCAAGGCCTACGCTGGCCGTCGTTCTCATCAGGCTCATGTACTCCGGCATGCATGTCATGAGCAA
>F5F0GQA01BLLV3 rank=0021799 x=539.5 y=129.5 length=74
TACCGGGGCTCCAAATCCTGCCGTATTTGCTCCTCACGCCACGTGCCGATTA
>F5F0GQA01BV61P rank=0021801 x=659.0 y=2587.0 length=110
ACGCGGGGTAGTGGTTGGGCATATTCGTTGCGAAAAAAGAAGAAATGGTTCTGGTGGCAACAAACTCATGCCTCGTATGC
CACCC
>F5F0GQA01BS82O rank=0021803 x=626.0 y=414.0 length=339
TCGTTCCGTGCTAGGAAACCAGCAGTGATCAATGTTATCATCGATCCTTATGCTGGTGCAGAGAGCGGTCGAATGCAGCA
CAAGAACTGAGGGTGCTTGTGTGTACCTTATCGTAGCAGGATTCCTTACAGATGCGAGATGCTCGGTTGAAACTGAAGTG
GCCATTGAAGGTATTTTAGCTTCACTTCCCTTGAAATAAGGATGCTCGTATTGTAGTAATCTTCTCCTGCGGCATGTATA
TGTACTAGGGCAATTCCATGCGAAAACCACCGGCAAGTTTTCATAGCTCCCATATTGGCAAAGGCAGTTTAAAATGCAAA
AAAGAAAAAGTACCGACTG
>F5F0GQA01A0NG5 rank=0021822 x=300.5 y=1351.0 length=191
ACGCGGGCTGCAGTACGTGTTGCTTATATCAAACAAACAAACTATATAAATCACACGATTATGGACCTTGGCTCCCCTGC
GATATTGCTGATTTATTATACAGTTTTTATTATATGTCTAATATAATACGGAGAAGAGGATAACCCACTCATTCTTAATT
TCTTACAC
>F5F0GQA01CF7OQ rank=0021841 x=887.0 y=2648.5 length=252
AGTGACTAGGATCCGCATATTGTTGGATCTGAAGTAGGAGCATAATCCTTTTTGCTGTCCTGTTTTAGACAATCACGAGA
CAGACAGAGATACAGCAGCGGAACGCAACTTCACGCCGTCGTCACCCCATTTCATCTCTGGAGCAGTAGCACCGGCAATG
TATGTCTTCCCACTATTCACAGTAGCCATTAAAGCAACATGTTGTTTGTCCAGACCAAATTCCCTGCGT
>F5F0GQA01BU3Y5 rank=0021856 x=647.0 y=1103.0 length=80
TACGCGGGATGCCTCAGCCCGAAATTCCGTCACATTTCACAATTTTCGAATCCGTGAC
>F5F0GQA01AN5T8 rank=0021885 x=158.5 y=254.0 length=339
TATGAGCGCAAATTTAGAGATGTCTTGTTTTGGCGTTCCTTCTGACCCGTATCCATACATGTTGATGCTATTGTTGCGTT
GTTCATCCAGGATCCTGACTCTCGTCACTCATGTCTACTGAAGCCCGCGAAGAATACCTCTGCTTTCTTTCTTGCTACTT
CTGGTTCATATACTGTGTAAAACTACGCGATTTCACTTGACACAAGTGGGGTCGCTGGATTTCTGGTGCTGGTAGTCCCT
TGAGCGTGAAGCAGTTGCTGTGGTTGGTCTAATCGTCAGGAGTGAACTCCAGGTAAAAAGAAAAGTACCGACTGCG
>F5F0GQA01BH5SS rank=0021896 x=499.0 y=3146.0 length=65
ATTGTGTACATGTAGCAGTAGCCAACCTTGGTGATCTGAAGAGGATTGTCCATGAGAAACTTTTA
>F5F0GQA01AQQT3 rank=0021915 x=187.0 y=1993.0 length=105
ACGCGGGAAGCAGTTGGTTTTATTTTCTTTTAACGTTTTCTTTTAGTTTAGTTTTACGTTCGGGTTAAGTCAGGTGGTAT
CAA
>F5F0GQA01BTCH6 rank=0021920 x=627.0 y=764.0 length=446
CGATGATATTGCAAATATCTTATATATGTTACTTGTTAAACTGAGGCTTAATTTCCTGCGCTGGAGAGTGAACAAGTGCT
ATATTTAAATCAGCACACAGGTACAAGTATAAACCTAAATGAAATTAACCGAGCAAGGCTGAAAGGAGGGAACACCTTCA
GCTTGCCAACACATTAAAAACATGTCACTGTATACCTAGTGCAGTATTGGATTGCAACAGTTTATATTGATCGAACGGGA
TCAACTATAGTTTTCAAGATAAGAGAAACTAGATTAGTCTGATCATTTTTTTGAGGAAGCTAGCCAGAATTATTTTGTAT
TAAACTGAATAGCAAGACAACGATTTGCTGGTCTGGTAGGTAGATAAATGTCAACTAGTGTGTGTGTGGCCGTGTGGGCA
TACAGGTTGCATAACCCCCGCGT
>F5F0GQA01BPA6R rank=0021944 x=581.0 y=849.0 length=189
ACGCGGGGTATAAGTGTGGCACTAGTAGAAAATGTAGGATGATAAGCAAACTGTTAGTGACCTTATTTGTGTCTCGTTGC
ATTTTGTGCCATGTTTCCCTCTCAGCTGGATGTTTCTGAAATGAATGTTTGCCGTAAGAAAAAAAAAAAAANAAAAANAA
AAAAAG
>F5F0GQA01CID14 rank=0021946 x=912.5 y=1818.0 length=410
CTGCTGCAGGAAGCAAAGCGTTGGAATTAACAACAGGAAGTGGTTTGCAGATGATGACCATTCATAGTAAAAGCTTGATC
CTCATGCTTTCATATCTGCACACCCTTTAAAGTAAAAGATGTCAGAAGAGAAGGCCGCTTGCCTAGCTGTGCTGCAGTGG
TTAGCAAGAGTGCATATGACAAAAAATGTTGAGGTAGAGGTTATGGGTAAGATAGTAACTTGGATGGTAACGGCAAGGCA
AACTGTAGGCGGAATGATCACTTGTGTCTAAATTACCTTCATTGATTATCACCTAAGATACTGCTGGTGCATCAAATCAT
CAAATATTTCCTTGTAAACAACACTGTGTGTGGTCTGTCTATGTTCAGCAGGGACATTCTCGATCAAAACACGTAGACCA
TCAAGAGATG
>F5F0GQA01BNB4K rank=0021949 x=558.0 y=2962.0 length=86
GCATCCGCTACCTGCTGCTGCTCGCCGTTCCAGTTGAACATCCTGCTCAGGTGGCGGCCGCCGTCGCGGGAGCCGCCCAC
CCGACG
>F5F0GQA01BJ4O4 rank=0021969 x=522.0 y=822.0 length=122
ACGCGGGCATGCGGCAACGAAATGGCGCGAAAGCACCCCAAACGTGAGTTTGGGACCTAAAGTAGTGGATTGGGCAAGTT
CGTGCGAAAAAAGAAAAGT
>F5F0GQA01ALCY9 rank=0021995 x=126.5 y=611.0 length=100
CGCAGTCGGTACTTTTTTCTTTTTTCTTTTTTTTTTTTTTTTTNTTTTTTTTNTTTTTTTATTTTTATTTATATATA
>F5F0GQA01BRHC0 rank=0022040 x=605.5 y=3858.0 length=82
TACGCGGGTTGGCCCATTAATAGGATCGGCCAAATTCCGATGTCAACACATGCCCNCCTT
>F5F0GQA01A0WN5 rank=0022042 x=303.0 y=979.5 length=344
ACGCGGGATTCTACATTGGCATCTTTTATATGAATGGAAGACATAAGGAGCAAGATTGGTAATCTGGCTAAGCCTGGTTC
AGATTAGAAAATGGCCTGTGTTGCCAAGTGGCCTGCCATTCTTTGGGAGAAGCTAATGAGAAGAACATGTTTAGTACATG
AGCAGTTCCAGTAGGGATATTGCCTATTTTGAATTTTTGACGGGTGATGCAATGTAAAATGGTTTCNCCTTTTTGTTTAT
TAGTACATAAGAACTCAAATTGTGTAGTAAAAAAAAAAAAAAAAAAAAAANAAAAAAAAGAAAAAAAAAAGTAAACCGAA
C
>F5F0GQA01CBIY7 rank=0022044 x=834.5 y=1089.5 length=146
CTCATGGTTACTGTATAACTTGGAGAATTTTTGTAACAACTGTACTAAGCAATAGGCAAAAGGTTGTGGGAACTTTTTAA
AACAATTGGATTATCACTGTGGTTATTATCTTT
>F5F0GQA01AWF6S rank=0022059 x=252.0 y=1890.0 length=123
CGCAGTCGGACTTTTTCTTTTTGTACGACACAAATAGAAGAGACTCTGTCCAGGCTCCTTAGTATCTGTGGGAAGATAAT
CTGTAAACCTAGTACCGATC
>F5F0GQA01BN269 rank=0022060 x=567.0 y=1187.0 length=481
CAGGTTGTCAACTAGGGCAAGGAAACGCCATGATGATACGAAGGTGAGCGGAGCGCAGGCGCAGCGGGGCGAGCGTGTGC
GCCGGCGTGCTTGCGCGTAAGATCATCCCAGCCGTTAGGAATTACTGTTTCTCCACTGTTCCAACTATCTTTTATCCGTC
TACGGTATCGCTATCGTGTATATCCAATATTTTTAGACAAAATTTGGGATAGCCTAAGGCCATCCCTAACCATAGACTAA
AATCTTTGTCTATAGGACCATCCTCAATGGTTTGCTAAAAAAAAACTTGCCTATACACTGTTTCTCCACTATTTCAACCA
CTTCCTGTCCACAGCAGCGCTACAGTGTCAAAACAGTGTAGAGTCAACCACTTCATTCATCCTCATTGGGAGCGGTCTAA
CACTATTCTTCTATTGTTCTAAGACTGGGCTCACCGGTGAGCTTATACAACCCCGCGT
>F5F0GQA01CHJMC rank=0022080 x=902.0 y=3330.0 length=54
CCAGAAAGTTCGCAGAGCCAAATAGTTCTGTCGAATATATCTGCTTTCCCNCCT
>F5F0GQA01BWACS rank=0022086 x=660.0 y=2778.0 length=109
CGCAGTCGGTACTTTTTCTTTTGTTAAGTACTTTTACTTAAGAATAATAGAACAATTTCTTTAGTCATAAAATTAAACTA
ATGGTA
>F5F0GQA01BUKX2 rank=0022111 x=641.0 y=1016.5 length=141
CGCGGAAGTCGGTACTTTTTCTTTTTATTTTATTTAAAAAAAGAAAAAAACCTTAAAAAAACTTTAAAAAAAATAAAAAA
TAAAAACTAAAAGTTTAAATAACTAAACTTAAATAACT
>F5F0GQA01BVKR2 rank=0022165 x=652.0 y=2400.0 length=373
AATTGATGAGCCTAACGGCCGTGAAAGGATAATCATCGTGGAAGAAGCCCTGCAAGGGAACGAGATAGGGACCGGGATCG
AGACAGGAAACATGAAAGGCATCACAGGGACCGAGATTATGATAGAGACCAGGATTATGATGATAGGGACTATGGGAGAG
GAAGGGAAAGAGATCGAGATAGAGACCGTGAAAGGGACAGAAACCGAGATCGAGATCGAGATCAAGATCGTCACCGTCTG
CGAGACGATGGCTACAGTCAGGACAGGGAGAGGGATGGTAGGGAAAGGGAACGGCGAGACAGAGACCGTGGCAGGAACAG
GAGCCGCTCAAGGAGCAGGGATCGACGAGACAGAGACCGTGAAGATGGAGAGT
>F5F0GQA01AQYCP rank=0022178 x=189.0 y=3543.0 length=62
ATTGGCATGTTTGCTGCATAGAAAAGAAAGGTTCAAGCGGAACAAAGGAATGCATCAAATGN
>F5F0GQA01ANCMO rank=0022212 x=148.0 y=3358.0 length=354
AGATTTATTTTCTGCAAGTATTCTTATCCACTTCCTCTGCTTGGTAATATGTACGTAACTTTATCCAATGCTCCTGCCTT
TATTAAAACCCAAATGAGTGTCATAACCTTTACACAGAATGTTCAATGCATACGCATTTCATAGAACTTCACAAAATCCT
GATATGATATGTGCAAATGAACTCCCCTGTGTTTGAAATTCAGCCAGCACTATCAACAGTGAAACATATACATAAACTTT
GTGCTCATAATGAAGGGGAAAGGTAATTCGGCTCAGCACCAACACCCTCACATGACTCTAGCCGTACCACATCCATATAT
CCAGACGTCTCAAAACATGAACAAGACAATAACC
>F5F0GQA01A7LDS rank=0022262 x=379.0 y=1646.0 length=52
ATACATATATATGTATATACATACATATATATGTATGTANATATGTATCCTA
>F5F0GQA01B1YED rank=0022351 x=725.0 y=979.5 length=161
CGCACAGCACCTAGTATCCATCGTTTACGGCTAGGACTACTGGGGTCTCTAATCCCATTTGCTGCCCTAGCTTTCGTCTC
TCAGTGTCAGTGTCGGCCCAGCAGAGTGCTTTCGCCGTTGGTGTTCTTTCCGATTCAN
>F5F0GQA01BGPDJ rank=0022402 x=483.0 y=741.0 length=248
ATGGTTACTTGGCGTGGAGGGATAAACTGGGCAGCACCGTTCTGTGGGACTTGGTCTAATGTTCGCAATTGGGCATAGCT
AAAACTTTGGATAAGAACCGCTGCTCCAAAGACATTTTTGAAATATTATATTTATAGACGAAGGGAGTATGAATTAAGTC
TCCATTTTTTAAATAACTCATTTTACTAAGTAAA
>F5F0GQA01BUO7G rank=0022433 x=642.0 y=2442.0 length=109
ACGCGGGGTCCGGTCGCCGTTGCGGGCTCCTGCTCCTCCTCTGCCACCGCCTCCCACTCNCGCCGACGGCCGGACGGGCG
GGCGGA
>F5F0GQA01AKHX7 rank=0022449 x=116.0 y=1357.0 length=274
TACTGCTACGGCAGTGGATGACGGGGAACCAGACAACGGAGCTTGACAGGTGGGGACGGGCAGGCGGCGGCGGCCGCGGG
GAACAGCGCCGCGGCTAGGAACGGAGAGGGGGAGGGAGGGCAGGCCGCCTGTAGGGAGACACTCAAGGCGGAGGGAGGCG
ACGGCCGACGGCACAGCTCAGAGATGGGAGGAGGCTGGGAACCTGTCTGGGAGACGGCGGCGCTTGCTGCCGCGGCGGAA
AACCCCCGCGT
>F5F0GQA01BUCLV rank=0022460 x=638.0 y=2497.0 length=361
ACGCGGGCGGCCGGGTGCAACGACTGCTTGCACTGGTGCATGCCCGGGCCCGTGGACACGTTTAACCAGATACTGCTCCA
GACCATCCTCCGCTGATCATCAGACGTGTGGTACTACGTACTCCGTAATACGTATGTGCTCTCGTGTTCAGTTTATAACT
ACTCTCTGCATGCGAAATCGATGTGGATGTATATATAAATATACACGAGCAATACAAAGCCTGTAAAACGTATACTTTTT
GTGGGGAAATTTTGTTTTCAAATTTAAATGCAAATATATACTGTTTTCTTCTAAAAAAGAAAAAGTACCGACTGCG
>F5F0GQA01BLGXO rank=0022463 x=537.0 y=1898.0 length=359
CGCAGTCGGTACTTTTTTCTTTTTGGCTACTGCAAACAATTTATTCAGCATTTCTCGATACCATTTTCGAACCACCACCA
CATTGCCAGCGACGGCAAAAATCAACACCCTGCTTAAAAAAACGGGAAGGATGTTTGCAGATCGGATACATCAGATTAGC
AAAACGCCAAAACCTTTTATCTGAAAAAAAATTACTCCCACAGGTTGAGGTCCCTAGATCTGAAGGTTGGAGGGGCAGCG
CCTATTGTCTCCTGATCTTAACCTTCAGAGTCCATTGTAGCTTGCCTTCTGGGCGTGGTATGTCCCCCCGCGT
>F5F0GQA01B4JLT rank=0022471 x=754.0 y=2991.5 length=456
TTTCGACATCCATGGAGTCTGACACAAGCACATTTCCAGAAGACGGATGAGCATCTCCACCAGATGCAAGAATAGCAGAA
TAACGAAGAAGCCCACGAGCACCATTTCTCTGATAAACAGCACCAGCATCAATCCATTCAAGCAACCTTGTTGGTGCATC
TTTCCTATTTGAACCAGGAGAAGATGAATGCAGAGCCTTGTGTAGATCAACAGCAAATCCAATCCACGATTTAAGTGATG
AAGCAGTTGAATCAAACCTGAGAACGAAAGGACTGAGAAGATTCTACACCATTCGTAGCCATGACTGAATCAAGATCCTT
ATACGAAGACAGAGATCTCAATAGAACTGATATTGCCTCAGGGAAGTACCCAAGAGCTAATAATGCTTGCCGACCAGAAT
CAGACCTTGAAATGGCACAAAGTTCCCCCGCGT
>F5F0GQA01BFE0G rank=0022483 x=468.0 y=2094.0 length=456
AGATGGCATAGCTGAATCCCAGGCTCCCAGCAGCGAACGAAAGGCTGAAGACGTGAAGCAGCTGATTTCCGACGGAGCAC
AAACAATGGAGATGCTGCAGGAACCTCTGCACACAAAAGTTAGTGATCAAAGGGAGCGTCGATGCCACAACAAAGAAGAT
CAAAAGGAGGGTAACCGGTTTGAGTGACATGGCTTGAAGCTGATCCGCCGGCGCCGACAGGCCGAGCCACGGTCCGCCAG
ATGCGGAGCTGCCAGCGGCGCTGAGGTCTGACCGCCAGATGCTCACGCACGCGAGCCGAAAGATGATCTGAAGCTGAGCC
GGTCGCAAGGACGAGGCGGGCGAGGGACACGCATGCCAAGACGGGGAGAAATCGCCGGCGGGGAAGAGGAGCAGGCGAAG
AGGAACTGAAAAAAAATCTGGGGGTCCCCGCGT
>F5F0GQA01BEW6E rank=0022498 x=462.5 y=3556.0 length=168
ACGCGGGACAAGCCCAACGTACAAAAGTTAAGCCTCCTCTTCTTTCTTGTTCCTCGACCGTACCTCTAGCAGTGTGTGTG
TGCTGCATCTGCATGCCCTTTAATTTTAATCTGTAGTTTTTCTTTTCTTTTAAAAAAAGAAA
>F5F0GQA01B2GW9 rank=0022509 x=731.0 y=411.0 length=119
ACGCGGGGCGTGAGGTCTATTTGGGTCGTGCTTCTGCTGACCTCGGAGCAGAGCAAAAGAAAAGTAACCGACTGCG
>F5F0GQA01BM18K rank=0022523 x=555.0 y=2434.0 length=347
CGCAGTCGGTACTTTTTCTTTTGGTAGGGAAGGTAGCTGCATCTATCAATGATACAAAACCAGACTACAATAGCATTAGT
GCCGCAAATTTGATTAGCAAAGATCGATGCACAGTCTCTACATACACCGACCACTGAAGCACCTAGAGGCTATTCACAGA
GACAATTTTCCACTTCCCAAAGAAGACATCCCTTCATCATCCAGCTTCCACTCACCAAACGTCCTCAAATTGAAACGCAG
GGGCATCAGTGTTGCTCGCGGTTTCACACTATGTCATTGCCTGCCTTCGATCCTCCCGCGT
>F5F0GQA01BJZJ1 rank=0022662 x=520.0 y=2351.0 length=509
ACGCGGGTACGGAGTTTAATATATCTTCCTTTTCAAAAAATACTACGTTCACACCGGCTGTGTTACCTCGCGTGCATCTC
ACGCGTGCTGGCGAGCCTTACGTACTGTGCGTAGCCTTGGGCCCTTTCAAACCGCGGCCGCTGCTTCCTTGTGCCTCTCC
CTGTCTTTGTTGGCTTCGCGTTGCTCATGCTGCGGCCTGCGGGCGACCGCCGCCGTACACGTACAGCCTCGACGCTTCCG
CTTCCTCTACCTTTCCTGCATTTTCGAAAACTTCCTGACCGATTCGTCGCCAATGGGTGCACGCCGGTCGTCTTCTTGGC
TGTAGTGGTATACTGCATGCCATTCCCCTTCTCACCTTCCCTGCTGCAGTGACATTTTTGGCGCTCGGCGCTAGAGTTTA
CGGGGCTGTTGCCCACCTGCACTCACGTTGCTTGCTGTTTCCGGTGCTTGTAGAAGAGGTTACCTTATATGATTTGTTGT
TTGTCC
>F5F0GQA01B3WAE rank=0022684 x=747.0 y=1444.0 length=422
CGCAGTCGGTACTTTTTCTTTTTGTGAATAAAACGAATGATTTATTGTGCATTGAAATCAAAAGAGACGACAAGTATTTT
GGAACAGAGGGAATATCATATTCCCTCATGTAGTAATCGAAGAAGAAGAAGGTGCATTGTTCGAAACGCATCGGGCAGCT
AGAAAATTGGAGTGTTAGGCGCCGCCGTCCCATGCATGTGCTCTTGTTGTTGTCGCATCACTCGCCGCCGCCGGCCCGTT
GCCATTTGACTTTCTGCATTACATTATGCTGTCCACGCCGATACATGCAATGCAGGGGCGACATCATAGAACAAGACAAT
TTATTGCACGGCGGATGCAATTGACTCTTCCAACAATCATCGCAGAAAGCCCGCGT
>F5F0GQA01BLNDH rank=0022703 x=539.0 y=2051.0 length=439
TGCTTTTGCATCGGTGCTCTGTCCTTTTGATATGCATAGGCAGCCACTGCAGAGTCTTTAACCTTCTGCTAGGCTAGCTG
AATGCATCTGCATCTGCAGAGTTTACCACAAAGCGTTGCATGCGTTGTTATAAGTCTGCAGAGCGGCTGCGAAGTTTCAC
CGGCCAAAGTTTTAGATGTCTCTGCCCTACGCAATGGGCGTGCGGCGTGCCTGTTCTGCTGCACCAGCCTCACTTTGATC
GCTGGGCGCCAACAAGTCTAGCCATGATAGCACGAGGCATAAGTGTTACCCGTACTTTGGTCTGTTCGTTCAAGTTGAGC
TGACCCAAACTAAGGTGGTCAGCTTTCATTACTCGATAGTCTAGTCTCATTTTTAGATATCTAAAAAAATTCAAAAAAGA
AAAAGTACCGACTGCG
>F5F0GQA01BUTGU rank=0022720 x=643.0 y=3868.5 length=132
ACGCGGGAGAGACGCAGCGGCCGCGTCGTCGTCGTCGTCTCGGCGTCGTCGTCGTCGCCGCCTCGCCTCCACAAACAAAC
CACCGAATATTCCACGCCCGCGGTTCCGA
>F5F0GQA01A2D9Z rank=0022730 x=320.0 y=821.0 length=271
AGGTTGTTACTCTGATGAAACCATCTGCTTGGAGCGGTTAAAGTACCACTGTCGGGGAATATAATAAGTCGAGTTAGTGT
CTCGGGCGTTTGCTTGTTCTGGTTGTGTTCTTATTATGTGTCTTCGATGTTGAAACTTCAGGGATTATGTCTTTAATTGT
TCTGCATTGAGCATTCCTGTGCTCGTCTTGTATAATAAAGAGAGTGTTCGGCTACAAAAAAAAGAAAAAGAAAAAGTAAC
CGACTGCG
>F5F0GQA01BNSVZ rank=0022733 x=564.0 y=109.0 length=446
ACGCGGGGCTGGAGGACCGGACTGGAGTGGAGTGGGATTGTGGCTTAGGAGTCGGTGGCGACCCCGATTATTATTGTAGT
ACTGCTGCTGAGATTTGAGATTTGATCTGTGCGCTGGCTGCGTGGCAGCGTGAAAACGCGGAGAGGCAGAGGAGGAGCGC
CTTAAATATTTTTCAGCCTTTCCTTATTACTGTTTCGCCGTTAATTAATCTGGGGTTTCGGTGCATGGAGATTGGGGAGA
CGGGGCTTGGGAGTGACCGCCGGACCTACCGCGTGGCCTGTTCGTCCTCTTTCGACGTCGGAGAGTTGGGCGGTTCAGTG
TTCGGTGTTCTGCGTGTCAGGGCATCAGGGATTAGCACGTAGCGGTGCTCGTTTTACGTTCTGTGGTCTCGGATTGGTAT
CGTGCAAGAGCTAGAGTAACCAT
>F5F0GQA01CH5EA rank=0022746 x=909.0 y=2880.0 length=243
AGCTGAGCAAAGAGCAAGAGCAAGAAGATCTTCAAGTGTAGTGGACAAAACAGATGTCAAAAGAGAAGCTGAGAGACCAG
CAATGCCTAGCCCTCCAAATGTTCCAAAAGCCACTTCTCTGATTTCCTCTTCAAAAACCTTAGCAGCAGCACTAGCATTA
AAGCCATCCAGTGCCTTTGCAGTGAGTTTCTCCCCTTCATTAACAAGTCCATTTGGATCTAGCAGAACCCCCCGCGTACT
CTG
>F5F0GQA01AKSUF rank=0022747 x=119.5 y=3189.0 length=58
ATATATATGTATATACATATATATATATGTATGTATATACATATATATATATGTATAT
>F5F0GQA01B7IZD rank=0022814 x=788.5 y=2887.0 length=294
ACGCGGGAACTAACGAAGACAGGAGCATTGCAAGGTCTGCATTGGACCTTCCAGCTTTCTCTGAAAATGCTAATGAGCTT
CATTTTGCATGAGTCTGGTTGTATCGCAAGTTCTTACCTCACTACCTAAGCTCTGCATTGTTATTGTTAACACACATACA
TAATTCCAGCAGCATTTTCTTCCATGACGACTATAGGAAATGTACTTGTTATTCAAAGAAGACCAAAAAGAAAAAAGTAC
CGACTGCG
>F5F0GQA01CF7N4 rank=0022825 x=887.0 y=2626.0 length=342
CGGGAGTAGCGGAGAATAGTGGGTGAGGAATGGGTTCCTAAATCCATGGCGCAAGCTGCCCAATATATTAGCCGTAACTA
TTGCTACAGGGCTCAGAATTGCGCGGTCTTGGACTTGTTAGAAAGGTAACTGCAAATCCCACACAATAGGAACGAAAATT
GAGGTTTTGGACCCATTGAGTGTTTTTACGAAATAAAACTAAAATTGGATGACACAAGGGGTAGTCTTCCCGCGAGCCTC
AGATATGGCCACGTTCGGGAACTTGTCGTGCCCAGCGTCCTAATTCTTTGCGAGGAATCGTGCCACGTTCCAATCCACCA
TGCCTCGGGTGACCACATGCAT
>F5F0GQA01BNZ6P rank=0022829 x=566.0 y=1375.0 length=312
ACGCGGGGGAGGGTAGCGTGTGTGCGAGTGGAGCTGTGAAAGAGGGCGAAGATGGAGGAAACGGGAGGCGGCGCTGCACT
GATGGAGGAGGAAGCGACGAAGAGGGAGCGGGAGTGGCAGGAGGCCGCCGAGGCAGTGGCGTACGACTCGTGCACCTGGC
CGCCGCCCGTCGTCGCGGTGTGCGGCCCCGGGAACAGCGGCAAGTCCGCCTTCTCCCGCCTCCTGCTCAACACTCTCATC
GCAAGGTACAAGAAGGTTGGATACCTGGATATTGATGTTGGTCAGCCTGAGTTC
>F5F0GQA01CHK4M rank=0022844 x=903.5 y=1188.0 length=329
ACGCGGGGAGACCTTTATTGGTTATCTCCAAAGTAAGCATCTACCGTATACAGGGCCACCCTTCGTTATGAAGGTTTTAG
TAAGATCATGGCCACCCTGTCGAAAATCGGGTTCTTTGATGCTGCAAATCATCCACTGCTGCATGATACTAATCGTCCAA
CATATAGGGGTTTCCTTGATGAACTACTTAATGTTGATAATGTATCCACTACAAATGTATGTACTGACGCCTCTGGAGGA
TATGATGATGAATTGGTTGCCAGACTCTTGAACCTTGGGCACTGCAAAGAGAAGGAAATCGCTGTT
>F5F0GQA01BF16Q rank=0022892 x=475.0 y=3456.5 length=51
GTGGTGTCAGCGTAGGCTACTTGGACATCGTGCTTGCTGGCCTCATACCTG
>F5F0GQA01BC3Q6 rank=0022902 x=442.0 y=688.0 length=344
ACGCGGGATCCTACACTCAGCACAGCTCTAATACCATTTTTGTCACACTCGGTTTTCAACCAACAAAACCAAATGATACA
TATATGTGCCAAGAACATATGTCTCACAAATATAACAACAATCATGATATCATAGATCATGCATAAAGGGTAAAAGCGTG
TACATGACGTTTAACATCATTATTACAAAAGACAACGAGTCTTTATAACAAAGTCATATAGCGAAAGCATAGAGATTGCA
CAGAGACGTCAACTGGAAGACTAGCACACCTAGAACTTATCAATATCATCCTAGACATACTCCTTCAGACCTCCATCAAC
T
>F5F0GQA01BFU2L rank=0022917 x=473.0 y=2427.0 length=109
ACGCGGGAGGGAAATGCTGCGTACAATAGACCCCAAAGTAGGGTTTGGTACCCTTCCCTTCGGACCCCGCCGCAAGACGG
GAGGCT
>F5F0GQA01B8GSH rank=0022936 x=799.0 y=1647.0 length=228
ACGCGGGACGGCAAGCTGCCGTAGTCTGAACTCTGAACTCAACGAAAAACAAGACTTTGATCAAAGAAAAAGAAAAAGTA
ACCGACTGCGACTCTGCGTTGATACCACTGCTTACCGCGTACTCTGCGTTGATACCACTGCTTCCCGCGTACTCTGCGTT
GATACCACTGGCTTCCCGCGT
>F5F0GQA01A6V27 rank=0022937 x=371.5 y=1633.0 length=353
AGCCGCATAGGGTTAATCTGAATGGAGCTGCTCATGCTAATGGCAGTGAAATCAACAGTTTGGTCACTCCTTCCTTGCAA
ACTCCTCCATCAGCTGCAACTCCTTCCTTGCAAACTCCTTTGTCAGCTGCCACACCAGAATCCAGTAAGAGGAAGAGGGG
CAGACCCAAACGTGCGCCAGATGCTACTGTTTCTTCAGCTCCTTCAGTTCCTCTGACTCCTACGGTTCCTCCAGTTCCTT
CAGTTCCTCACGAAGCTAAGAATGTTGTTTCCTCAACACCTACTTCAGCGACCCTACATGAATCTGGCAAGAGGAAGAGG
GGACGGCCCAAGCGTGTGCAAGATCCTGTCCTG
>F5F0GQA01BQMS5 rank=0022941 x=596.5 y=1127.0 length=342
CGCAGTCGGTACTTTTTCTTTTAATGTGATTTTTGTTTGATATCATAACTTGCTGTAAGTTCAATTAATAACAGAAATGA
TAAAAAGAAGTTGTAGAAACCGAATTAAGCAGTAGTATGTACGGTTTAGAATGGAGGGAGTATCAAAGACCAGATACAGA
GGGAGAAGAAGCAAAGTAGCGTGTCAAGATCATAATAGGGAGTGTGGTTGCAGATGGTTCAAGTCAGAGGTTGAAGCCGA
AGCTCCCACACAGGCCACCGCGTGTCAAGATCATAATAGGGAAGGGTAGCAAAAATAATGGAGAGAG
>F5F0GQA01B2FLN rank=0022958 x=730.0 y=2793.0 length=111
CGTCCATCAGAAGGAAGAATCCATGGACACCATCATTCTTTCTCTCGTCGCATCCGTCTGCGCGTTCCTCATCTTTCATC
TACTGGCTGTCGAAGTAGTTCTTGCCAGAGC
>F5F0GQA01BVVVF rank=0022970 x=656.0 y=393.0 length=461
GCACCGATGCAGACCCTGCGCAGCGGCCATCGATGAGCGCTATCCTGAAGATGCTGGAGGAGGAGATCCTGTCTCCATGC
ATGAGCGAGCTGTGCTACGAGCAGCACCTGGAGCTGAGCTGAGTACAACGCTGGCTAGGTTTCTCAAGCACGATGATGGA
TGAGTTGAGTGCAGGAGGCAAAAGTTTTGTAGATACATGACGATGAACCATGTAGGAGTGTGTGGCCGCCGGGAAGTGCA
GATTCTCTCATCTTCATTTTTGCGCTCAGCTCAACCCAAGTCAAAAGCTGTTGGTTCAAACCTAATCAGCATGTTCTGTC
ATAGTACATAGTAGTGACGATCTTCTTCTTTTGCTCTTCGTTTCCTTGTATTGCCTTTTATCTGACATATTCTATACATT
CTGTTGCTGGTACAAAAAAGAAAAAGTACCGACTGCG
>F5F0GQA01BUR0K rank=0022974 x=643.0 y=1986.0 length=192
CGCAGTCGGTGCTTTTTCTTTTTGTCAATGCTTCTAGAATCTTGAGTGCTGGCATCTCAAACTGCTGCATTCTTGGACCC
AATTGGATTTTCAACTTCACAGAAAGCAGTAGACACTGGATACGATACATTATAGAAGGCCCGCGT
>F5F0GQA01BW6Q3 rank=0022977 x=670.5 y=3805.0 length=60
TTGCGAAAAAGAAGAAATGGTTCTGGTAGCACAAACTCATGCCTTGTATACACCGAAATG
>F5F0GQA01AS6U3 rank=0022999 x=215.0 y=1389.5 length=267
TATGACTGTGCACCCAACTCAATGTTGAGCACTACACAGGTTTGTGGGGATTTGTGAGGAATATCATATTATCTAACATG
TATTTGAGCTACAATGCTTTCTTGTTGATTAGTATGTGCCCTGATCTATTTAGGTACCTGGAACATGCAAGAACTACAGG
TGGCTTTCTGAATATGTGCATCATTTGAAGGATGAAGGCCTGATAGCAACACTGGGGAGGCATGCAACAATGCCCAGCCC
GCGT
>F5F0GQA01B4IJP rank=0023002 x=754.5 y=1619.0 length=112
CGCAGTCGGACTTTTTCTTTTTTTTTTTTTTTTTTTTTTTTTNTTTTTNTTTTTNTTTTATTTTATTTTATTTATTATAT
ATATATATA
>F5F0GQA01CGYK6 rank=0023025 x=896.5 y=648.0 length=96
CGCAGTCGGACTTTTTCTTTTTTTTTTTTTTTTTTTTTTTTTTTTTTTTTTTTTTTTTNTTTTTANAACTAAC
>F5F0GQA01BH4WF rank=0023044 x=499.0 y=1981.0 length=171
ACGGCGGGGGGAATATTTATTGATACAAGTTGCTTCTGTGTTATGTCACTGGCCACTGACCTGCCCTGTATTTGTACATG
AACTCTTTGACTGCTTTGGACAAAAAAACAAAAAAGAAAAAAGTACCGACTGCGACTCTGCGTTGATA
>F5F0GQA01CHFMZ rank=0023051 x=901.5 y=2265.0 length=449
ACGCGGGAACCTTCTTAACAATTCATATGGAAATCATCCATATTCCCTAACAATTCATAGGGAAAATACTACGCTCATTG
TTTCTTCGTGAAACAAATTCTTATGGGTTTCTTTTAAACATAATAGAGTAATATGAGCACGATACTTCGTGTAGTCATAC
TTCTAAAGTGCTGATATAATATCCACGAATCCTATTACATTCTCTTTCTATGCTTACAACGTAAGATAAAATTACTCAAC
AAATGCTATTATAGCGAGCAACCTTCGCGGTCTGTTTAGATGTACTCTCTTAAAATTACTCAATCAGATACTTTCATAGG
ATTCAAGTGATGGTCCATATGCTTCTTGCATAGTAATCGATTAAATGCTAAGGTTTCATAACAAAAAAAGAAAAAGTACC
GACTGCG
>F5F0GQA01CBI20 rank=0023068 x=834.0 y=1226.0 length=225
ACGCGGGGATGACTTGCGAGTTATAGTTATGTTAGTGCAATGTTTTGAACGTAAACCTTTTTATATCATTGGAATTGTGA
ATTCTGGGAGTTACATGGCAATGAAACTGATATGAGATTATTGGATGTTAATTGGATTGCAAA
>F5F0GQA01BY7VT rank=0023076 x=694.0 y=279.0 length=409
CGCAGTCGGTACTTTTCTTTTGTCAATCCACGGTACACACTATGTGAACTGCAAAGAGTTCTGATGTAGCAGTAAAAACA
GCGCTACTCATACACAATTACTCAAATATAAAGATCGCATAAAAGGAACAACCTTCTTGCTCCATTTCTGCCATTCCTCA
CATCCAATCTTTGCATCCTCCACTTCATACAGATTTGTCGAGCCAGCAATACCTAACAAAAGGGGACATTGCTGTATAGT
TTATATGCCACAAAAGCAGTATTCAGAAAATGTCAACACTATACAGCTTAGAGGTCATTTGCAATCCAATACATTAGCAT
TCTTAAGCTTGCAAAACAAGGCTCCTATGTTGTTTCCCCGCGT
>F5F0GQA01BD1JM rank=0023110 x=452.0 y=3520.0 length=108
CGCAGTCGGTACTTTTTCTTTTTTTTTTTTTTTTTNTTTTTTNTTTTTTNTTTTTATTTTTATTTTTATTTTATTTATTA
TATAT
>F5F0GQA01A4ONP rank=0023140 x=346.0 y=1091.5 length=201
ACGCGGGGTTGTACCTCGGCGTGTGTATTGTATTGTATTGTATTGTGTATTGTATTGTACCTCGCTTCTTGACGGCAACG
ATGGATGACGAACGACGGCCCTCCATCGACAGATCTAGTACGAACTTTAACCATGTTTAAAAAAAAGAAAAAGTACCGAC
TGCGTACTCTGCGTTGAT
>F5F0GQA01BY5PU rank=0023147 x=693.0 y=1568.0 length=275
ACGCGGGGAGAGGAAGGGGTTGGATCAGATTACGTACATGCTAGAGACTCCTCATCACAAGTTGAGTCTCGGGTTCCGAA
GAAGCTCAGCAAAAAGGAGACTAAAGAAAATAGTCCACGCACAACCAAAAGCAGTGCCAGCCGTCAATCTCAAAACAAGC
TGCAACATAAAGGATTAAATAATGTCCAGAGCAAGTCCCAGAAGCAAAAAAGAAAAAGTACCGACTGCG
>F5F0GQA01AVR9X rank=0023184 x=244.0 y=3667.5 length=63
TTTCCTAATTTTTGAATCCGCGACATCCCTCACGGCCATAAGGAGCTACCCTACGATCTCACC
>F5F0GQA01CE38U rank=0023185 x=875.0 y=684.0 length=279
TTTTTTTTTTTTGATAAACCTTGGATTCTCACGAATGAAACATTGCAAGTTTGCAACATGCACAGGTTACAGTGTTCGAG
CACGGAGAACAACAAAAGAATAAACGAGTAAAGGCCATTCATTCTATACAATGTACATACAGTACAATACAAGGTGCAAC
ACAGTGTGGCTTGTTTCATACGGAGTATAACAATACACCATGCCTGTCATTTTTCGTCAGCACGTAAGTTGAAACGACAC
GACCACTGACTCTGCTCATTTGTTTCAAGATTAGAGGCT
>F5F0GQA01CIJQB rank=0023219 x=914.0 y=977.5 length=380
CGCAGTCGGTACTTTTTCTTTTTGTTCCTTGATGGTTTTTCCCTTTGTATGGCCCTTTAACTTTTTCTCTTAATATATTC
CTGATCAGTAGGGGTTTTACCCCTCTTAAATATGGGTTTTGGCCAATGCTTTCTGATACACTGCTCAGTAAGTTTCTGTT
TACACTCCCTGAGCTCTCCAATCTCATGCCCTGATCCATCGCCAACCCCAGTGATCAACACTTGCTGCTTTGGACCACTG
ACAAGCTTGCCTAATGCATTTCGTGCAGCATTGAGCTTAGCAATTACCTTCTGCTCTGAGGAACCAAGCCCAACCATAAC
CCCCACCCCCGCGT
>F5F0GQA01AMVHC rank=0023236 x=143.0 y=1614.5 length=253
TGTGAATTTGGTGAGGCGGACGATGAACAAGATGATGCCATGTACACAAGTGTTTGACAGCAGACTGGACCTGAGCTCAA
GGAGAGTCGTGGAAGAAATGTCCCTGGTGCTAAAAATCGCATTATTCTGCACGAATGAGTCACCATTTGACAGGCCTAGC
ATGAGAGAAGTCATTTCCATGCTAATTGATGCTAGAGCGTCCTCCTATGACTCTTTTTCATCGCCAGCATCAGAAGCACC
TATAGAAAGTGAT
>F5F0GQA01BU0QF rank=0023246 x=646.0 y=997.0 length=498
AATGTATTGTTTCGAGAGATATTTGATAGCATGCTTAGGTGGGGAGGAAAGTACCATTAGGTTTATGGAGGGTCGGCTTC
AAATCAGTGAGAGCTCGCCTCTGCTGGATATTGATTATGATTATGGCATTGTGAAGCATCCTTTCCCATTGAACTGCTTT
ACGAGAAATTGGTACCTTGGTCCAGACTTCTACCATGCTGTGAAAGTTGGTATTGTACAATATATGATCCTCAAGCCTAT
TTGTGCTGTCTTGGCAATTTTCTTGGAACTTTTGGGAATCTATGGTGAAGGAAAGTTTTCATGGAAATATGGGTATCCGT
ACTTGGCTGTTGTCCTAAATTTCAGCCAGACATGGGCATTATATTGTCTTATACAGTTCTATACTGCTACCAAGGAGAAG
CTGGAACCTATTAAGCCCCTGTCCAAGTTTCTACTTTCAAATCTATTGTATTTTTGACTTGGTGGCAAGGTGTTGCTGTT
GCATTTCTTTTCTCTAAC
>F5F0GQA01BHC5Q rank=0023255 x=490.0 y=2892.0 length=163
CGCAGTCGGTACTTCTTTCTTTTTACTATCCTTCCTCTTCTTGTACCTAGAACAGAAGTTGTATGCATCCTTCCTGACGA
TTCCAACTTCACCATACCCACCGTACCTGCACTGAAGACAATCCCCGCGTACTCTGCGTT
>F5F0GQA01BZQXQ rank=0023270 x=700.0 y=396.0 length=103
ACGCGGGGGTTGAGAGTCGAGCTCTTCGATCGACATGGGTGCTCGAGATGACGTCTACCACTAAAGACGCATATTCTTTG
>F5F0GQA01BVVSZ rank=0023298 x=656.5 y=305.0 length=128
ACGCGGGGACCAACATGGTATAACACTCGAACATTATGAACTGAAATGTGAACGATGAAACGAGAGGACCTCTGATGACA
AATAGATTGGTTAGNTAAATTATTA
>F5F0GQA01B4USV rank=0023326 x=758.0 y=1117.5 length=427
ACGCGGGGAAGAGAATGATCATCCACAACTGGAGGTTACACAAAGAACACCTATCAGGAAACTTTCCCGGAACCGAGGCT
TGGTCTTACAGGATCAGGAGGTAGTTGAGGAAACACCAGAGGAGAACCAAACGTCCAAGCGCAGGCGCCTTTTCCGGGGT
CAGGATTGACCTAGCAATTGCTTGCCATCAGTAGTGTACGCAGGCAGCCTGCCTCGTTTTGTATGTACAAATACAGCCTG
AGTAACTCATCTTAAACTAGGTTTGTTCATTTACTGTACTCAAACGAGAATTACTACCACCCCCACAAAATGGTCGAACG
GCAACAGAACAAAACATTAAGTTAGAACAAAAAAAAAAAAANAAAAAAAGAAAAAAAAGTAAAAACCGAACTAGACGAAC
TACTAG
>F5F0GQA01CF6I7 rank=0023349 x=887.0 y=1153.0 length=107
ACGGGGGCCTCAAATAAAAAGGTAGAGTATGATAAAGTCACGAAAATTGTTTAAAACACATTGGAAGGAAAGATAATAGC
AAAG
>F5F0GQA01CAK3N rank=0023374 x=823.0 y=2241.5 length=244
ACGCGGGAGCCAATGTCATTGCAAAGCTCATCTTGCTTCAGTCATTGCTGAAGGAACTAGGCATCTATCAATCATCTTCT
CCTTGTTCTAAATTTGGATTTTACATTATCTTTGTTACCCATTTCAAGTATTCAATATATGTTTTTTTATTTTTAGTAGG
TTCTATCTCTGGACTTGGAACGATTGATGAAAAAGATAAAGATATTACTTCGACAAA
>F5F0GQA01BD3F2 rank=0023389 x=453.5 y=1888.0 length=99
ACGCGGGCAACAAACTCATGCCTTGTATACACCGTGATGCCCGTTTTCCAAATGGGTCACGTGCGGCAACGACTGG
>F5F0GQA01AUOSD rank=0023400 x=232.5 y=1643.0 length=225
ACGCGGGGATGTCCCTCCGCCCACGCCGAATGCGCAGACGCCACAGGCATGCTCCTGCTAATCTGCTACACTATGGACTA
TGTAGATGCAGGTGCCAGCTGAATACTATGGAGTATATGGATTTGCATAACAATATACTCTCCGTATTTAAATATAAAAA
AGAAAAAGTACCGACTGCG
>F5F0GQA01B2AHY rank=0023405 x=729.0 y=276.5 length=417
TAAACAAGCACATGCAGCTGTGTCATCCAGTGAAAAGAAATGCCAGTCGGCCTTTCAACTACCTTTATCTCCAGCCTCCA
AAATGTGACCAATCTTCTAAAGTGCTACCCAGCACCAGCAAATAATTTCATCAGATTATTCATGTCCCTCTCAGGAAGAT
GTCAAGTTTTTAGAAACTTCTGTAGCATATCCTCTTATATCAGGCACATAACCTTTTTCCACCATGCCCTCATTGATCAT
TTCATAAGTGACCCCCATTTGGAGCTAGACCTTTCTCCAGCATCTCACTCAGTAGGTTATTAGCATCCTCCATCTTTCCC
ATCTTGCAGAAGTACTTGAGAAACACATTATATGTGATAACGTTCGGCCGTTTCTTACATTTCTCCATCCCCGCGT
>F5F0GQA01B34Z8 rank=0023425 x=750.0 y=454.5 length=62
ACTTGCATAGAACGCCAGCTATGGGAACATGTAAACCACATGTGTGAACACTCTGCTCTGCT
>F5F0GQA01CAW0N rank=0023440 x=827.0 y=1301.0 length=366
CGCAGTCGGTACTTTTTCTTTTTGATCATGCACCAGAAATGAGTGCAGGTGTTGGCGCTTACAAATTACAATACAGGTCG
TCCATCAGTCACACACATCACACTCACACAGCCATATCACAAGGCCGTCTGCTAGAAAATGGTGAAGCGTGGTGGCAGGG
AGATAAAATTGCCAGGTTTCAGAGTTCAGAGACTGGAGCTAAACAAAAACAAGTGACTACGATTGTGCACAAAAACAGCT
GACGAGATAGGTTGGAGACTATCTGATCACTGATTGTGCACGCTGCTGACGCCGGTCCTCCTGCAACCTCTTCCCCCGCG
T
>F5F0GQA01CDKC0 rank=0023454 x=857.0 y=1986.0 length=191
CGCAGCCGGTACTTTTTCTTTTTGCATCCTTTTCTCAATGTCTTATTTGATCTCTTCCACCTTGCCTATGCCTATCGGGT
ATCCTGTCCCGGTGTATGTACCATAATGGATTTTAGCATAAGAACAGTGCTCTTCCTCGTTGGCTCGGTCCCCCTCTCTC
GTTGTCAG
>F5F0GQA01AZMJP rank=0023473 x=288.5 y=2643.0 length=323
CGCAGTCGGTACTTTTTCTTTTTAAGTAAACGACAAAGATATCATTAATCCCAGGTAAACAATGGGATGCATTTCAGCTC
TGGCAGTGACAACGATACATTTCTACCAGCTATAAGTCTAAACCATCATCACAAGGCAATGATTACAAAGGCTAACCCTC
GTATGCTCCAGAAGTGAGTTTATTGCGCCGACCTTTTGTCCTTGGTAACAACTGAACAAGTAGAAATCTCTTGGTCAAAA
ACGTTCAATACAAGTCACCATCTGTACATCTGGAATCTTAACACAAGCTTTAGAAGATGT
>F5F0GQA01BFM81 rank=0023489 x=471.5 y=483.0 length=216
GCATATCACATCGGAAGTATGCATCTTAAAATTTATGCCAGTAAATAGTAGGAACTAAAAATGCGTGTAAAATACACATT
TTAATATTTTACAAGTTTGGACCAATAATCTTGAGCTGGCCCTTGTTTTACTATGTACAAGGTTGAACAATTAATCTTGA
CTTGACCCTTTATTATGAGCATTATTTTTGTAGTAAA
>F5F0GQA01ANDJ5 rank=0023498 x=149.0 y=467.0 length=56
CTAGGCACCGCCATGTTTTTATTGATCATGCGTCGCAGACTACTACTGTGGATTTA
>F5F0GQA01B0ZGO rank=0023509 x=714.0 y=758.0 length=70
ACTAAACTAGTTAAGTGTACACTAATCTTAAACAATCAAAGCTCCACAGAAGTAAATGAAAACTAGAATG
>F5F0GQA01CIU1V rank=0023513 x=917.0 y=3361.0 length=110
ACGCGGGAA
>F5F0GQA01BDMLP rank=0023527 x=448.5 y=539.0 length=430
TGAGAGTAAATGGATTACACTGACAGAAGAGCTTAGAGTTGAACTTGAAGAGCTTAGAGTTGAACTTGAAGCGACCAAGT
CCCTTGCTGGAAAGTTGCAGTCAGAATTGGATTCCGAGAAGAAGTGCTCAGAAGAACTGAAGGAAGCGGTACAAACAGCA
ATTCAGGGAGCTGCGAGACACCTGGAACAATATGCTGATCTTCAAGAGAACCATTTTCGCTTACTTGTGTTGCATAGAAG
GATGCGCGAGGGTGTTGAGGATGCTAAGATGAGAGCAGAAAAAGCTGGTGTGAAAGGTGCTGAATTGCGGTTCATCAACT
CCCTTGCAGCTGAAATTTGTGTTCTAAAAGCTCAAAATGAAGGCCTTCAGGGCCAGCTAAGGGATACTGCTGAAGCTGTT
CAAGCAGCTGGTGAATTACTTGTACGATTG
>F5F0GQA01A06FD rank=0023535 x=306.0 y=1335.0 length=115
ACGCGGGAAACATGAGTTTTGGACTGAAAGTAGTTGATTGGGCATGTTCGTTGCGAAAAAGAAGAAATGGTTCTAGTGGC
AACAAACTCATG
>F5F0GQA01CG0NZ rank=0023555 x=896.0 y=3341.0 length=290
CAGAATGGTCATCTCATCTTCATTCCTCTTATTTGACGCATTTGCTTCTTTAACTTTCTGCTTTAAATCCAACATTTCTT
GCTGTTGAGAAGTAATTGTAGCACGCAACTCTTGTTCACTTTTGTGTCCATTCTCAATCTGCAAAGCTTGCATTTGAATT
GTTTCTTCAAGCTCTCTTATGCGTGCACTAGAGTTGTTGGTGCTGGCAGGTTGGCTTCCAACAGGATGAAAACCCATGTT
CTGTAGAAATTTGCTTGACCGACTGCG
>F5F0GQA01BCACI rank=0023557 x=432.0 y=3536.0 length=299
ACGCGGGACTCGAGTGCATCTTAGTCCTAAAGCTCAAAGCCATAAAAAGTGCTTCTAACACGCTCACTTTATCAGTTACG
AACGTTTAAAAACTCCCTTAACTTCTTTCCTATTTCATAAGGTCTAAAACCAGGGTTTCAGTGACCATCGGACCTCGGAC
CAGTTAGAACAGGGGTAGTGTCCAAGCTGGTTTCAGGGACCATCGGACGGTCCGATGGTCCATCGAATCAGTTGGACAAN
AAGGGGTCGCTTCTGCGGTTTATGGACGATTTCACG
>F5F0GQA01AU08B rank=0023579 x=236.0 y=1385.0 length=68
TTCGCACACCTCCGTTACTCTTTAGGAGGCATCCGCCCCAGATAAACTACCCACCTCGCAGTGTCCCG
>F5F0GQA01AKHUL rank=0023595 x=116.0 y=1227.5 length=53
ATCGCGCTGTCTGCCCGGGGTTTACCCCCGTCCCCTTAGGATCGGCTTACCC
>F5F0GQA01A0ZBM rank=0023611 x=304.0 y=320.0 length=369
CAACACACCTCGGAACCACCGGAACAACACTGACCGCATGACCACTGAGTGCCCAATGAGAACAGGCATGAGAACACGGT
CGTCAACTCGGAACAGGACTGAGGCTATGGTCACCAGCGCATCCACCTCAAGAAGAGGGTCACCTACTGAGCCTATTATG
GTCACCAGCTCATCCAGCACAATGGTCACCGGGGGACCCACCTCAAGCAATTGGACAAGAGAACAAGACATTGTGATTTT
GCAAGCACTCCAACAGTTTATAGTCAGCAACAACAGACAACCGACAGAGAAGGAGCGTAGAAACATTTTTGGACCATTGC
TTCCTCGAGAAAAAAGAAAAGTACCGACTGCG
>F5F0GQA01A13W2 rank=0023634 x=316.0 y=3780.0 length=85
ATTTGATGGAGAATTTGCAACCTCACATATAGGACTTCTGAACCCTGTATGTTTTCTTCTTTGTCATTCTTGCAATAAGC
CCACT
>F5F0GQA01CJQQC rank=0023646 x=927.5 y=3458.0 length=315
ACGCGGGAAGCTGGAAGATGCTCGAGAGAATCTTGTAACATCTGAGAAAAAGTAAGAGACCTGGAAGCTCAGCTTCAGGA
TGAGCAGCTAGTATCGGCCAGCAACCGAAAGAAATCGGATACTCTGGAAACTGATCTGAGAAAACTGAAGAAAGAACTTG
AAAATGAGAAGGCTGCTCGGGAAGAAGCATGGGCAAAGGTCTCGGCTCTTGAGCTTGAAATAGCTGCAACGATTAGAGAT
CTATCAAAAAAGAAAAAGTACCGACTGCG
>F5F0GQA01B747Q rank=0023652 x=795.5 y=3028.5 length=408
GTTTTCTCATTACCAACATTCCAAAAGGTTTATTTTCTAAGGACGTCTGCAAGTGCCAACCAACCTAACATGCTTCCTGG
CCTAACACATTGTCACCTGATATATATCCGGGCTCATAACTCTAGTCATAATTTTGGTAAGGTACTGGTAATTCTCAATG
ACTTGACATTTTTATTCATTTCTAAACTCTTCATTGCCATCAAGGAGATATGACCAAAAAATCATTTTGCAGAAAAGATA
AAGCCTGTTTTTATATGCACACATGCATAGCATAATATTGTCTGACAGATAGGATTTTTCCCCCCCACAGGTTAATACGA
GAAAAGACGGAAAATCTTCTTCAATAAATAAACAAGAAGGGAATTAGTGCAACTCAAAAGGGAACAGAAATGGAGGCTTA
GCAACAAT
>F5F0GQA01BD2CX rank=0023742 x=453.0 y=479.0 length=351
TGACGCTGCTCAGATGGTCTTCAACAGCTGCATGTTCTCCTTTAGCAGGATCATGCAGTTCTGCATGCCGGACTGCGCTA
GCCGCTGCCAAGAGTTCGGTTTCTGCGTCAGCGGCTGATCACTTCCACTTATATGCTGCAGTGAGATGCGCATCCCAAGA
GTGCGTCAATAATGGATAATAATAAGGCTCCATCAGAGCTTTACTGGCCTCTACGTGTGCTTTGTGGTTTCCCCGTTCAA
CAAACAGTGACGTTCCTATTGACTGTTAATCATTTCACGTTCAATATATACGTATACCAGTGACAAAAAAGAAAAAGTAC
CGACTGCG
>F5F0GQA01BUV4G rank=0023764 x=644.5 y=3214.0 length=113
AGGGATACATATATACTTATTTACTATATATATGTATATACATACATATATATGTATGTATATACATATATATGTATGTA
TATACATATA
>F5F0GQA01BSJRW rank=0023770 x=618.0 y=394.0 length=111
CGCAGTTGGTAGTCACATTCAATATATATAATTTTCTTTAGAAAAACCTATTTTCGTAGATGCCTTTTTTTTGTTCTTAT
TTATTCCC
>F5F0GQA01BIZWE rank=0023774 x=509.0 y=1196.0 length=309
AAGACAATTCGCGGCGCAATTCTCCTTGAGACACGAGGGGAATTCGCGCGCGCGCAGGAAGAAGCCCCATGACGGTTGCT
GACGGCTCGAGAACTCAGATGCAGCGAATTCCCCTGAATTCTCACGGAGCCGGCCCCGAGGGACACACGAGACACCAGAA
TTCAGAGCAAGAACACCGAATTCCCACGAGCAAGCGCCGCAACCGGCAGAATTCTCCGCGACGGGCTGGGCAACTACAGC
CTACAGCACATGAGCACAAGAGGGAGGCTGCATGGTTTCCCCCGCGT
>F5F0GQA01BHZQW rank=0023798 x=497.0 y=3494.0 length=368
CTCTTGGAGCTTGGTTGAGAGGCACTGTGGTAGCCGGCAGCAGTGGAAGGTCTCACATTGGGTTCCTATGCTAGAAAATT
TCTTGGTGACTGTGCTGAAATAGATGGTACCATAGAATGATTCCACCATCCATTAATCAGTCAATACCCAGATAACAGCA
CCAACTATATTTACACCAAGAAATCCAAGATCCCAAACCAATATCCAAGATGAAAGTTTGGAAAATAGCATCCGCACCAT
GGCACGTCTCAGCATATACTGCAGCCACAAGAAATTGAACATAGCGACTAAATCAGATCAACCAAGTATTCCAAGGTGTG
AACACTATTGTTCTACTCAGATGAACCAACAAACTGAAACCCCCGCCG
>F5F0GQA01B2A3A rank=0023830 x=729.5 y=1044.0 length=188
ACGCGGGGATCATAGCCAATGTTCCATTAAAAGTGTACATGCTTTTATTTTTCCCAAATATGCCATTGGGCTGCATAGGA
GTATTTCATTATGGGATCGAGATGAAAGAAATACAAGGGTAACATAAGAAA
>F5F0GQA01CARPP rank=0023846 x=825.5 y=2619.0 length=322
TATTTGGCTGGCTTGTTGAGAATATTAATAAGTCAATTGGTCAAGATGTTGATTCCAAGGTACAAATTGGTGTCTTGGAT
ATCTACGGATTTGAAAGCTTCAAAAATAACAGCTTTGAGCAGTTCTGCATTAACTTTGCAAATGAAAAACTTCAGCAACA
CTTTAATGAGCATGTATTCAAGATGGAACAAGAAGAGTACAAAAGTGAAGAAATTAACTGGAGCTACATTGAGTTCATTG
ACAATCAGGATGTTCTGGATTTGATTGAAAAGAACCAATTGGAATTATTGCACTGTTGGATGAAGCTTGCATGTTTCCGA
AG
>F5F0GQA01BAGZ2 rank=0023903 x=412.5 y=768.0 length=234
CGCAGCCGGTACTTTTTCTTTTTGCATCCTTTTCTCAATGTCTTATTTGATCTCTTCCACCTTGCCTATGCCTATCGGGT
ATCCTGTCCCGGTGTATGTACCATAATGGATTTTAGCATAAGAACAGTGCTCTTCCTCGTTGGCTCGGTCCCCCCTCTCT
CGTTGTCAGTTTGTCCACTAATTCTTCTTACCAAGGCACACAGGGGATAGG
>F5F0GQA01CEJXG rank=0023909 x=868.5 y=3026.5 length=63
TAGAAGGTGAAAATTGAAGCTGCAAGCTTCTTGTGAAGGAAGCAGCAAAGTGGTTCCAACCC
>F5F0GQA01B86CO rank=0023911 x=807.0 y=2006.0 length=99
CGCAGTCGGTACTTTTTCTTTTTTGTTTCTTAACTATCAGAAACACCTTTCGCATAAAAGTCTGGATTCAGTCCAG
>F5F0GQA01AV0DT rank=0023954 x=247.0 y=1887.5 length=93
ACGCGGGGCATGTTCGTTGCGAAACAGAAGAATGGTTTCGGTGGCACAAACTCATGCCTTGTATACACCC
>F5F0GQA01A47TF rank=0023963 x=352.5 y=1345.5 length=458
CGGCAGTCGGTACTTTTTCTTTTGATATATAATCATAACTTTGATATATTATGCTATTGTTATCACGTCAGTATATATAT
GTATTATATAGCTAGTAATATAATTGTGTATACGACAAATAGGACACATTTACACTATGAGAGAAGATTTACATATGTCA
TACATAGTGATTGATGCCACATATATGTGCACTATTTAGCTAGACACAGAGAGAAACGGTTGCAGTGTATATATACATAC
TTACACACGCGCTATCTCTCCCGGAGAGGAGATAGCTTTATTCCGGCCTAGTAGGTGCATATATATCCTTGGTTCTACAA
TACGTGGACAGTAATCTGCATATATGCTTCCAACAATAATGGCTCTTGTTGGTACTCGTCGTCGTCGTTATTGTTGCCGA
TGGGTCCCCGCGT
>F5F0GQA01A4TMT rank=0023964 x=347.5 y=3443.0 length=113
AGGGATACATATATACATACATATATATGTATGTATATATGTATCCCTACTGATGACCGTGCCGCGATAGTAATTCAACC
TAGTACGAGA
>F5F0GQA01BJP1K rank=0024017 x=517.0 y=2310.5 length=269
ACGCGGGGTGGAAGGTCTTGGACGCCGCGCCCTGCACTCCCACGGCCGACCTCACGCGGCTAGGAGACTAATGCGCCATG
CCGGCGATGAGACCATTGCAATGATGGACGCCTCGGTCGTGGAGTTGGAGCCCATGTCACTCGACAGTTGGCGCAGTGCC
TCTCCTGCTCCCTGTTGTAAGGAACGTGCCAGGGTATCCGACACAAGAGGGGGAGGGGGTGAAATTTGGGGTCGCTAATC
GTTCTT
>F5F0GQA01CHCLL rank=0024045 x=900.0 y=2423.0 length=78
TACGCGGGGGCCCAATTACACGATTATACACAGAGCACGGAGCCCACTGTTTTTTC
>F5F0GQA01B3OZ5 rank=0024046 x=745.0 y=195.0 length=398
CGTGAACGACACGAGTCTCGGGCGGCGTCCGATGAACCCTGGCTGCTGCTGCTGGTGGTCCAAGTAGTGCACATTGCCGC
TCCCACCGCCACCCCCACCATTGCCACCGGCAACAGAAACCTCACCACTCTGTCCCACCATACGTGCCGCTTCCAGCTTC
GAAGAGAGGAGAAGGCCAACCAAGAACACAGCCATCGCCACCATCGCAGTCCTCGACGACGCCATCACCAGCTAGCACAC
ACGATCGATCAGTTTGTGATGAACAACGTATTAACAATGACAGAGGATCTATCTATCGGTCGTACGTGCAATGCTTGAGA
TATATATTTGTTGTAGCACAGGTGGTTATCGATCTATTGATGTGGTCCCCCGCGT
>F5F0GQA01CBMB2 rank=0024050 x=835.5 y=1344.0 length=397
ACGCGGGGAGCAAATCTAGGCAGCACGTCAGAGGAAGAAGGTAGAGGCGATGAAATGCGTGGCGATGATGGCGATGTGGC
ATTACTGCCTAATGAAGACTCTATTGGTGGCAGATTCTCGGAAGAGGATTGGGGTTTTCTTGCCGATGGATGGGGAATTG
CAAGAAGAACTGTAGCCGATGGGATGATTAAAATAATGCTGGGCAATAAGGTGAAGAAGCACTGGGAATGATTTACGAGG
GAAGCGTATAGAGAGACAAGACCAGAGCTGCGGGACTGCGAGGTTCTCCATTACTGAGCCTTTTCTTTTAGTTTTGGAAT
AATTTTTATCGCCAAAAACTATGGGGGCATGTGTTGCCACCAAGATTTAGCCGG
>F5F0GQA01BV2A4 rank=0024061 x=658.0 y=542.0 length=151
CGCAGTCGGTAACTTTTTCTTTTTGAAGGAAGAAGAAGACGTGGGCGAGGAATGGTTGTTGGATTCAATTTAGACAGTTC
AATTCCTACCTCCTCTCCCCCGCGT
>F5F0GQA01CHVWE rank=0024062 x=906.0 y=2860.0 length=132
ACGCGGGGAGTACATATTAGTTAAAAATAAATATGTGCATCACTTTTTGCATGTATGCTCCCGAAAAAGAAAAAGTACCG
ACTGCG
>F5F0GQA01B4I5O rank=0024063 x=754.0 y=2410.0 length=80
TACGCGGGTCAAATTAAA
>F5F0GQA01ASCVG rank=0024090 x=205.5 y=3482.0 length=205
ACGCGGGAGTTCTGCAATTCACACCAGGTATCGCATTTTGTCTACGTTCTTTCATCGATGCGAGAGCCGAGATATCCGTT
GCCGAGAGTCGTGTGCCCGCGTACTCTGCGTTGATACCACTGCTTCCCGCGTACTCTGCGTTGATACCACTGGCTTCCCG
CGT
>F5F0GQA01BWX15 rank=0024093 x=668.0 y=731.0 length=223
ACGCGGGGGATGCGTTGTCCGTCGTCTCCGTCCCAGGTCCTTCAACTTCATGTTCTGGTGCGTTGCCAGAAGATTCGTCA
CCCCGCTTGCGTTTTCCCGACCCAAAAGCCATTGCCGTATCTGAAAAGTGGAGATTGGAGGACGACGTTATGCAAAAAAG
AAAAAGTACCGACTGCG
>F5F0GQA01CJGYV rank=0024110 x=924.0 y=3093.5 length=434
CCACGACAGTCTGAGCCCTGCTGGCAACGGAGCGCAGTTCTTGTTCTTATTACCTTCTATTCTCACCAGGTCATCGTTGT
TCTGGCTTGTCTGGGCAGTGTCGAACTCCTCGTCAAGCTCATCTGGGTGCGCCGTGCCGGGAGTTAAATAGGAAAGATGC
AGGTCGACATAGGGAGGGCTGCGTGGGCGGAACCGGTAATTCCACACGCCCACCAAGGTATAGCAGAGGATCAGCAGCGG
GAGTACCAGGTTATGGAACCACAGAGCCAGGACAAGGACGGCATGCATAAGCAAGGTGACAGGCGGATTCCTCCATGAGA
GCACGGTACCTTGAAACCAACGCAGTGAAGCAACGGCTGGAGAGAACACTGTGGTGACCCGGAAATAGTTGGCTTTCGTT
CTCCTCAGACTCCACGAGGAGGAGTTGTTGGATT
>F5F0GQA01A2A2K rank=0024116 x=319.5 y=762.5 length=93
TTGCTGCCACGATCCACTGAGATCCAGCCCNCGTACTCTGCGTGTATACCAACCTGCTTCCCGTCC
>F5F0GQA01B1YB0 rank=0024121 x=725.5 y=894.0 length=256
ACGCGGGAATTACAGTAAAATCAATGGCTGTTCCTTTGTGCATAGAGCTTTTGCTGTGTTTAGATTCTTTCAATAACTGA
AGAATGTTGTGGTCGGGTTGTTCATTACACACTATATCTACACTAGCGTAGAGGTACGTGCTACATGCACATAGTGAATC
CAAAGCGTCGAAGGAAGGGAATTAGGAAAAAAGAAAAAGTACCGACTGCG
>F5F0GQA01B1IGS rank=0024127 x=720.0 y=810.0 length=490
ACGCGGGTATTCTCATGTTGACGCTAATGGACCTATATTGGATATCTATCCTTAAGGAAGGATATTTGGTCAAGGATCAA
CCCATTACTGGATATACTCATGGATCATCACATTGGCCTTATCATTGTTGCATTTGTTCACTATGACTTGGACACTCTCA
ACATTGGTTATTTTGTGTATGTCATGGTGAAAATAGTTATCTCCATTGAATGCAGTACCTCAAGTACTGGTTATCATTGG
TTCTCTATTATTGATGCACTTTGAGATTCTTGGTTGTAATATTATGGAAAGTGACATAAAAGCTATTTCTTTCATGAAGA
ATCTCCATTGCATATCTTAGCTACAAAGAATTAAAAGCACTAATGAATGTTACATCAAGCAAGTGAAAGTGGACTTCAAC
TCTATATCAAGCAAACAAGTGCTAAGGTGTCATTGACAAAAAAGAAAAAGTACCGACTGCGACTCTG
>F5F0GQA01BGWKE rank=0024139 x=485.0 y=1868.5 length=238
GGATTCTGCAATTCACACCAGGTATCGCATTTTGCTACGTTCTTCATCGATGCGAGAGCCGAGATATCCGTTGCCGAGAG
TCGTGTGCCCGCGTACTCTGCGTTGATACCACTGCTTCCCGCGTACTCTGCGTTGATACCACTGCTTCCCGCGTACTCTG
CGTTGATACCACTGGCTTCCCGCGTACTCTGCGTTGATACCACTGGCTTCCCGCGT
>F5F0GQA01BGZM5 rank=0024151 x=486.0 y=1759.0 length=391
ACGCGGGCCATCCATTAGAGACGTGGTTGATGATGGAGACGAAGACGGCAGAAGCACGAGACTTTAAATTCAGTCGCAAT
CGTTCGCTCTACTCCCATTACAACTGAGGGAGAACTAACTTGAGTAGAACTTTACTTGTACTCCAAATCTATCCATATAT
ATACGGCCTAAAGGTTGTTGTAATCGAACAGATAGAAACAGATAGAAACGCATAGAAATCAATATCTATCAATATTTCTA
CAATGGCAAGCAAACAAACCATAGCTAGCTGACGTAGTTAGATCCACTCTTAACCGTAAAAAGTTGTCTCTATTATATTG
TGGACCCCACGCAGCACCGACTGCG
>F5F0GQA01A8V2Q rank=0024153 x=394.5 y=720.5 length=214
ATATAATAAGTTGTATCTTATTTGTTGCTTCTGCTACGTATAGTTGATGTACCTCACCTACTGGCCATTGAACCAACTGT
TGACCCCATGGTTCGATTGTTCGAAGGATCAACCGATGGTACTTGTGGGGGACATTCTGGCCCTTGTTTTTTTTGGGGGT
GATCTTTATCAAATTCCATGCCTTAGATACAAA
>F5F0GQA01BY19I rank=0024200 x=692.0 y=1188.0 length=478
CCAGGTTTATCAACAGATACGTATTTATCAGGATACACATAACTGGTAGCACTGGAACAAAAGGGCATGTGAAACCTCCA
GAATGACCAAAAGAGTGCCTGCCATCATCTTGGTCGATCCAGGAGAGCACGCTGAGGCCAGATAGGAGGAGCACAATGCC
AATGATGCAGCCAATACATATTGGGAGAAAGGGCAGCCATGTAGCAGAGGCTGAAGACGTGAGGATCAGAACCCCTATAC
ACACAGATGCTATACTGAAAGTGGCTATCTTTCGACGTTTCATCTCATCCATCTTGCCTCTATTTAGCCTTTTCTCAATG
AGAGGGTCCTTCACTGACTCCACTACCACAATCACATCCTTTGCTTGAGAAGTATTGCAGTTCCCATCTCCAAGAAGATT
TCCCTATTCCCTTTTCCTCACCACATTCCTGGTCCAAACGGATGATTCTGCATTGAGGTGCAAAGGACCTCATCTGGA
>F5F0GQA01BKZRN rank=0024203 x=532.5 y=129.5 length=338
CGCAGTCGGTACTTTTTCTTTTTGACAACCAAATCATTATTTTTAATGTAAACCAGCAAGTACAAGAGGATTCTGATACA
AATCCTATCCCAGGAAATTATTAGGATGGGTGTGTCGATAGAAAGAACTGAGTGGAACTGGTGTATCAGTTTTTTCACCT
ACTCATGTCCTTTTAATCCTAACCTATTGCAAGATTGCAAGAAGGGTCAATTACCTCTCCTGCACCAAAGAACAAGAATG
TTTGATCAGCTAGGGTCCCACCAATAGTTTTCAAAGCAGCAGTAAGCCCCCGCGT
>F5F0GQA01AJCJV rank=0024233 x=103.0 y=953.0 length=245
ACGCGGGCACGACTCTCGGCAACGGATATCTCGGCTCTCGCATCGATGAAGAACGTAGCAAAATGCGATACCTGGTGTGA
ATTGCAGAATCCCGCGAACCATCGAGTTTTTGAACGCAAGTTGCGCCCGAGGCCTTCTGGCTGAGGGGCACGCCTGCCTG
GGCGTCACGCCAAAAGAAAAAGAAAAAGTAACCGCTGCG
>F5F0GQA01B2RXQ rank=0024236 x=734.0 y=2396.0 length=93
ACGCGGGTATGTGATTCATGATAGCACTATGTAAA
>F5F0GQA01B8DQY rank=0024256 x=798.0 y=1800.0 length=94
ACGGGGAGAACCAGCTAGCTCTGGGTTCGAGTGGCATTTTCACCCCTAACCACAACTCATCCGCCTGACTC
>F5F0GQA01AYVZZ rank=0024270 x=280.0 y=1005.0 length=123
ACGCGGGCTTCCTGTAATATTTCTTCTAATTTTATTATGGGACTGATTGGAAAAAAANAAAAAAAGAAAAAGTACCGACT
GCG
>F5F0GQA01BMFXL rank=0024328 x=548.5 y=2199.0 length=374
ACGCGGGACTCGTGGCCTTGCCAGCGGGACATCTCTAGCGCCGGCCACATCTCCGCTGGCGATTCCTCGCTCTTCTCAGC
ACAGAGGAAGCTCGAGGAAGAGCTAGGAATCAAGCTTCCGATCAATGCTTTCGAGCTGATATTTGTGTTTCTTCAGGAAT
GTGTTATCAACGATGGGACATACATGAACAATGAATATAATGATGTTTACCTTGTGACTACTTTAACTCCAATCCCACTT
GAGGCCTTCACTCTCCAAGAAAGTGAAGTGTCTGCAGTTCGGTATATGCATTGTGACGAGTACAAGAACTGCCTTGCAAA
AGAAAGTGGAGAGTATGTTCCTTATGATGTG
>F5F0GQA01BZR96 rank=0024344 x=700.5 y=2140.0 length=317
TCCAGGAAAGATGGATGCCACCGCCGAGGAGCTGTCCGAGGAGAAGAAGCTTGCCTACTCATGCCTTGAGTAAACTCATA
CCCAGAGAGAGAGAGAGAGCAATCGCTACTCCTATGTTTGTAATAAAAGAAAGAAACTACCAGACCGTTCATAGACTCAC
TCACAGAACTGCTGCGCGTTGCGGTGCAAGCGCGATTGCTGGTTTCACCAGCGTGTATGAGGCTTGTAGCTTCTTTTTGT
CAGATGATTTGCAGGACATTCATTGAGAACTTGCAATTGGAACCGAAAACAAAAAAAAAAAAAAAAAANAAAAAAAG
>F5F0GQA01BKV8F rank=0024345 x=530.0 y=3741.0 length=87
ACGCGGAAGTTACTTAGTATCAAA
>F5F0GQA01BV6D3 rank=0024377 x=659.5 y=1737.0 length=383
CGCAGTCGGTACTTTTTCTTTTTCAAAGCTGTCCAATTGCAAGTTTTCAATGAATGTCCTCCAAATCATCAGACAAAAAA
GAGCTACAAGCCTCATTCACGCTGGGTGAAACCAGCAATTGCGCTTGCACCGCAACGCGCAGAAGTTCTGAGTGAGTGAG
TCTATGAACGGGCTGGAGTTTCCTTTATTCAAAACATAGGAGTAGCGATTGCTCTCTCTCTCTCTCTCTGTGGGTATGAG
TAAGTTTACTCAAGGCATGAGTAGGCAAGCTTCTTCTCCTCCGACAGCTCCTCGGCGGTGGCATCCATTCTTTTTCCTGG
AGAACTCGTCCCCGCGT
>F5F0GQA01BF4HM rank=0024387 x=476.0 y=2344.0 length=94
ACGCGGGGACGAAATCCCAACGAGAACATCGTTTCTGATCCCTTTCCCGCGACGACGAAACCCTAACGCCT
>F5F0GQA01ATI7G rank=0024397 x=219.0 y=1002.0 length=356
TGGTTATACATAATAAGTGCATTGTAGATGCAGATGCATTGTACGCAGAGAAGTTTGAAAATGCTCAAAGGGATACACAA
ACCACTGCCCTCGGTCTATGGCTGACTCCAATAATTGGTGCATCTAATTGTGCAAAATGCAAAACACTCCACATCTGTTT
TAAGGCTGACTCCAACAAAGGCAACAATTGATGCATCCAATTGTGCAAAATGCAGAACTCCACGTCGTTTCTCATGCGCT
CTCACAATTCTCATTTTGCACAAACCGCTGCCTTATCTTATCATTGTGCATTTTGTATTTGCACAAACCGCTACACTCAG
CCCAGGCCCGCGT
>F5F0GQA01BAKRZ rank=0024426 x=413.5 y=1565.0 length=408
ACTAGGGCTTCTAAACCGATGCCTGTCAAATCACCAAATCCATGGTTGTGTACAATGCTTGATACCCGCATAATCTCTTG
GCTTAGTAGCTTATTGCATATGGGCAGGACCTGCATGAAAGGCCCCAGCTTCTGATGTTCGGAGAGCAACTCGGCCAAGT
ACTGGCTATCAACATCTGGATTGCATCTAATCTGAGGGGAGAGGTTTCGCGCAGGGGGAGAACCCCTGGCTGCTGTAGAG
CCCCGACATGGCGGCGGCTCTGCAGAGAGAGTGAGGGTTGCAATCGAGGAGAAGAGGCTACTAGGTGATTGAGAGAGGGA
GAGAGATACGCAGACAAGAAGTAGAGGCGAGGAGGTGGTGTGTGTGCGGTGTGGGGTCCCCGCGT
>F5F0GQA01AUU8W rank=0024439 x=234.0 y=1822.0 length=113
ACGCGGGTAATTAGGTTAGCAATAAGATATCACCATGGAACTTCAACATTTATTTACAGTAAAAGAACTCCAACAATTTT
CCTAAA
>F5F0GQA01AX3YV rank=0024447 x=271.5 y=1541.0 length=111
ACGCGGGCAAGAAGCACATGTTTGACCACTTCCACAAGGACCATGACTACCATCACTTCTTTGACCATTTCCACAAGAAA
CCTGTGCC
>F5F0GQA01AQZF6 rank=0024452 x=190.0 y=868.5 length=287
ACGCGGGCGCGAGATCGTCGTCAGGGACAACAAGCGGTTCCACCATTTCAAGGACGGCGCCTGCTCCTGCGGAGACTACT
GGTGAGAAATCGCTCTCCGCAGCTAGTACTTACAGTGGATCGCACACGATCCTTTATTGCCTTAGTGTAAGTTCTTCACC
GACTTTGTAAATTGTAACATCTGCTAGTGGACAGAAAGATGAAAGAATTGATTTGGCAAAAAAGAAAAAGTACCGACTGC
G
>F5F0GQA01BCLD0 rank=0024456 x=436.0 y=1462.0 length=307
ACAAGCCTCATTCACGCTGGGTGAAACCAGCAATTGCGCTTGCACCGCAACGCGCAGAAGTTCTGAGTGAGTGAGTCTAT
GAACGGCGTGGAGGTTTCCTTTTTATTTCAAACAATAGGAGTAGCGATTGCTCTCTCTCTCTCTCTCTGTGGGTATGAGT
AAGTTTACTCAAGGCATGAGTAGGCAAGCTTCTTCTCCTCCGACAGCTCCTCGGCGGTGGCATCCATCTTTTTCCTGGAG
AACTCGTCGATCAGGAGGCCTTGAACGATCTTCCATTCACCACCGCTGCATGTTACTGGGAACGAGT
>F5F0GQA01B5B1T rank=0024464 x=763.5 y=2991.0 length=355
ACGCGGGAAGCAGTGGCATCAACGCAGAGTACGCGGGACTCTGAGCCTGGCTGCTGAAAGTTCTTACATTACGATTAGTT
TTGATGAGTCCATCAAGAAGCAACGGTAGGAGCAGCAGCAAGAGCAGGAGCAGGAGCCCCAGTCGCAGCAGGAGCAGGAG
CCGCAGTCCTCGGCGAAGAGATAGGTTGCGCAGTGAACGTGCACCCCGCCGCAGTCGCAGCAGGAGCCGCAGCCCATACC
GTCGCAGAGAACGGCGTGTACACAGGGATCTTGCATGCAAGAACTGCCGGAGACCTGGGCACTTCGCTAGGGAATGCCCA
TCTGCGCCTATG
>F5F0GQA01CGVZ7 rank=0024469 x=895.0 y=1397.5 length=310
ACGCGGGGTAGTATGTTGAACTATCTAATCGATCCTACAAATTACACACGCACGGCTGGTGTAGGCGCAGATGATCCGAG
CAGCAGCCCCGTGCCCTCTGCTTCCTTCGTCGTCTACAAATACCACCCATCCCGCTCTCCCACCGCTTTGCTTCCTCTCC
GAAGTCTGGTGGACTCGCTCTTCCCCTTTCTCTCTCCTCACACTCGACCTCGCCATTGGAACGCAAAGCTCCAATACCCA
AAAAAGAAAAAAGTACCGACTGCG
>F5F0GQA01BVUZ3 rank=0024483 x=655.0 y=3361.5 length=291
ACGCGGGGCTCGAACTTCACAGTACCTAGGCATGGTGGGTAGTGCGTAGTGGTGAATAACCACAGGCATGAATTAGTCTG
TTCGTTCGTTGTTGGCGTCTCTGCATTTCATTGCACATGCCTAAGTAGTCTTTTAAGTCGATGCAAACATCTCTGATTGG
TATGCCTATGTGTCTTTTGGAATGCTCGAATCATATGGTTCCTGCCAGATTGTGCTCCTATGAAAAAAGAAAAGTACCGA
CTGCG
>F5F0GQA01CEHA0 rank=0024487 x=867.5 y=3722.0 length=302
CGCAGTCGGTACTTTTTCTTTTTGTTGAAAAGGTAGAACTCAACTTGATATTTTACTACTTAGTAAGAAAATAGGGGTTC
CGTTACAACAGTAGTCTTTTCTTTATATTGGTTATTACATTATGCACGAAACTTTACTAGCACTGAAGAATAGCACAATA
CAAAAGACTGGCATATTAGGTTCTAATTGTGTACAGCTTCACTCATCCATATCTCTTCAAGTATCTGCTCTAACAAAATA
GCAGGTTGTATGATTTATTTGCCCGCGTACTCTGCGTTG
>F5F0GQA01BEB19 rank=0024520 x=456.5 y=767.0 length=204
ACGCGGGAGTTCTGCAATTCACACCAGGTATCGCATTTTGTCTACGTTCTTTCATCGATGCGAGAGCCGAGATATCCGTT
GCCGAGAGTCGTGTGCCCGCGTACTCTGCGTTGATACCACTGCTTCCCGCGTACTCTGCGTTGATACCACTGCTTCCCGC
GT
>F5F0GQA01CF312 rank=0024542 x=886.5 y=2040.0 length=282
GAGCAGGACGCGGCAGCGGTGGAGCACGAGATACCGGACGTACTCGGCGCTGCAATCCTTGATGAGGGCCCGATCCGGCT
GCTCGGCGGCGAGTGCACTGCGCGGATTGAGAAAAAGCGCAGAGCGCTGTGCCTCTCGTGACCGTGAAACGACTGATCGG
TCGACTTGGCCCGTTGTGTTCGGCGGGTTGTGTTCATGTGTTGTGTTCCTTCCTTTCTAGCAATGTTCCCCTTGGCTCAA
AAAGAAAAAGTACCGACTGCG
>F5F0GQA01CCXLR rank=0024562 x=850.5 y=1165.5 length=380
CAGCTTTGCAGCTAAGTGTGGCGAAAATTGCCTGACACTTCTTGTGACTTTTTCATTGAAATTAACTGCAAAATAGTAGA
GGTTGCACTTGAGGCGGCTGGCCCACTTGGAGTAGGATCGCGGGGAGGTGAAGCGAGAGAAGAATTCGGAGACGGGGTGC
GGTGGTGTTGACCAGTCCACCTCTCGCAGCGCGTCCACGAGGTCCTCTGCCGTCACAGAGCTCCAGTCCATCGCCGCCGC
CGCCGCCGCCGCCGCCGCCTGTGCCTACGAGCTCTGCCGTCGACCCCAGCAACGAGAAGACGGAGACAGCGCTTCTAGTC
CTAGACGAGAAAATGGGTCCGTCGAAACCGTTCCCCGCGT
>F5F0GQA01BZH26 rank=0024586 x=697.0 y=1216.5 length=378
AGATCACCATCTGCTTCTACCAAAGTTTGCTCAAAATGCTGCCAAACATTGGACCGTTTGCGACGTTTTGTCTGAGATGT
TTGACCCTCTACATCATGCGTTCCTGAACCCTCTGAAGTGTTGGAAGACATTTTTAACCTGACAAGCGGATGGCACGGAC
CGCCGGCGAGGTCGCAAGAGCAGATAACGGGAGGGCCGAGGACGGGCAGCACCGGGGGCAGCGAGCGGCGGTGGCCACTG
GCCACTAGTCAGAAGTAGAGGAGAGCATGGTGGCCTGGGGTACTACAACGGAGCAACGGCAGAGCTGCCGGAGGGAAGGA
GGGAGCCGATGCGACCCTGGCGGCGGCCCCCGNGT
>F5F0GQA01B1WW8 rank=0024615 x=724.5 y=3162.0 length=208
ATTCTGCAATTCACACCAGGTATCGCATTTTGCTACGTTCTTCATCGATGCGAGAGCCGAGATATCCGTTGCCGAGAGTC
GTGTGCCCGCGTACTCTGCGTTGATACCACTGCTTCCCGCGTACTCTGCGTTGATACCACTGGCTTCCCGCGTACTCTGC
GTTGATACCACTGGCTTCCCGCGT
>F5F0GQA01AOB58 rank=0024622 x=160.5 y=270.0 length=296
AAGGCTGCTTTCAACAGCCGTCCGTCCATCGCCGCTCCTCACGAAACAAATGGACTTACTGGTTTAATTTGAATATCAGA
ACAGAGAAAGATCTCAAACAGCTAGCAACACTCCTATTACATCATGCAAGAGAATAATTTGAGATATGGAGCATCTCCAT
AAGTTGCAACAGATGGAACGGCACTACATTCAGACTGATACCTGAAACAAGGCTCAAATTAGTGTCAAAAACGTAACTTA
CCTCGTACAAACGCAGAGAGCAGATACCCTCGGGACTCTTGCATAGCTATACCAAT
>F5F0GQA01B45ZK rank=0024624 x=761.0 y=3326.5 length=97
ACGCGGGATTCTAAACAAACAAGTGTAAGAAATAGGACTAGCTACTTCATTTTCTAACTGTGATAGCTCGACCA
>F5F0GQA01B36TS rank=0024642 x=750.5 y=2814.5 length=128
ACGCGGGAAGTGAAAATGATGTCAGAAAATAAATAATCCTAATTCATGTGGGGACTTGCTAAAAGAAAAGTAACCGACTG
CG
>F5F0GQA01B68JW rank=0024687 x=785.0 y=1658.0 length=218
ACGCGGGCCGTGCTATTTACAATTGTCACATGCGATGCAGGTGAAACGTCTTTTGGTGGGATGTTGATTGAGAACATTGG
TAACCATGTAAATATGTTGTAATTCCAAAACAGACCACTTCTTGGGAATGTGCTCCTTAAATTATGAGTCAAAAAGAAAA
GTACCGACTGCG
>F5F0GQA01BIETW rank=0024691 x=502.5 y=2562.0 length=127
ACGCGGGAAGCAGTGGTATCAACGCAGAGTACGCGGGGGAAGCTAATCCAAGTATCCAACGCCACCTCCCGCTGTACTAC
TCCCTCCTCCCAGCTCCC
>F5F0GQA01BIAJ2 rank=0024723 x=501.0 y=1120.5 length=202
CGCAGTCGGTACTTTTTTCTTTTTGTACATAAAGTTACAACATTGCTATATATGCCTCTTATGGTACAACAGTACTCGAT
CACCATGTTTACTCTGCCCCAAATTCTGTACTCTGCACAATAACCAGCACATGCTTGATGGCTTGATGCTCCGCATGTCG
TCCACTAAAAATGGGCTGC
>F5F0GQA01AP9N9 rank=0024754 x=182.0 y=231.0 length=91
ACGCGGGAGCTTAGGTGGAAGGCGAAGAAGGCCCCCTTCCGGGGGGGCCCCGGGGACGCCACTCAGTG
>F5F0GQA01BIZ41 rank=0024780 x=509.0 y=1507.0 length=473
ACGCGGGGACCTGGGGCCCTCGCGCGCCCGCGGCTTCGTGAGACCGCTGTGGGTGGCTGAAACGGGGGAAGTCAGCCTCC
GCAGAAGCGTCGGCTGCTATCGGCCGTGGTTAAGGTGGGTGGCGCTGAAACTAACGAGGAAGGCACAAAGGATGCTGAGG
CTGAGGGGACTGAGGTGGGTTCAGCTGCCGCTGATGACAGTGACAGGAGGGGTTTCAACAATGGTGGGTTCAGGAGGGAT
GGGAACCGTGCGGATGCAGAGGAGGGTGGACTATAATTCATTGCCAGAGCCAGCTCCGAGGGATCTTCCCAGGGAATGAG
GACCCAAATTTGGTGAGAAGGAATAAGAGGATGCTGGGCCAGCTTCTTGTCGGTACATTGGAGAAATTTCAACAAGAGGA
TAAAAGACTATCGAACTCCGAGGCTTTTTGCGTAGATCAGAGACTCAACG
>F5F0GQA01AUM6E rank=0024800 x=231.0 y=3652.0 length=170
CTAACCACAACTCATCCGCTGATTCTTCAACATCAGTCGGTTCGGACCTCTGCTTAGTTTCATCCAAGCTTCATCCTGGT
CATGGATAGATCACCCAGGTTCGGGTTCCGATAAGCAGTGACAATCGCCCTACTGAAGACTCGCTTTCGTCTACGGCTCC
GGTGGGTTCC
>F5F0GQA01B370Z rank=0024809 x=751.0 y=273.5 length=148
ACGCGGGCTCCTTCACAAAACGCCACAAAATGCTCGTCAGCAGTTGGCACGCCAAGTCAAAAGCAGGGTGCCAATCCACC
AAAAAGAAAAGTACCGACTGCG
>F5F0GQA01B01HR rank=0024814 x=714.0 y=3389.5 length=357
AGGCTCTGATCGCTATCGCATTTTGCTAGCCTTCTCTTGGCGCCTCCAAGCCTCGGCCCATACATTGGCATCTGCAAGCG
CACGCTCCCTATCAATGCCATTTGGAGCAACTCTGCCCCTTCCTGCACGATTTGAACCGCTCCAGGAAGTTTCCTTCGCT
TCAGTCATGACATGATGTGTCTGGCCATGCATGGACGTCTGAGTTCCTTGTTGATTAGCCAATGTGGTGTCCTGGCTAAT
CTGATCGTCCAGAACTCTTGATGTCGAAGGCCCAGCACGGTTGCGACGAGCCGCAGTGTTGTTTCTGTCGCATGTTTGTG
ATGCTAAGTAAGAGAGAGCTGCAGCAACTTCCCTAAT
>F5F0GQA01A6VSD rank=0024832 x=371.0 y=1243.0 length=403
ATGGACTGCCACTAGCAAATATAGCGCGACCCTGAGTCCAGTTATATGCTTCTTCAGCAGTACATTCAGAATGCGAGGTT
GGATTTGACAGTGAAAAGATGATAGGCCTCTCGTTGAAGGAAGCCATGGCCTCGACAACTTCTTTTGTGAATGTTCTTCC
AACACCAGATGTCCCAATCGAAACTGTAGGTTTGATGGACTGGACAGCGTCATACAGGGTCGTCAAAGGCTCATACTCAT
GTGCCCACGGTTGTTTGAATGACTGAAGGGAGCTTTTACGGGAGCTAACAATCAAACCCTTTGAGTCCACCAGCCAAACC
CTCTTTCGGCACTCTTCAATTGGAGCCTTTGTCTGCTTTGACATCTCAAGAGCCCCGCGT
>F5F0GQA01BEUY6 rank=0024837 x=462.0 y=704.0 length=479
TTGAACTGTCGGCTTGTTCATCAATGCTTTTATTGTGTCGTCCTCAAAATGGATTAACGAGTTACAGTACGCCCATGCTA
CACTGACTTGATCAAGGAGTCGAAGGTCATGGTCTCGCTGAGGAATCAGCGGACACTTTCCCAGGTAATATGTTGCCAAT
AACACCACCACCAAAATGAGCAGCAGTAAGGCAAAGGAACAGACGACTGCAAAATCGCTTGTTGGCAAGAACGATTCTCA
TCTCAGTTCCATGTAATACCTGCAGGGTGCTGTATAAGATTGAAATGCAGGGAGTGAGCTTCGCATGCATTTACTCAGAA
TCCTCGGTATCCTCTATAACCTCTCTGACGGATAAGATATCATCACGTGGATGAGCCGTTTCCACAGCAATACTAACTTC
GTCCCCCACTTTCCCACGTGAAACTGTTGCTGTAACTTGCATCCCAACCTCCACCAAAAGCAGAGCTGCCATACGATCC
>F5F0GQA01ANPZ4 rank=0024871 x=153.0 y=210.0 length=421
TTGCAATATGCTCAATTTCATCAATAACAGATCTGTAGCAATAGGCACGGACATTGCCCCATTTCAAAGGCAAGCGTGCA
ACAGAAGAACGCTCAATTAGCCTGTCTCTTTTCCTCCTATATCTAATCAAGTCAGCAATAGATATAATTTTCAAATTCTC
CCTTTCAGCAAACACACGTAGTTTGGGCAGGCGAGCCATGGATCCATCTGCATCATCCACAATCTCACAAAGAACTGCAA
CAGGAGGTAATCCAGCCAGCATGGTAAGGTCAACAGATGCCTCAGTGTGTCCAGCTCGTTTCAGAACACCACCTTCTCTA
TACTTCAAAGGGAAATATGCCCAGGGCGATTGAAGTCTTCAGGCTTAGAATCAGGAGATGCAAGAGTCATGCCCGCGT
>F5F0GQA01B6TCX rank=0024875 x=780.0 y=2447.0 length=411
ACGCGGGGGATTTGTTCTCGCTGGGCCAGGCCCGCACGGGGGATCCCAAACACACCTATTTCGATTCTATGGACTGGTTT
CTTGGCAAGTATGGTGGAGAGCAAGTACTGGACTAGGAACATTTTGGAGAGAGTCTAAAGGGTTATTTCTAGATTTTCAT
CTTGTTCTTGAGAACATGAACAAGAGCTTGATCTTAATGGGTCCTAGTGTGTTGAATCTTCAAGGCACTAGAACTAGTAG
TCTAGGATATGGTTGAACTGAAATCTGGTTGCATGTTTTGTATGAATCTGAGATGTATTCATATATAATATTATCAGATT
TATGAGTATTTGGTACCATTAAAAAAGAAAAAGTAACCGACTGCG
>F5F0GQA01CI388 rank=0024928 x=920.0 y=3002.0 length=127
CGCAGTCGGTACTTTTTCTTTTTGTTGGTGATAATCACAGTGATTCAGGAATGGGAATTCTTGCATCACAGATTCCCGCG
T
>F5F0GQA01BNRAQ rank=0024939 x=563.0 y=2144.0 length=304
ACGCGGGGGGCAGGCGCCGCTGGTTCCGTCCTCCTCCGCCTGATGCGAGCGTGATCAGGCTGAGCCGTCTCCTATCTTTT
GGAAGACGGGTGCTACGGCCGAGAAATTAGATGTTCGAATGTTGAGAAAACAAAGGTAAACGATATTTGTATTTTTACCG
TTCTTGTTCGTCCATCTGTTCTTCACATGGAAGATGAGTACCTGTGATTGAGTTCTAGGCAAAGATGTTCCACCAAAAAA
GAAAAAGTACCGACTGCG
>F5F0GQA01B01C8 rank=0024956 x=714.5 y=3226.0 length=248
TCTTTACATGCTTATATAAGATGAAAACGCATATATAATTAAATGTTGTCGTTTCTGCCATGCTGCCTACTTCCTACCCT
TTCTTTTCTTATCCTATAATTCCTTAGTTGCTATTTTGTTTTGTCAACAAATAGGGGCGTTCAAGGCTTCAAGCCTCTTC
TTTGCCGTTTACACGTGTGGTCAATGTCATTCGGTGTCACAGGGAGCCACCTAAATTACTTCAACTAAATCAAGATGTCA
TCCTTTGA
>F5F0GQA01AL3H2 rank=0024960 x=134.0 y=2216.0 length=116
ATGTGCTGCCTCGCAGTTCTCAGCTTCTGGCGCTAGGGAGTCAGTAATATCTGCTGCCAATAATCAAGAATGAAGATGAT
GAAACGACATTAAGATTGATTGGCCTGAAGATCCTA
>F5F0GQA01CIQPK rank=0024973 x=916.0 y=1830.0 length=500
ACGCGGGGGCGCGCTCACGACCATCGAGTTCGTCTTCGACGACTACGGGAGGTACAGCGGCAGCTCGCTGGCGACGGTGG
GGCACTTTATCAGGTCCGACACGGTGGAGCGCAGCATCGTTGGCGGCACGGGCGAGCTCCGCTTCGCGCGCGGGTACATG
ACCACCGACATCATCGGCTCCACCAACTTCTACCTCGTCGCCGACATCCACATGTACTTCACCACGGCCCTCTGATCTGA
TCGTCAACCTCGTGTCGTGCGCCATCGTTCGATCCCAACAACACACGTGCATTCGACGGTTGTCCTTCATATTCTCTGTT
TGGTTGAATAATTGCTTCCAAAAATGCTAGTATAATCTAGCTCACGGTGTGTGGTGCGCATACTTCGTATTGAGCTTGTG
TTTGTTTGATGAATAATAATATCTCCAGGTGTTTTGAATACAAAAAGAAAAGTACCGACTGCG
>F5F0GQA01AI8TO rank=0024991 x=102.5 y=218.0 length=305
TCGGCTTGGATGGGACGCCGAACCGATCGGTCACCGATGCTGTGGTGACAATGGCGGACTTGATCATGGCCGGCGACCAG
TCCGGGTGAACCGCCTTGAGCAAGGCGACGATGGCCGAGACATGAGGGCATGCCATGGATGTCCCGGAATCTAGCACGTA
CGAGTCGCCCTTGGCTGCCAGGATGCTCACTCCAGGAGCGGCTATGTCGGGCTTGAGTATGGCGGGAAACACCGGGTTAG
GGCCCCTCGACGAGAAGGCCGCCACTCTCGGCGAGTCCACCTGGCTCCCGACCACGCTCACCGCC
>F5F0GQA01B4GUL rank=0025008 x=753.0 y=3515.0 length=119
AGGGATACATATATACATACATATATATGTATGTATATACATATATATGTATGTATATACATAAGTATATGTAGGTATAC
GATACATATATATGTA
>F5F0GQA01AWDP4 rank=0025015 x=251.0 y=2794.0 length=91
ACGCGGGAAGCAGTTTGGTTTTATTTTTCTTTTAACGTTTCTTAGTAGTACGCGGGAAGCAGTGGTAT
>F5F0GQA01A0TBT rank=0025019 x=302.0 y=743.5 length=270
ACGGGGACGACGGTGGTGGTTGTTTTTAGTTTCGGCGCGGGGTTGGTGGGGTCCGGGTTGGGCCTGGAGACGGAGGAGAA
GGAGATGAGGAGCGTCTGCGCGTGGCCGCACGGGCGCGCATCGGCGCCGAGGAACACCGCCGCGATGGCGACGAGGAGGA
GGAGGAGCTTGCCGGCGGCGGCCATGGCGGCGATGACGCGTCTGATTTGGGGGAATCGCCCGCGT
>F5F0GQA01BQCPG rank=0025051 x=593.5 y=322.0 length=388
ACGCGGGCTGCCCTTGGAGCTCGAGATTTGGCACGCCAAAACCACAATCTCTCCAAGTCCAAGTAGTCCAAAACACCAGC
AAAAGAGAGGATTCAACCTTGACCAAAGCAAACACCCGAAAAGCCAAGGATTGAACCCAAGAACCAAAGAGAAAGAGGAA
GAACAAGCCACACACAATTTGCAGCCGAAATCACTTCGATTAGGAGCCTCAAAAGAGGTCTTAGATCAAATTACAACGAA
GGATTTTGTCCCAAGCAACCTCCCTCACCTTCCCTCTTGATTTTGGAGGCTAGATCTCACCCTAACCCTCCTAAACTTTG
TGCTTAAGGCTTGAGGACGAAAATTACCCTAAGGAAATGAAAACCT
>F5F0GQA01AXTZM rank=0025062 x=268.5 y=896.0 length=312
ACGCGGGAAGCAGTGGTATCAACGCAGAGTACGCGGGAAGCAGTGGTATCAACGCAGAGTACGCGGGAAGCAGTGGTATC
AACGCAGAGTACGGGGCACACGACTCTCGGCAACGGATATCTCGGCTCTCGCATCGATGAAGAACGTAGCAAAATGCGAT
ACCTGGTGTGAATTGCAGAATCCCGCGAACCATCGAGTTTTGAACGCAAGTTGCGCCCGAGGCCTTCTGGCTGAAGGGCA
CGCCTGCCTGGGCGTCACGCCAAAAAAGAAAAAAGTACCGACTGCGACT
>F5F0GQA01B2KA4 rank=0025070 x=732.0 y=702.0 length=278
GTAAATCATATTTCCCATCTCTATTCACCCACTGGAAGTGTTGAATGCATTAAGTTTGTTCTTAAATAAAAACGCACAGG
CACCTTAACAGTTTCCGTAAATGATAGTGAAGGGTTGTTCTTCATTTTCTCCTCAAGAAAGTCGACAGCCTCCCTATCTC
TGTGGCCAGCACTTGCTGCCTTGTAGCCAAAGAAATATCCAGCAGGATCACACATAAAGAGCTGTGGAGTTTCTTTCTCA
TCATCAATGCCCAAGATCATAGCAACTGCAAGTGGAAG
>F5F0GQA01BPP3F rank=0025123 x=585.0 y=3785.0 length=133
ACGCGGGATGTTATATGTAGATAGGTGTTGTGCTTTCCATGAGAGGTGCCTAAATTTCTATCAGACTGGAAAAGCGCACC
AATGGACAGCTTACCATTCAANATTT
>F5F0GQA01AINL0 rank=0025143 x=95.0 y=1398.0 length=361
ACGCGGGGTATCAAGACCATCTGATTCCCTGTTGACTTGCTCCATTCTTTGAGCTTCAGTAACTGCATTCTTGTATAGTA
TGAAGACTGAGATGCAGATCCTAGTAGGAAGCCGCAGCGTTTCTAACATTCCCAGGTCTGAAGGTTGGGGTTTCTCGGTT
CAGACTTCCAACCTTATGTGACCTGTGAGGAGCTGGATAGCATTGAGATCCACATGTATCCTTGATTATACCTTGCTCTG
TATTACCTTGTATATTTTATATCCATGGATTAGAATTTAGTTGACATTAGTAAAAAAGAAAAAGTACCGACTGCG
>F5F0GQA01CCR89 rank=0025147 x=848.0 y=2427.0 length=323
ACGCGGGGATTTGGTTTCCAAACGTTTCCATGCGAGCTCGATCATTCTGGCGACCGATCCATGCGCATGCAGAGTTGCAT
AGCTTCAGCCATGGTTACAACTCCTGGTTGAAATTTGCTGAATTTGGGTGTTTTTTCACGTTTTCGGTCCAGTACGAAAA
GGGAAACTGCTACAGATTTCTCTAAAATTAGATTCAAAATGTTTGATCTTCTATGCATTTGATGTGGTTTAATTTGACAT
ACATATGTTTCATAAAAAAGAAAAAGTACCGACTGCG
>F5F0GQA01BRDE2 rank=0025152 x=604.0 y=2844.0 length=265
ACGGGGGTTGTGGCTCTCACGGGCTCTGTCTGCGCTGTCAGGGGGTCCTAGTCCTGAATCTTTTTGTTGCGAATCCTAGT
CCTGAATCTTGATAACCTATGAGACGAACCCTGGTACCTGAGGTTGCTTTTCGGACCTAAGCCTGCTGATGGACTGTAAT
CTGTGAGATGGTTTCAACTAATGGCGTTTGAACTCAAAAAAGAAAAAGTACCGACTGCG
>F5F0GQA01BNXF9 rank=0025191 x=565.5 y=1927.0 length=297
ACTAAGCTTTGTTCAGAAAACTTGAAGCTTGATTGTGATCACCAGGACTTCTATTAGAACCATTGTCATTGCAAAGAATC
TGATTCTTTGACAACCACCTCCTTCTGAGAAATGAAATGGCCCATGCAGCATAATCTTGTATGTGCTTATCATCTGCATC
CTTAGCAAGAAGAAATATTTCCTGGACCATTGATGTTGAAAGAGTCTCACCAACGGGGCTTGTCAGCAACGAACCTCTCA
CAAAAAATGACTCCTCATGTTTGATTTGAGAAGTCATAGCCTTTGAGCACACCCCCG
>F5F0GQA01B8T4V rank=0025216 x=803.0 y=2557.0 length=84
TACGCGGGATAGACTGTTGTTACATTGCAATTGAACTGGAAATAAACCACTTCTCTTCGTTG
>F5F0GQA01BEY7D rank=0025234 x=463.0 y=2087.0 length=108
TTTGCTCCAATCTTGATAGATGACTTAGGATCAGATCCCAGCCCTCCATTTTTAGGGAATAGGTAGATATTCTCTTCATT
GTAAGATACAAGCAACCTCACTCGAGGT
>F5F0GQA01CCE0Q rank=0025242 x=844.0 y=1656.0 length=102
CACTACTTTAGGTCCCAAACTCTTGTTGGGGTGGTTTCGCGCCATTTCGTTGCCGCACGTGACCCATTTGGAAAACGGGA
CATCGGGTGTATACAAGGCATG
>F5F0GQA01B18IN rank=0025252 x=728.0 y=1805.0 length=437
ACGCGGGACGCCTACGTCACTGGGTATGCCCTTATTTGTTTATTCCATTGGTTATCAGTATACTTGTTTACTTTTCATTC
TTCCCTTATTTTATTTCTTTATTTTTATTTAAAATCTCATATTTTGTGTTTAGTTTTTATTTAATGATTGTTATTTTTTA
TTTACTAAAGGAGACATGTTTCACGAGTTTCTATAAATGTTCTAGTTATATATATTTGTTCTCTGAATTGGCGCAACTTG
TTCTAAGTGTATCTATGTTCATGGATTCATATAGTTTGTTCCAAACGTACAAACTTTTGTTCGTGAGTTTGAGTAATTTG
TTTCAAGTGTACATATATTTGTTATATAAATTTTATGATTTGTTCTATAAATATTTTTTGACTAATATATATATTTTTAT
GCTGTAATATGTAT
>F5F0GQA01BTYPD rank=0025289 x=634.0 y=863.5 length=455
ACGCGGGCTGAGCTGCTGCTCTGCTGCGACAACTATGGGACCTCCATAGATGTCTCGTCCGTCGGCTGCATATTTGCAGA
GCTACTTGGTCGCAAGCCGATTTTTCCAGGAACTGAATGCCTCAATCAGCTTAAGCTCATAGTCAATGTTCTCGGCACCA
TGAGCGAGGCTGACCTTGAGTTCATTGACAACCCAAAAGCCCGCAAGTATATCAAGTCCCTTCCATACACCCCAGGCATT
CCCCTCATCAGCATGTACCCACAAGCACATCCTCTTGCCATCGATCTGTTGCAGAAGATGCTTGTCTTTGATCCCTCCAA
AAGAATTAGTGTCACGGAGGCTCTGGAGCACCCCTACATGTCTCCATTGTATGATCCAAGCGCAAACCCTCCTGCTCAAG
TGCCAATTGATCTCGATATAGATGAAAATCTT
>F5F0GQA01BD2KS rank=0025301 x=453.0 y=762.0 length=241
CGCAGTCGGTACTTTTTCTTTTTGGCGTGACGCCCAGGCAGGCGTGCCCTCAGCCAGAAGGCCTCGGGCGCAACTTGCGT
TCAAAAACTCGATGGTTCGCGGGATTCTGCAATTCACACCAGGTATCGCATTTTGCTACGTTCTTCATCGATGCGAGAGC
CGAGATATCCGTTGCCGAGAGTCGTGTGCCCGCGT
>F5F0GQA01BYBQP rank=0025324 x=683.0 y=3679.5 length=291
ACGCGGGGAACGATTAACGGTATGGAATTATGAATGATCTGGGGTTAGTAATGCATGCATAGCGCTTATTTAGCCCTAGT
TCTGGTTTTGCCACGCGTGCGTGCGTGTGATCCATCCATCAGACACCACCATGCGTATAATAACTTGCAGATGGCTGCTC
GTTGCGACGCCGCTGGGCGCTGGCCACTGCGTAGCTGAATGGGAAAAAAAAACTACTCCGTAGTAAAGTTGATGAAGTTG
AAATAAAAAAGAAAAAGTACCGACTGCGACT
>F5F0GQA01A2UGS rank=0025328 x=325.0 y=1322.0 length=439
GAAGCACCATGAACGTATAAAGTTTTCTGCCTGGATTCTGGAAATGGTCAAGGACAAACAACACAAGAGAAGGATAGCTT
CAGTCGATCCTGCCCAGTTGTTCTTATGAAACGTGCCAAAGAGGAAAAGCTTACACTTGGGTGTTCTCTCATTCTACCTT
TGAGTTGGGTGAAGCCTTTCTGGCTCCTTCTAGTATCGCATGGTGCACATGTGATTGGCTTAAGAGAGAGATGGTGGATC
GCAACAAAGTTCAAAATGCCATGCTTTCCATATGATTATCCAGACAGCAAAGCATATGCATTGTATATGTTCAAAGAAGT
TGCTGATCATGATAGCAGAGATGAATGCCGCCCTGCTTCCAAGAGACCTCCAAGAGTTCCTATGCCACCTTTATGGCACT
GTATCAGGGCTTGTTTCATAAAGATGATGGTATATTGAG
>F5F0GQA01CAP3B rank=0025348 x=825.5 y=517.0 length=101
TTTTCGCAAGGAACATGCCCAATCCACTACTTCAGGTCCAAATCTCATGTTTGGGGTGGTTCCGGTCCGCCACTTTCTTA
TTGCCGCACGTGACCCATTGC
>F5F0GQA01BHNYY rank=0025369 x=494.0 y=520.0 length=432
ACATCGCCTTGCTTGAGAACCAGCTCCCGTGGAAGGTGGTCAAGGTGGTCATGGGGTTCATGGCCGCCAAGGTCGGGCAC
GATCACTTCGTGCGCTATGCCTCTAGATTCAATGGCTTTCAGCAGGACCACCAGGACCTGGCTCCCAAACCCACGGAAGG
GAATTCTTCGGAGCTCTCTTCGGATAAAAATGAAGAAGATCACAACAAAGAGTCCCGATGGCCGCATCTCCTTGGCCTCC
TCCGGCACCACACTGTAGGAAGAAGCCACAGCCACATGAAGCAGGGAGAGAAATCCAATAAGAGATCACTTTCTGTTAGT
GACATGGAGCTTGCCGAGATCGGCATCAGGCTCACAGCCAACAAGTCGACAACGGAGCTCCGCCACATGGACCTCCATCA
TGATGGGACCCTCTTCGCCGAGCTCTCCTTGG
>F5F0GQA01BVC9G rank=0025384 x=650.0 y=850.0 length=514
TTCTTTTGTGGGTTCCAGTTGAAATCAATGTGAAAATTAGGCCTGAGGTGGCATGAAATTGATCTTGTATGCAATTTTTA
TTGATCTCATCTAGGACGTACGAAGAGGAGTAGTTTATTGACCGCCGTTTTTCTTGATACTTTCTGAGATTCTATCGATA
TGGGGCCTACTAATTTAATGCAGTGTGGTTCTCCTCCTTTGAATTTTCTGCCGTGGGAATCTGGCACTCTTTCCACCTTC
ACCCCCTTTAGGCTTCAGGTCTTTATCAGTCAGTTTTAAAAATGTTTCTCTGAGTCACAGTGAACTGTCCAGTTTAACGA
TGAACAGGTGTTTATTTCCCACACGAATTAGTCCTAAAGCTAGTATTAGTAATATTTATGGATTGATGTCTTTGTTGCTT
CGATAGTCTCTTGTCCTTGCAACAATTTTTGCTGTATAAAAGTCAGCAATTCATAATGCTGCGCAAAAAAAAGAAAAAGT
ACCGACTGCGA
>F5F0GQA01BTJI0 rank=0025398 x=629.0 y=1674.0 length=457
GAATAACTATTCAGCTTAAACCTTTTATTTAACACTTAACCTTCTGACACTGAATCTCTTGTTTATTGAAGATTTGTTGT
TTGGAACTAAAGTATTCTTGATAGTGTTAAATTGACAGTGTTTATTGATTCCAAGCAAATGGCTATGCATTTTTTGGAGC
GGTGCTGTACTGTTGACCGGGATCAATGTGATATTAAGAGAATTCTATTTATGTTTGTGTAATCATTCTTTGAAAGATTA
CACATTTTGATTTGAGTTCATGATTTATTCTCAAGTTCATTTAGATTGTATACCAACTGATATTTTGTTTGGGCTTTGCC
TGTTGTCTGTTTACAGTTGCATCTGATCTTTAGGTAGGGTATGTTTATCCTTTGAATATTGCTTTTGTTCCTGTTAAGTT
GCTACCATAATTGTAGCGATATTATCAAAAGGACAAATAACTATAACTGAAGCATTC
>F5F0GQA01BIOK8 rank=0025404 x=505.0 y=2922.5 length=97
AGTCGTACTTTTTCTTTTTGGTAAACATTGTTGGTAATACATCGGGTTATATTGTTGGTAATACAAGGGAAC
>F5F0GQA01A7UAO rank=0025419 x=382.0 y=910.5 length=507
AACATTATAAATGAAGACATTTGTTCAAGTTAACCGACGTATTATGTTCTGTAACTGACTGTGTATGGAGCGCCTTTGGA
AACTGTGGTGCAAAAATGGGTCGACCTTGGATAAATAGTGGTTAGAAGACAATATGCACAAAGTGGGACAGATGCATCAA
TCAATGGGATGCTTGTCTGTTTGCCTGGTGGTATATTGGGCTGAAATCAGAAGCAAGGACAGGAACGCACTCGCCACAAA
TATAGCATCAAACCAGCGATGGTAGAAGTCAAATTGGATATCACCACCCAAAACATCGGTAATGATCACCCTATATTCAT
TTGCCAGGCTTTTCCTTATAAGAAGAATGGAAGATATGAAGTACATGCCCATGATCTCTGATAGGAAAAGGACGACATTG
GTTGTTGAGCCACTCCCAACTCTAGAAACAGCAAAGAAGAACTTCATAACATTTGCCAAGAAACCTCGAACAGATATGAC
AACCAACATTCCGATGAACATCAAAAG
>F5F0GQA01BSLG9 rank=0025426 x=618.0 y=2603.5 length=136
ACTACAGTCGTCAGATGCAGGAGCGAGGAGTAGACTATCTTTTGATGCATCAGCTGGCACACAAATGAATTATAAAATTA
AAATGCACAAAAATGGTTAAGCGGTACTATCCTCGGCTCTGTGCTAACGAACTGAT
>F5F0GQA01B1BYF rank=0025441 x=718.0 y=565.0 length=219
ACGCGGGATCCTAGGTTGTTGCAATGTGTTTGGCTGTTTGCACTTGTTGCACGTTAAGAGATATTTTCCCCCAAGTGTGA
ACTTGTATGGTGGGCATTTTCTTTTCTATCAATACAAGGGTCCCTTGCTTTTCTTTTTAACTAAAAAAAAANAAAAAANA
AAAAAAACTAAAAAAGAGAACTACGACCGAACGGAC
>F5F0GQA01BWY32 rank=0025490 x=668.5 y=2096.0 length=252
ACGCGGGGGTTATAACCAAGAGGATGAAGACGATGACTGACGCTGACCTTATTCTTTGCGTTAGGTGCATGGCTCATTGA
GGTATGGACCAGACTATATTTCCAGTGCTTTGTTTGGTCCTGATTTAAACAGCTTAGGGTATATTCGGATATGTTCATTC
CTTGTAACACTGTATCCAGCTTCCCCCTCCCTTTACGTTANATTTTTCTTTTTACAGTTGGGTAGGTTA
>F5F0GQA01BIDEU rank=0025499 x=502.0 y=724.5 length=431
ACGCGGGGCGCACGTGGTTCACATGCTCGAAGAGGACCAGATGCTGCGAGACGAGTTCAAGCTCGCCCGGGATCTGTCTC
CTCGGGAGTCGGATAGCTACGAGCGCCAACACAGCAGGTGATGATATATCGATGGAATTGGAACGCTACTACGCGGCGCA
CGCAGAGAGTAGCAACAGTACGTCTGGGACACTCTGGGACTGGGGTCATCGATGGAAAGGGAATATATAGGCCAATAGCA
AATAATACTAATACGGAGTAAATGTCTTGGTACGAGTTGGCGGCGTCTCTTTTTGGATTGTACAGGATCATTCTGTCGTG
ACAGCAGCGGTGGTTAATAACAACAAAGCAAGTATAGCACAAAAAAGAAAAAGTACCGAACTGCG
>F5F0GQA01A7TOH rank=0025501 x=382.0 y=111.0 length=157
ACGCGGGAGAGAGACGGAGGAAGAGGAAGGATGGAAATGTGAAAGGGAAGGAAAAAAGACGAGGGGAGCTGAGGAATGAT
GGAAATGTAAAAAGAAAAAGTACCGACTGCG
>F5F0GQA01BKPIF rank=0025528 x=528.0 y=3221.0 length=65
AAGTCAGAACCTAGCAGCCTGGTACCTGAATATCAACGACCTGGTATTCGTCAAGGCACACNGGG
>F5F0GQA01BDGZJ rank=0025585 x=446.0 y=1453.0 length=295
ACGCGGGCATCGCCGTCGCTCGTCGGGGTGTGGCATCATGTGTAGTTTACCACCTTTATTAAGGTCACCAGATCAGATCA
GAGGACGTGATGTGCAATGGAGATGTATATGCCTGCTGCCTGAACAAAGTGGCGACTGAAGAGATTAATTTTTAGCGTAT
AATTTCATCGATTGTCGCATGCGATTTCTCTCTCTTTTTTTATACATGTGAATTCAGTGTCGATCAAAAAAGAAAAAGTA
CCGACTGCG
>F5F0GQA01A3LJ4 rank=0025606 x=333.0 y=3666.5 length=95
GTGCATTCTCCTCGGAAAGTCTGAAGTGAAGTAGGGTTCCTTGAGGTCCAGGTAAACTCCATCTGTCAATGAAGTAGTCT
TTCTAGCTCCCTCCC
>F5F0GQA01BMK9F rank=0025626 x=550.0 y=913.0 length=197
ACGCGGGGGCGAATGCATTGAAAAAGGTTAGCTTTACTCGCATGCCGTGCACAAGTGTCAAATACCAATGCGTGACGATT
GCAATGTACTGTACTCCCCCAATTTCAATTTAAATGACGTTCGGACAAAAAAGAAAAAGTAACCGACTGCG
>F5F0GQA01BB3C3 rank=0025640 x=430.0 y=2677.0 length=253
ACGCGGGAACAGTCTCGAGATCTCTATTGCAAACCAACTTTCATTGGAGCCAGAGTGGGCACACATGACGAACATGCCCA
GAGGGAACCTGAAGGAGCTACTGATCGCTTGTGCTAGAGCAGTGGAACAAAATAACAGCTTCGCAGTTGATCTGATGATC
CCAGAGCTGAGGAAAAGGGTTTCAGTGTCCGGTGAGCCACTTGAGAGGCTGGGAGCCTACATGGTGGAAGG
>F5F0GQA01AQQTQ rank=0025644 x=187.0 y=1980.0 length=121
ACGCGGGGGAACGGTTGCTAATACCCCGTACGGCGTGAGGAGGCAAAAGGAAGGAAATACCGCCCCAACGGAGGGGCGTC
GCGTCTGATTAGCTAGTT
>F5F0GQA01BZFL3 rank=0025651 x=696.0 y=2105.0 length=135
ACGCGGGGTTCATTACAAACATGATAGTGCTTGATATGTTTGTCAGTTCATTCGCATGTTCAATATGTCCATTAAGCAAA
GGNGTTAATGTAAAAAAAAAAAAAGAAAAAGT
>F5F0GQA01BRRK9 rank=0025664 x=609.5 y=731.0 length=280
ACGCGGGAAGAGAAGTCTGCTCTGCCCAAGTCCCCCGTGAAGTCTGCGAGTTCTGGATTGGAAAGGCCAAAACACGTTGT
TCCCCAACCGTTCTCCCTTTCTACTCAAAGAAGGTCATCTGGAGGAAATGGTGGTGTGAGTGTGACTAGTTCATTCATCA
ATAAGGGAGAGATCTGGTGATAAAAGTAGCATCTCTCCAGCAAGCATGACAAAAAAGAAAAAGTACCGACTGCG
>F5F0GQA01CAIY8 rank=0025715 x=822.0 y=3586.0 length=110
CGCAGTCGGTACTTTTTTCTTTTTAAATTAATAACAAGGTTCGAGTATTAATAACAAATTAGCGACACAATATGCATGGA
GTACTGC
>F5F0GQA01B7V1T rank=0025747 x=792.0 y=3439.0 length=334
ACGCGGGGGACAATCTATGTCCACACGGCGGCTAAAGCATTCTAGTCAGAATGGGTTTGCAATTGAAGTCACGCCGCTTG
TAAAATGCCAAGATTCGGTGGATGATGAGACCTTGACATTGTCACTTCCCAAGGTTGGCAATGGTTACCTAAAGGAAGAG
CATTCATTTAGATACAAAGACTCGAGCATCGTCTGATAGATAATTCTTTGCCAACATTTGGCATGAAGCTCTCATGAATC
ATTTTGCATTCAGATAGGATTCATTGATGTAGAACTGGAGTTGGCAGTTTTACATCAACCTGGCCTTGGAT
>F5F0GQA01BJHH1 rank=0025759 x=514.0 y=3527.0 length=311
ACGGGGAGACCAGGAACTTGTGCTTCTCGCTTAATATCCCAGATGATCAGCTTCCCGGGCTGGCTATTTCGGGTATGTTA
CCTGCCATCAAGGAGAAACTATTTGGGCAACAGTTTGAGGACCTTGGTCAGTTGGCTAAGAGGTTGGGGATGATTAATAG
CCAGTTTCAAACCATGAGACGAGAACCTCGCTTCCAGAAAGACAACGCTTTCGCTGATATGTATCAACAGTTCCTTGCTA
GTACTGGGGAAGATGACTATGACCCGCGT
>F5F0GQA01BN3EO rank=0025788 x=567.0 y=1454.0 length=187
ACGCGGGGTTCAGATGAAGAAACTGGAAATCATTCGCGATTGGTTGTTGTTACAGTAATAGGAAATGGAGTGAAAATTTT
TTCTCTTTGTTGTCTGGTGTTACATCTGAAATTCGAAGCAGCTAATGAAGTTTTTATCCAAAAAAGAAAAAGTACCGACT
GCGA
>F5F0GQA01BKU6M rank=0025801 x=530.5 y=2380.0 length=415
TAGGCCGCTAGGCTTGTAGGCACGGAAGTGAAAGTCGGCGGCGCGGGCGACAGCACCGGCGAGAGCAGCGGAGGAATGGG
GCGCCTCGGTGAATTCGAAGTCATAGCCATCCTCGGAGAGGAGGCCGAGGAGTATCGGCGGGTGGAGGGAGCGGTACCGG
CGCAGGAAGGACGGGTCGGCGATGAGACGGCGGAAGGCGACGCAAGCGATGGAGGCGCGGACGAGGTCGGCAGGGGAGCC
GATCCGGACGAATACCTCCTCCAGGAGGTCGTCGGTGAGGGCCGGCAGCGGCCGTGGGGACTCCATGGCTTCGTGGTGGT
GGTGGGATCCGGCGCCGCCGTTGCCGGCGAATGGAGGCGGCGGATCGAGGTCGAGGCTACAGGGCCCCGCGT
>F5F0GQA01CDH3G rank=0025818 x=856.5 y=3146.0 length=251
ACGCGGGCAGCGGCAGAGAGAGCAATGTTGAGGGAGTAGTTATCGAGGGTCAGATATCCAGAGTGGCGGAGCAGGGAGAG
AAAGGAAAGTGATAGCGATGGGGCAGGTCCCAAGGAGAGAGATCGGAGGACAGAGTGGACAAGGGGAAGCTTGAGGAAAA
GCCCTGAAACAATTGCGCGAGAAAGGAGGAGGGGAATATGGCATTGGGAGAGGCGTCGGATTGGAATT
>F5F0GQA01BXB93 rank=0025820 x=672.0 y=2777.0 length=170
ACGCGGGGGAGGGACGATGTTCAAACACCTCGATCAGTTCTCCATGTAGTCTCTCACTGTTTCTTCTCGTACGTCCTTGC
TACGAAATGAAATGGTCGGCAGGCCACTGCTTTAATTTAAAACAAAAGAAAAGTACCGACTGCGACT
>F5F0GQA01B76VI rank=0025829 x=796.5 y=1084.0 length=123
ACGCGGGCACTCAAGTAATTAATTAATAATGAACGATACGGTTTTCCTCTAACAAAAAAAAAAAAAAAAAAAAANAAAAA
AAAGAAAAAACGTAACCGACT
>F5F0GQA01A5YTQ rank=0025830 x=360.0 y=3580.0 length=208
AGTGTAGTTTCTTTGTTGCGCTCCAGCTGTTTCAACTTTCAACACATTTGGGTAACAGCGGAATAGTTACTAGTAGTATT
GATGTAAAGCATTCGGTTACAATATGGCTGCCAAGCAAATGCATAATTCTTGCGTTTAACACATTTTCTTCAAAAAAAAA
ANAAAAAAAAAAAAAAAAAAAAANAAAAAAANAAAAAAANAAAAAAAG
>F5F0GQA01B2WXQ rank=0025831 x=736.5 y=684.0 length=405
AAAATCAGAGCTCCAGGCCCCTCTCTTGGAAGTCCTTCGCAATCCTTTCCCGCTCAGAAACCTTGGTGGTGCCATCAATT
CGCAAAAACTTGTAGCCCTCTAATAATATGGCTTCCTTTACTACCTTTTATGGATATCGAGGATGGACCTTTGCTAGCTT
CTGAGTTGAATGACCTTTTCTTGACAGCACCTTCAGGCAGCAAGCAAGCCCAGGCCGTCATGCCAACCTCCCGTCATCAG
CAATACAGAACACTATCAGAATAATCAAAGATCGACAGTATACATATCTATGCACCTTCACGCAGCAGGCAAGAACAGGC
CGGCGGCCCAACCCTCAGCAATGCAGAATAAGGTTCAGATGCCAATCTTGCATCCCCCGCGT
>F5F0GQA01B1K8N rank=0025839 x=721.0 y=309.0 length=141
ACGCGGGCACACGACCATATAGAACATATCGAATGTACATAAAACAGATACAAATATGTATGGTCTTGGTGTGTTTACCA
GATCTCTTATCTGAACATGAACTTCTTCCTCTTGTTT
>F5F0GQA01BCBSC rank=0025865 x=433.0 y=1306.5 length=129
ACGCGGGCACACGACTCTCAGCAACGGATATCTCGGCTCTCGCATCGATGAAGAACGTAGCAAAAAGAAAAGTACCGACT
GCGACTT
>F5F0GQA01B7CD7 rank=0025943 x=786.0 y=2541.0 length=500
ACGCGGGGTCCTCCTCACCTTGCTAGCCTTGCTGCTATAGCCAGCAGCTTGTTACAGATAGATAGAGCTGCAGCCAGCTA
ATTAAGCTATAGAAGGATGGCCGGCGGTGCCATGGTGAACACAGGCGGGGGCAAAGACTACCCCGGCAAGCTCACCCTCT
TTGTGTTCCTCACTTGCGTCGTCGCCGCCACCGGAGGGCTCATCTTCGGATATGACATCGGTATCTCAGGCGGCGTCACC
TCCATGGACCCTTTCCTGCAAAAGTTCTTCCCGGAGGTGTACCGCAAGAAGCAGGCGTCCGACTCCAACAACCAGTACTG
CAAGTACGACAACCAGCTGCTGCAGACCTTCACCTCCTCCCTCTACCTGGCCGCCCTCGTCGCCTCCTTCTTCGCCGCCA
CCGTCACCCGCGCCTTCGGACGCAAGTGGTCCATGTTCGGCGGAGGACTCACTTTCCNCGTCGGAGCCGCGCTCAAC
>F5F0GQA01BJHFD rank=0025982 x=514.5 y=3431.0 length=281
CAGTTTAAGGGCAGCACGTTGTTTTGGCTGACTACATTGCTTTGGTAGGTAGGGAAACCTTTTAGTTTGATGTACATGAG
CAAGAATTTCTATGAAAATGTTCTTGCAATGATCTCTCGACGTGTTTCAAGGTCACAATGGGCACATGGTCAGGAAATAA
TTTGAGGGCTTCCCCATTCGAATGCAAGGTAAAAAAAGGGAATTATAAGGAGATTTATTTACAGAATAAATGAACAAAAA
GAAAAAGTACCGACTGCG
>F5F0GQA01AQGOY rank=0025998 x=184.0 y=1136.0 length=76
TAGGGATACATATATATGTATGTATATACATACATATATATGTATGTATATACA
>F5F0GQA01AY13J rank=0026004 x=282.0 y=717.0 length=137
TCCAGGACCCTGAGTTAGAATTCACCGACTCCGCTTATCTCGAAGATGTTGGGCAAGACATAGAGTATGTAGAAGACGAT
GGCTTCGACCCCGACTGCCCCGGTTCCCTTAGGCGTGGTTGGCTGGCGGCAACCCCG
>F5F0GQA01BVGSB rank=0026033 x=651.5 y=1321.0 length=311
ACGCGGGCGATGGTTTCTAGATAGGGAGTCGTTCCCACCATGCAGTCGTTGAATAGAATAGACTTGTAGTACTATAGTTG
GAGTTGGTCAGTACCTAAACCATTGCAGCAGAAAGCATTGCAGTGGGAGATCTCGGTGGCGTTGGCGTTGGACTCAGCTT
TCCGTCTCCCAACTAGAAACAACGGCACAGCTTTGCCGCGCCCTCCTTGGAGGCATCCAGCCCGTTGGATTTGTTTGTTG
CAAATCGCAATTAAATTGAGCATGGTTCTATTATTCTTGTATATGCCG
>F5F0GQA01B9ZF5 rank=0026036 x=816.0 y=2851.5 length=159
CGCAGTCGGTACTTTTTCTTTTGTTATAACAAGTAAATCATTAATCTGATACTGGTCCATCCAGAATGTGGTCTTTTCCT
CTGAGCGAACAAGCTAGCGGCCACGAGCAGCACAAGAGGTTGGGAGCACAAGGCAC
>F5F0GQA01BRSI5 rank=0026044 x=609.0 y=1951.0 length=369
TTCCTTCATCCTAATCGTCAGAGTGAACAGAAGACCCCCATGTCAAAGTATCAGAACAGATGCTTCTAGGAATTGGTACA
GCTGAAATTTATCGCCTCATCATCAGGGAGAAAAGAAGCTAATAAACTAAGATGCCAATCCCTATTAGGAATGAGATAGT
GGGAGAGAGACATAATGGAAATTTCTACTAAAAAAGTGTTAGACAATACAACAAACTAATGGCATGCGCCTCTTCAATCA
CCATGCATCACATGTTCTGCTTAAGATTCGATAATGGAGATAAATTAGGCATAGAAAATAAAATGCAAATATCTCAAAAA
TAAAAAAGAAAAAAGTACCGACTGCG
>F5F0GQA01CEPZ6 rank=0026048 x=870.0 y=2708.0 length=94
AGGGATACATATATACATACATATATATGTATGTATATACATATATATGTATNTANATACATATATATGTA
>F5F0GQA01BJ487 rank=0026064 x=522.0 y=1545.0 length=154
CTAAGCACAGTGGCGGGTGCCTGTAATCCCAGCTACTCGGGAGGCTGAGGCAGGAGAATCGCTTGAACCTGGGAGGCAGA
AGTTGTGGTGAGCCGAGATCATTCCACTGCACTCCTGCCTGAGCAACAGAGTGAGACTCCGTCTTAAA
>F5F0GQA01BQ7VW rank=0026118 x=602.0 y=3866.0 length=68
TGGATCTTGGCCTTGACATTGTCGATGGTGTCCGAGGACTCAACCTCAAGGGTGATGGTCTTGCCAGT
>F5F0GQA01A9FQR rank=0026120 x=400.0 y=1633.0 length=104
CGCAGTCGGTACTTTTTCTTTTTAACAATATAAAGTACTTCACACTACGTTCAGTCAAATATATACAAGGGCACACAGGG
>F5F0GQA01BWU1Z rank=0026129 x=667.0 y=933.0 length=314
ACGGGGAGAGAGCACTCATCTTGGGGTGGGCTTACTACTTATATGCTTTCAGCAGTTATCCTCTCCACACTTGGCTACCC
AGCGTTTACCGTAGGCACGATAACTGGTACACCAGAGGTGCGTCCTTCCCGGTCCTCTCGTACTAGGGAAAGGTCCTCTC
AATGCTCTAAATTTCCATACTTCTGTCGCTCCATCCCCGTATGGGTGGAGAACCCGTCGCTGTCTCGGCTGTGCTACCGG
AGGCTCTAGGGAAGTCGGAGGAGAGAG
>F5F0GQA01BNRYM rank=0026158 x=563.5 y=3004.0 length=85
TACGCGGGTGGCAACGAAATTGCGCATAACCACCCCAACAATGAGTTTTACGTAACGTAAGTA
>F5F0GQA01B5P9F rank=0026168 x=768.0 y=929.0 length=311
GCGCAGTCGGTACTTTTTCTTTTTTGCCTTGCCCCTGCACATCATATCATACCATTAATCACACGCTTTGATTTTGACCC
TCTCTTATTTCTATCAACTTCGTCCAATATTTGTTGCATTGATTTGCTAATGTAGATAGTCTCCGGAGTCTTGATATTTA
TAATAGTAATTAAAAACTTAAAATCAAGAATGGGGTCCATTTCCTCTATATGGACGGTTTAGCCTGGGGGTTCTGGTCGT
ACCCGTAGGAGAGGCAGCCCCCGCGT
>F5F0GQA01B3A0N rank=0026172 x=740.5 y=2549.0 length=99
AGGGATACATATATACATACATATATATGTATGTATATACATATATATGTATNTACATACATANATATGTATNTAC
>F5F0GQA01B3KBR rank=0026197 x=743.0 y=2325.0 length=189
AAGTCACCTGAATTGATCCTCTTGGGAGGCAGCAGTGGCGCGGCAGGGTCGGGCATGCACAGGCATCTGTTCCAGAAGGG
CGCGAACATGGTGAAGGGGCAGCCGTCATCGTCGAGGACCTCCCATGGCTCGTACAGCAGGTCGGCGTTGAAGGACTGCA
CGGTGATGCCCCGCTTCCGACCCCNCCGC
>F5F0GQA01AUU96 rank=0026202 x=234.0 y=1868.0 length=387
GAAGCATCAGATCCTTTAGCCAAAGATTCCATGTCTGGTGTCCTCGAATAAACAATAGAGCCATCTGATGACTCCATCTC
TGATCGTTCTATGCTTGATGGAAAAACATGAAAGGGAATACTTCTGTGACAGTAAGTTCATCCAGAGTTCTCATTGGTGA
GTTCGCCTGACATCCGGCTGCACGAAATGAACTAAAATCATGATGGCCAATAAGTATGCTGCATGCTTTCTTCACTGCTT
GAATATCCAAATCTTCAGATATGTGCCAGGCTGAGTTTTTCTCAAAAACCGGTGTTGGTTCAGATCCAGAAAGCAGGCGA
TAGTGATATCTTCATGGCAAGGAACAGAACAAAAGTACCACTCG
>F5F0GQA01A375X rank=0026207 x=341.0 y=195.0 length=454
ACGCGGGGAAGAAGAGGAGGAGAAACCTAAGCCAGCACCTGCGGAGAAGGCTGCCCCGAAACCTAGCAGTAAGGCTCCTG
CCAAAAAGGAAACAGCAAGCATCAACGAGTGCCGAAGAACCAGAGGAGCCTCCTCTCAGTCCTACTTCGGAGAAAATTCG
CCAACAAAGGCTTGTGGAAGAAGCTGACTTCAAATCAACCACAGAACTTTTTGCAAAGAAGAGCGGTGAACATAAGTCGC
TAGATACTTTTATCCCAAAATCTGAGAGTGACTTTGCAGAATATGCAGAGCTTATCGCAAAATAAACTACGCCCCTATGA
GAAAAGCTTTCACTACATGGGTCTGCTTAAGAATGTCATGAGACTTTCAATGACATCGTTGAAAGGTGCGGATGCGAAAG
AATATCTTCCTCGGTGACAGCAATTGCTAAT
>F5F0GQA01A56F4 rank=0026217 x=363.5 y=1170.0 length=174
ACGCGGGGTATTTCAGTAGATTGTTATCAATAGGAGCAGCTGCACATGGAAAACTAATTATATTATTGCTGAGTCATCAA
ATAATATATCTAATTAACCTTGGATAATCATAGTGTTTACTAAGAAAAAAAAAAAAAGAAAAAAGTAAACG
>F5F0GQA01BK6AR rank=0026226 x=534.0 y=401.0 length=406
GTATCAGGTATGAACACCTATCATGCTTTGCAGAACTGGTTGAGCTTGATCTTTGGTTTTGAGTACTGAGAGCTCAGTAT
CCCAGCCGCCACAGCGGCATTGGCGGCCTCTGTAAGGTGCACGCCATCCCAGCTGACGAACTTTGAACCATCATCGCAGG
CCGTTACCTCAGGCGTCTGGCAGCCCTTCTTGAAATCATAGTTGTAGGGAGGCCCTCCGTACCCACAACATGTCATCAGC
GGCTTGTCAAAGCCATGTTTAGAGTGGTTCGCAACAAGATCATACTTGATGGGGAACAGATCCGTGTAGACAATCGTTGC
ATCTTTCATCTGCATGCTTAGCTCATCACAGAGGCTACCAAGCGCTGTGTTGAATGCCCGCGT
>F5F0GQA01CAA52 rank=0026230 x=820.0 y=1656.0 length=524
ACGCGGGAGAAGACGAGCACCTGCACCAGCATGTAAGGGAAAGCCGGAAACGAACAAGCAGCGGCACGGGGCATCGGACA
AGCTGGCATTAATGGCCGTCTCGCTATCTCGTCATCGCCGGTGCCTCTGTTTAGCACTGCCTGACGAGGATGACTGGCCG
GATCGAGAAGCTCACAGCAGCACACTGTCACTCACACGTAGGACCTGACCAGCTATTACAGTCACAGCTAGCGCTGCTTC
GACGAGTTAGGTTGGCAGGGTGCCATGCTGTTTCCGTTGGCGTTGAGGATCTCAGGGCATGGGATGGGTCGCGGGTTGGG
CAGTGGAGTTATACTGAAGAACACATCGGGCTACGTCTCCAAATAAATGTGGCCCTACCCTATGTATGCTTCCTTGTGTA
ACTTAGGATATGTATTGAAGAATCCAATTTATGACAAAGGAAAAAAAAAAAAAAAANAAAAAAAGAAAAAAAAAGTAAAA
CGTAAACCGTAAACGTAACGG
>F5F0GQA01BAVYT rank=0026276 x=416.0 y=3779.0 length=55
ATATATGTATGTATATACATACATATATATGTATGTACTATACATTACACTAAGT
>F5F0GQA01BBQ9T rank=0026291 x=426.0 y=3391.5 length=67
TACCACATTGGGCAGATAGATGCTTCAACAATTCCAGCAAAGCGTACTTATGCAAATCCCACCAANA
>F5F0GQA01B4S9L rank=0026303 x=757.5 y=3223.0 length=235
CTTTGGCTACGACTGCGATATCTAGGACTTCGGCTGCGGCGCCTTCCACTACCAAGGCCTCCAGAACCAATCCGTAAGCG
GCATTCACGTGCAAAGTGGCCATTTTCACCACACTCATAGCACTTCATGTCCGAACCTCCATTACGATCTCGACCACGGC
CACTACCAGCTTTGGTTGACGGCTCAACCCTCCATCCATTCTTACCTTTTCCCTTCATGAACTTCACATATAACA
>F5F0GQA01BE9IN rank=0026313 x=466.0 y=3165.0 length=419
GCTCAATGTAGACGATTCTCGAGAATGGAATCTTATAGTGGGCTGAAACATCACTGTCAGGAGCATTAGGCCACATTTTA
GCATCAAGGTTAATTACTGTTCCATAATCTAAATTTGTTATAACAACCTTTAGAGGATGCAAAACAACCAAAGCTCGAGG
GGCTACTTTGTTAAGCTCTTCTCTAATATGGTATTCAAGACGTTCAATGCGTATCAAGCTATTGTCACTTCTTGTTATTC
CCATTCCACGGATGAAAGAGTTAATTGCTGTTGATGATACTCCTCTCCGTCGTAGCCCTGCCAGCGTCAATAGTCGAGGA
TCATCCCACCCATCTACCCACTTGTCCGTGACAAGTCGATTAAGCTTTCTTTGGACATAACATTGTTTGATATATTTAGC
CTTGAATATTCCCAAACAT
>F5F0GQA01AT61F rank=0026319 x=226.0 y=3217.0 length=227
ACGCGGGCATCTTTTGTGCACACATTCTAAATTCTTACTGAAGTTTGGAGAACAACCATTGTTGTAATAAACAGAAGTAC
ACAACACAACCAAACTTTGTGTTTGATCCATGATTGATAAGTTATTGAGTAAACCTACCATCATTCCTAAAATTGCAAAA
AAGAAAAAGTAACCGACTGCG
>F5F0GQA01BRRO7 rank=0026320 x=609.0 y=873.0 length=403
GCGGTGCAGCTTGTGCTCTTCTGCGCCATGGAATGGGACTCCGATGGCCTGCAGGGGCTGAACGTGTTCCAAAAGCTCGT
TGCAGCGCTGTTCATGTCGGTCAACTCGCGGCACTCCGGAGAGATGGTCGTCGACCTCGCTACCGTGTCGTCCGCCATCG
TCGTGCTCTATGTAATGATGATGTAAGTACCAGTACCTACATCTGTAGATCAGGGTTAGTGTGGACTGCTGAGAATTATG
TTTTGTGCAGTACATATGGCACTGCTAGCTAGTTAAAGCTTCAGTAGATGCACATTTGTGCATGGCCCACGCTAACATGT
TCAGAGGGATCGAATATATAGTTCTGAATTCCAACTAAAAAAGAAAAAGTACCGACTGCG
>F5F0GQA01CHEOD rank=0026328 x=901.5 y=1019.0 length=324
ACGCGGGGGCGGGACAAAACCTTAAATAAAAAAGCAAGAATAAACAAACAGAATAAAAAAGAAAAAAAGGAATACAGATA
ATAATAAAAAAAGAATAAATAAAAAATCAAGAAAATAATGATACCATAGAAAATTAAAAAATAGATAAAATTAAAAATAG
AATACAGTAGTAAAGAAAAATAACAATTAAAAAGAAAATAGATAGAAAAACAAAAATAAAAAGACACGAAAAAAAAAAAG
GAAAAATACTAGAAAAAAGAAAAAAGTAACCGACTGCG
>F5F0GQA01B275Y rank=0026329 x=739.0 y=2948.0 length=96
ACGCGGGAAGGCTAAATACTCCTGGGTGACCGATAGCGAAGTAGTACCGTGAGGGAAAGGTGAAAAGAACCC
>F5F0GQA01BM17N rank=0026345 x=555.5 y=2401.0 length=100
ACGCGGGGATGTTCGCTAATGAGAAAAGAGTGGGGCCAAATGGTTTTTTTTTGGTTTCCGGCCAAA
>F5F0GQA01BJ9KT rank=0026385 x=523.5 y=3051.5 length=238
GGATCCAGATTCATTTGAGTTTAATGGATCGGTAGGGTGATGAACTTTGGGTTTTCGCGATCCACTCCCAGTGGATCCGG
CCTCGCACGCCATCGGGCCCTTGAGCGGCACCGCCATCTCCCGTCCTGTGACGTGCGGTCTGTGTGGCGGCAGGCTGGCC
CCGGGCAGAGGGTGGAGAGGCCCGCTCAAGGATATCACAGTCGCATGCCGCCCGCACTCACCGCCATCTCCGCTAGCA
>F5F0GQA01ASG8K rank=0026390 x=207.5 y=946.0 length=88
ACGCGGGGATGAACAAAAAAAAAAAAAAAAAAAAAAAANAAAAAAAAGAAAAAAAGAAAACGAAC
>F5F0GQA01BHZS6 rank=0026433 x=497.0 y=3576.0 length=97
ACGCGGGGTCTGGAAGTTTTTTAATTTTTTCGGTTTTTCGGTTTTCGGTTCGTAGGCAGCGGCGGCGCGCTCGT
>F5F0GQA01B4ZGT rank=0026452 x=759.0 y=3067.0 length=302
ACGCGGGGACCATCACCTTCCTCTTGTTTTCTTGCTTGTCTCCATACTCACCAGTTGCTTCGAGGAGCTGAGCTGCAACA
GGCAAAGCATATTTCCAAGATTTTGCAAGGAAAATAGCATCCGAGCAGTGGACCACTGTCGGTGCCACCAGGCTTCCGCT
TCCATCCGACCGACGAGGAGCTCCTCTACTACTATCTGAGGAAGAAGGTTGCTTATGAGCCCATAGATCTTGATGTCATA
AGGGAGATTGATCTGAATAAGCTTGAGCCCTGGGATCTC
>F5F0GQA01AKZ1W rank=0026491 x=122.0 y=242.0 length=375
GCCGGGGAGGCCGTGGTGCTGATGGAGCTCCTGTATGGCTACACCAACGCGGTGGTCATCCGAGCTGCCACGGGTGCCGC
CGGGGCAACAGCCGAGAAGATGAAGCAGCTCATGGGGAACTCTGCGGCGCTGGTGTCGGGTTTCCAGCCCGAGGACGTGC
TGCCGGACGCGCCGGCGAGGTTTGTGAGATGGGCGACGGGTCTCGATAAGAAGGTCGACGACATGGCCGATGCGTGGAAC
AAGTTCATGTCCGAGATATTGACCGCGCACAGGGGAGAAGAGGGCCGACGGCGCAGGGGGAGTGGGGGTGAGGACTTCAT
GGACCCGCGT
>F5F0GQA01BIA1N rank=0026503 x=501.0 y=1753.0 length=274
ATTTCAAGTCCAATTCGAATGTTTGACCTCTGAACCTGCCAATACTAAAAGAGGGACAAAACTAAAACAGAACAGCAGAA
AACCTCACACAAACACGAACCAAAACTTCACCAAACATTTTCCAATCTTCACAAGATTTCACACAAGCTATCCTAGCTCC
ATTCCAAAGCTATTTCCAAAAAATCTATGGAAAAAAATTACGGGATAAACGGAAATTTCAGATCTCGTGAAGAGGGAACC
TTTTGGGCAACAACCCGCGTACTCTGCGTTGATA
>F5F0GQA01BK1FY rank=0026512 x=532.0 y=2300.0 length=289
AATGCTCTGTTGTTGACTACTTTGAGTACCTAGCAAAGGGCATATCAACCATTACGAAATGATGCGGTAGTACAAGTTAA
TAGAAGATAATATTGATTCTAGATTACATTCATTTTCTTCCACCTTTACCATCGTTATTGACTGTCTTGCAACATATGTA
TAGACCATTTTAGATGTCACGAATTGCAGGTGATTAATAGAGCTGATAGATCCCACTGTATATTTTGCTTTTCAGTTACC
AGAAAAAAGAAAAAGTACCGACTGCG
>F5F0GQA01B17HP rank=0026546 x=728.5 y=475.0 length=352
ATACTCCTCAGACCTCACTAGACCAAATAATCTCAGATAATGTTTATACTTTATACTTCCTCCATCATTGATAAGTCATG
TTGGTTTGTGTTAAGTCAAATGTTTTTAGCTTTGACCGTCAATAGCTAAAAATCATACAGATTAACATAACATTGATATT
TCTAGGTTCACATATTCACGATATTCACCTTGAAAAATACTTTCACAATATATAGCTCTTTATGTTTGAAATAATATATT
TTTTAGATAATCAAATATCCATCTTGAAGGCAGCGTCAATGCCATCAATGGTTGTGACTGGAGGGAGTAAAAGGAAAAAG
TAAAATGCG
>F5F0GQA01BF7IL rank=0026567 x=477.5 y=2171.0 length=233
TCGCAGTCGGTACTTTTTTCTTTTTTGTAACTAAGGATTGAAATTTTCACTGCAGCAAGGGTAACAAGATTACATTTCAT
ATACTGCTCACTACTCAACCAAAATTTGATACAGACCCTACAACCTATTTTCCATTTGGAGATTGTGGAGTCTATACAGT
CAAAACATAGCATATCAGTTACGTGTGTTCCCCCGCGTACTCTGCGTTGATA
>F5F0GQA01AZJ9M rank=0026571 x=287.0 y=3784.0 length=344
CGACGAGTTCTCCAGGAAAAGAATGGATGCCACCGCCGAGGAGCTGTCCGAGGAGAAGAAGCTTGCCTACTCATGCCTTG
AGTAAACTCATACCCAGAGAGAGAGAGAGAGCAATCGCTACTCCTATGTTTGTAATAAAAAGAAAGAAACTACCAGACCG
TTCATAGACTCACTCACAGAACTGCTGCGCGTTGCGGTGCAAGCGCGATTGCTGGTTTCACCCAGCGTGTATGAGGCTTG
TAGCTCTTTTTTGTTCTAGATGATTTGCAGGACATTCATTGAGAACTTGCAATTGGACCGCTTTGAACCAAAAAGAAAAG
TACGACTGCGACTCTGCGTTGATA
>F5F0GQA01BPJQM rank=0026576 x=583.5 y=3740.0 length=440
AAATTCAACACTTAAAACCAAACTGTCAGCTCACATCGGATAGTCCGGTGGTCCCTACCGGACAATCCGGTAGCACCGGA
TAGTTCGGTACACCACACCGGATAATCCGATGTCACACAGAGGTGAAGCTCAAGAGTGTAAATATGCACAAGGATACTTA
TTGAGCTATGCAGGGGAGTGACAAATGTTTCTCTGGTGTTGTTGGACTTTTCTGAGCTGCACACCTGCACTCACAACAAG
AGCTCGCACAAACAAGTAGTAGTAGCGGAAGCAAAGATAAATGCAAATAAGAAATGCACCCAAGCACAAAGCTTGATGCA
AGCTCCCAGCAGGGGCACAGCACACAGGACACACGATTTACTTCCCGAGGTTTAGTCACACCCTCAAATGTACCTACGTC
CTCGTTGAGGCCCGCGT
>F5F0GQA01BZ2KM rank=0026596 x=703.0 y=3188.0 length=306
CGCAGTCGGTACTTTTTCTTTTTGTAAAAAGTAAAGTTTTCATAGTCCCTTCTATTGCTTCCCATTCCAATTTCATTGGA
CTTAGTATCATCAGAAACTGCATTTTTATCGAGCCCTGTTTTTGCAGATGGAGGCTAGGCATGGTGGTGTTAGCATGTTG
GGACATGGAGATGTGTCATTTCCATATCTCATCGAATCATTTCCCATGCTGCTTCTCTGCTCAGAGGATAGTCATCTCAA
GCCATTGGTTGCTTTTCTTGAGCCCGCGTACTCTGCGTTGATA
>F5F0GQA01AKQ62 rank=0026605 x=119.0 y=1052.0 length=403
TTTGCTGCATTATCATATTTATACTAGCATAAAATGCTATTGAAATATCCATGATGCATGCATCAATATTTCTTATGTGT
AGTTCTGAACCCTAGAGATAATTTTAAGCCCAATTAGATGGTTATATGTGCCACTATCAGAGAGGATAACCCCCAAGGCA
CATCGACTACGTTCTTTCTTTTTACTGAAGGCATATCCCAACGAAAAGGATGTTGGTTCAATAGTTGCATCTCTTAGCCA
AAACAAATAAAAATTATGAACCAAGTAAAAACATGTAGAAGAAACATCAAATTGGGATAATTTTTTTTGATGACAACAGA
GTTTAATTGCCATTACTTGATAAGAAAATGAGGATACTTCATCTAGCGCATAAGGTAACTTAAGAGAACCTACAATTGTA
GGA
>F5F0GQA01ATJOU rank=0026607 x=219.0 y=1628.0 length=256
ACGCGGGCATTTGGTCATGTCTGGAAATTATCTGTCGTCAAAATTCTTTTGAGTTTTGTGCGAGCGAGTTTTGAAAACAG
CCGCATACCAGAATGATGATGAGGACATCGTGTACATGTACACTGGCTACACACACAAATTAATGATGTGCTTTATTTCT
CATCCTACTTCTAGAGATAAGATTAAGGAAAAAGAAAAGTACCGACTGCG
>F5F0GQA01CIU58 rank=0026625 x=917.0 y=3518.0 length=146
ACGCGGGTAGGCAGCGTGTGGAATGGCCGAGAGCGGACCAAATGGATATATAATCCAAGCCGAGAGTAGAGTTACGTGAA
CAGCCGTCGGATGGAAAACTATCTAGCACGGTTCAGAGAGCAC
>F5F0GQA01AOETW rank=0026657 x=160.5 y=3714.0 length=366
TTCCACCACGAGACCATAGTAGACCATCACCGTAGCAGTAATAATGGCAGTACACACCATAATCCATGACTTGGACTTAC
TGTACCACACTACTAATTCAACACGCACAAGCTATGACGACGCTAAGAAAATGCAACTGAACTGGTGGTTGCCACCGGAA
CCACGCGGCTCGGTCGGAGCAGTTCAGTTCAGTTCAAATACTTACGCATACTACGTCGTCTTTACTGAGTGGCTAGGAGC
AGTTCCAGATTATTTATGCAGCACTAATATTATGTAATACTATGATTTTTTTTGTGAGATTGATTCGATTACGGCGGGAG
GGGAGGGTCGATGTCGATCTGATGAGTTGCCGATGGGCGATGGATG
>F5F0GQA01A51X2 rank=0026662 x=361.5 y=3528.0 length=399
GGTTCCGACCATCCATGTCGCAAGGAGGATATAAAGTAGGTTTTGGTCCTTCTTACACGCTATTCTGCCGGTGTGGAGCT
AAGCGATTACACAGGACCTTGTGTTGCACATCTGCAACGTTTTCCATGCTATCCTAGTATCCTATTACCTCGCGACACTG
GTAGCTAATGAACTTTAGTTGTTCTAGTACATATTTAGAATTCTCCTTGAGTGTGATGTAAGATGTAACTAGGGCACTTT
CACTGTATCAAGAGAGCCAACTATTGCACGGAGGCTTTGTGTGTTGCCAAAGCATGTGTAAATGTGTAATGGTTTGATGT
CTAGAGGAAGTATGATAGTGTGATGATAACAGAATCAGACATGGTACGGACAACATATGAATTATACGTTCTTAAAAAG
>F5F0GQA01BD6CU rank=0026704 x=454.0 y=1564.0 length=241
ACGCGGGGGCTGGATCCTTTTGGGTTGCAGACTACGTTGCAAATTTGATTAAAACCAAATGCTCATTACAAACAAATGAT
GTTTGCTTGACAAACTGTACCATTGGACTATTTTCTCTGAAGATAGTGAATAGCTGGACTTTGGTGGAACAACTTCTCGA
CAGTTGGGAAGTTTTTGATTCTTATAGTCCACATTGTTTGGCTCACTGGTTCTGTATA
>F5F0GQA01A070G rank=0026727 x=306.5 y=3390.0 length=401
GGTTTATGTTGTTCTGAAGGTTGTTCTGCCAAAGCTGCCAATAAACAACCTCCGGGCTATATCTTCTATGAGCTGCTCCG
GAATCAAACTGCTTCTCGGACGGGGTGAGTCCAGGAACTGCGGAAAGGCTGGAGTAGGTTGGCCACTTTTCTTCAGAAAC
ACTGCCAGTTGCAGTGGAGATCGAGTAATCTGACCAATCCAATCCGTCCCCTCCTCTGATTAAGGAAAAAATCAGAGTAT
AATTTTCCCTCTTGGGAATCGATGATGTTGCAGAGATTGGCAGGGGGCTCTGCAGGTGTGGGTTGGGGAGGAGAGGGTGA
GGTGTGGTCCAACGGAGAGGGAGGTCTGTGGATATTGGGATTGGTTGGTTTCCCGCGT
>F5F0GQA01B09H4 rank=0026751 x=717.5 y=1482.0 length=210
GTAGTAGATGTTGCTGGTTTGTAAGGTGACCTAAACTGGAGAGAGACATGTTGTAGTTTTTGGACCTGTCATATTTATGT
AGGTCTCCAACAATCTTTGCTCAGAAATCTGGTATATGTTTTTTGGAGAAAGAAGATATATTAAATTTCAAGAATGTTAC
AACTAAAAAGAAAAAGTACCGACTGCG
>F5F0GQA01AXRPT rank=0026759 x=267.5 y=2047.0 length=187
ACGCGGGGATGATTGCTCGCATATGTCCTGCCTTTTAATGGACATATATGCTTGTAATTTGTGGACTTGCACACGCATGT
TTGCAATATAAAGATGTGATAAATTTGTTGGTTTTCAAAAAAGAAAAAAGTACCGACTGCG
>F5F0GQA01BAFE9 rank=0026764 x=411.5 y=2819.0 length=111
ACGCGGGATCGCAGAGGAAGAAGTGATTTGTAACGAATCCACAGAATTGATCTTGGCTCTACCTTCAAA
>F5F0GQA01BDPVT rank=0026781 x=449.5 y=695.0 length=242
ACGCGGGGATTCTGTGTGCCTCATAGTATGGTAGCTTGCTTGGGCTCATCATAGGATAACGTGTCCTGTTTTTGAAGGGC
ATGAGAGAAACACCCTGATGTAAAACGGGGTCTCTGTACCTGCACTGTTCTAAAACGAACTGCCATGGCTTAAGGCCACG
TGCAAAGCTATGATATATGTTTGACTGCCGACAAAAAAGAAAAAGTACCGACTGCGACT
>F5F0GQA01BHFAM rank=0026783 x=491.0 y=1564.5 length=98
CGCAGTCGGTACTTTTTCTTTTTGTTGAAAGACATCTATTGCCGCAAGAATTCGTCGGTAAGCCGATAAGAGCCT
>F5F0GQA01BQW7B rank=0026798 x=599.0 y=2309.0 length=305
GCTCGAACACATCAACTAGGAGTTGCAGTTGCAGGTGACACTGCTGATTAGAACCAAATGTCCAAATCGGGTTCAAGCTA
AGCAGCAGCGCAGCAGCAGGAGCACAATATAATTCACTGATTAGAAGAAGAAGAAGGGGATGGAGGAGCGGTTGGGCGGC
GACGGCCGGCTGGTGCTGGTGCTGGTGCTTGGGCTGGGGACTTGTTGGAGCCTCGGTTCGGTCGCCGCGTTTTCTTGCTT
CGCTCGCTTTGCCTCTGGCTTTTGGTGGATGCGTCCCCCGCGT
>F5F0GQA01A6IOP rank=0026815 x=367.5 y=647.0 length=396
ACGCGGGGACAACGTGATAAAAGGGATAGCATCTGTAGCTGCCTCTGTCTCAATGCTACCAAACAATGTCGCCACTTGGA
ACCTCACACAGATACCTCATGTTTCGGAGCAACCCGATGGAATTTCGCGCGGGCTGTTCATTATGAAATACATGGAGCTT
TGGGATGGCTCTAAACTTCAGAAGAAGTTTGCACATGTTGGCATTTTAAGTACATTTGTATATATGCCCATAGTTGGCAC
TCTAGCGAACCTAAAGCTTATGCATTATAATGTATGCGACCTGCAGAAGGATGTGGACAAATTCAGGAAAGAGCTTGTCG
CTGATCTTATATTTTTGGAGGGCAACGAGACCCAGGAGGCGAAAGAAGCGGTT
>F5F0GQA01A4I2J rank=0026816 x=344.0 y=2041.0 length=115
ACGCGGGAAGAGAGCCGTATTTGCAAGGGAATTAGGGGTTCCTATTGTAATGCATTCTGGAGCTGGCAACAAGAATGCCT
TCAAGGCACTAT
>F5F0GQA01B5S0G rank=0026818 x=769.0 y=398.0 length=459
AAAAGCAGTCACTCTTGATGAATACGATTGGGCAGTTACAATTCAGTAATAATGCACATTCATCAGCAGATTTGGCAAAA
AATGTCATAATGAAATCCTCTGTGTGTCAGGACTTTCCTGTCGGTGATAATGAGAACATTAATGTGCATCATGGAAGATA
TTTGGTATCCAATGATATAAATAGTCCTGGGAATTTTGATTTTCTCCCTATAGGTGCCACAAGAAGCAGGTCTAACTTAT
CTACCAGTATTTCAAGTCAAATATTGGACCACACTTCAGGAACAGTGCAGCAGAAACAATCTATAGTTCCATTCAAGGTT
CCCCAGTCTCCTGATTTCTCTAAGAAAATGGAGAATTCTGAAAGAGGGTCATTTCACGCTCCTTTAGCTCCAGCATCTGA
ATCAGATGGCCAGGTTTTTAACAGCTTGAACATGAGCCGAGATAATCAATTGATTAGGT
>F5F0GQA01A2ULG rank=0026823 x=325.0 y=1490.0 length=242
TTCTTTTGTACACGAGCAAATAGTTAAAATTTAGAAAATCTTCAACATTTGTTCATTAAAGATACTCATTCAGATGTCCA
CGTTAATTTCATTGATTTTACAGTAGGGTAGCGAAGGGTTGAGACAATATCAACGGACAATTTGAAGTTTGTTCTCCATA
TTTCCGGACTTCCACGAATCACAAGATTTTGGACCAAAAAAGAAAAAGTACCGACTGCG
>F5F0GQA01A3T03 rank=0026839 x=336.0 y=2357.5 length=381
ACGCGGGAGTGCAGATCGTCTAACAAAGTTATGATGCGCCGGGCATGGCTACGGTGGGCGTGGATATGATCATGGTTATG
CTGGCCGGGACCAGGAGTCAGGAGTGGTACTCGCATAGCAATTACGGAGAACCAAACTCCCACAATGATGATTTGTTCTG
TTCTCAGACATTGCTTCCCCAAAGACTAGTTGTAGTACATTGATTAGGCTGAACCCATCCTCCATTCCCCATCACTATTT
CAACTACCTTTCCTTCTGTCTACAGTGCAGAACAGTGCCGTAACAGTGTCGAAATAAATTTTGAGGTACCACTTTGAGAA
AAAAGAAAAAGTACCGACTGCG
>F5F0GQA01BRN85 rank=0026901 x=608.0 y=503.0 length=228
ACGCGGGGGTACTTTTCTTTTATCACTGCTCTTCAGTGCCTTCCTACATCATTGGTTACTGTGTCAGAAACTCCAAGTAC
TCAAGTAACCTATACTCCACCTCCTGAGATTGTAATCGTCAAAGAGCAGTGATAAAAAGAATCTGTACAAAGACCTCATG
AAGAGCCTCACCAAGAAGAACAAAGCGAATATGCACAATTGGAGG
>F5F0GQA01BJMLF rank=0026935 x=516.5 y=1937.0 length=132
CGCAGTCGGTACTTTTTCTTTTTACCTATGACCAGGGAAAATGTACATTACTCAGTGAAACAGCAGCTGAGTTTGATATC
CCGCGT
>F5F0GQA01BLC3J rank=0026938 x=536.5 y=1021.0 length=419
ATGAATATAAGAATGTGAATCATCAAAGATGAAAAAGGCTGTCCATGCGAGCAATTTGAACCACAATCATGAGGAGTGCC
AAAGCCATTTTCAACAGAATTTACCACATCTCTACCATTACCACCCTGGGAAAAACAATGATCAAGTGAAGATACTCCCT
CCAAGCCTGAGCCAGTTTCAGCCTCACTTAATTCATTAATTTTCTTCCAAGTAATACACCTTGGTTTTCATTTGGTATCT
CCTTGGAAGTACCAAATTCTTTATTTCCAGATGTGTTGTTCAGTATCAATATTCCCTGTTCTTCCTTTGAAACATCCTTG
TTGCTGACCAGGGGTGATGTAGATTCTTTTGCAAATTCTTTACCAGGAGAACACTCAGGATTAGCCCCATCTTTAACCAA
ATTCGTGTTTCCATTCTGT
>F5F0GQA01BLRM5 rank=0026973 x=540.0 y=3487.5 length=130
ACTCAAGACCTCTTGCTGAATCTAGTGCAATCTGAATCCTGGCAGCCCAAGACAGAGGCTCGTAACCGGTTCCACGCAAA
TGTTGGCTTAAGTTCCCATTCTCAATAAACTCCCCGCGTACTCTGCGTTG
>F5F0GQA01BCBIE rank=0026984 x=433.0 y=948.0 length=182
ACGCGGGAGATGGACTATGGAGAATAGCAGTTGGGGCTGAACTGAACGGCTACAGTGCAGCACTTCTGTACAAGAGTGAG
GATTTTGTGCACTGGACTAGAGTTGATCACCCATTGTACTCTTCCAATGCCTCCACCATGTGGGAGTGCCCTGATTT
>F5F0GQA01BDIOS rank=0027003 x=446.0 y=3658.5 length=174
ACGCGGGAAGCAGTGGTATCAACGCAGAGTATGCGGGAAGCAGTGGTATCAACGCAGAGTACGCGGGCACGTGACTCTTA
TCTACTACCAACTCTAAAAAATTCAATCATCACTGTTTTAAAATACAGTCAACAAATTTTCACACTCATAC
>F5F0GQA01AXAKV rank=0027008 x=262.5 y=317.0 length=277
CGCAGTCGGTACTTTTTTTTCTTTTTTTTGTTTTTATTTATATAATCGCTCCATTAAAAATACCGTTGGTGCAATACAAG
GTGTGGTAATTTCGACCGCCGGCCGGATCAGGCGTCGGCGGAACTGAGGAGCGACGCATCAGAAGCTGGCGTTGCAGCAG
TCTTGTTCGCCGGGGCCGGCACGGACGCGTGCACGTCGAGCAGCAGCACGGCGTGCACCGCGGACTCCACCCTGGCGGTG
CTCCACAGCACGTA
>F5F0GQA01BDVDM rank=0027033 x=450.0 y=3720.0 length=265
GACTCATCACGCAGTGCGTCGCCGCCGACGCCGTCGACGCCTTCCACAAGGGCATGATGCGCCTCGACTGAGAATTACTA
GTATCATACGGAGTACGATACTACGACGACCTGCTATTAATCCATTCCATTCGCAAGTTGCATAATTTAATTCGTTCGTT
GGTTGTGGTAGCCCATGATTAATTGTTGTTGGGTGCTTAGTAGTTGAGTGGAAGAACTTCATGGCGTACTACATATATAA
ATATATATGTTGAAAAAATGAGTAT
>F5F0GQA01CB2U0 rank=0027076 x=840.0 y=2282.5 length=399
CGCAGTCGGTACTTTTTCTTTTTCCATTTGAAGCTCTTTAATCAATAAATATAATTATGAGTATGCAATCTTGTCCACTG
TGATGCATATCACAAAAGTATCTCAGTTTTTACTTTCTGATGAGTTGCACAAAATTTGTTCCATCAGAAGCCTAAGGTGT
GAGTCCACTATGTCATAGCTGTGTCACCCAAACCCAAGGCCTTCATGAGAAATGCATACTCGAAGGCTGTCTCATTGCAG
TGCATGAAGCGCCCACCCTCACCAAAATGGCCACTTTGCATATTAGTTTTGAGAATAACTGACTGGGAACACGATGTGCG
TGTGATATCTCTCACTTTTGCGACCCCCCGCGT
>F5F0GQA01BZ1MO rank=0027098 x=703.0 y=1966.0 length=425
ACGCGGGGTGGTGCGGATGCTGGAAGGCAGCGTGGCCCCGCCGGAGCCGCGCGTGGAGGCGCTCGGATTCCTCCGCCTGT
ACGGGAGGGGCTACCCCGTGCCGAACACCTCCCTGACCGCCATGGCCGGGACGTCGGGCTCCGCGGGCACGCTGTCATCG
ACGGCCGGCGTCTCGCATTACACCGATTCGTTGCAGAGCGTGTCAGCGCCAAGATAGCAACACGGGATTCAGCTCCGGCG
ACGTGGCAGCTGCCATTCTGGCAAGGATCAGACGCTCCATCGCTTATGGCGCCTACGGCCTACGTGGCGTGTGGTAGCAG
CAGCTGTGTTTGGTCAAGGCGATGTCATGTGGCAAAAAAAAGAAAAAAGTACCGACTG
>F5F0GQA01BIWUJ rank=0027189 x=508.0 y=1337.0 length=419
ATGTACAATTTTTCTTAAACTCGGTATGCTTGTAGTTGTGGCTGCTATGTAGAACAGTCTTAACCCTAAAACTAAACCCA
GACAGTGGGGGAAGGCCGCCTCCATGATTAAAAAAGCTTATGCGAGGACCCACCCACCATAGGCCATCTCTTAACATGCA
TTTTTACTTTTTACCAAGGGGACAGCGAGAGCGAGTGGCCTTTTTAACTAGCCCTAACATTCGTCGGGAATCGAACCCAG
GAGTTAGAGGTGCTACTAGAGCACTGCAACCATTGAGATACAGGACCGTTGGTGGTTGGAGAATGTTGGACCGAACTAGC
TTGGAAAGCAGGAACAATAGAAAGAAGAGGAACGATAGTATTAATTTTTCATTCAACTCAAAGGTTAAACATAGTACCCT
CCCTCATTACACAGGGAAT
>F5F0GQA01CD5BV rank=0027209 x=864.0 y=489.0 length=326
CCAGTCGGTACTTTTTCTTTTTGGCGAAGGGTACAATCTCACATCATGAAAAAGGGTAAATGGAAATACTGATGTGGGCA
AACACCCACACTGACCCAGACTAGACATCAACAGAATGCCATACCGGTATATCGGAACACAAATGACAATTTAAATACAA
AACACTGGATAATGCAAAGTCTAATTGAGTGTCCTGGATCTGGATCTATAGAATGACAGAACTGACACAAGCTCACTGCA
CCGGCCACAGGTGAAATGGTCCATTTGTTTGCTACAAGGTCGCAGTGCAGAAGGTACCAGGG
>F5F0GQA01CAZ4T rank=0027222 x=828.0 y=1243.0 length=128
ACGCGGGAAGAAATACAAGAATAGAAACTTTAGGATAATAATATTTATAGAAAGAAATACATAAATTATAAAATACATTA
AAGACGAAAGAAG
>F5F0GQA01BGT3S rank=0027226 x=484.0 y=2774.5 length=154
ACGCGGGGGACGGCACACGGTTCGAACTAACAGGTGGTCCTGGATGATCGTGATTCATCAATTTCTTCTGTCTGATCTCA
ACTTCAAAAAGAAAAAGTACCGACTGCG
>F5F0GQA01B4RGF rank=0027232 x=757.0 y=877.0 length=477
ACGCGGGGGAGGCAGTTCAGCAGATCGTAGAGGAGAGGCCTCTTGGGCAAGTGCAGCAGAAATTTCACAGCAAGAATCAG
AGTTAGCTGCACTGCGAATGCATGGAATGTTCTCACCTGGAGGGCAGGATCCTTCTGTATCTGGTCTTCAGGCAACTGCA
GACGGCAGCAAGGCAAAAAGACGTACAAAGGCAGAGAAGACCGTGAGCTTGCAGGTTCTTCGGCAGTACTTTGCTGGTAG
CCTGAAAGATGCAGCAAGAAGCCTTGGAGTATGCCCTACGACCCTCAAAAGATATGCAGGCAACATGGTATAAACCGCTG
GCCGTCACGAAAGATCAAGAAGGTAGACCACTCTCCAAGAAAGCTTCAACAGATCATTGATTCGGTTCATGGAGCAGAGA
CAACTTTCCAGCTCAACAACCTGTACAAGGATCTCACAAACACCACAATATCGT
>F5F0GQA01BOF77 rank=0027241 x=571.0 y=1685.5 length=114
CGCAGTCGGTACTTTTTCTTTTTATTTGCTGCCACTCACATTCTTGGCCCAACCCCCTACTTCTTGCCAAACTTTAGTTA
TCGGCGGATGA
>F5F0GQA01AP3IM rank=0027245 x=180.0 y=444.0 length=84
TAGGGATACATATATACATACATATATATGTATGTATATACATANATATCGTAATGTATATA
>F5F0GQA01A7XCO rank=0027252 x=383.0 y=774.0 length=131
ACGCGGGGCGGAACTCCAGGCTAATAATCTGAAGCGCATGTTGTATGTTGATAAAGCGCATAGATCATGACAGGCATAGG
CCCCGCGT
>F5F0GQA01CB72B rank=0027272 x=842.5 y=833.5 length=334
TTGGAATGGAGGGGCTGACCGCTGGCCATCATTTAGCTCGATCTCAATATTGATAGCATTGCTACCTTGACCATGAAAAT
TTTGACAATAGCTTCTGCTCAATCTGCCCAGCATTGGTTATACAGTGCTAAAGGCCATCCAGCTCTCTCTGGAACGGTAA
ATTAGCTCCTCGAGAAACTTTGTTTTGAGATTTCTTCAAAAACCACCCCAGGAAGCATGAAGTCATGAACATATCTGCAC
ATGTAAACATTTGTTTTTTGAAAGATGAAACCGTGTGGTGCTGTACTAAAAAAGAAAAAGTACCGACTGGG
>F5F0GQA01BPX9I rank=0027277 x=588.0 y=2084.0 length=351
ACGCGGGGGACGGGCTCACACAGATCCACCCGCCATTGGCCACCCATCTCCTGATCTCTCTGTGCCCGCGCGCCGAGGCT
GCCCGTGCTCCAGTCCAGCAATCTGCCGTCATCTCGACTGCCGGGACGCCGTCGTGCCGTGGGCGCTCCTCTACGCGGAA
CCACGATCCAGGGAGAAGAAATGGAAGGGTTCTTGGTGAGCGTCAATTAGGGTACAAATTTGTAGCAAAATGCAATATTT
GCTTCAATGTAACATTTTTCATTTAAGATAAATTATCCTTAAAATTAAAAAAAAAAAAAANAAAAAAAAGAAAAAAAAGT
AACGACTAG
>F5F0GQA01BJ1YP rank=0027281 x=521.0 y=1375.0 length=183
ACGCGGGGAGGCAACGGCACAGCAAGCAAATCGTGGTAGAGAGAGTCTGCGAGAGAGAGAGAGAGAGGAGGAGAAGGAGG
AGGAGCTGGTGCGTTCCGTCGAAGAAGGAAAGGGAAAAAGAAAAAGTACCGACTGCG
>F5F0GQA01A7FCR rank=0027296 x=377.5 y=2025.0 length=201
CGCAGTCGGTACTTTTTCTTTTTGTTATCAGTATATCTAGCCATGTGGACAACTTACTGTCAAGGAAAGCAATGAAGAAA
TATAGAATATGCAGCAGAGATGGCTTAATACTTAGGAAATTGTATGAAAGAACAAAATTAACATGGAGAAATAACAGCAA
ACGCAAATCAGGAGGAAT
>F5F0GQA01BC7BZ rank=0027340 x=443.0 y=1229.5 length=389
CGCATCGGTACTTTTTCTTTTTGGAAGAAGATGGAGTACGTACATAAGACTTCTGCACATGATAGAAGGCCTCCCTGCTT
ACCCCGGCCCCCTGTACACCTTCTAACGCCACACAGCCCACAACAGGCAGGAGAATAGGAGATCAGCACATATCGCTTTA
GCAGCTGATGACCTCCCTATCGATCTCCAAAGGGAAGTAACAATAAATAATTAACACCGTGATTAATAAGCAAGCTAGGT
AGCCAGCGCAGCTTATTTATTAGCGCTACTTAATTCTAACTACTATAATTAACATGCTAGCTAGCTAGGAGGTGCCTCCG
GCGCTTCTGTCCTTCTCCCCGCGTA
>F5F0GQA01AVBAE rank=0027357 x=239.0 y=2132.0 length=93
CGGAAGTTTGCAGCGCAGGAGGCATCCCTTCTCCCATAACCACCTGCCCGGCTCATCCGTCCACACAACCTCCGACCCTT
CCACCGCGTTCAT
>F5F0GQA01B69H7 rank=0027366 x=785.5 y=2893.0 length=400
TTTCGTCAAGATGGTTGGCATGCCACCAATGCCATATGTTCATCTCCATTCGGATCCCAGGTCGCCATCGGGCATCAGAT
CCCCATGCCGGGGGGGCCCTCGAGCACCAGCTCCCCGATCGGCCGCAGGTTGGGACGTTCCTGTCCCGGCTGTCCGGAGA
GGAGAGCCACGCAGGCGCAGGAGACGACGGGCGGACGCCGACAGCCGCCGCGACGCCGATGGAGGCAGCCAACGCCTCTG
ATTCCACGACGACTTGGGGCTCCAACCATCCAACAAGCGACGAAATTCACACGTCATTCGCGGTTGGAGTTGGAGCCGAC
GAGCCGGCCGGCGAGCGAGCTACTGCGAATCGTGCGTCAGGACACGCACCCCCGCGT
>F5F0GQA01A2MNE rank=0027380 x=322.0 y=3480.5 length=143
AGTTCAAGAGCATCACGCCGTTACATCTTCATGAAGGCTTGGCAAGCGTATTATCAGCTTATGTAGTCCCTTTGTTATCT
GGTTGTAGTTTAAGTTACTCCCTCCGACTTTTATTATGACGCGCTGTAGTTCTATTTCTTAGC
>F5F0GQA01AZLWH rank=0027385 x=288.0 y=1807.5 length=207
CGCAGTCGGTACTTTTTCTTTTTCTATCTGGATTTAGCTTAGATTATTACAAATAATAAATTACATCCTCATCACACGAA
TCATCTACTATACGTACGTACTACTACTAGTACCTACCACTACCAAGTGATGGGAGTACGAGCCGAGGGGATACCCCGCG
T
>F5F0GQA01AP6U3 rank=0027389 x=181.0 y=685.0 length=145
CGCAGTCGGTACTTTTTTCTTTTTAGGGGTACAAACAACTTAAGGATGAAGATGATAATACAACTGAAAAACATTTCAAA
AATGTTTAGGGCCCCGCGT
>F5F0GQA01B47B5 rank=0027408 x=762.0 y=979.0 length=414
GTCGCAGTCGGTACTTTTTCTTTTTGGAATTGATTGTATAAGTTTCATGCATATACATGCATCCAGCTCGCCGGTGCTGT
ATGCTTATTTGAACGTAAACATGACGGCACTCGCACAAACCAGCGTATGCTTCACCTGTAGTAACACGACGATGAACATA
CCGTTTTCTCAACACATTCGCAAAGCTGAACTCGTCTGCACACTGGTCCGCACCAAGAGGATGAAATCTTGGCAGCCTGG
TCTGACTCCGAGTTGCCAAACACTCGTAGAGATTATACTGTACAATGCCGTTCCCAGGACCTTGACGGACACGCCATGTA
TCCACGGTAGCAGAACCATTCACAGCAGCTGTGTATACCATGGGCCATGCACCTGCTCTGACACCCCGCGT
>F5F0GQA01B6LKU rank=0027430 x=778.0 y=556.0 length=145
ACCATATCCAAGCCAACAACAATAGCATCCAGAAATCACCAGGGACAGATCCCACTGGAAGGTTTTGCAGAGCCTGTGCC
CGTCCCTTCATCTACAACTTTAATATCATGTGCAACTGTCACATGCTTAGTAGCCCCACTACTTC
>F5F0GQA01BIXWO rank=0027433 x=508.0 y=2710.5 length=62
TATACATACATATATATGTATATACATACATATATATGTATNTANATACATATATATGTATG
>F5F0GQA01BEYP7 rank=0027479 x=463.0 y=1469.0 length=98
ATATATGTATGTATATACATACATATATATGTATGTATATACATATATATGTATGTATATACATATATATATATGTATAT
ACATACACTATATATGTA
>F5F0GQA01A8DDK rank=0027493 x=388.0 y=1062.0 length=211
ACGCGGGGAAGCTGAGGATGGCACGTGACATGGCCGAGCTGGAACTTGCCGTTGGTCAGAACCTGTTTCCAGTGGAGCAG
TTGGGCGCACCATACCGGGCACTACGTGCATTCCGTCCTGTCCTATTCCTGGAAACATCTCAGCTTGAGAACTCTCCGCT
CCTTCAGGACTTGCCACCTAGTGTGATC
>F5F0GQA01B3GZF rank=0027506 x=742.5 y=2089.0 length=143
ATAATTTATGTATATTTTGCCTAACCGTTGACCCGCAAAGTGCAATGAAGTAAAAGCATCTTTGTCGGGCATCTGACAAA
CTGTAAATCGCCGGTTTCTATCTTTTTCCCCAACCGTAAAATAGGACGAACTAAAAGTAAAAG
>F5F0GQA01A7C7D rank=0027544 x=376.5 y=3335.0 length=69
AGGTGTGATGGAAGCGATCATATGTAGAGTGAGGACTACTTGCTTTAGCAAGGTGGAGCGTCTGAAGAT
>F5F0GQA01BUKD5 rank=0027545 x=641.0 y=299.5 length=101
CGCAGTCGGTACTTTTTCTTTTGGTAGCTTCATCATTTGTGATGCGTATACGAAGGATGAGCTTATCCGCATTATCAT
>F5F0GQA01B44II rank=0027563 x=761.0 y=1416.0 length=349
ACGCGGGGAACAGCAAAAAAAAATACATTCAAGGCGTTCATTTCTTTCAGAGAGGATCCATTTCTGTACTACAGAAAGGG
TGACAGTGCTTCATTCAACATGTGATTTTAGTTTTGGATTTAACCCTCATCCAACATAAAGGGTGACAGTGCCTCGTCCA
TTTCTTTCAGAGAGGATCCATTAGTATTTATGCAATTAGAGAGCATTGTTTTCATTTTCAAAAAATGTCATTTATCTCCG
GAACGAAGGACGGGCATGGTGCAGCGGCAGAGCCTACCGCCTGTAACCGGAATGTCCTGGGTTCGAGCCTCAGCCTCCGC
AAATTA
>F5F0GQA01BSZC6 rank=0027579 x=623.0 y=120.0 length=86
ACGCGGGGGATTCTGAAGTCTAAAGTCTAGGGTATGTCCAGCAGCAGAAGGAGCTGTTGCAGC
>F5F0GQA01A4FGK rank=0027581 x=343.5 y=1458.5 length=97
CGCAGCGGTACTTTTTTCTTTTTTTTTTTTTTTTTTTTTTTNTTTTTTTNTTTTTTATTTTTATTTATATATAT
>F5F0GQA01B80OQ rank=0027606 x=805.0 y=2856.0 length=101
ACGCGGGGTTGCTGAATGGATACAACTACTCCAGTTTGGCGAAGTTGACTGCCACTTCCAAGGCACACAGGGGATAGG
>F5F0GQA01B527L rank=0027640 x=772.0 y=1327.0 length=251
CACAACTACAAGCAAATTGTGATAACATTAAATGTGGCCAACAAAACTGAAGCTACAAACGCCGTAAAGTTTAGGGACAA
TGTGTCTGTGACACATAACATGTAACCTCACGTGTTGTATGCAAAAGGATTTTCCATAGGACACCTCACGTGTTGTATGC
ACAAGGATTTTGGCAAGATTTTAACTATGGGCTTTGGTTCCACCGCTACTAAAAAAAAAAAAAAAANAAAAAANAAAAAA
AANAAAAAAAG
>F5F0GQA01B6O2G rank=0027646 x=779.0 y=982.0 length=100
AGGGATACATATATATGTATGTATATACATACATATATATGTATGTATATACATACATATATAGTGTATGTATATAC
>F5F0GQA01B0D83 rank=0027658 x=707.0 y=1941.5 length=62
GAATTAACCACATGCTCCACCGCTTGTGCAGGCCCNCCNATTCTGTGTTCGTNTGCGACTCC
>F5F0GQA01CB0GI rank=0027679 x=839.5 y=3264.0 length=221
ACGCGGGGTGGTATCAACGTCTAGAGTACGCGGGTGTTAATCCCTATCTTATTTGTCATACAGTCATGCCTGTCTTATTG
CTGCGAAACGATTGTGATCATATGGCCCCATGCGTGCAACTGCATTCTTGGAAGTCTTGCTCAGTTTGCAGCCTGTTACA
TGCATGTTACCCATGGTAATTT
>F5F0GQA01BOSA2 rank=0027701 x=575.0 y=956.0 length=380
CGTTATGGGGGTTGTGAACATTTTCGGTTGGTCCATACTCGGTTATCAGGTACAACACATCCTGAACTAGCACACCAGAG
GAGGACGTGTTGTCAGACAGGTATTGGATGCTGTAAGGGCAGCTGCTATTTGCTGACTGGCATGCGCTCTGCAGATCACA
CAAATTGCTGCTGCACGGGACCTTTCGGCTCGTACTTGACTTCTGAGGGCTGTACGTGTCGAACTTCAAATCCCCGTAGT
TGGGCGAGACGAGGGGTGCGCAACTGACGCAGTCGCAGGGCACCCAGAAGAGGTCGCTGCCGGTGTCGAGCGCCACCAGG
AATGTCACGTTCGGCGTCCCCAGCGCCACCACCGCGTAATGCAAGCTGCGCCCCCGCGTA
>F5F0GQA01BFY0T rank=0027705 x=474.0 y=3451.0 length=81
AAAGTCAGAAGCAGAAGGCTGTGGCTACAAAGAAGATATGGCGAGCAAAAGTTGCAGCACAGACGGTCGCAAAGTCTCCG
T
>F5F0GQA01CB5E5 rank=0027726 x=841.0 y=1503.0 length=445
TTGTTCCGGTGGTTCCGAGGTGTGTTGTTCCAGTGGTTCCGAGATGAGGATGCAACCATAGGCATATCGGTGTTCTCGGA
CAATAATATTTCAAGAGATAACTGCTTGAATGCTTTGCCACAACATTGTCGACAACCACGTGCAGCTCCTGTTATTGCCT
CATATTGTTGTTGTTCACCGTGTCTGTTGATGTAACCATTGTAATCATTCATCACATCCGACAACTTCCTTCGGCAATTA
ACACAAGTATGCTCCATCTCCCTCCACCAGTCCACCTCCACACGTGAGAGCAGAGCTGAGCGAGGGCGATAGATGCGCGC
GGATTTGGACGCGACAGCTCAGCGAGGGAGAGAGATGCGCGAGGGCTGAGCGAGGGAGAGAAAGGACACCGCAAACCCTA
GGCATATTGTTATGAACCCCCGCGT
>F5F0GQA01CC8H1 rank=0027737 x=853.5 y=2999.0 length=237
ATGTCATCCGGTCATATATCCCTGATAATATTGCTTCCAGAGGGGGGTGTTTGGATGTGCAATTGTCTAGGTGTACCAGC
AAGTATGTTACTTGTGTGTGTTAGTCAACGATAAAGTGTTGTTGTTGTCTCGTACTTTGTAATACTCATCTTGCTTGTTG
TAATCCTACGGGCCGTTTTGGACCAATGATCTGATTAATAAAAATTCAAGGACCGTTTCGGGTACAAA
>F5F0GQA01AYZD8 rank=0027742 x=281.0 y=1310.0 length=340
CTGAAGGATTAGCTGCCCTTTAGCTTCAACAGACACAACACAGCGTGAAAGCATGATGTTGCCTGAGCAGGCATCAACAG
GAACCTTATCGTCCCTGGAATCAAGCAAGATGATTTCCGTGTCGCCTATGCTGGCTGTACTGGCAGCAAACTGGGCACGG
AAACCATCTGGCCATGACCCACTCCTTATTTCCACAGTGATTGTTGCCTCCACCGAGTTAACAATAGAGCCAAAGTTCAA
ATTCCAGTGTGCTAAGCTTGCTTGTGTAATCCCTTTTAAAGAGGCATGACTCAAGCGAAGCGAAGTCGATGTAAGTTACA
GCTAGAAAGCTCAAGTGTTT
>F5F0GQA01BW4T7 rank=0027744 x=670.0 y=1325.0 length=360
ACGCGGGAGATCGTACTTGATCAAAGGAGAGGATCTAACCAGAGCCTGATGTACAAGTTGGATTATAGCACCGGCGAGAA
TAGCAAGACTTGAATAATCAAAGTAACCATAGTCTAAACCTAGCAAGTATGCAAAGAAAGGTACACCACTCTTGCAAGAG
ATAGAAATAAAGTAAAGCAAAAATATATTATACTGAAGATAAAAAAGGTACAAAGATACAATATGGCTTTACCACAGACT
AGAAGCTATCTCCGAGAACTCCGATGCAAAGCTCGACTCACTCTAAACTCCTAGGACTATCCTAAACTACTAAAAAAGAA
AAAAGTAACCGACTGCG
>F5F0GQA01BJUQB rank=0027783 x=519.0 y=193.5 length=181
ACGCGGGTATCCACAATCATCCTAATCTATTTCTATAATGATCAATATTTTTGATAAGTCTCTGTATCCGTATTACTTAT
ATATCTCCAGTTCTATACTAACTACCACTAATTTATTATTTTTCCACCGACTGCG
>F5F0GQA01B86IT rank=0027898 x=807.5 y=2227.0 length=137
ACGCGGGGCGTGGGTCATTTGATTCTGGTTCTAAAGGCACAAGGTTGCATATGACGATGGAGATTGTAGAGGTACCACTG
CTCAGGGATGAAACATGGGACTTCATCAGTCAGG
>F5F0GQA01BOVDH rank=0027944 x=576.0 y=835.0 length=434
CAGAGACATATTCTCCAAAGCTGCAGCTCGGCAAGATGAGAAACCCCTCGAGCCCTGGTCAGACGGCTCTCCGAAGCTGC
AGCTCGGCAGCTCCTCCGCCATTACAATCAGCAGCACGACTCGTCCAGTTGTCCTCGTGGAGGAAGACAAGGCAGCGACG
CCGGTGGCTGCTGGCATCGTCCACAGCAGCAAGGCATCGTTGAGGGTTGGTTTCTTGGCCCCCATGACCCCGTAGACGTA
CTGGAAAGTCAGCGAGGTGGTGAGCATCCACACGGATGCCTTGAGCCTGCTCCTCCTCGGCGAGTGGGGGCTTGGCGGTG
CTTTGACGTACAGCACGACGGAGACGAAGAGGGCGACCATGTTGAAGTAGGCGGAAGCGACGGACAGGACGGCGCCAATG
TCACCCCGCGT
>F5F0GQA01CE62F rank=0027948 x=876.0 y=245.0 length=388
CGCAGTGGTACTTTTCTTTTACAAGTGCAGTTCATTTTATTTAAGAGTAACACAAGATACAAGGACAATTTTCAGAATAC
AGGGTGGAACTGGAATCTAAACTCCCCTTTCAGGGTTCCAAGTTTTTAAAACAGCTTCGTTCCACAAGTAAAATGCCACA
GAAAAAATACCATAGGACACCATAACAGTTCTGACTGGTCACCAAACACATCATCCAAATCAGTTTTCAGCACTATCGAC
TATGTTCTGGTCAGACAACGATTGTTGCGTTGCATGTTTTCAAGCCCCAGGCGGCAGGCGGCCGCGCGTGCATGCAATTT
GCGAGTCCAGTCTGTGACCATAGATGCTGAGGGTTGGTGCGTCTG
>F5F0GQA01BSQQN rank=0027951 x=620.0 y=1229.5 length=103
ATATATGTATATACATATATATGTATATACATACATATATATGTATATACATATATATGTATACTACATACATTATATAC
TGTATATTACATATATATCGTAA
>F5F0GQA01BLV6P rank=0027954 x=542.5 y=1183.0 length=169
ACGCGGGGAATCGGGACTCATCACTCGAGTGAACTTCTGATTGTTTGATTATTGGTGTCGTGTCTCCTTGATTTAATTTT
ATCGGATTCGTTTGTACGTAAAAAAGAAAAAGTACCGACTGCG
>F5F0GQA01AT1SZ rank=0027960 x=225.5 y=529.0 length=182
ACGCGGGCAACCAAAACATTCTTTTGTTTATTTATCTGCTGTTTGCGGTGTTAGTCCTTGCATGGGCAGGGATTAGACTC
TGAGATGTTTGGATTATTCTTTTGTATTTGGCAATCTACTTGTTATATGAATAAAGTTCATTTCTTTTAACAAA
>F5F0GQA01BL2B1 rank=0027980 x=544.5 y=959.0 length=425
TTCTTTAGCCTCTTGATAGGCAGCATCAAGCTTCTTATTACCATTGGGAGTGCTAGCCCACACATTGTACTTGATGCTCT
TGTGAACATCATCTTCACTGTATGATTTAATAATAAAGAATTTAGCCTCTGAGTATGTTTCTGGAAAGTCAGCCTGATTG
TACTGATCCTTCATGGCAGCACGTACTTCAGTAGCCGAAAGGTCCTTCTCTTTTGCAGGTACTTCAGTAGTAGATACAGG
CTCCTGCTGATTTTTGTACAGACCACTTCTTGGACCTCTTTTCAGCTCATTAAAACCATCTAGGTATCCATTGCCATAAA
GATAATACCCATTGCCTCTTCCCCTGGGCCTGTACTTTCCATCATACAGTGCATTCCATCCACCATATAACCCAGCCCGC
GT
>F5F0GQA01AP0XO rank=0027987 x=179.5 y=1194.0 length=243
GCTTATGGTCATAGCAAAACTAGTGCTATGTCTACTACAGAGCACTACTTTATTTATCTTTGCCTCGCTGTGGATAGAAA
ATTGACGTCGTAAATTACTTGAAACCTAACTCCAATCGTCCGGAATGATGTGTAAACAGAGAACTATATATTTGCTACTC
TGTTTAAAAAAAATCAATCATGCTTTTATGTAGAAAAAAAAAAAAAAAAAAAAAAAAAAAANAAAAAAAAAAGAAAAAAA
CGT
>F5F0GQA01B3W4H rank=0027993 x=747.0 y=2527.5 length=386
ACGCGGGAAGCAGTGGTATCAACGCAGAGTACGCGGGAAGCAGTGGTATCAACGCAGAGTACGCGGGAAGCAGTGGTATC
AACGCAGAGTACGCGGGGCATAGAGCAACGCTGGATAGCATGTGAATGTGTGATCTAGCTTCTCTAGTTCTCTTGGCCAT
TGATGCAGTCGTCAGTTTAACAATCAAGCAAATCTAGAAGCATGGATTATGTGATGGTCAAGGTTGCTCCAGCGGTTTGT
AGGTGTATGGTGATCTCTATTCTCATTTCTCTATGTAATGCCACTGGACCCATGTACTACCATTTATGGACTGCATGAGA
TGATTTTGCTTACAAAAAAGAAAAAGTCCGACTGCGACTCTGC
>F5F0GQA01A7QLI rank=0028003 x=381.0 y=212.0 length=323
CGCAGTCGGTACTTTTTCTTTTTACACCGGCCACATTATCTCTTCACAGCTCAAAATTGCCACCATACAGTATGTATCAG
TATACAGCGCAGCGTACTTAAGTTTCGCTAAACTCAGTCATATTCTACACCACATCGATCGTCAGAGACTGTTTCAAGGA
TGAGCTAGGACAAGAAACACAAGCATATACAGTTTGAACCTGACCTTCAGACGCAGCCGTGAGAACCACAAACGTACTCA
CAGAAAGTCACGGCAACCATACCAGAAGCAACAGTAGCGAGAACCATACGATGTTGCGGC
>F5F0GQA01A1TAT rank=0028010 x=313.0 y=2307.5 length=214
ATTATACAAAGGTAAGCTAAATTAGAATAACTGAATAAAATTAATTATTAAAACCTATTTTATTATCTAATAATAAGTCC
TTTCTGCTTTCCCTCACGGTTACTCTTTCACTTTTAATTTTTATATTATTTTAATTAGATGTAGATCACCTTTTTTTAAG
TAATTCTTAGCACCAAAAAAAATTTTAAAATTTAATTATAAAAAGTAAATTAAC
>F5F0GQA01BTZJY rank=0028044 x=634.0 y=1964.0 length=231
ACGCGGGGAAATTGAAGGATAGCTTAGCGAACATTGCGTTCAAGAAGTGAAAGGTTCCATAATCAGTTGCATTTGATGCA
CCAGCTGGCTTGAATTGTTAGCGGAGGCCTTGAATTATTAATTGCAATGTGAATACCGCTGACAGTTACCCTAAA
>F5F0GQA01CE5IS rank=0028049 x=875.0 y=2338.0 length=79
ATACAAGGCATGAGTTCGTGCCACCAGAACCATTCCTTTTTTTCGCAACGGACATGCCCCAATCCACTACTTTGGGTCC
>F5F0GQA01B2XKK rank=0028100 x=736.0 y=1506.0 length=154
ACGCGGGGAGGCCATGTTTGATATCAAAGTTTTTCAATACCATAGTATTAGAATACTATGGTTTTCAATTGTATGTAACA
AAAATACTANGGTTTTAGTATACTANAGTTTTACTGCAAA
>F5F0GQA01BQODE rank=0028110 x=596.0 y=3152.0 length=66
GTCTAAGATCCGCCGCCGACGTCTGGTACAAGCTCCTCCGGTTTTGGCCTGCCGCCGCCACGCCC
>F5F0GQA01CEE78 rank=0028115 x=867.0 y=1030.0 length=439
ACGCGGGCATCTACAGTGCGTACCGTATTTAATTTGCAGTCACCATATGCAGTCACCGTTAGTTTTAGCTTTAGCAGTAT
GAGCTGCCGAATCGGCGATGTGTCAGCGTGGACGTGGGATGTCAATGGCACGGCAGTGGCAATTCTGCCAGCAGCGGCAG
ATACTTGCATCTCGATTGAACTTCTGCTAGCAGCGAGAAGACTACCGGCAGTAGTGGTAGCCGTGCCACACTGCCACCCT
TCCAGCTCTAGCCAGGCCACGATTTGGCTAAAACCAAGGGCACCTCTATCCACAATTTAGCTAAAAACCAAGAGCACCTT
TATCCATCACTGTTTCAACTATTTTTCTCTCTGTCTATCGTACAGAACAGTACTGTAACAATACCGCATTTAATTTTAGA
GTCACCGTATGAAAGC
>F5F0GQA01CBQHA rank=0028126 x=836.0 y=2620.0 length=188
ACGCGGGCAACAGCTGCAAGTTGACAGATACCATGTATGCGTGCTTTGTGACCGCTGCCACATGTACGTACGTATGATGG
CATGCCTGTATGTGTTGATTTCCCTTTATAATACAACTGTGTTTCCCTTTAATAAAAAAAANAAAAAAANAAAAAAATAA
A
>F5F0GQA01B92RH rank=0028145 x=817.0 y=3051.0 length=109
ACGCGGGATAGGAGCTTGTATTATGCTATAACTGGTCCTGTTTGAATGAAATATCCGCAAGTCCTGAAATTTTACTTCTA
CAATAA
>F5F0GQA01CHJB9 rank=0028154 x=902.0 y=2967.0 length=474
GATGATTAGGAGAAACCTAGGAGTCTGAGGAGATGATTACGGAAAGCCAACCTGGATTCGCCACGAGGGCCTGCAGATCT
TCTCCATCGACATCCAGCCCGGTGGTCTCCGCTTCGCAACAGGCGGCGGCGATCAGAAGGTCCGAATATGGAGCATGAAA
TCTGTGGACAAAAATAATGCCAATGATGATTCCAGCCAAAGGTTGCTAGCTACAATGCGTGACCATTTTGGATCAGTAAA
CTGTGTGAGATGGGCAAGGCATGGACGCTATTTGGCTTCAGGATCAGATGATCAGGTTATCCTGATTCATGAGAGAAAAG
CTGGTTCTGGAACATCTGAGTTTGGAGTGGAGAACCTCCAGATGTAGAAAATTGGAAGGTTGCTATGACCTTAAGAGGGC
ATACTGCAGACGTGGTAGATCTTAATTGGTCCCTGATGATTCAACATTGGCTAGCGGCAGCTTGGATAATACTG
>F5F0GQA01B7SMN rank=0028156 x=791.0 y=3101.0 length=254
AACGCTCTTCTAAGTTCTGAAACTTAGCTTTGAGCGCTGCTAGCTCCTCCCTAAGAGAAGCTACGGTGTCCTCCTCCTCC
TCCTCCTCATCCGAGGGGTCTTTGAACTGCCCCGATGGTCCTTTGATGGGGGCGGTCCTAGCCACCCTATTCACCGTCCT
CTGCAGCGGTGTGGAGTCGATGGACTCATCAATGGAGGCATTCAGCCTTGGAACCCTTGGCACAAATACCTTACCATAAC
CAGTGGGGGTTTTC
>F5F0GQA01B06KW rank=0028164 x=716.5 y=1790.0 length=378
GAATGTGTAGATCTTGTCCTTGGTCCAGTATGATGACTGATGCATGCAGGGACCACAACACGTCAAAACGTTCAAGTTTC
AACTCCATCGCAGCACACTAGCTCAAAACTGCATCCAGGTCCCTCTGCTTCGGCTTGTTGGTCCTTCTCTTGCGCCGAGC
GGTGCCAGGAGGTGCCTTCTCGTCAGCTTTAAGTGAGTCCATGAGATCTCCCATGCCTGCTATTGCTTCTTGTCCTTGCA
CCATACTCATCAACTTCTGCATCTGAGCACGCATTTGGAAAAGCTGAGCAACCAATTGACTCACCTCTTGTTCAGTCTTT
CCAGACTCCTCAGCCACTCTTATCCTCCCCCACGT
>F5F0GQA01CHXKD rank=0028170 x=907.0 y=923.0 length=141
ACGCGGGGGCGGACAACAAGCAGCGCGACCCCAGCATGGACTCCCTACGCGTCGAGGTCGACGTCCACCAGGGCTGCATC
TCCATATACTACAACGGCCAAGGCACACAGGGGATAGG
>F5F0GQA01CFEPE rank=0028183 x=878.0 y=1952.0 length=240
ACGCGGGCACGACTCTCGGCAACGGATATCTCGGCTCTCGCATCGATGAAGAACGTAGCAAAATGCGATACCTGGTGTGA
ATTGCAGAATCCCGCGAACCATCGAGTTTTTGAACGCAAGTTGCGCCCGAGGCCTTCTGGCTGAGGGCACGCCTGCCTGG
GCGTCAACGCCAAAAAAGAAAAAGTACCGACTGCG
>F5F0GQA01B5D0G rank=0028236 x=764.0 y=1438.0 length=293
CGCAGTCGGTACTTTTTCTTTTTCTCTTCGCCGCCGTCCTTCTTCTCCTCCTCCTTGCCTTCCTTCTTCTCCTCACCGCC
GCCTTCCGTCACCTCCGATGCCTTGAGGTCCGGGTCTGCAGATTGCACTCCTGCACAGCACAGCCACAGTAATTCAGAGC
AAGGCCAGGTAAAAAAAAAGTTTCGACGACACCCGGCCACAACAACACAAGAACGATCTTGCTGATTGATTCTTGCATTC
CCCGCGT
>F5F0GQA01BQBWT rank=0028252 x=592.0 y=3387.0 length=80
GGAGCACCACCATGGGCAGTGCTTGCACGTTGAGGGCCAAAATTTTTGTCCAGATGTGCTCCATCAAATACATTTTGGTA
>F5F0GQA01CA4B1 rank=0028257 x=829.0 y=2591.0 length=336
TTAAACATAATAAGAGGTACTACTATTTCTATTTTGTATGTACGCAGAAAGAACCAAGGAAAAACATATATATGAATTCA
ATAAGATGACACTTAACAAGCACTGGTCATGCAATCCAACTACATACCTGAAGAATGTAGTTAATAATTTTTAATCAATC
ATGAAATGCACACAAGCCTTGCCTAGCTTTGCTCACCAACCTTTCCATGACTCCAGAATCCATTCCCATGGGAGGCTGAA
GAATGACAAAAAACCGAACGAGACTACCAACCAAGAAGCAGCACCTGTCAATCCCGGGCAGCATCTTCTCCCTCTTCTAG
TAGAAAGGACTAAAAC
>F5F0GQA01A9OU6 rank=0028265 x=403.0 y=1168.0 length=85
AGGCCTCCTGGGTGGTTGCTGCCTCCTCCGCATCTCCCTCCTTCAATGTTCCTACACTCGTATGGGCAATGGTCTCTTCA
CGACT
>F5F0GQA01BZMA1 rank=0028288 x=698.5 y=2587.0 length=121
CGCAGTCGGTACTTTTTTCTTTTTGTATGGGCTGAGTATGGAGTATATTACAGAGACCATGGTAGGTACGTAATACAATA
CATATAGTACAACAATGT
>F5F0GQA01AHKUP rank=0028291 x=83.0 y=319.0 length=248
ACGCGGGTGCCCCACTTTTATTTAGCTATAATACACAACACATTGTATATACACATATACAGAGAGAACCAAAGACGACG
ACCACACACAAAGACATGCATGCATGTAAACTCACTTTCAATGTTTTTCAATCAGTCTGTTTTTTTATAACTTCTTAGTT
TTTGGTCTGTATTTTAATTTGCCTTGGCAAGGACGACAAACAATAAA
>F5F0GQA01BWHEE rank=0028293 x=662.5 y=3716.0 length=250
TGCAGGCTCTTGTAGTATTGTTGTTGTAGTCCTGCCATGCCACTAGTGTCGATAGTCATAATCCGCTCTTCTTCTAACAT
TATCTTCAGATCAACCTCCTTGCTCTTCAAATCTAATTCTTTTCTCTTTATCTCAAGGCTTTTCGCCTCATTCGCAACCC
TCTGTTCTTCTAGTGCATATGCCTGTTTATTCCTCTCATATTCATTGAGCTCTTTATCTGCCCGCGT
>F5F0GQA01AIZLJ rank=0028301 x=99.5 y=549.0 length=104
CGCAGTCGGTACTTTTTTCTTTTTGTTCTTCTTTTTTATTTTTATTTTAGTACCTTCTTTATTATCTAGTTTTATTCTAA
TTA
>F5F0GQA01BQWHH rank=0028318 x=599.0 y=1379.0 length=133
ACGCGGGAAGCAGTGGTATCAACGCAGAGTACGCGGG
>F5F0GQA01BQGLT rank=0028342 x=594.5 y=1279.0 length=393
ACGCGGGGGAACACGCAGCAGAAGACCTACAGCGTGCTCTACGACCTCGGCAAGAAGGTTGTCGGCTTCGCCCCCGGAGC
TTGCTGAGAACTGAGATCCCCGGCTTGCTGCAGGTCGCTGCCAGTTCGTAGTGACCGTCTAAGTACGTACGTGCGGTTCC
TGAATAACCAGATCGCCTGCATCCGATCCACCAAAGTAGTGGTTGGGGATCAGTGTTACAACACATACAGATTGCAGACT
ATAATACGACGTATCATCCTCGTCACTGTAAGATGCTACGTACACTTTGTCTGAAAAGAAGAACAGCCAAATTTGAAACC
TTTTAAAAAGAAAAAGTACCGACTGCG
>F5F0GQA01B3MMZ rank=0028352 x=744.0 y=1225.0 length=267
ACGCGGGCACTTGGAATGAATCATCTTGAATCATGACATTAGATGGCAAGAAGCTGGTCCCTAGAGGAGGAGATCTCTTA
GCTTGTTGTGAGGCATATGTAAATTTTAAAATTCTTCCGTGGATATGATGTGGTCAAGCTCATGATTGATACTTCAGAAA
CACACTCGTACATTATTTGTTATACATTATCATCTGCAAAAAAGAAAAAGTACCGACTGCG
>F5F0GQA01CAGUV rank=0028355 x=822.0 y=837.5 length=210
ACGCGGGGGTTCCTGTTCTGTTCCCCACACCAATCTCTCTGCTCCTCCGTCGCCATGGACGGCGGCGGCGGCTACAGCCC
GCGCTTCCAGCGCCAGGCCTCCTGCTCCTGCGCACCCTCCATCTCCCGCCGGGGCTTCGTCCGCGCTGGCTTCGACCGAC
TGCG
>F5F0GQA01BQYSH rank=0028444 x=600.5 y=271.5 length=174
CGCAGTCGGTACTTTTTCTTTTTGGATGTAGCATAAACACCACCTATTTAACATTGGAGAAGATAACACATACTAGAACA
AGTGCTACTGCAGGACCCGCGTACTCTGCGTTGATACCACTGCTTCCCGCGT
>F5F0GQA01CH5ZT rank=0028447 x=909.0 y=3655.0 length=128
CGCACGGTACTTTTTTCTTTTTCTATAGAAATATATCAAATTGTTCTATTTCTCCGCCGATCCATCTCCAGATGCTTTTC
ACAGCATGTCCAATGCACAAGGCAC
>F5F0GQA01A3VRG rank=0028448 x=337.0 y=506.0 length=373
ACGCGGGTGGACAGCGACGGACGGGGGCGACGGCTAGACGGCGCCGGCGGCTGCAGATCCTGGACGAGGATGGAGTCAGC
AGCAATGAATCGAGCCGTCAACGAGACAAGCAGAGCCACCAACGACAAAGTAGAGCCGCTAGACCGGACAACAAAAAAGA
GTCACCCGGCGACAAAAAAACGAGCCGTCATGCGACGATTGTGGTGGATGGTGGGCGGCACACAAGTGCAATGTGCCTGG
GAGGAACCAGGGGAGAGGCCAAGAAAACCCTAACCTAATTTTGGCTACGTATATGAATAGACCAAAAAAGAAAAAGTACC
GACTGCG
>F5F0GQA01B3ZQZ rank=0028466 x=748.0 y=1833.0 length=82
TAGGGATACATATTTATTTACTTTTTTTATTTTTTACATATATATGTATGTATATACATA
>F5F0GQA01BPA4Z rank=0028470 x=581.0 y=785.0 length=429
GTTTCCGACTTTATTCAAGTCAAATATTGGAGACAAAGAGACCCATACTCGAGAGTAATATTCGAAACATGTATCATTGT
AAATCAATTTTGCAAAGGTTGTCTTGCCAATGCCTCCAATGCCATATATAGGAAGAATTGTGATCTGTTGCGTAATGCTC
TGAAGTAAAGAGGCCATTATTTTCCTTTTCTCTTCTTTTCTCCCTACAATGAATTCTTCTCCAAAATCCAATGAGTTTTC
TCTTACATCAACAGATTCCACCTCATCACAACTAGAGCTTGTCATCAAGTTGTTGAAATGTTGTTTTTGATTTGTGATAT
CACTGGGTTTGATTCTCATCTCCACCTTCTCGTGTATTGTCATCCCAGAAAAAGGTTTGTAATTTGTTTCCTGGGGACAC
TTGCCACAATTAGCCTCAATCTGATTCAG
>F5F0GQA01APA3A rank=0028473 x=171.0 y=468.5 length=203
ACGCGGGTGCCAAACTTGTACTTTTTTCTTTTTGGTTCCAGACGCTTTTATGTGGAGGCTTTGCTGGGTCAACTGCTGCT
CTCTGTACAACTCCATTTGATGTTGTCAAAACACGAGTGCAATTAACAAGGCACTAAACCCTGTTAGTCAAGTATGATGG
GGCTCTCCATGCACTAAAAG
>F5F0GQA01AJ1VY rank=0028474 x=111.0 y=1020.0 length=84
TAGGGATACATATATACATACATATATATGGTAATGGTATATACATTACATAATGTAATGGT
>F5F0GQA01AVNUV rank=0028486 x=243.0 y=2037.5 length=87
ACGCGGGGGTCGGTCACGCAGCAAATCGCAGCATCCCAGTTTCCATTCCCAACCCCAACCAAAG
>F5F0GQA01BTQHM rank=0028522 x=631.0 y=2504.0 length=97
CGCAGTCGGTACTTTTTCTTTTTAGTTCCTTGGTACGGGAGGTTTACCGTCCCGACTTTGGGTCGTGCATTCCC
>F5F0GQA01ATIMG rank=0028529 x=219.0 y=246.5 length=126
ACGCGGGGAATGGGGAGGCTGCAGCACTGATGATGCGTGACCGTCCTGCTTATGAACAAAAAGGAAAAGTACCGACTGCG
>F5F0GQA01BRF61 rank=0028530 x=605.0 y=2347.0 length=280
ACGCGGGGACCTTTTCAGTTTGGGGTTAATAGAGGTGCGCAGCGCGCATGAGCTGAGAGAACTGAGGTGTGCTGGAGGAT
CGATGAATCTGAACTGGAGATTTATTGAATGGAAGGCTGGCTGCAGTTCAATTGTCCAGTGCAGTACCAAGCTTGAATCT
TTGATTCAACTGAGCTTGTAGAAGACCTTCTAGTTTCTGCAGTCTGAGTCAGGTATAGTTTGGTTTCTTGAAATAACAAT
AGGCTACAAAGGGGAAC
>F5F0GQA01APXZ4 rank=0028551 x=178.0 y=1490.0 length=101
ACTCTGCGTTGATACCACTGCTTCCCGCGTACTCTGCGTTGATACCA
>F5F0GQA01BB0D8 rank=0028562 x=429.0 y=2926.0 length=173
ACGCGGGTCAGTCGCAACCCACAACAGGAGGCACTCAGTATTTTCATGATCCTGCCAACAATGTGGGTTGCGACTGAGCT
CCTCTCATGAATCAAATGATAAGCACTTTTCTACAAAAAAAAAAAAAAAAAAAANAAAAAAAGAAA
>F5F0GQA01B8145 rank=0028565 x=806.0 y=647.0 length=142
ACGCGGGGACACTATTTGAGATCATCACCAAAGATTCTATGTATCACAATCCTTTAAGAGTTGTGTAAAACATGTGATTT
ATGCCAAGTTTTCATGACATGTTATTAATTAAA
>F5F0GQA01APROF rank=0028567 x=176.0 y=1485.0 length=98
ACGCGGGGTTCTCCAAGCCGGGAGTCACCGGAAGGGGAATCCCCAGCAGCATCTCCATCTGATGACATTT
>F5F0GQA01B0FDZ rank=0028598 x=707.0 y=3413.0 length=154
ACGCGGGGCATGTACATAAAGTATTTTGGCAGACTCATGGATTTTAGGCTGGCGGCCAGGTTACTGCAAAGTCTGCAAAG
AATTGTGGAACGTGCTGCTAGTAAATAATTTTGCACTTGGG
>F5F0GQA01A1IB0 rank=0028642 x=310.0 y=382.0 length=368
ACGCGGGGAAAAGGCTTGTCTATAAACAAGAACGACATCTGGTCACAGCGTAATGTATGTTCATGATGTGGGTGTTAGTT
AGTTTCAGTAGTTAAAGGCATCCCATGCAGGATCTGTTCAATAGGATTAAAAAATGAAGTGACAGTTATCGGAAGGTTCC
TATGCAGGATCTTATGTACTGAGTATTTGCAAGTTGTTATTTTAGTTTGACAACACTCAAAAATTAACCTGGCTCTGGGA
AACTGAACCACTCGATTGTTGAATCATGTACCAATATGAGGAATCTGTTGTCCAACCAAAAAAAGAAAAAGTACCGACTG
CG
>F5F0GQA01CBZHM rank=0028643 x=839.0 y=2008.5 length=149
CGCAGTCGGTACTTTTTTCTTTTTCTAGTAAACCGGTAGTCCACTTCCCAAATACTAATAGCTTACTATAGTCTGTATAG
TCTCCGAACTCTATATCCCGCGT
>F5F0GQA01AMLUS rank=0028666 x=140.0 y=1426.0 length=411
TTTTTTTTAGAACACAGTGCAAACCCAGGCGCTTACAAACGTACGCACACTCACCCCTATAAACATACGCACGTATACCA
TATCCCAATAAACACCTCCGAATGACTGGCCCGGCAGCTACATAATGTAGCTATGTTTAGAGTTTTAAATTTGTTCTAGA
ATATAGATAATAATTGAACGAGAGTAAAACCTTTTTTTTTCTATTAGCGATCAATACCTAGATGGCTAATTTCTCAGAGC
CAAAATTAGCTAGCTAATTGTTAGCGGACAACCTATTAGTTCGATGGTTCTCGGTTCCAACTTCCAACCAATAATATAGT
AGCTAATAGATATAAAAATGTTTTATGTGCTATTAGTTATAATTAGCTGCTACTAGTACGTTAACTCCGTGTAAACATAC
GGGCTAGTATC
>F5F0GQA01CB925 rank=0028690 x=842.5 y=3455.0 length=436
TTCAGAATCCTCAACTGGGTGCACCAGCCAAGGCCAGCAGGGCACAGAACCACTCAAATTGGTGCCCCTAGCATCCAAAT
TGCTCAGCTTCTGCAGCGAGATGAAATCAGTAGCAAACTCACCAGACAGCGTGTTGCTCCATAGGACAACCACCTTCAGC
ACCGGGCACCTCGATAGGGAAGCAGGCAGTGTGCCATGGAACATGTTAGACATCAAGTTTAAGGACTCCAGCCTCAAACC
CCCAAATACATCAGTGATGGAACCTGTAAACATGTTATTTGACAAGTCAATCTGCACAAGCTGAGAGGCTCTGTAGCAGC
GATGTCAGTTGATCGCTCATCGCGCTGTAAGGAGGTGGGAAGCAGGCAATGTCTAGTGTGGAATGAGGGAGCCATCACCC
ACGGTTGACTGATGAGGCAGTGAGCACGCTAGGAAT
>F5F0GQA01AUGY6 rank=0028695 x=229.0 y=3808.5 length=108
ACGCGGGAAAGCAGTGGGTATCTAACGAACAAAGAAAGTAAACGACGGGGAAAGCAGTGGTATCTAACGAACAAAGAAAG
TAAAC
>F5F0GQA01BXL1O rank=0028706 x=675.0 y=3146.5 length=341
ATCATTGAAGAACCACAATCCATGATAATAGCAGTTCTGATCTATCCATCGATCCGTGCATTCTCTGACATCTGCGACCA
AGGACCACCATTTGTACGCAGGAGCAGCCAGCTGAATGGTGGCAAACTAGCAGCAACTCACTGAAGGGTGGTAGCGTACA
AGTCATCACTGACGTGTTAGTGACCTGAGGCCACCGATCCAGGGCATTCACAGTTTCACACCCTGGTGCAGTGTCCCAAG
GCTGGCAAGTGTGCTCTTGCCATCAGCACCAGCCGTTCATGTAACATATCATTTGCCATTGATCAGTGTGGATATACCAC
CATCATTTCGTATGGAAGGAT
>F5F0GQA01B3GWG rank=0028710 x=742.5 y=1982.0 length=357
TTCTCAATGCTTCAGTTGCACATAGTCCAAACTCTGGACGATCATCACATTGCAATGGAATCTCAGGCCAACATAAATTA
CTGGGTAATGTCAGTGAAAATAGTGATTGCAGCACTCACAGCCTAAGAATTACCAGTCCTCATGATTCGGAGCTTCCCAA
TCGAAGAGCACACAGCAGCAGTGATGAGATGCTGACTGCAGGCAGTAGAGTGGATGATAACGTGAGCATGGATGCTATGT
CCCTTCAAAGTGGTGAGGATGGCTACAAGCCTCGTGCCACAATATCGTTACCAAGCAACCAAGTTCAGGCTGAATGGATC
GAACAATACGAACCTGGTGTATACATAACACTCACAA
>F5F0GQA01BU3HY rank=0028719 x=647.0 y=484.0 length=76
TTCCAGGTGTACTTCTCCTCGATACGCTGGAGACCGCCCTGGGTTAGTTTTTTTATTTTCTTGCTCCAGTGGCTCG
>F5F0GQA01BWJ95 rank=0028733 x=663.0 y=3355.5 length=161
ACGCGGGAACAAACAGCCGAATAAAGATATACAAGGAATTGACGTGAAAAGAGTCTAAGCTGAATAACGCAACGCCAAGA
TACAGTTAGCAGATAACCAGTTTGTGAACCATTTATTTCAAA
>F5F0GQA01CHA4T rank=0028741 x=900.0 y=523.0 length=265
ACGCGGGGTAGAATAAATGAATGAAATAAGCTATGTATGTCCAAAGTGCATACCTTTGTTTCTTCCTTTTTTGGTTGCTG
GGCTTAACTAGACACCAATCAGCATACATGGCTGTGGACCTGTGGTGCTGACTGTTTGTCTGATAATTATGCATTCCTAT
TCCGATGTGCATACAAAAAAAAAAACAAAAAAANAAAAAAAAAAAAAAAAAAAAAANAAAAAAAAAGAAAAAACGAAAAC
GT
>F5F0GQA01BSR6C rank=0028745 x=620.0 y=3090.0 length=113
ACGTCAAGGAGAAGTTATTGGAGTGGTTTCTTGAAGTTCCTGCTGGCGCCGACGAGACGTTGTCCATTGCCATGGTGGCA
CCAGATGCAGCAAGGACGTCCTTACTCTAGCAC
>F5F0GQA01A9ZRS rank=0028782 x=406.5 y=3014.0 length=236
CTCCGGCGACACTTGTTTCGAAGAAGGCATCGGTCTTGAGTCCGCCTTTCTCCTCATCAACTTGGCCTTTGAAGAGACCC
GTCAATGGCCTGCCACCGACACCCACAATAACAATGTCAGCTTCGAGGACTCTCCCGTCCTTCAACTTCACCGCAGTGAC
ATCTCCATTGGCATCGGCATCGAAACCAGACGCAACTGTGCCCTTGCCCGCGT
>F5F0GQA01B5AI2 rank=0028834 x=763.5 y=1020.0 length=475
ACGCGGGGTGCTCCTCTGCGGGCCTCCTGGCTGCCCTCCTCGAGTCTGCAGAGAAGCTATTCGTCGAAATGGATCAGGGT
AGTAGCTGGGACGGGACACCACTTCTTCAGTGCATTCAGCTGTTGGGTGGGCACTCGCTTAGTGTGAAGGACTTGCATGC
CTGGCTTGATTTGGTCAGGAAGGCGCTTGGAACAAGCTGGGCCACACCGCTGATGCTGGCGCTTGAGAAGGCCATGGGAA
GCAACGAAGCAAAAGGTCCTGCTGTGACATTTGAGTTTGACGGGGAGAGCTCGGGCCTGCTTGGCCCAGGTGACAGCAGA
TGGCCCTTCTTAAATGGATATGGGTTTGCCACTTGGATTTATATAGAGTCATTCTCCGATACGCTTAGCACGGCAACAGC
TGCAGCGGCCATTGCTGCTGCTGCCGCGGCAACATCTGGAAAATCATCGGCAA
>F5F0GQA01BJ4GL rank=0028843 x=522.5 y=515.0 length=443
CGCAGTCGGTACTTTTTCTTTTTATGTAGTCAAATACTGAGTTCATATATAGATATATATGTTACCAGATGTCATTTCAT
AAGCAAAACTGCATCAACAAACACTGATCATAAGCACACAAGGTGACAGAGGTAGGATTACAAACAAGATTACAGCAGGA
GAGGAGGGGGAAGCAAGCCTACTCCTGCATTGCCGATCCGGTCTGGTGTGTTGCGAGATCAGATTCAGATGGCCTTGGCG
GGCGGTGCGGTGGAGGCGGAGAGGTCGGCGAGGAGTGGCTCGTTGGCGGCAGTGGTGGTGGGGGAGTCAGGGTCCTGGTC
GGGGTCGAGCGCGCGGTCCATGGCGCGGCGGCCGGTCTCGAGGCATGGCTTGCAGGCCATCTCGATGGTGCCCGCGT
>F5F0GQA01AL1X5 rank=0028848 x=134.5 y=203.0 length=424
ACGCGGGGGAGTAGTGAGGCGAGCTCCTCTCCGCGCCGCTGCCAAAACCCTACAAAGCCCGAGACGCCGGCGACGAGGAG
GAGAGGGCGGAGATGGCGACACGGGTGAAGGACGTGGCGAGGCGGTCTACCAAGAAGTACGTGGAGGAGGTGGACGTCTT
CCTCGACAGCGGGAAACGAGCGTTCAAAATGGGAGGTGGGCGTCTGCGTCCAACGGATGCGGCGGAGCGCCCTCTACCGC
CCGGCGCTCAAGCTTTCTGAAGTTATGGCCAGAAGAGGCATGAATCCTACCGTCAGTGATCAAGCAATCCGTCTGGATCT
CATTGCCAAAATCGAGAGGCATCGCTGCTGCTGAGAAGTACTTTATGGACCTCCCAGAATCTTCCAAGACTCATCTCACT
T
>F5F0GQA01BA3AT rank=0028857 x=419.0 y=995.5 length=277
CGCAGTCGGTACTTTTTCTTTTTGAGACTGTGATGGCAACCTGTCAAAATTATTCCATGATTGTAAGGACTACATAATTG
GCATTTACCAAGATGACATGTCAAAAGATAAGCTAGATGAGATCTGCAAGGTGTATGAGACGATGGAAGCCATAGTAACC
CACCCTGAAGAAGCTCTCCAGATCATGGAGCAACCTGATGAAAAAGTCTGTTGACAATAAAAACCGCTTCAAGATGAAGC
TTAACTTTATGGTG
>F5F0GQA01A2T17 rank=0028859 x=325.0 y=797.0 length=60
CATCGTTCCAAAGGAACTGCACCAGATGACTTCTCACCCCAGATCAGGGCGATTCAGGAA
>F5F0GQA01BY2EF rank=0028872 x=692.5 y=1365.0 length=296
CGCAGTCGGTACTTTTTCTTTTTAAACTTCCGAATGCTTCACCGGATCATTCAATCGGTAGGAGCGACGGGCGGTGTGTA
CAAAGGGCAGGGACGTAATCAACGCAATTTGATGAATTACGCTTACTAGGAATTCCTCGTTGAAGATTAATAATTACAAA
AATCTATCCCAATCACGATGGCGTTTCAAAAGATTACCCAAACCATTCGGTTAAGGATATTTTTCTTTAAAGAGAAAATC
CCTCCCGCGT
>F5F0GQA01A7O2R rank=0028887 x=380.0 y=2337.0 length=346
ACTAATTCCCAATAAACAGGGACGAGGTCCTGGTTGTTACTGCTGTAAATTGTGCAATTCACCATTCATCAGCATCCAAC
TTGAAACACTTCAGGAACCAGTTATACACCGAACGGAATGGCCTTTCAGTTGCTCTGTCAAGCCATTTTGTCACTGACCT
AAACCCACTCAAATCTACCCCAAACTGACCGTAACGTATCTCTCCTTGACCATAGTAAATCTGAAAGTATGTTTTTTTCC
GACATGACCTGAACAAATGTGACAATGCCAAAATCTATACTTAGTACATATGTGACTGCATATATATATACACACACCCG
CGT
>F5F0GQA01BF63X rank=0028979 x=477.0 y=1643.5 length=189
ACGCAGGGGGTAGAGAGGATGTAATTGTTGTACTACGGCAAGGCAATGGAAATGTATATCAGAATCGTCCATTGAGCAAT
TTACCCACCATATGGCTGTGGCGTTGGCCATTGCAGCTTTAATAGGAAAAAAAAAAAAAAAAAAAAAAAAANAAAAAAAG
AAA
>F5F0GQA01A6FKH rank=0028996 x=366.0 y=703.0 length=219
CGCAGTCGGTACTTTTTTCTTTTTGTTAACAAGTAATGAGCCATTAAATAACATGTAAACTTTCAAGAAGCTAGGATACC
CCGCGTACTCTGCGTTGATACCGCTGCTTCCCGCGTACTCTGCGTTGATACCACTGCTTCCCGCGTACTCTGCGTTGATA
CCACTGCTTCCCGCGT
>F5F0GQA01BJCZD rank=0029012 x=513.5 y=1767.5 length=408
CGCAGTCGGTACTTTTCTTTTCGTTATATATATGCTGAACAACAAGAGCAAATCCCATATAAATATTATGGCAGGCAGTG
CACAGATGACTCCTCACTGCTCATTCTTATTTGCACGCTCAAGACTAACTATCAACCATAAAGGTTTAAGGTAGTCTAAT
TTGGTATTTTGAATCGGAGCGATTTAGGAGGATTGTGGTGGGTTTAAATTTAAATCTACGATAGACCAAAATCGCGCACA
GTTCCTTCCAATCCGCTACAATCTCTCTGAACCCATGAGTTGTGAAAGTAGGCCCAAGTAGTCTACTGGCAATCCTGTGA
CGCTACAACAGGGACAAGGAGGAGCTTCTCTGTCCGATGCACCGTCACCCAAACGATTCAGTCAT
>F5F0GQA01CJCF5 rank=0029035 x=923.0 y=1331.0 length=168
CGCAGTCGGTACTTTTTTCTTTTTGACACTAGTTAAGAGAGCCCTTTATAATGCTCATAGAGCTAAAACCCAAATCCAAA
TCATATAAGCAACGGCATATCAAACAGTGCAGGCAGGAAGATACATAGTCCAATTCTCCTTCCAT
>F5F0GQA01B2O5C rank=0029060 x=733.5 y=2878.0 length=351
TAAGAAGATTGGTGCAATGAAGGCATTAGAATCCCTCGATCTATCTGAGAACAAGCTTTCAGGTGAAATCCCACCAAGTT
TGTCGAATCTGACATCTTTGAGCTACATGAACTTGTCCTACAATAATTTGTCAGGAAGGATACCCTCAGGGCGCCAACTT
GACACCCTCAGTGCTGACAACCCTTCAATTATGTACATAGGCAACACTGAACTTTGTGGCCCTCCTCTTGAAAAGAAATG
TTCAGGAGATGGAAGTATCATCAATGGCAATGGTACAAGCTCCAGGCAAGAAAATGAACCATTGCCTTTTTATATTGGTC
TTGTCTTAGGTCTTGTGGTGGGCCTCTGGAT
>F5F0GQA01AX7MK rank=0029100 x=272.0 y=2186.5 length=345
CAAACTCCGAAGGTCTAAAGGATCGATAGGCCACGCTTTCACGGTTCGTATTCGTACTGGAAATCAGAATCAAACGAGCT
TTTACCCTTTTGTTCCACACGAGATTTCTGTTCTCGTTGAGCTCATCTTAGGACACCTGCGTTATCTTTTAACAGATGTG
CCGCGATAGTAATTCAACCTAGTACGAGAGGAACCGTTGATTCACACAATTGGTCATCGCGCTTGGTTGAAAAGCCAGTG
GCGCGAAGCTACCGTGTGTCGGATTATGACTGAACGCCTCTAAGTCAGAATCCAAGCTAGCAACCGGCGCCTGTGCCCGC
GT
>F5F0GQA01B75R4 rank=0029121 x=795.0 y=3762.0 length=81
TACGCGGGCAGTTCTCAAGAGACATCCAGCTCCGGTCCTCCATCTACAACACAAAAAAG
>F5F0GQA01AI61Y rank=0029134 x=101.0 y=2020.0 length=304
ACGCGGGTCATTTGGGACCACACAGGCCACGTTGCAGCAGCTGGAGCGAGGGGCGTCAAATCATTCTTTTGAGCGCCCAG
CAGGACTTGTAATGCAGTACCACACATTCTTGCAGCCATAGGTTTAAATTGTGTTGAAGGCCCATTGCCCCATTGGTGTG
GATGGACCATGTATCTGAACATGTGGCTGTCATGGTATCGACAAATGTTTAATAGAACTTAGTTTCCTTACTTAAAAAAA
GAAAAAAGTACCGACTGG
>F5F0GQA01AJ2NA rank=0029141 x=111.5 y=2004.5 length=217
ACGCGGGCGCCATTGACAGTCAAGGGCGCCCAAGCTACAGACCTACAGTGTGACCGTTGAAGTTCAGGTTTGATGATGGA
AACGCATACACGGCATGTACAATGCAAGTCGTTAAATACAATTGTTTATATTCTCACGATTTTAAGCACTACCAAAAAAA
TTAATCTGTACTGTGACAAA
>F5F0GQA01B7OUZ rank=0029153 x=790.5 y=2313.5 length=361
GCGCACAGCAAAGGCCATTAAAGTTTGGCGTAAGGCCAAGATTTGGAGACACAAAATTGCAGCTTGCCATCGTCAAAGAG
GTCATCCTCCGCTTAGAGACAGCCCAAGAAGATAGATCGCTAACGCTCGAAGAACTTGAGCTCCTTAAAAAGCTTAAATT
ACGCTCCCTCGGCCTGGCCCTCATTGAGAAGTCGAGAATCCGACAGCGTGCGCGCCTCACTCTCATTCGCCTGGGGGATG
CAAAACACAAAGTTTTTTCACCTCAGAGCGAGCGCTAGGGGACGGAAGAATTACATTCAATGGCTGCAGTCGGCCAATGG
TAACCTTGCAGTGACCCAGCAAGATAAAGAGAGCCTGATTG
>F5F0GQA01BDV2O rank=0029166 x=451.5 y=526.5 length=438
AGTGGAGAACTGAGTCTTCAATTATCCATTTGAGGCTCTTGGCTCTTCTGGGTCGTGCAGATAAGAAGGAATAAATGGGC
ATGTTTTAGTTGTAGTGTCGAATCTTGCCCCCTCATAGATCTGTGCTGCTGAACGGTGTGATTGGATTTTGTCCGTAAAT
CCAGCCTTAGATTCCTCAGAAAGTCGTCAGCCGGTGACAACCGGCAAAAGGTAGTGCCGTTCCTAGAATCTGGCTTTGGA
CCTGCGATGGTGATGTACGCTGGAATCCGGCTGAGCAGCCCATTGCTGACGGGTGACAATAACAACGGTAGTGGTGCTAC
AGAATCTGTGGATTTGTTTCGGCACTGCCGACACCAAAGGTTCCGCTGTCACTACCAGATTTCCTTCAGGCTAAAAAAGA
AAAATACCGACTGCG
>F5F0GQA01A9KL7 rank=0029193 x=401.0 y=3853.0 length=414
ACGCGGGATCCCTGAATTTGATGAGCAGTGGGCATGGTGTGAAAAATGTGCGTCCGGGAGTCGCGAGAGGAGAGGAAGTG
TCAGAAGAGGAGGTTGAAGAAGGGAATTGGTGTTCTTCCCTCCCTCCACACACGCTCTCTGCATTCCCCTAGTGATGTGT
GTGAAACGTCCTTGTAATTTCTTTTCTTCCTTCCTCTGTTGTGCTGTCGAGGAAAGAGAGAGAGAGAAGCATGCGTTCCG
AGTTGCGACTAACGTTGCATGCCAATGCATCAAGTTGTGTTTTGAACTTTTGTACATCGCAATTGTTTCAGAGTTCGGAG
AAATGATTACGTGCTGTAGTATTTGCCAAAAAAAAAGTACCGACTGCG
>F5F0GQA01CGFYC rank=0029223 x=890.0 y=1074.0 length=312
ACGCGGGGGTAGTATGTTGAACTATCTAATCGATCCTACAAATTACACACGCACGGCTGGTGTAGGCGCAGATGATCCGA
GCAGCAGCCCCGTGCCCTCTGCTTCCTTCGTCGTCTACAAATACCACCCATCCCGCTCTCCCACCGCTTTGCTTCCTCTC
CGAAGTCTGGTGGACTCGCTCTTCCCCTTTCTCTCTCCTCACACTCGACCTCGCCATTGGAACGCAAAGCTCCAATACCC
AAAAAAAGAAAAAAGTACCGACTGCG
>F5F0GQA01B14ZV rank=0029228 x=727.0 y=1337.5 length=400
AATATCCTATAGTTCTGCAGTTCTCTTATGGCGAGCTTGATGGTATCCTTGCCTGATGTACGTCGAGTTGGTTCATTTAG
ACGACACTATCAAAGAATCAACCCATCTATTACATCATCATATCCCTGGTACAGCGGACGATTCGGTAAAGGTTGTGAAC
GAGGGGAAGCACCGCTTTCTTTCCGAATCCCAGGTAGATCGAGGAGTGGAGAATCCCAGGTAGCACAGCGTGTTGTGGCG
TAGAGTGGCTTGGCAGAGCGGAGGCGCGCGTGGGACGAGCGGGAGCGGAGGCGGCGGCGGTGGCGCAGAGGTGGAGATGG
CAGGGGCGAGGCGGGCAAATGGAGGAGACGAAAATGGCAGGGGCTCGTCCCCCGNGT
>F5F0GQA01A94ZJ rank=0029242 x=408.0 y=1581.5 length=190
CGCAGTCGGTACTTTTTCTTTTTCAAGAACTTCATATAGCTCACATACATGCAGTTTATGGTTGGGTAGAAGCTTCGCAA
ACTCATAGGCATCTTCTACAGGTATGGTCTTGTCAGCTGAGCCATGAACTGTTAAGAACCTGCATTCCTTGCTAATGGAA
ACACTTG
>F5F0GQA01B7NTL rank=0029263 x=790.0 y=967.5 length=197
AGGCGCTCCAGCTGCAGACGGCTCCTACCAGGCTACCTACCTCCGGCATCTTATGGGCCACCATCCCAGCAACCTCCTGC
TTACGGCCAAACTTACGGCGCTACAACTGGACCTGATGGTTATGCTCAACAAGGTTACCCACAGCAGGGAGGCAAGCACC
AGCTCCATATGGCCAGAGTGCGCCTCCAGCAGCCAGG
>F5F0GQA01BUTV5 rank=0029300 x=644.0 y=323.5 length=296
ACGCGGGGATCGTGTCAATATTTTAGATCTGTTCCCACCTTACGTACAGGAAATTTACCGTTCCAAGTTCAGTTTGTAGG
GTAATAGATTATGTATACATTCAACGTGTACAATTCATCAAAGGGTTACAGGTATCGAACTGGTCCCAGCAATATACATG
GATCGTGCTGAGTTCCTACCTGTTACCATTCACGAGTCACAAAGAAAACGAGGGAATAACATTGGAGCATAATACAAAAA
AAAAAAAAAATAAAAAAAGAAAAAAGTAAACCG
>F5F0GQA01BMBNY rank=0029305 x=547.0 y=764.5 length=294
ACGCGGGGGATGGACAAACAAGCACGGAGGAAATGCACCAGGGCCAATCCACGGGGCCTGTCCACCCTTTCCACCCGAAG
ATAGCCATCAGGCGTGGCGTGCTGTCGGCCAAGTGCTCGGAGATAATGCAGCAGTTCTTCCAGCTGAGGCGGCAGAAGAA
GCAGAAGCCACAGTCGCCACCCCGCACGCACCACCAAAGGCACCACCATCCTGTCAAGTTCTTCAGCAAGATGCACCACA
TGTTCGGCACGATCTTCTGTTTGTAACATTC
>F5F0GQA01BNB07 rank=0029341 x=558.0 y=2841.0 length=217
CGCAGTCGGTACTTTTTTCTTTTTGACCAGAAAAGATTAGATCCACTGCTACCATCTAAATTTCTCCAAACTAACAAAGA
TTCACCGCCGCACTCATACACATACACTGCATCATCCAGTTCACCACCCACCCACACTGCAGAATTCTACCCTACTCATC
TACTGGTATCCCGCGT
>F5F0GQA01B3Z1C rank=0029361 x=748.0 y=2206.0 length=242
CGCAGTCGGTACTTTTTCTTTTTAGTCGTGACGCCCAGGCAGGCGTGCCCTCAGCCAGAAGGCCTCGGGCGCAACTTGCG
TTCAAAAACTCGATGGTTCGCGGGATTCTGCAATTCACACCAGGTATCGCATTTTGCTACGTTCTTCATCGATGCGAGAG
CCGAGATATCCGTTGCCGAGAGTCGTGTGCCCGCGT
>F5F0GQA01AUJD2 rank=0029364 x=230.0 y=2840.5 length=183
CGCAGTCGGTACTTTTTCTTTTTTTTTTTTTTTTTTTTNTTTTTTTTNTTTTTTTNTTTTTTTATTTTTTTACGTTTTTA
CGTTAACCGTACCGTACCGTCGTCGTCGTACGTACGTACTACTACTCGTCGTCGTACGACGACGACGACGACGACGACGA
>F5F0GQA01BAUBK rank=0029449 x=416.0 y=1646.5 length=78
TACGCGGGATTCTGCAATTTCACACCAGGTATCGCATTTTGCTACGTTCTTACAATCG
>F5F0GQA01B7G4A rank=0029485 x=788.0 y=472.0 length=233
CGCAGACGTTCCTGTCGCCGCCCATCCACCTCCTCCCGGGCTCCGTCTCCAACAAGTACATCGTCGGCATGTCCACGTCA
GGGTGCGTGACGGCGAGGCGCTCACCGTCGTGTCCAAGTACAGCAGCGAGCGGCAGCACACGGGGTCATGGGCCTCTTCT
ACATCCTCGTCGCCGACCACGTGGAGAAGCAGCAGGAGGAGGAGCAGAAG
>F5F0GQA01BPVCW rank=0029490 x=587.0 y=2414.0 length=139
TTCCTTTATTCTTAACAATAATCTATATATACCTCAAAGGTAGGCAATAAGAGAAGCATCTTCTCCTTAAAAAAAAAAAA
AAAAAAAAAAAAAAAAANAAAAAAAAAAAGAAAAAAACGTAAAACCGTAACGTACGACG
>F5F0GQA01A0R98 rank=0029494 x=301.5 y=3486.0 length=67
ACTCTTCATCAACATCCACAACAGAAGCTTGCGCTTGATCGGCTGATAGCGTCCGCCATCTCCAACC
>F5F0GQA01B4YEM rank=0029506 x=759.5 y=1692.0 length=341
TGGAACTAAGCTGGCATCCGAAATACCTCCAACTTTCATCCCAATTAGGACGTCTCTCAGGCCTCGAATCATCTGAACAG
AACATAAGACGTCAAACAAATTCACCGGACAAGAAACTGCCCCAGAGTAATCTAGATGAGATATGAACTTCCGAAAACCG
TGGAAAATTTTCAGCAGCGAAGCTTGTAACCTCTTCTCCGCCAAGTGGAAGTGTCACCGGCTTGCTCTCACCGCTGAACT
GGTCCACCGTGCTATGCACAAAATAACCGTTCGCGCGGCGGCAAACATAGTTGAACTGCACCAGATCTCCTTCCCGTGCT
TCAGGCCTCTCCCCCTCGACG
>F5F0GQA01APT5W rank=0029576 x=177.0 y=610.5 length=356
TATGCTTTCCTGGCCATCAGGTAAACAATGCCTTCATGATTAGCTGCTGCACAGATGTCTGGAGCAGGGTGGGACACAAA
TAGGTTGCACAAGGCTTGGCCTGGTGCGTCACCAAGCAGTCCAGATTGCAGCAACGCCGACCGCATCTGGGTGTCGATCG
TGATGTCGGAGGCTTTCGCCCAGCAGTCCCTGCGCCAGTCCTTCCAGGAGCTCGTCATGGCAGTGTTGGTGTATGTGACG
ACGGTCCAGTTGTGCATTTGATACTCAACGTCGTCGTCTTCACAGAAGATACCAGGGGGAAAAGCGGCCTTTGCTTCCAA
ATGAACCCCGCGT
>F5F0GQA01ALGL1 rank=0029590 x=127.5 y=1223.0 length=309
ACGCGGGGATCACACTTTGGTTTCTTAGGTTTAGTGGTTCAACAGGCAGCCTTTGATACTATGGTTAGCACGAGTTATTA
TGGTTGAGGTTATTTTTTAATAAATTTGTAACATCATGATGCTACAAGATATAAGGATTTGATAATGTACTTTGTGCAAT
GAAAAATACTTCACCTGTATGCATTTCTTCTTCCTCTCCGGTCTGGAACCGGAGATGTTGGACAGCAGAAGTCCATGGAG
AATTGAAAGGATATCCTGAAGGAGCTTCCATGTCACCTGGGAGGTG
>F5F0GQA01A9EAW rank=0029598 x=399.5 y=3862.0 length=392
AAACAAAAACTGATAGAATTTTTCTAAAGTAATCCGAGAGAGGATCAACTCATAATTCAAATGTCAAAAAGGACCAGGGA
GAGAATATATACATGCATGCATTGCGTTTCAATTTTTCTGGCAGTTAATAACTTTCCTAAGCTCTTGCAGTGCAACATGC
TACTGGCAGTTAACTACAATTTAAGCTGACCTTTTTATAATGTAAAGTTAGAAAGGAACAGGAACAGGAACATGCGCGTT
TAAGCTCATTTGTCTATATGAAAATTTGCAAAATGCAATCATGAAAGCAAAGATTTTTTTTCTTACATATAACATTTATG
GGTTCCAACTAAAGTGCTACTCAACATGAAAGCAAGATGACTAATTAGAACGGTTTCCAGAGAAAACATGCT
>F5F0GQA01BGHAW rank=0029626 x=480.5 y=2566.0 length=263
ACGCGGGATACTGACGTAGTAATAAAACCTGATGTTCATCAGTAACCTGCTGGAGGGATTGGTCGTTAATTATCAGGCAA
CCAGCTGAGCGGATTACATAGCTGAATGAATTCGTTTATTTGTTTGTATCATTGTATGTATATAGGGCAATATTAATCGA
TCCATTTGCTAAACGAAA
>F5F0GQA01CA02L rank=0029642 x=828.0 y=2459.0 length=155
CGGCAGTCGGTACTTTTTTTCTTTTTTTGTTACAGATGAAACATTAACCCCCGCGT
>F5F0GQA01BS1FD rank=0029692 x=623.5 y=2791.0 length=368
ACGCGGGGTGGCATGCGTCCAGAAGGCTGTCTCCAAGTGCTGAGCACACAAACGAGCTGCTGCCTCCATTCCAGAAACCA
AGTCATTACGAGTATCATCTCAGTAAATTGTTAAGTGTATGTATATGTATACCGATCATATAGAGTCGGTGGTGATAAAT
AATTGTGGACTTAATTGCTCCATCTATTAGTTCTACATATGTTTGGAGTATCATTTGAACGAATTGTTAAGAGTATGTGT
ATGTATACCGAACATATCTTGAGTCGGTGGCAATAAATAATTGTGTACTTATTCGCTCAAAAAAGAAAAAGTACCGACTG
CG
>F5F0GQA01BPCPU rank=0029703 x=581.0 y=2832.0 length=427
TGTCATATGGCCTCATCCCCATCCCTATCTTTACCTTCATCAGAACAAACAACCATATGTAGAGGATGACCGTCCCTGCC
CTCTAAGTACATAACCTCCTCATCAATACCAACATGTTCATTGTCTGCACAAGGATTTTTAAGGTAATCATCTTCCTCAT
CTTGTTCTACCTCAATGTCGTTCTGACCATGGTCATCAAACTCCCATTCAGTTATGGGCACAAATGGATCAGATGGGTGA
CAGTACTGAATAAACATGTGCACAAACTTTGACTCTGAGTGCTTAGAAAACATTGACATTAGGTCTTGGTCTGATTTCAC
TTCTGGAAAATTTTTCATTGCCTCGTCATAATATTGAACATGTGCTACTTCCAAATACCCTGGAGGGAACTCTTCTACCC
GCGT
>F5F0GQA01A8PDQ rank=0029741 x=392.0 y=236.0 length=276
CGCTTGCATCCCATGAAGCGGAGGAGCACTGGAGCTGCAGGACGCATGCCGGTGCCGGCAACCAACGAGCGCACAGGCTT
CCCTTGCATCGCCTCTCCTCCCTGAGCGCTCGCAGGAGCAGGACGGCGGTGGGTGAACCCATGGCGCAGGCAGGCGACGC
CGCGACGACCTGTGCGGACGCCGCCAAGGGCGGCTGCGGCCTGTGCGAACTGCGAACATGGATGCAGGCCAACACCCACG
GCGGCCCCCGCGT
>F5F0GQA01BREM8 rank=0029761 x=605.0 y=338.0 length=412
ACGCGGGGAGCATGGACGGCGCGCCATACCTCAGGAAGGTGGATATCAGGATGTACTCCAGCTACGAGGACCTGTCCGTG
GCGCTCGAGAAGATGTTCAGCTGCTTCATCGCTGGTCAGTGACGCGCTCGCTTCTATGCTTCTCCTTGATGCGTTCCCCC
AGCATAGCAATCTTGTGATTTCGCAGCTTCTGCGCCGTTTGCTGCCATTTTAGGAAGCTTGTTGATTGTATCCTTTGCCC
CCAAGGGCTTTGTGATGGGTATTTTTTTTACTCTGACAGCTTATGATATGTATAGTGGAGCTTGGCTGCTTGAGTAATTG
TTGTTGAATAAAGCTGGTGTCTTACAAAAAACAAAAAAAAAANAAAAAAAAGAAAAAAAAAGTAAAACG
>F5F0GQA01AWMDW rank=0029767 x=254.0 y=1730.5 length=85
TAGGGATACATATATACATACATATATATGTATGTATATACATATATGTATGTATATACATAN
>F5F0GQA01CAV7I rank=0029789 x=827.5 y=252.0 length=405
ACGCGGGGAAGAAGTGTATGTTATGAAGCAGTAGTTAACCAGTTATACGGCATGCTGACTTGGTATGCATTCCCTTTGGT
TAGCTATAGTTTTGGAGGCTTGCCAGTTGGGAGGTATATTATTGGTCATCAGAGCGTGCATCCGTAATGTACACAGTGCG
CAAACAGTGTTTTTCACTCTGTGTACAGTGCGCAAACAGTGTTTTGTACACTCATATCCACGTTCTGGTGACTCTGGTCT
AAAGCCATGAAAAAGGTCATAGCTGGATCCTGTCGGCTACTTTTATCGACAACTGACGATGGATCCTGCGAGATATGTAC
GACTTATGTCTTATGTGAAAAAAGAAAAAGTACCGACTGCG
>F5F0GQA01A6CBK rank=0029798 x=365.0 y=590.5 length=269
ACGCGGGAAGCAGTGGTATCAACGCAGAGTACGCGGAAAGCAGTGGTATCAACGCAGAGTACGCGGGATTCTGCAATTCA
CACCAGGTATCGCATTTTGCTACGTTCTTCATCGATGCGAGAGCCGAGATATCCGTTGCCGAGAGGCGTGACGCCCAGGC
AGGCGTGCCCTCAGCCAGAAGGCCTCGGGCGCAACTTGCGTTCAAAAACTCGATGGTTCGCGGG
>F5F0GQA01BNSY3 rank=0029801 x=564.5 y=221.0 length=74
TATACATACATATATATGTATATACATATATATATACGTATATACATATAGTATGGTATGTATATATATGTATA
>F5F0GQA01CBVJ8 rank=0029875 x=838.0 y=1014.0 length=199
ACGCGCACACGACTCTCAACGGATATCTCGGCTCTCGCATCGATGAAGAACGTAGCAAAATGCGATACCTGGTGTGAATT
GCAGAATCCCGCGGACTCTGCGTTGATACCACTGCTTCCCGCGTACTCTGCGTTGATACCACTGCTTCCCGCGT
>F5F0GQA01B1URD rank=0029889 x=724.0 y=359.0 length=499
CGCAGTCGGTACTTTTTTCTTTTTAGATGACAACTCCAAATCATAGCTCACAAAATAACATGAGTCTAGTGTACACAGAA
TCACAAGTCCACAAATCAACACGTCACATCAAAACATTAAGTCCTCAAATCCTCTTCGTCTAGATGCCTCAAACCGAGGG
TAGCGGTTTGTGCATCTCTTTGTGCATTAAACTTTTTGTCACCGGACGCCATAATGTTCACTTCGCCTGCCCAAGACATC
TTACAAATCCAAGCTTCTAGTTAAACAGGTTATAAATGTGATAAAAAATTGTACAGCATGGTGGACAAGATAGCCATATT
TTCCTTCACTTGCAACAACGCCACCGATGGTGCACAGATACCAAAAAGGGAATGCAGGGCTCGCCCCATCCTTCATATTT
GCTGCTCTTAGAACGACGGCTGGACGTCATTGTTGCTTCTTCAGTTCACTTTGTCAATCAAGGCTGATGTAAA
>F5F0GQA01CIXP1 rank=0029909 x=918.0 y=2727.0 length=120
CCGCAATCGAAGGCACGTCAATGGAGATGCATATGGTCACTAGAGGCATGGTGGATTGGAACGTGGCACGATTCCTCACA
GAGTNTTAGGACGCTAGGCGCGACAAGTTCCCGAACNGCG
>F5F0GQA01BYJY5 rank=0029915 x=686.0 y=2063.0 length=98
ACGCGGGGTTCACAATTTTTCATTGTTATTAGCAAAACGAGGTGTAAGGTATGTATATGTTTGACTAACATTTCG
>F5F0GQA01BIJP1 rank=0030000 x=504.0 y=711.0 length=140
ACGCGGGATTAAATGAGTCTTTTACACTGAAAAATTCACAATGAGACATACTGTGCGCCAAAGAAA
>F5F0GQA01BHOR9 rank=0030012 x=494.0 y=1575.0 length=387
ACGCGGGGATACTGAGGAAGGATCTCATAAAGCTCGCCACATCCAAACTATGAAATGTCAATTAGCCCGAGTTTACTGAG
CTGGCATCCACCTGTCATTAACGAGCAGTGGGCCATTCTCTGCACTGCCCCAGACAGACCCCAGTATTGTAGAGTGTTTG
TAATCAAGAATCGCATCGTCCATGTGGCTGTGTACACTGTTCTTGTACTCCATGATTTGGGAGGTATATGCGTCTGTACC
TAGCCTTGAATAATCAGCTTGTGGGAAAATAATCTCCGAGCTGTAGTGTTCTAATATCACAACCCACAGGTTTCAGTAAA
AAAGAAAAAGTACCGACTGCG
>F5F0GQA01CALSX rank=0030048 x=823.0 y=3151.5 length=245
CGCAGTCGGTACTTTTTCTTTTTATTTCAAAACAATAGGAGTAGCGATTGCTCTCTCTCTCTCTCTGGGTATGAGTTTAC
TCAAGGCATGAGTAGGCAAGCTTCTTCTCCTCGGACAGCTCCTCGGCGGTGGCATCCATCTTTTCCTGGAGAACTCGTCG
ATCGGGAGGCCTTGAACGATCTTCAATTCACCCCCGCGT
>F5F0GQA01CCB63 rank=0030060 x=843.0 y=2093.0 length=370
GTATGATTATTACACCCAACTGAATATATCTAACTCCTTTGTAATTATACCTCTGTTTAGGTATTCTGGTGACATATAAC
CCAATGTTCCATAATGGTTTTTGTTATTGTTCGAGTTTGTTGCTCGCTGAAGAGCCTCGATAAACCAAAGTCAGCAATTT
TTGGCACCATATTATCGTCAAGCAATATATTTGCAGGTGTTAAGTCCCTATGAATAATAGGGGTACTATGCCACTCCTCA
TGAAGATAATGTAAACCATAGCAAATACCCTCAATAATTTTGTAGCGTGTGTTCCAATCAAGACCACAGGATTCATCTGA
AAGATGCCTGCATAGGCTTCCTTTGGGCAAGTACTCCAAGCAAAGCAACC
>F5F0GQA01B9EW4 rank=0030061 x=810.0 y=822.5 length=347
CCCAGCCTAAGAGGCGCACAGTTCTTAGGGATGTGACTAATGTGAGCCATGTTAACTCCAACAAAAGTTCAACTGCTGCG
ACAAAGCGTCAGACGAAGCCCTCCCAAAGGACTGGAAGAACTGTGGGAAAAACAAGCAGTGTGCAAGAAAGGTTCCTAAG
GTACCCCCATCGGCTGTTAATGGAAGTTCAATCACTATTAATTCAAACGTTCCTGAAGAAACACAAGAGGGGAAACTTTT
GGCGCAGAGAGTAGAGCCCCCTCTTTTGCTTGAGAACACGGGATTGCTGTCATTACAGAATGTTGAAAGGAACAGGGACA
GTGCTTGCCATGAGGCGTTCTTTGAGG
>F5F0GQA01AMF1M rank=0030077 x=138.0 y=2088.0 length=262
AGTCGGTACTTTTTCTTTTTGGTTCTCGCTTGCATTTCTAAGGGAAGTCAGCTTGCGTCTGACTATAGACTTGTTCCTCT
CTAGCATCTTGTTCCTCTCTATATTGACTATCATGTATATCGAAGAATTGTTCAGAATCATTGTTCAGATCAATACCTCC
TTGCAGTAAATCAACCATTGAACCTTGGAGACAGGTTGTCTTGGGCTAGGTGTGCGCATCCTTCCATCTTCCTCTTC
>F5F0GQA01BM7GX rank=0030090 x=557.0 y=1023.0 length=311
GAGCCAAGCAAAAGAAACTATGACTGCACATGTCCACTGAAGAGGAAAATGTAGTCAAAATTAGAGGAGATCAAGGGTAT
CAGATTAGATTGCAGCGAAGGGAGCAAGAAGATGCTTCTCAGATTTATAAAATTATTTTAACTATGGACTCTTGGTCCGA
TTAACAAAGACAGTCTCATGTCCATGAAATGGAAAGGCAGCATGGATAAATGCTCAGTTAAAAGGTTGCCATCATAAGTG
CACAGGAGATCTCATATTATTATCATATTCCTAGTTAAATCCCCGCGT
>F5F0GQA01BRAJJ rank=0030122 x=603.0 y=3213.0 length=257
ACGCGGGGTGTCACATTTGTTTGTAGCCTTCAGTGTTTTGGTTTGGTGGCGCAATTCTTTCTTGTTATCATTCCATTCGA
TGTAGAAATACAGACAGACAAACTCAAGGAACTGAACACACTGAAACGAGGCCTCCTTGTGTCATGGTGTGTTGGTCGAC
ACTGAATTTATACTTTATTTCTTGTGCAAAAAAGAAAAAGTACCGACTGCG
>F5F0GQA01A8XAG rank=0030133 x=394.5 y=2294.0 length=334
ACGGGGCATGTTTATATAGGCAGGAGCCGGCAGCCCTGGAGTTGGTTGCTTGTTTCCCTAAACCCTAACAAACTCCAAAA
TTTAAGCAGATCGGACTCTATCTCCAACCAGCTAGCTTGTTGATTAGCACGGTGGCTGGTTGGACTTATCTCTAATCACT
AGTTGATTCCCCCGCGCGTTGCTGTGGGATCTAAAAGTGATTCTCAAATAGATTCTTCATCGTTCAATAAAGAAAGGCTA
TACAATTTATCTATTTGGCAGAGAACAAATAACTCAATGGAATGCTTCCCCGCGT
>F5F0GQA01CB7U0 rank=0030140 x=842.0 y=570.0 length=406
ACGCGGGGATTGAAGTTGTAGTCTAGCAAGATGTTTTGAGGCTTGATGTCAAAGTGGAGGATGCGTTTATTGCATCCTTG
GTGTAGGTATTCCATTCCTCGGGCAATACCTAAAGTGATATTTACCATTTTTTGGGCACTAGTAATTCTTGGGAAATACT
AGAATCGTGTGAGAATATATATTTCTCCAATGACTCGTTAGGCATGAATTCATAAATAAGGGCACGCCTTGTTCCTTCTG
AGCAAAAGCCCAAGAGGCGTACGATATTTGCATGATGGATTAGTCCTATGGTTGCAACTTCATTGATGAATTCTTCTCCC
TCCCTACAGAGTTCTCAAGCATTTTGACTGCCACAGGCACTCCATTTGGTAGCTCACCTCTGT
>F5F0GQA01CBF24 rank=0030176 x=833.5 y=1438.0 length=110
CGCAGTCGGTACTTTTTCTTTTTTGTTTTTAACTTTAATTTCTTACTTAATACAAATTGAGATCCCAGAACACAGGAACC
GATTCAT
>F5F0GQA01BKI2J rank=0030181 x=526.5 y=3065.0 length=305
TTCATAGCACATGCGAGCAAACCATCACACAGTCGTATATTTACACATGTATGGACCGCTAGCAACATCACGCTTAGGAA
CATCGGGTAAGTATACAATCATACAATCACACTCATACAAGCTAATAATCATATTGGCAACATGTTAACATGGTGATCCG
ATAAAACAAACGGTAGTTATTAGGATTATTAAGATACATGCATGAAGTGTGGTGGTGTTTATTTTCATTCAGCAATAAGT
TGAGAACATATACTCTATGCATTCATAGGAAACACGTAACAACTAAATCAAGCATTATGAATATT
>F5F0GQA01BLUDM rank=0030206 x=541.0 y=2936.0 length=332
ACGCGGGAGGTACATCAACTTTATTCGGTTATCCGCACTGAGCAGTAATCTAGCGCCTCAGCTCACCGCCGGCACGCCGA
TCCACTTGCCAGTGCGGATAACCGAATAAAGTTGATGTACTCCGTTGATCGTGACCAGACTACCTGATTGGTTCTGCACG
AATTCATGTGCTACTTATGAAGTATAGATTTTTCCTTATACAAAAAAAAAAGAAAAACAAAAAAANAAAAAAAAAAAAAA
ANAAAAAANAAAAAAGAAAAACGTAAAAACGTAAACGTAACGTACGTACGTACGTACGTACGTACGTAC
>F5F0GQA01AP629 rank=0030241 x=181.5 y=979.0 length=341
GTACGCGTTACAGAAAGGTTTATCAACGAGGTGGTCAAGAACGAATGGGAGGCGTGGTTGGCGAAACAACGCGGTGGGGA
TGTCAAGGTGGATTTGGGGGATGTTTCCATGGATGCGGGTGTATGGGTGGAGGGAGTGAGCGAAGAAGTGAGGAAGCAAT
TGGGAGAGGCGTTTTGGAGGAATCATGTTCATCGCAAAAGTACGACCGGTTGATCCCAAACACAAAAGATGGCATGCAGA
GCGCTGTTCATAGGAAAATAAGTTTACATAATACGAGGAGACGCGTTAAAAACGCAAAAAAGAAAAAGTACCACTGCG
>F5F0GQA01B7XO8 rank=0030245 x=793.5 y=1482.0 length=65
ATATACATACATATATATGTATGTATATACATACATATATATGTATGGTATATACATACAGTATA
>F5F0GQA01A0XP5 rank=0030248 x=303.5 y=2347.0 length=169
ACGCGGCACACGACTCTCGGCAACGGATATCTCGGCTCTCGCATCGATGAAGAACGTAGCAAATGCGATACCTGGTGTGA
ATTGCAGAATCCTGCGTACTCTGCGTTGATACCACTGCTTCCCGCGT
>F5F0GQA01B71SP rank=0030275 x=794.0 y=2695.5 length=452
AAGCCATTTCAAAGTTTTCTCCATCCTAGCTCTTATTTGATCAATAGTGAGCTCCTGAGGCACCGAGGTCGTTCTCAGTT
TATTGGGTAGAGCTGACCTTATCCTTGGTGGCAAACCCTGGTAGAGGGCATCTCTTGTATTTGCTGGTACGTACCCTGAT
CGAGATACAATGCTATATATCTGAATGATAATGTTTGCATAATGTAATGAAAGTCCGGCAGGTCCTAGACTTTGACAGCT
CACAATTGATTCAGTATTCAACACACTTCCATCAGAAGATCCAAAAGCATTGTTGATCTCAACATGTAAGTAGTGCACGA
TGTCGACAAGCTTTTCGACTACTTCTTCCAATGTCTTGGACCAGAGAGATCTTTTCTTCAAGCTCTTCACATAACTATTT
TGGGTCTTCAACTCCAGTCTCACCCGCGT
>F5F0GQA01B40HD rank=0030279 x=760.0 y=287.0 length=318
ACGCGGGAAGCAGTGGTATCAACGCAGAGTACGCGGGAAGCAGTGGTATCAACGCAGAGTACGCGGGGTGCGGAATATAT
TAGGAGTTCAGTTCAATGCTGTATTATTAGGAGTTTACCGGTTAAAGTTCAATTCAGTGCCATGTTATTACTCATTCTCA
GCTGTTTAGCTATATCCTGTCATTTGGTTGTTCTGTTTCCAGCTAAATGATGACAACGACCTGCTTCTAAAAATCCTTTG
AACGTGATCTAAAAAGAAAAAGTACGACTGCG
>F5F0GQA01BKXPI rank=0030284 x=531.0 y=1556.5 length=107
AGGGATACATATATACATACATATATATGTATGTATATACAATACATATATATGTATGTATATACATACATATATATGTA
TGTA
>F5F0GQA01BZIBP rank=0030322 x=697.0 y=1523.0 length=168
ACGCGGGCGAGCTCTGCTCGAGGCGGGCTTCGGCTCGAGGCTAGCTTAGGCTAGATTTACTTTTTTCCTTCTTCCTCCAA
ATTTGTACCCAGAGAACTACTTCGTGGATTATTATTCAAGTTTGGTTGAATCGTAAA
>F5F0GQA01CGB6A rank=0030325 x=889.0 y=272.0 length=371
CGCAGTCGGTACTTTTTCTTTGTTGATTCTTCATATAATAGCATATTTTACTCTTTGTTTGGACATAAAAGATGATACTG
ACACTATGAGCATAATTAGTTAAGCAGTTAGCAGTAAGATATTGGTTTCCTTTTTGAGCAGTATGATAATATGCAAATCG
GATGAAAGGTCCATAGACATGGATAGACTGATTTGCTTTCTTGAAAGAAAACCAAAGGGGTATCATTTTGCTAACCTATA
ACCATCATTTGAATCAGGTTTTCGGCCTGCTGACTAAGCCCCTGCTTAATCTCCTCAGATTAAGCCAGTCAGTTCTGGAC
CCACTTCTTACTAGCATGATGGGGTCTG
>F5F0GQA01CEDSL rank=0030343 x=866.0 y=3267.0 length=204
TTTGAGACTTTTAGTGATGAAATAAACTTCATGTTGTAAGAGCTAATGTTTTTGCTGTAGGAATTACTATAGCAACACAG
TGCATATAGCTTATTGACATCTATTTTTAGTTGCTTTAATAATGGTTGTATGAAGACCTGCATTTGGGGGAAAACTTGTT
CGAAACCATGTGGATGGGCTGAGGATTATAAATTAAA
>F5F0GQA01BKTH3 rank=0030360 x=530.5 y=201.0 length=381
GACGCCCCTTCGGGCCGGCGGTGGTCACGGTCGCAGTAGTCGCCGTCGCAGTAACGGCCGCGTCGCGCCTCCTCCCCAGT
TCCCGGCCGGCCTCGGTCGTCGTCACAGCGGTCGACAGAACGAGGATGACGCACAGCAGCAGTGCTGCCACCACACCGGC
CATGGTGCGAACCTTCGCCATGCACGCTCGCTCTCCACTCGATCTCACCTAAGCTGCAGTTCGCGACTTGGCGTCGTTCC
CAGTTGCAGGCTTGCAGCTTGGCTTGCGAAGTTATCAGCTAGCTTAACGCACTGTGATCCACCGATCCTCGAGTGATCAA
GTAGTAGTAAGTGGCAAAGTGTGAGAGGGTCCCCGCGT
>F5F0GQA01BNOPT rank=0030388 x=562.0 y=2895.0 length=133
CGCAGTCGGTACTTTTTCTTTTTATTTTGAGTCGGATTGGGATTAGCCCCACCTTGTTATAGAAAAGTCGGACTTGACGT
CCAAAGTCTACCACCCACCCCGCGTACTCT
>F5F0GQA01CCB8T rank=0030405 x=843.5 y=2155.0 length=350
AGCAGCTATGCAGGGAGAGTCAAACAAGATGCAAAATAACGATCCAGCAAATGTTAATGCTGAAATGCCCCTCAGTGGGA
AATGTGATGCAAATTCTGATTCAAAGGGAGGGTTTTTGTCTGACCAGTTTGAGAATATAGCAAACTATCGAGCACATTAT
GAATGGACTGGTCCTGAGATATGGGAACAGACTAAAGGATCCCTGCATGCCTTCGTTGCCGCAGCTGGTACTGGTGGTAC
AATTGCTGGAGTCTCACGATATCTTAAGGAAAAGAACAGGAACATCAAATGCTTTTTAATGGATCCACCCGGATCTGGTC
TGTTCAATAAGGTTACTAGAGGGGTGATGT
>F5F0GQA01A9R97 rank=0030423 x=404.5 y=1501.5 length=397
TTTACAGATAGGGAGCAATATAGTACCAGTGATTGTTGGAAACGAGACTAGAGAGACTTATCAACCGTTACAGCAGTTTG
CTGTGTATGTCGGATTTGAGCATGAGTGTCCCTATGGGCATCGCTTCTTACTGTCAGAGAAACATATGAAGGAGATTGAT
CCATCCTGTTTGCCGTATCAAAGATCTTATCTAAACAAAGAAGCGGAAAGAAAGCATGCACAAAAGTTGCCGCAGAATGC
CTCTGCTTTAACAGCATCCACAGTGGACATAAACGGTGGAAAGAAAAACAGTAAGCCATTAGAATCATCAGGGAGAAACA
GGCAGCTGCAATCTCTGCAGCCGATGGTTGATCCAGATACGTCGCAGCCCGCGT
>F5F0GQA01BSS41 rank=0030456 x=621.0 y=243.0 length=121
TATTGCTAATCTGTTAACTTTTTTGTAGCTGCCTGGACTAATCACGCTAGTCCAAAGTTGATACCTTTAGCAGAATTCTT
GTACCAGATTCAGTTTATCAATAATATAAGAAAGTTAACAC
>F5F0GQA01BYWX9 rank=0030468 x=690.5 y=2495.0 length=396
TTGTATTGCTCGTAGATGTCATCTTCATGTAGAATTCCATCAATGCTACAGGATCTGATGGTGCAGATGTATTGGGATCA
ACATAACCGGATGAACTTCCTTGGGAAGAACTACCCTCATATGCCCCGTACAAAGCTGATGCAGGTGTCTGATACTTTTG
TTCAACTGAGCTTCTGTGTGGACCACTTGGTGCTTTGAAGCTCGCAGTGCTATAATTATCATTTTTTGATGCTTCAACCT
CTTTTGACTGAGCAAGAGCCCTTTCCTCTTCAGCAAGCCGAAACTCATAATATTTGTAATCCGGGCAGTGTTTGTCAAAT
AGAAACTTGAATGGTGTATCTCCAGGGTTTCTCTGCCGTGTGATACCCCGCGT
>F5F0GQA01B7XKD rank=0030471 x=793.5 y=1307.0 length=441
ACGCGGGTGCCGTGCTTGCTATTGGCTATGATGACAGGCTTAACATGATTGGAATAAAATAGGTAATTTCTCGTTTCTTT
ATACCAGAATCATCTTGTTCATTATCGATGTTATACATGATGGATGCTTCTGATATGAAACTGGATCTTCATTTCCTGGA
TGAAGCCTTTGTCTCTGCAAATAGAGTGTTTCCGGGAAGCTCCTCAGCAGATTGGAAAGATGGAAGTTCTCCAATGTCTG
CTAGTACTCCTGAAAACTGAAAAGATTGAGGAGAAAATGCCTGAAGGTGTATATTCACAGAAGGACGTCACCAGAAGCTT
ACAATAACACAGATACGTATTCTGCACAATATGATGGTTCTGTAAATGGTTAAAAAAGAAAAAGTACCGACTGCG
>F5F0GQA01CBJZX rank=0030480 x=834.0 y=2411.0 length=427
ACGCGGGGATCCAACAAAATCCTCTTTCTCCATTTGGGTCTCGGACCGTCGGACGGCCGCACCGCTTCGTCCTTCTGCTT
CCGATTCCGTTAACAACTCGCATACGCCGCAGCGCCCAATCTACGATGAATAGTCGCTCCTCATCGCTGCGCCCTATCCT
CAATTTCCTACTGGCATCCGACCTCCCATGCCCGCAGACCACTACAGTTCGGCAAACAGTCAGAGCATACCCAGACCACA
ATCCACAAATTCGTACTACAGTTCATCAGACAGCACCTTACCATAGTCATACTCGTGCACAGGAGGTATATCCTACTAGG
AGCCAAACGCCTGGACCATACCAGAATCATGATCAGCACATCTATGCTGCCGGGTTGCAAACAGGACCATACCAGAGCCA
TAAT
>F5F0GQA01CDWAJ rank=0030510 x=861.0 y=1065.0 length=93
TGAACAACATGTACCGGCACTTCTCCTCGCCGACGTCTCTGTAGGTCTTGTTGTACTTGGCCTTCCACCCCACGAACGCC
CGGCGGGTCTCCT
>F5F0GQA01AR5BE rank=0030515 x=203.5 y=1880.5 length=364
CGCAGTCGGTACTTTTTTCTTTTTTACGTAGGTTCAAACGACTGTCCGAATTGCTTTCTCCCCACCAACCACTGCAGTCA
ATAAGTCACATCATAGGTAGTTTGTCCTGCTCGTCGTGCAAACTTGCATTTCTATCTGTTAAGCATTTCCTTCATAGGAT
GCAAAGCCGCATCGCTTATGGGATTATTCCTACTAATTAAACCACGCGCACGCTCAACATTCGAGAGCTGTGCCCTTACA
TGCAGCTAGACAGGCTTCCACTGCTTCACCTACTGTCATGAAGATCCAATCTTCTCCTACTCTATCGACCACCTGCGACA
CTTTCATCTTCTGAACTGCAT
>F5F0GQA01B8NYA rank=0030516 x=801.0 y=2736.0 length=499
ACGCGGGAAGGATGACCTTTATTTATACATTTTTGGTTTCCTTTACTAGCAGGTTTGTCTGAACTTACCTTTGACTTAAG
ACCTGAAATCAGAAAAAGCGCTTTGCAGGTGTTATTTGACACATTAAGAAATCATGGCCATCTTTTCTCGCTACCTTTAT
GGGAGAAGGTGTTTGATTCAGTGCTTTTCCCAATATTTGATTATGTACGACATGCTATTGATCCATCTGGTAGTTCTCCA
CAAGGACAAAGTTTGGAAAATGATCCTGCTGAACTTGATCATGATGCTTGGCTATATGAGACATGCACTTTGGCACTTCA
GCTAGTCGTAGATCTCTTTGTTAAGTTCTATGACACAGTTAATCCACTTCTAAAGAAGGTTCTGTCGCTCTTGGCAAGTT
TCATAAAGCGCCCTCATCAGAGTCTTGCTGGTATAGGTATCGCTGCATTTGTTCGTTTGATGAGCAGTGCTGGATC
>F5F0GQA01BKLG2 rank=0030523 x=527.5 y=2084.0 length=289
CGCAGTCGGTACTTTTTCTTTTTCCTTCAGCATTGACATTGGTATTATTTAAAGCAGAGCCAACAAGATCACCATAGGAT
CTTGAGTTAATAGCATCCCCATCCATCAAGCCGTGCTTTTGAAGTTCTGAGTCCCTTCCCTCTTTCTCTCGTTTCTTTTG
GATCTCCTGTGCAAATTCTATCATCCTCCGCCTTTCTTTGCTGTATCTCAGCCTCCTTGCATCTAGAAACTGTTGACCCG
CGT
>F5F0GQA01CH64L rank=0030541 x=910.5 y=1027.0 length=424
CTTTGTCATACTCTCTTACTATACCATCTCGGTGGATTGCACGAGGATCCCTTATCCTCTGGGGAACAGATTTGTTGCTT
AGAATGTTGATACATCTCATAAAACTAGCACTAATTCCATCAACTGTCAGTGAGAAAAAATCCAGGGCCCCACTTAAAGG
TTGTACAATGAAACCCACAAAAGCACGGCCAATACCAGGTGCAATGCCTATAACACCATACTGTCTGGCACTCTCAACTG
GCTTTCTCAAAAACACCAGAAACCCCCGAAAGCCAAACCCTGAGCAAATGCTTCAGCCCCTTGAACTAGCCCATCACCAA
CCCCAGTGATTCTCCTTGACCAAACCTGCTTTGATCTCAGTTGAAGAAATTGTCCATCAGTAGAGAGCTCTGCAAATCCT
TTACTAAGTGACGATAAAGTTGAT
>F5F0GQA01CIES3 rank=0030559 x=912.0 y=2789.0 length=264
CGCAGTCGGTACTTTTTCTTTTTCCTTTTCTATTACACTGACACCCTCCATGACACCGTGTGCTTCTACATTCAAATCAA
TTGTTAAATTGATCTCTCTATCCGTTAGCTCCCTCCCCTGCGACTGCAAACCTCCACTATTGAGGCTCACATCCTCGTCC
TCAACTCTCTCGCGAACGTCCACCACCACCGTTCTGGTCTCTTCCTCTTCCCCCGCGT
>F5F0GQA01BYIK9 rank=0030573 x=686.0 y=267.0 length=83
AAAAAAAAAAAAAAAANAAAAAANAAAAAANAAAAAAAAAANAAAAAAAAANANANANATATATATATATATATATATAT
ATA
>F5F0GQA01BYWFA rank=0030613 x=690.0 y=1812.5 length=178
ACGCGGGCATGGAACAATTACATTGATTACATATATGTCAGGATTCACATTACATATATATAGATCATCAAAGAGCCAGC
ACAATCACATAGGATGTGCTCGTGCTACAACAAACTATATTCATGGGCTGTGATGTACAAACGAATGTTGGTTTG
>F5F0GQA01BOYT0 rank=0030623 x=577.0 y=1222.0 length=132
CGCAGTTGGTACTTTTTTCTTTTTTCGCAACGAACATGCCCTATCCACTACTTTAGGTCCAAAACTCATGTTTGGGGTGG
TTTCGCGGCCATTTTGTTGCCGCACGTGA
>F5F0GQA01BU6IE rank=0030644 x=648.0 y=292.5 length=132
ATACAAGAATCCTTAAATCTGCCCCCAACTTCAGTTCAGTACTACAAACACGGCTCAATCAGGGAATATCATCTGCTTAT
TATCTGATTCCTGTACGCACTGACCTCTTACCGATTCAACATGGACCCTCTC
>F5F0GQA01CGTA1 rank=0030647 x=894.0 y=1995.0 length=78
AAGCAGTGGTATCAAACGCAGAGTACGCGGGTATCGCCACCAGCTTGAGAACCTTACCCCCTGATTGTGTATGTAAAG
>F5F0GQA01BZEYA rank=0030650 x=696.5 y=1248.0 length=482
ACGCGGGGTCGCTCCCCTCCTCGCAAGCCTGCAAGCAAGGGCCCTAGTCGCTCTCCTCCTCGCAAGATGCTCCCCTCTCC
TGAGAGGTCTCCTCTCAGGCACAATGATGACAGGTCCCCGCGTTCCCGGAGCCCTTCGACATGAGCACAACATCGCTTGC
CATGCAGCAGCTCAGGGATAATGGCCTAGCCTTGGTCATATGGATATGCACTTGCTTGATGGTGGGCGCTCTTCAATTAC
TGTTGTGTAACACTGGCTGCCAGTTGCTGCTTCAAGCTTCAAATACTCGAATTTGACACCTGAACTGCTTGCCGAGAATT
TTANGTATACCAATTCCATTACATTTCCCCTTCCATTAGTATTTCGTATTATCACTTTTCAGTATTGAGTACTTACTACT
CATGGTGACCTGCACCTTTCTAGTTGCATGATGGAGTGAAGATTTGACGGCTGATTT
>F5F0GQA01A3127 rank=0030655 x=339.5 y=513.0 length=305
TTTCTTGTTTACTATCCATCTTTTTAGTTTAGCCTTGCATGTTGTTGCAAATCTGATGAGAGAGTTGTGGTGACATCGAA
AGGGCCGGGGTACGGTGCAAGTTGCTGTTGTTTTTTTTCTTGGATTTCTCTTTGTAAATATATATATCTGCTCTCTAAGC
TCTATCCTTATCCCTGCAATGTCATAACGACGTCGTCAGTCTATTTTGTTGTTCAATAATATTCAGGGTTGGGTAGTTGG
TACCCATACTTTTAAGACAAAAAAGAAAAAGTACCGACTGCG
>F5F0GQA01AZDX9 rank=0030664 x=285.0 y=3791.0 length=84
TACGCGGGATTCTGCTAATTCACCACCAGGTATCGCATTTTGCTACCGTTNTTCATCGATGT
>F5F0GQA01B9RNW rank=0030668 x=814.0 y=954.0 length=413
CGCAGTCGGTACTTTTTCTTTTTATTTACTAAACACATACGTTTAATCACGTTAAATCTACGTTTACTCCGTTTAAACGT
TGGGCGAAGGTCCAACGTTACGTCTACGTTTAGCGTTTTTGTAACCTTGGTTGGGACTAGGATTCACAAAACACAAAGGA
TTAACATTTGTAAGAATTGAAATTAGGTATCACTAAAAATATGCAGACAGAAACAGTAGTTTTGGATAGCACTGAATAAA
ATAAAGAAGGCATGGCCATGAATTAACGCATGACTGGATGTTAAGCTTGATTACAGGTCAAGCATAATTTAATCTTGCAG
CACCATAGGAAAGTCTGTGATAATAAGATAAAGGATATGTAATCACAAATATGTATTACTGTCTCTTTTA
>F5F0GQA01CENB4 rank=0030672 x=869.0 y=3346.0 length=84
TACGCGGGAAGGGACATTGTTTGATATCTATATTCATATACNTAAAATCTGGTCCTGTGCAG
>F5F0GQA01BW2HD rank=0030695 x=669.5 y=2367.0 length=102
CGCAGTCGGTACTTTTTCTTTTTCTTTTAAGCATGTTCTTCAGTGAGTACAAGGCACACTAGGGAATACGGAGATGAGAC
>F5F0GQA01BKIFX rank=0030734 x=526.0 y=2251.0 length=462
TTCATGTGAAATGCATGGTCGTGGCATTGAATTAGATGGATTTTATGGAAGTGACCATTGCCCTATCTCACTTGAGCTCT
CCAAAGCCGTAGCAGGAGAAGCACCGGAACTCCCTCAAGCATCCATCTAAAAACTTCTTTGTTGCTCTCTTGACCTGTGA
CTCATCATGGTAATTAGGATTGTTGAGTAGGGTAGTGTTTCGGCCCAGACCATTGTTGAGACAGACTAGATCTGAATTTG
TCATGCCATGCAATTCTGCTCCAGCTGGGTCTAATTATGGTCAGAATTTAGACATGCTACTACATAAGTCTCTCCTACAT
AGAGTCCATCAGTCCCATTGTCTAGCGGATGTTTGTCCAAGGTGTAGCGAATGCTTGTCAGCGTTGTGCTTGGCAAATTA
TGATGGCATGCATGAAACATCCTTACAAAAAAGAAAAGTACCGACTGCGACTCTGCGTTGAT
>F5F0GQA01CCEYH rank=0030749 x=844.5 y=1575.0 length=191
TCTCCGACTCAGACTACAGTCGTCAGATGCAGTTGTGAAGCTGCAAGGTACAAATATGCAATTGTTCATACATAGACATG
TATATGTTGGCAGCTACCTTGCTTTCTATATTTAAGTTAGAGGATGTGTACATAACTATATATGAAATCATCTCCATGGT
ACTATCCTCGGCTCTGTGCTAACGAACTGAT
>F5F0GQA01A64ZL rank=0030790 x=374.0 y=879.0 length=260
CGCAGTCGGTACTTTTTCTTTTTGAACGTGAAGGGGGCACATTTCATTTCCATGAACAAAAGGGACAGACCTACCAGCAT
TACAGCAGCATCAGTGCAAGATAAACAAGCGGATTACCCAGCAACCTAACAGCTACAAACGGCGACCCTGACCCTGGTAC
AGCACGCCAGATCCCAAGCAAGCAGACCAGCAACGCTCCTCAGGCCCCCCGCGT
>F5F0GQA01BJKFH rank=0030808 x=515.5 y=3227.0 length=117
ACGCGGGAAGCAGTGGTATCAACGCAGAGTACGCGAGATCTAGTCGAAAACAAAGAAGGCCCCGCAAAAATAGCGAATCC
AAAAAATAAACGGG
>F5F0GQA01B26KP rank=0030843 x=739.0 y=887.0 length=201
ACGCGGGGGGAGTAACAATACTAGACTCTTCATCTACTGGACGTAGCGATGCTTATCAAAAACAAGGATGTTACAACCTA
TGCCCACGGGTTCGGTTTCAGACAAACAATCAGATCGTCATCGGTGGCAGCATCTCCCCTCGTGTCCATCTATGGTGGCT
CACAATATGACATCAGCA
>F5F0GQA01B4NA1 rank=0030851 x=755.5 y=3691.0 length=61
TAAAAACTAATAAATTTATGACACAAGGGGCAGTCTTCCCGCGAGCCTCTGATATGGCCAN
>F5F0GQA01BMHTU rank=0030855 x=549.0 y=560.0 length=339
ATCCAACTTTAGTCCCATAACTTGTCTCCTCTCCCTGCAAGTCAACAGTGGCGGCTCGCCTGAGTCAAGCCCGCACCGCG
CGGTTGCAACCAACCATCGGCCGCAGCCGCCGAGGATGGGGTCGCGGATGCTACGCCTCTTTGTTTTTTTCTTGTTTTTT
CCTATTCTCCCTTGACGATGAATGCTGATGACGAGAGCGTCGTCTCGTGATCTCATCTAGAACGGCTTGCCCCAGTACAT
GAGGATGTCCTGCAGGAGCGGGTCGCCGTCGGCTGCCACGCCGCCGGCGACCCGCTCCTGCAGGACATCCCCGCGT
>F5F0GQA01ASULP rank=0030864 x=211.0 y=1883.0 length=92
ATTTGCTGATCTAATCAAGAAACAACCGACCTCAGAAATATGAGCACGAGAGGAGCCAAAAATGCATTGGCTCGGCTGAG
CCCTACCCNCCA
>F5F0GQA01BEO1A rank=0030886 x=460.0 y=1196.0 length=100
ACGCGGGACATCGCGTCGACCAGTATGTTTTGCTAGGTGCCGTTCCGTTCTCCAGCGATGTCCCGCGTACTCTAGAC
>F5F0GQA01A25MQ rank=0030887 x=328.0 y=3504.0 length=398
ACGCGGGCAAGCCTGGTATGCCTGCAGCCGTATCAGTGTATGAGCAGAAAGATAGCTCCAAAAGTGCATCAAAGAAACTC
AAAAGACAGTCAGATATTGCAAGCATTGATATGGTTACTAGGAAAAAGAACAAACTTGCTAAAGTTACTCCTCATGATGA
TAGCACCACTTCTGAAGTAAAGCAGCAAGCTTGTACATGTGGTATTAAAACAGAGAAAAAGAAGAAATCTTCCATGGGAA
AGATTTCGAAAGATGCAAAGAATATACTAAAGGATGTTGAGAAGACTGAGGTTTCTGCTGAAGAAGAGAAGCCATCTTCT
AACAAAGGCATGGAGATCGCAGAAAGACACGGGTTAATTGGATATATGCCATTAT
>F5F0GQA01B6OR7 rank=0030893 x=779.0 y=613.0 length=285
ACGCGGGTTCCCAAACATTAGTTTTGGACCTAAAGTAGTGGATTAGGCATGTTCGTTGCGAAAAAGAAAGAAATGGTTCC
GGTGGCATAAACTCATGCCTTGTATACACCCCGATGCCTGTTTTCCAAATGGTCACTTGTGACAACGAAATTGCGAGAAA
CCACCCCAAACATGAGTTTTGGACCAAAAGTAGTGGACTGGGCATGTTCATTGCGAAAAAAGAAAAAGTACCGACTGCG
>F5F0GQA01AKF1T rank=0030908 x=115.5 y=2991.0 length=122
AGGGATACATATATACATACATATATATGTATATACATACATATATATGTAGTGTATATACATACATATATAGTGTATGT
ATATACATACATATATATG
>F5F0GQA01B56ZK rank=0030926 x=773.0 y=2126.5 length=147
ACGCGGGTTGGTGGATTTGTTTGTTACTTGTTACTATGTTGTATTACTTATTCTATATTATTTATGATTTTCTGTGCTTA
AAAAGAAAAGTACGACTGTCG
>F5F0GQA01CF6IY rank=0030982 x=887.0 y=1144.0 length=367
ACGCGGGGTTGTAGTGTTGGTTCTAGATCCTGTTGCTAAAAGGAACAAGATGTGAAATGATGAGTTGAACTACTAACCGT
TACCTCCCTGCCTGTAAATAGATGAAACCACACAGTATATTCCATTCGAGTTACACTTAAAATCAAATTCTCCCAGCACA
GACCCTTCTGAGACCTACAAGCGTTTTAGCTGCCGGCTCGGTTGTACTTTAAACTTCTAAATATGATGTGCCTGTAGATC
TTGACCCCTGTACTAATGGTCTAATGTAGTAATGTATAGAGATGAAGTTAGGGTTATCAAAAAAGAAAAAGGACCGACTG
CG
>F5F0GQA01CB7YR rank=0031004 x=842.5 y=705.0 length=523
TTTCCTTTATTATGCTGTCACCGCCGTTTATAGGGATGGATGCTTGTATAATTTTAGCGTTCCTAGAGTAAGGACAGCTC
CGCCCCTCATACAATGCTTTCCCTCTTATATTCTCTTCTCTCGACCCCTCGTTGGTACTCCATTTTATTTTCATGTCATA
ATCGAAAACAAGATCACTGTAAAGTATGCCTCGGCAAGGAGTAGTTACTCCCATCTTGCCCACACCATTTATAAAGTTTA
TGGTGGAAGCTGGGTTTCTCATTTCATGATAATTGAAGATGTAAATCCTCCGCCTGTCATAGTAGTCTCTGATTGCAAAG
AAACCGGAAATATCTGCTTCTCCCATTATGTTATTCTGTTCCTTGCAAGAAACAGTAAGCTCATAGACTTGCAACCCTTG
AGCTGGATAGCATTTGCATGAGGTGAGGCAAGTGACTTTTGAATCCCAATTCCGCATGGGCAATATCTTTGTTCAGAGGG
TCATCCATCTTCCAGAAAGTAGTCTGTTCCGGTTCTTTGTTT
>F5F0GQA01AH4CQ rank=0031043 x=89.0 y=1016.5 length=180
GAGCTGGNGCACAAGNNTTGCCATGCCGCCTATTCTCTGTGGCCTGTAATGTACATTGTTGTCTCTTTGGCCTGCGATGT
ACATTGTTGCCAGAGATCGATCAACTGCTTTGNGTGCCTTGTCATCAACCAGTTGTAGAAAATGGCGAGCGATGATGGAT
GGATGGATGGCACTTTTGGC
>F5F0GQA01CEEYU rank=0031047 x=867.0 y=692.0 length=385
TCGATTTGCAGGAGTAGCGGGTGAGGGATGTGTTCCCAATCCATAGCGCAAGCTGCCCAATATATTAGCCGTAACTATTG
CTACAGGACTCGGAATTGCGAGGTCTTGGACTTGTTGGAAAGGTAACTGCAAATCCCACACCACAGGAACGGAAAATGGA
GGTTTTGGACCCATTGAGTGTTTTTACAAAATAAAACTAAAATGGATGACACGAGGGGCAGTCTTCCCGCGAGCCTCAGA
TATGGCCACGTTCGGGAACTTGTTGCGCCTAGCGTCCTAATACTCTGCAAGGAATCATGCCACGTTCAATCCGCCATGCC
TCTAGTGACCATATGCATCTCCATTGACGTGCCTTCGATTTGCAGGAGTAGCAGAGAATAGCGGG
>F5F0GQA01CHYH2 rank=0031063 x=907.0 y=2136.0 length=428
CGCAGTCGGTACTTTTTTCTTTTTTAAAGATGAAAATAAGTTACTTTAGCTGTCTCTTTCCTCTCAAGAGGAAGGAAGTA
AAATGTTGCTATATTACAGTACAACAACAGCTGCCGCGAGATATGGCGATGATCCTAAATCGACCGGAAACAAGCAGGCA
GACGCGCAGATCGAGGGCGTAGTAATCATCATCAGATCAGATCAAAGTAAAACAACAAGAAGGTGGTAGTGGAGAGAGGC
TTCGTGTCCTCGGCTACGAGAGAAGGGAAGAACCAAATTATTTTTCTCCTTTTCCTCTTTCTCTAAGCAGCGGCTCAATC
AATCAATCAATTGAGCTCGACGTCAGAGCCGNAGCGCCGTGAGCCTGAGCTCCGTCCCCCGCGTACTCTGCGTTGACTAC
CACTG
>F5F0GQA01AK2IU rank=0031068 x=122.0 y=3444.0 length=103
ACGCGGGATTTGGAAAATGCTGTGGACTGTGGTAGCGTAACAATTAAATCATTAATTCCTATGTCGAATGCAAA
>F5F0GQA01BQBMU rank=0031074 x=592.0 y=3028.5 length=308
TGTAGCTGTTACATACATTGGGAATGTATGTGCTTTAGGCTTGTAGGTTCTACTTGTTATATGGTGTAACTCTGTAGAGC
GAGCAGGGTTGTGCATATAAGCATGCAAAATACCCATAGATAGGGTGGGGTTTGAAATTTGGGTCGTGGGACTCTAGGCT
GGTGTACGTGTGTGCATGCTTCTGCAATACCTGCACACTGAAACGATGGCGATGATACCATACGCCTGCCAGCAACAATT
TCTATGCATTTGCATTGGTCAAAAAAGAAAAAGTACCCGACTACG
>F5F0GQA01BTY0R rank=0031095 x=634.0 y=1273.5 length=87
AGGGATACATATATACATACATATATATGTATGTATATACATACATATACTAATGTAATGTAGT
>F5F0GQA01B4XSS rank=0031104 x=759.0 y=906.0 length=494
CGCAGTCGGTACTTTTTTCTTTTTTGAACACAAACTACTGGAGTAATTGATGGAGATTGGAGAAGGTCTTACAACAATTT
GTTCCAAATCTTCATATGCATACAAAGATGGAGAGGAAGCGATTGCCCTTAGTTTTTGCTCATCTTTTCATCCGTCCAGC
CCATCCTGGTTTATTCCTCTTCTTCTGCTCCCTTTCCCTCTTCTCCAACTCTTCCTTCTTCCGCTTCTTCTTCATCTTCT
CCAACTCTTCATTCTTCTTTCTCTTCTCCAACTCTTCCTTCTGTTTCCTCTTCTCCACCTTGCTACCGCTTTTGTTGATT
ATCACGGTGAACAATTGCTTCATGTTGCAGGAACACAAGGTGAAATTGGCAGGACATGTTCGATCCAATGCGTTTGTCAC
CGAACACAAGGCGAAACTGGACTTGATATAGAGTTATGGCACAAAGTCCCGCGT
>F5F0GQA01AVWY8 rank=0031127 x=246.0 y=1570.0 length=412
CGCAGTCGGTACTTTTTTCTTTTTTATTCTATAAAAAGGCGAACATCTAATCTAGGCCCGGTCGCCTTTCTATGAAGGCG
AGCAGCCCAGCCCCCTTGTGGAAATTTGTATATTAAGGAAGCCGTATTTTGCAATAGCAGCTCCGGGAAGCTGGGCTTAG
GGTGCGCCTCCTGCGGTCGTTTCAGTGACTCAATTGGCTGGCTTCCCTCAGCTCAGACTGGTGTCGCCACCTCTCCCGGG
ACCGGAATGATTATCCCTGCCCGATGGGTCTACATTCATCCCTGAATGTCGTCGGGTACTCTTTACTTCCCCGCCATTCT
TGTAACCGTCACCTGTAATCCGCGCAGGTGTGTCCGCACCCCGCGT
>F5F0GQA01BQH10 rank=0031159 x=594.0 y=3158.5 length=86
ACGCGGGTATACACCGAAATGCCCGTTTCCTAAATGGGTCACGTGCGGCAACGAAATGGTTCG
>F5F0GQA01B4H12 rank=0031167 x=754.0 y=984.0 length=348
ATATAACCCTCAGGTAAAGGGATTACACTGTCCATCTCCAACTAATTGGACTTCTCGCTCCCAATTTTCCTAATGGTATA
ACAGAGAGTGGTGCCATGGTTAATTAGACTAAACATCCCAAGCCTGCTTTCGCCTGCCTCCACCATGATGACGAAACTCC
TATCGGGCCCAGGTGGGAGGTCAACGACTGAGAACTCCATACTGCTGATGTTGAGCTTGAGCAACCTGTTCTCAGACTCG
ACTTTCCAGTAGAAGCAGCCATAAGCATAACTCGGAATGCCTTCGTATCCCGCGTACTCTGCGTTGATACCACTGCTTTC
CGCGT
>F5F0GQA01AW8BI rank=0031200 x=261.5 y=1484.0 length=301
CGCAGTCGGTACTTTTTTCTTTTTGGAGAGCAACTGAAGGCTGTATACAAATCTCAATTAATTATATGAGCATATATCGT
ATTTATCTGTGCATATACATATACACTTCCACACATCCACCTACTCTTGCATCTTTCATGTACCATCTCTATCAAAGGCA
TCCTATTACACTTCATGACCAATTGCTACAAACACACCTGCTGAAAAATGCAATCTATTGTGCAAAAGTTCAAACAACTT
TTATTTGACCCGCGT
>F5F0GQA01A41HD rank=0031205 x=350.0 y=1327.5 length=196
CGCAGTCGGTACTTTTTCTTTTTAGTTATTCAGATCAAATATGAATATTGTCAAATACTTTTTGTACAGATTTGACAATA
TTCATATTTGATCTGAATACCAAAAATAATGAAAAAATTAGAATCAAAAAAAGAAAAAAGTAACCCGCGT
>F5F0GQA01BO5Q0 rank=0031223 x=579.0 y=1994.5 length=348
TCTCGTCATCATAACCATGTATATGGTCATGTAAACCATTAAATACTCTTCAAATTTAGCTTTCCATCACCATCTTTATC
CTTCTGCCTTATTTCCTGTCTGCAGAGCAAATTGATGATTCTGGGATTATTCGAATCACTTGGATTTAGGAAATCATTAA
ACTCAGCTTTATCAAGGAAACCATCGCCGTTTGCATCTGATGCATTGAAGTGTTCCTCCTTCCACCATGGGAACCCCAGC
ATATTGCCCTCGCCATGGGATTCTTGGCGTAATGCGTTGAAGGCCTCGAATGAGACGATCCCGTCGCCGTTCTTGTCGTA
GAGCTCCATCTCCCCCGCGTACTCTGCT
>F5F0GQA01BJ1X6 rank=0031224 x=521.0 y=1356.0 length=458
TTTTTTTCTTTTTTGGACTTTGAATCAGCAAAAATCTTAAACTAATTGAACCAGCCAATGTACTTCTTCTTTTGCAAGTC
TTACTCATATTTCTTAAGCACAGAGAGTAATAGCTCGTTCCACATATCTATTGGCCCTGGCAAACACCAATGGGAACAGT
CACTGTAACCCCTCATCCACTTGTTATTCCAGTGGATCCCTGGGTGTGCATCAGGTCTCATAGACATAGCTTGGGTTATA
TCTAAAATCTCAATACGCATCTGTCCCTTGTGGTTGCTTTCTTTTTGTGCTCTGCTAGCTTCCTCAACCTGCGCATTTCT
TATTTCCCATTCAACTGTTCTGGTCCTTGCTTCTCCTCCCACCGGTTCTGTTCTGTTGCAGTATCCTCCAGTTGTTCCAG
AAGCCATTTTCAAAATGTGCTGGTGTTGCTGTTCTTACTAATGTTAACTGTAATCCAC
>F5F0GQA01AZ4B9 rank=0031237 x=294.0 y=1127.0 length=117
TGGTATCACGAGAGTCGCAGTCGGTACTTTTTTCTTTTTAGTATTGAAAAAGAAACAGCCGATTGCTAACACCCTACATA
CAGATCCCCGCCGT
>F5F0GQA01BX4UN rank=0031249 x=681.0 y=2941.0 length=98
CGCAGTCGGTACTTTTTCTTTTTACAAGATGGAGCTGTATAATGTCTCAGAGAGCATAAAGTACAATAATTGAGA
>F5F0GQA01BG918 rank=0031268 x=489.5 y=2974.0 length=137
ACGCGGGGACAAAATTCGCTTTGCTCTGATCTCGCTTCGCTTCGATCGCCTCAGTGAGAAAAAGAACAAAAAAGAAAAAG
TACCGACTGCG
>F5F0GQA01AMD2S rank=0031287 x=137.5 y=3634.0 length=160
GTATGTACAAGAGCATGAAGTAGGCTCGACTCGATGCAGCACGGCACAGAGAATCGAATGGACTGCTACCTGGCGACCTG
GGCAAACAACCTTAATGTGAATGGAGATATTTGCGTTAGCTTGTCATTTAAAATTATATTACCTCTGGATTTTTTNTTTA
>F5F0GQA01BPDU5 rank=0031293 x=582.0 y=223.0 length=277
ACAAGGAGGTGGAGGAGGCGCAGAAAGATTAGATAGGTGGGATGACACAAGGCAGCCTCTTCTAACAAGCAAGGAGTGAT
AGGATATCAGGAGCAAATGCTGCTGCAAGTTGATACAATCTGCAATGTCTTTCAGTATACATCCGTTCTGCCACTGCTAA
CCGCGCAATCCAGAAATGTGCTAATGATGCATAGCTTGTTTTGAGAACAGGTATTAATCTGTTGTTCAGTTTAAAAAGAA
AAGTACCGACTGCG
>F5F0GQA01BU7DF rank=0031301 x=648.0 y=1409.5 length=444
CGCAGTCGGTACTTTTTCTTTTAATACATTAAATTTGGGTTGAAGGGAAGTCATTACAAAGAGTACATTTCAGCAACAGC
TTAGGCATATGCCGAAGACTAATGACAGGTCTTCGATAAACTATGCTACTCTTCCCCGGCCGGTACAGCGCCGGACACCG
AGCTCACATGGTCGGACCCTTCGGGATCCCGCAACCAGCATGCCCGCAAGCACCGTGCCAGTCCGGGAGACTCCTGGTTA
GGAGAGTCTCGCGGTCTGGCCCAACTCTTTAGGAGAATCTCCCGATGTGGGGAGAATCAACAACAGCCACAGCAGCCATC
AATCCGAAGCTTGATCTTCGGAAGATCCATAACTAAGACTTTGGCTACAACAGAGTAAGAGGCAAGGTACCCCCGCGT
>F5F0GQA01BC90S rank=0031322 x=444.0 y=618.0 length=92
ACGCGGGGGATCCTACCACTCCCACCCCGCCCTCTGTTTTCCCTCCTCCCGCCCCCACTCTCGATCCTT
>F5F0GQA01CGI79 rank=0031326 x=891.0 y=1223.0 length=62
ACATACATATATATGTATATACATACATATATATGTATGTATATACCAATATATAATGGGGT
>F5F0GQA01AVUWS rank=0031348 x=245.0 y=2986.0 length=119
ACGCGGGAAGACGAGTAAGTTTCTTACGTCGTGAAAAGAAAACTGGACAAAGCCTCCAACGTGCGTTTCAAAAAGAAAAA
GTACCGACTGCGACTC
>F5F0GQA01B9MV2 rank=0031360 x=812.5 y=2960.0 length=393
CGAAGACGGTATCCACAACAGGGCCAAAGCACCCAGTTCCCAAGTCGCTGTAGGCAATGCCTCAGGAGAGATCAGCCCAG
AAGAACTTGCCTTGGAACGAGAACATAGCATCCGCCGAGAAACGCGGCCAAGGATGCATGAACGTGTGCACCATTGCCTG
CCACCTGACGGATTCAGGGCGGTCCTTCTGCGCCGCCGGAGTGAAGACACAGAGACGATTGCAGTCGACGCGTTGCAGGT
AGGGCTCTCGCGCCGGGAGGACCAGCTGCTTGAGACCCACGCCGTCGGCGCTGCGCTCAGGGATGGCCTGCAGCGTGTAA
GGGGACACGAGGTCTTGCGGGATGAACGGGATCATGTAGAGCGACGCATCGGTGGAATCGTAGATGATGTAGT
>F5F0GQA01A9GK3 rank=0031387 x=400.0 y=2725.0 length=414
GTTCATATGGTGTGCCTGCTGGACTGATTTACTCGTTCCCAGTAACATGCAGCGGTGGTGAATGGAAGATCGTTCAAGGC
CTCCTGATCGACGAGTTCTCCAGGAAAAAGATGGATGCCACCGCCGAGGAGCTGTCGGAGGAGAAGAAGCTTGCCTACTC
ATGCCTTGAGTAAACTTACTCATACCCCACAGAGAGAGAGAGAGAGAGCAATCGCTACTCCTATGTTTTGAATAAAGGAA
CTCCAGCCCGTTCATAGACTCACTCACTCAGAACTTCTGCGCGTTGCGGTGCAAGCGCAATTGCTGGTTTCACCCAGACG
TGAATGAGGCTTGTAGCTCTTTTTTGCTGATGATTTGGAGGACATTCATTGAAACTTGCAATTGGACAGCTTTGACCATC
CGAATGCATTGGGA
>F5F0GQA01CB230 rank=0031406 x=840.0 y=2606.0 length=187
ACGCGGGCACCAACGTTCTAATTACTAAAAGGCTGAGGGAGTATAATATAGCTCAGACATTATAGTGTGTGCAGTTTTGT
CCTAAATAAAGAAGTGTATGCAGCTCCTTTCCTCTGTAAAAAAGAAAAAGTACCGACTGCG
>F5F0GQA01BAH50 rank=0031408 x=412.5 y=2278.5 length=258
TGAATAAGCCTAGACTAAATATCATCTGCTCCATTCATTATTTCATCTGAGGAGTTGTCTACGCAAATTGTTAAGTATTA
TTTCCTGCATACGCACAAATATTTTTGGTTACCCTTGTACCAATCAAACCGCTTGCACGGTTACTCTTATACCAACATGG
GCAATGGACCAGCAAATTATCTCACTACTGTCACCAATATCACGAAACAATTAATACAAAGAGTAGGTAATATGCAGTGA
ACAAGTGTTGGGAAGGCT
>F5F0GQA01BVPJJ rank=0031415 x=654.0 y=381.0 length=159
ACGCGGGGAGACCTAGATTCGATATGACTCAACTTCTTAGTATGCATGCTGAAAGCACTGTTCCCATAGTCGGAGCTGAA
AAGAAGGAAGAAAAAGAAAAAAGGACCGATGCG
>F5F0GQA01B9AA9 rank=0031447 x=808.0 y=3043.0 length=119
TGTTAATGAATTCAAATGATGTGTGCAACTAAGATAACAAATCGTCGCAATCATAAAATGCTCATTATTTTGCAGGTTGG
TATATTCCCCCACGCTGTCTGTTAGGAGGGAAGGCAGGC
>F5F0GQA01AHELH rank=0031449 x=81.0 y=403.0 length=297
ACGCGGGAACCGCACTTGCACTATCCGCATCTTCTTCAATGTACCTGGCATGCCATTCTCAAATGATAGCAAGCTGAATT
CTCAAGGTGCTATATATCTGAAAGAAATTACATTCCGATCAAAGGACACACGGCATAGCAGTGAAGTTGTTCAGCAGATC
AAAACATTGAGGAGGCAAGTTGCTTCAAGGGAGTCAGAGAGCTGAAAGGGCAACCCTTGTTACTCAGGAGAAACTTCAGA
TGGGAAACAACAGAATGAAGATGATGAGACTTTC
>F5F0GQA01BB4QX rank=0031456 x=431.5 y=375.5 length=310
ACGCGGGGCGCGCCCTGCAGTTATAGAATTATTGGACGATCGGAGTGGTCGTCGTTGGAGCTCACTCAGCAGTCAGCATG
CGCATGCTCAGCGACGGCGATAGCGCCACTACCGCCACCGCGTTCGATGGATTCATGTCGCCACAGCTGCTCACGCCGGC
GCCGTCCGCGCCGCGGCCGTCCTCCTCGTCCGACGTGCTGCCTCCCGCGGGACGAGCAACGGCTCCGGCTTCCACGTCGA
CATGGTCATCGTGCTCGCCGCGGTG
>F5F0GQA01B1U1J rank=0031459 x=724.0 y=725.5 length=219
ACGTGGGAACTCATCTAGAGGATGAAATCGCAGGCCTTTTACTTTCACCCTTGCCGGATGCGCTCGCAGCAATTTCAACA
ATTGCATGATGGAAGAAGCACGAGGAAACAGAGCACACCGGCACAGAGCCCATTAACATAAGTAGATAGAGATCATAGGA
GGCTACATGGGAATGCACAGACAAACTTGTCTCAGA
>F5F0GQA01CGFZL rank=0031481 x=890.5 y=1119.0 length=477
ACGCGGGGGCTGAGCCGCGTGGAGGGAGAGCACAAGGCAGCCGTGGACAGGACTAATGGGCAAGGGGAGGGCGCTGGCGC
TGGCCCTGGCGCTGGCCTTGCTTCTCGCCTGCTCCGACGACGTCGCTGTCGTCACGGCGCAGGACACCGAGCGGATCCAA
GGAAGTGCTGGTGATGTGCTGGAAGATGATCCTGTTGGGAGGCTCAAGGTATATGTCTATGAGTTGCCCCCCAAGTACAA
CAAGAATATAGTGGCAAAAGATTCTAGATGCCTCAGCCACATGTTTGCTACAGAGATCTTCATGCATCGCTTCCTATTGT
CGAGTGCGACACGGACTTTAAATCTGGAAGAAGCTGATTGGTTCTATACTCCAGTATATACAACATGTGATCTTACACCA
TGGGGTCATCCCTTGACCACCAAGTCTCCACGTATGATAAGAATGCAATTCAGT
>F5F0GQA01B5K0V rank=0031518 x=766.0 y=2333.0 length=339
ACTTATCATCTCAAGCTCTAACTTGAGATATATTCAGCCAATGGCTGCATAGACTGACGAAATACAATGGATTACAGATA
GCTTCGGCTGTGCATTTTTCCCTTATGGGTTCTGATATCACAGGCTTAGTCTCTCACTACAGTATGCACCTTTTTATTCA
ATTCTTCCTTAACATTTGTTTCCTCCATGTGCAGGGGGTTGCTGCTAGAGCTTTACACCTTTCCAGAGGGGTGGAGAAGC
CAAGTGGAAGGGTTACATACATTGTTGTTCTTGAAGGTCTATGTAGGTTCAGTGTTCAGGAACTAAGTGCAAGAGGATCA
TACCATGTTGCCCGTGTTT
>F5F0GQA01BEUS1 rank=0031534 x=462.0 y=483.0 length=73
ATATGGTTCCGGTGGCACAAACTCATGCCTTGTATGCACCCCGATAGCCGTTTTCGCAATGGGTCACGTGCGT
>F5F0GQA01CHYR6 rank=0031535 x=907.5 y=2500.0 length=191
ACGCGGGCACCTCATAAAGAAAGTCCAGCGACAAATGCTCAGTGAAATTGCGATGCTAAAACAGGAAGCTTTCAGAGTTA
TCCAATATGCATTGTAATAGTCAGGATGTGGTAGATGTTTTAAAAAAGAAAAAGTACCGACTGCG
>F5F0GQA01BOV7O rank=0031536 x=576.0 y=1922.0 length=330
TTTCACGGCACAAATGGTTTCAAAAAGACTAGGTATTAGTACAAAAATACTAAGATTTCAATGTATTCATTAAACCTGGT
GGTGCTCTGCCTTCCTCCATCGCTCTTTTCTGTAGTTGGACGTTGGACCGCCTCCCCAAGCTCTAATGCACAACTCCTGC
TCTACTTTCTGCGTATAGCACGTACGGTATGTATGTAGCAGAGAATGCCCTTTGCCCTCAGACATATTTTCCCGTCCCCC
CCCNCCCCCCCCGGACTCTACTCTTGCACTCTACGTTTCCTTACCAATACCAAAAACAAGTGTGTCTTTCTTCCACGGCT
GTACGTAGTC
>F5F0GQA01BYN2N rank=0031547 x=687.5 y=3277.0 length=348
ACGCGGGCAAAACAATTGAGGCTCTTGTATGTACTCGAGATTGGATTAAATAGAACGGTAATATACTAAGATCTTCAGTT
TCCTCTGTTTGTTTCGTTATTTGCTTATTTCAGTTTTGTAAGCTAGGAATCACTTTTGTTACTGGACCGTGGCCTATATT
TGCATGTTAATTCTCAAAATAGTTAACTGTACAGTGAAAAGCATTTAAATGTACACCCACATTATCATATTTTATTAGCT
AAGTCAATTTAGTACCAATAGTACGGGCACAGTATCCCATTTTTATCTTTCTAGACAAAAAAGAAAAAGTACCGACTGCG
ACTCT
>F5F0GQA01B4FE4 rank=0031560 x=753.0 y=1662.5 length=142
ACGCGGGGTGCTCTTGGCGTGGCTGTTTTGCGTAGGTTTTTTGGCACAGCGCAAGTAATTTCCTAGCTAAAATTTTGGAC
AATTTATTTTTTCTGTGAACTGGTTCTAGGAAGCAAGTT
>F5F0GQA01BIR1M rank=0031573 x=506.5 y=3304.0 length=155
ACGCGGGTCTCTACACCAGCTTTTCTTTAGTTAGTCGTCATCATTATCATCATTATTATTATTATTATAAAAAGGGAGGG
AATGGCTGGTAGAGCTTCCCTTTTTCTTTCCGCAGCCGCCACCAGTCCC
>F5F0GQA01BXU92 rank=0031590 x=678.0 y=2824.5 length=425
CGCAGTCGGTACTTTTTCTTTTTAGTAAAAGAATGGTATGGTGTAATAATTTAATCTGGCCATGAGTCCATGACCACAAT
CTTAAGCGGCTGCAGGCATCTGGGCTGCATCCGCAACTTTAGTTAACACCACAGGGATGTCACAGCAATGTTAAATGGCA
TGTGATCGACTGGGAGTGGGGAGCCACCAGGCAGTTCGCATCTGGTTTGATAGCTCTAACGAGAATAGGGCAGAAACTCG
ACATAAACATGAGTTGAATCGATCTCTTCAAAAAAGGAAGGATTCCTACAAGCATTTATGTTCCATCATCAAAACTTCCT
CCACTCATCCACAGCCATTAATACCAACACCTGGATCAGTTACTAAGTGGCAGTACCGATACAGTCCTGCTCCTATTTCG
TT
>F5F0GQA01AV5ZW rank=0031610 x=249.0 y=970.0 length=511
AAGCAGCGGGAGCAGGTGCTCGGCAAGCTGGAGAGGCTGCGGCTCCGTCCGCTGGACTACGTGCATGCCGTCTTCACCGC
CGTGTTGTTCCTCACCTTGGCGTTCAGTGACGTTGGGCTCCAAAGGTGCTTCTTCCCCAAGCCTAGTGACAACACCAATG
AGCTCCTCAAGAACTTGTCGCTGGGGATGGCGTTCCTGTCGAGTTTTGTGTTCTTAATCTTCCCGACGAAAAGGAAGGGC
ATCGGCTACAACGATACCACTCCCGGCGGGTCGTCATAATAATACCGTCTTGATGAGTTCCTGACGACAGTTTAGAAACT
TGGGCCCGAAATATCAAATGGTTGATTCCTGGCCGCGTAGTTATATTAGAGTATGCCTAGCTTTTATGTCTTCAATTCTT
GATCATTGCTTGTATTGGCTAGTGATCTCGAGACTCAGAGCAAAAGATGAATGTTCTCTCTACAAAAAAAAGAAAAAGTA
CCGACTGCG
>F5F0GQA01B6S30 rank=0031631 x=780.0 y=2126.0 length=483
AGATGAAGCTCAACGCTATAACGTCCTCTTGGTGTAAGAATCGCAATTCCTTCAAAGGTGACAACTGGTTCTTCAGAAGA
ACCAACATCAGCAAATTTCAATATAGTCTCCCATACAATATGAGCAGGAGGGCGATTCTCATCTCCAACAAACTGGGTAT
TCGAAATAGGCACATGAAAACTTAAATCCATAAGGGAATCTTTCTCATTGGCCCCAGTAGTATCGTCATGATGAAACTCT
AAGAGAACATCTGTTTTCCCTTGCATCTGGGTTTGTGCAACATCTGGTAGAGACACTTCAAAAAGCTTGCTTTGAACCAA
CCATAAAAGTAAGTATATTTCCATCTATATCAATTCCTCCCCAATTGTGGCCACTAACAGAAAAGCTGCTTTTCATCTGG
TGTAACACCCATATTCTTTTGTATGAAATTGGTCAAGTTGCTTACATCCTGTTCACCCCGCGT
>F5F0GQA01BX7A1 rank=0031653 x=682.0 y=2027.0 length=477
ACCTTTTCCATCTTCCCATCTTCCATTTGATGGTCATCCTTGTGGTCATGGTGGTTTACATGGTCATTCCCAGAATGGGA
TCTTGGAGGGCTTTTGTGCTCTGTGTGCCCTGAGTTAGGCCTAGCAGATCCAGAGACAGCAGCAGTCTTTTCATACCTAC
GGCTAGCAACAGGGCTACGGCTCCTGCTGTGGCTAGCACGGTGGTTTCTGCTATAGCTCCTGCTCCTGCTCTGACTCTTA
GTCCTGCTCCGGCTACGACTCCTGGTCCTGCTACGGGTAGCCTCATGACGGCGTGGCCTCTTAGGACTTGGGCTACGGCT
TCTACTATTGCTTCTGCTGCGGCTTCTACTGCGACCTCTGGCAGATCTGCGGGATCGCCCATCAGTTTCACCATAGTCAT
ACCTGCCACGGCCACCATAATCATCCTTTCCGCGACTGCCTCGACCACTCTCTGATCTCCCGGAAGATGCCAGTCCA
>F5F0GQA01B54SN rank=0031665 x=772.5 y=3381.0 length=108
CGCAGTCGGTACTTTTTCTTTTTGGTTTCTTGCTGTGCTTATATTAGCGTGGCAGGCTTCCGCGTGCCGCTGTTCTCCAT
TGACT
>F5F0GQA01CJW9V rank=0031683 x=929.0 y=3745.0 length=469
CGCAGTCGGTACTTTTTTCTTTTTCTTCAAGACCTTCCCTGAAGATCCAAGTCGAAGGTATGTCATAATTTTAGCAATCC
TGTCAAGTACAGAACCATCCACGCTGACAGTTACCATCTCCTCTGGAACAGGGCAGTCAGCTTTGCTCCTATGAAGAGTT
GTTGGAATATCATTGGTTAGTCCCTCCATATTGTAAATAAATGACATCCGACCAGGAAGAAACAATTCATTCTCCTTTAT
TATGCTTTGAGGCTTTATGATCCATTGGTACACAGACTTTGCAGTCGCAGTGCGGAAGGAGACTGCCTGATCTTCTTTTG
TTGCCCTTGACTTTGTGTCCTTCCCATCCTCTGCATCAGGTTTCTTTCAATTTCACTCCGCACTTTGTGAAGTAAAGCAT
AGTCCAAGCCCTTGACAAGATGTGTATGCTCCAAATCACCTCCGAG
>F5F0GQA01A0XEB rank=0031733 x=303.0 y=1921.0 length=163
CGCAGTCGGTACTTTTTTCTTTTTTTCGCAACGAACATGCCCTATCCACTACTTTGGGTCCAAAACTCATGTTTGGGGTG
GTTTCGCGCCATTTCGTCTACCGCACGTGACCCATTTGAAAACGGGCATTTCGGTGGTAT
>F5F0GQA01A2IV1 rank=0031742 x=321.0 y=2703.0 length=58
CAAGATTCACGGGTTCTAAGGAACCTGTCAATGCTTGCGGCGCTATATTGTGCGCCC
>F5F0GQA01BW7ED rank=0031761 x=671.0 y=547.0 length=392
CGCATGGCGATGTGATGTACACGGTTAGCAGCTTTGTGTCTTCACTCAACTCGTAGTTGGTCACATCCTGGGGGAACAGG
CCTATTGGTAGGTCATACTCCTTGAGAAATTCAGGTAGTGGTTTCTGCATCTTCCCTTTGATTTTGTTGACCATCCATTT
AGCCCCGTCACCTATGCTGCTAGTGACAGAATTGATGTCGTCGCCGGCGCCGTTGAGCTCCTTGTTGGCCTTCTGGTTGA
ACCAGTACCCGCCCACCTTCCCCATAATCTGATCCATCTCTCCTCAAATCGGATTCAAATCTGGAACGACGCACGAGAGG
GAAACGGCGGGGAAACGGATGAACGAAGAGACTTGTTTCCTCCCCGCGT
>F5F0GQA01A56ZW rank=0031775 x=363.0 y=1882.5 length=326
TTTAGGAAAATCCTGTGAACGGTTGGATTGGAAATCAACGGTCAGGACTGGCAAGGCCTCAGTCACCTGTCATGGAGACA
GACCACTTAAATAAAATATAATTTATGTGTCTGGTCGTGCATGGCACGGGTTTATTAATTTTTTAATTATTTAAATAAAA
ATAATCAGGAACCAATACGATTTGATGCATATATGCTGTTGCATAATTTTATTATGTGATGTATTGCTTGTCTTGGTTCT
GAATTCATATTCAGTTAGTTTATATGAAAAGCATTCTTCAAAAAAGAAAAAGTACCGACTGCG
>F5F0GQA01AIP0H rank=0031798 x=96.0 y=415.0 length=440
ACGCGGGACAAATATCGCTTCTGGTACTTCAGAAAATACAAAGGTTGTTATTGATCATGGTGCTGTTCCGATATTTGTGA
AACTTCTTGGGTCTGCTAGTGATGATGTTCGTGAGCAGGCTGTGTGGGCCTTGGGCAACGTTGCTGGTGATTCTCCGAAG
TGCCGGGACCTTGTTCTTGCCAATGGTGCGTTGATGCCTCTGCTAGCCCAGTTGAATGAACATGCTAAACTCTCCATGTT
AAGGAATGCCACCTGGACTCTGTCAAACTTCTGCAGGGGCAAGCCACAGCCATCATTTGATCAGACTAAGCCTGCTCTGC
CAGCACTTGCACGACTTATTCATTCCAATGATGAGGAAGTTCTCACCGACGCATGCTGGGCTCTTTCATACCTATCTGAT
GGCACTAACGATAAGAT
>F5F0GQA01CE1C9 rank=0031806 x=874.5 y=1051.0 length=103
ACGCGGGGAGGAAGCGCCCAGTCGATCACAAAGGCAAGAGAGGAAAAAGGGAGGTTTCCCTCTAATACTACCCCATGGCT
>F5F0GQA01B91K8 rank=0031833 x=817.5 y=1530.5 length=67
ATCGAAAGCAGTCTCTCGTATGTTATTGTAAGGTGATTCATTCATAATATTTTTCTTTTTCTAAAAT
>F5F0GQA01AML4I rank=0031842 x=140.5 y=1776.0 length=207
CCCGCGAACCATCGAGTTTTTGAACGCAAGTTGCGCCCGAGGCCTTCTGGCTGAGGGCACGCCTGCCTGGGCGTCACGCC
CGGCAACGGATATCTCGGCTCTCGCATCGACGAAGAACGTAGCAAAATGCGATACCTGGTGTGAATTGCAGAATCCCGCG
T
>F5F0GQA01B09QJ rank=0031847 x=717.5 y=1785.0 length=476
TTTGAGAGCTACGCTTCCCAACTGCTATAATGTGCAGAATGGTAGTGCTGGTACCAATTTTGGCACCTACTTCTACTATG
GTGGGCCAGGGAGGAACGCAAACTGCCAATAGTGAAATTGAGCTATTTCTAGAGGCCCAAACATCTCCTTACTAACATGA
AGAATGCTATTTTAGAAATATAATGTGCTGTGCATTACAAGAATCACAATAGGTATTTTGGGGTTACAATAATGCGTGCA
ATATCAATTGTGACATCTGGAGTTTAAATGGTCAATTGTTCTGGCCTTATACATTTGCATCGTAAAGAGGTTGAACAAAC
ACTAGAAGGTTGAGATAGATACAATATAATCTACTTCAACGAATGTTTGGAATATGGAATAAGAAGCTTTCATCATTGAA
TAAATTAAAAAAAAAAAAAAAANAAAAAAAGAAAAAGTAACCGAACTAGACGACTA
>F5F0GQA01BE39M rank=0031864 x=465.0 y=456.0 length=119
ACGCGGGCGATGCGGCAACGAAATCGCGCGGAACCACCCCAAACATGAGTTTTGGACCTAAAGTAGTGGATTGGGCATGT
TTGTTGACGAAAAAAGAAG
>F5F0GQA01CHJXZ rank=0031912 x=902.5 y=3749.0 length=72
TGTCTACTATCCAGCGAAACCACAGCCAAGGACCGGTCCTTGGCTGTGGTTTCGCTGGATAGTAGACAGGGA
>F5F0GQA01BX34R rank=0031941 x=681.0 y=2009.0 length=55
TATATATGTATGTATATACATATACTATGTATATACATACATATATATGTATATA
>F5F0GQA01BI8M3 rank=0031960 x=512.5 y=237.0 length=339
ATTATGCAGCTAACACAGCATAAAAAGTAACAACCTGCTTCCTTACAAGGAAAGAAAGGCCATAGTTTCTAGAACATGTT
CGGGAAAGAAGGATCAACAATCATTTGGTATGCTTCTTCGATAACAGATTTTATTCTAAGTATAGCAGACCAGAACCACA
CTTTGAAAACTTCACTACAGAGGCATGAATCCAATTGAGACCTACAACACTCAGGTCATAGTTGGTCTATCACTGATTAA
AATCAACATAACTGGGTGCCGGTCATAAAATAACTTGCCGAAAAGGGTAATTTTCAGAGAAGCTACTAGCCCGCGT
>F5F0GQA01BEC7O rank=0031969 x=456.0 y=2258.0 length=174
ACGCGGGTACTCAGCCTGTTAGATGTTTCAAGTGTGTCCTAGAGGAGTAGGACCTAGAGGTGTAAGTTATGGTTTGTAGT
ATTGTAAGCTTATTATATATCAAGAACAATGAGAAGTTTCATCTGCTTACAAA
>F5F0GQA01B2QK0 rank=0031986 x=734.0 y=642.0 length=383
AGAACAATCAAGCAAAACAAAGGAATGTTTTAAGACCATACAGTTCTGACAATCTGCTCTTCAGATAGGCAGAGACCTCT
GGTTTCTGGAAGGTGGTGCCCAATTTTCTCTGCTTCCATGGCTTCATTTAAAGCTTGTCGCTCAACAAGAAGTAAGGGTA
CTTGCTGTTCCACTTTCATATTCAAACCCTCATAGAATTCTTGAATATCAATGTAAAGCGGCTGGCATTCAGTGGTGTCC
ATAATTGCAGTATGCAGACACTCCAAGCAGAGTCTCCGACCATCATCTAATGTTATGTATTGACCGTCCTTTGGCTCCAT
TCGTTCACAACTGCAGCACCTCGGTGTACCATCATTTTCATGAGAAGGACAGTACTTCTGCAT
>F5F0GQA01BH62A rank=0032003 x=500.0 y=688.0 length=84
TACGCGGGGGTGTGGGATTTGCAGTTACCTTTCCAACAAATCCAAGACCGCGCAATTCCGAG
>F5F0GQA01BB45X rank=0032012 x=431.0 y=915.0 length=376
ACGCGGGAATCTAGACATACATGTTGTTTGACTCCCGCGGAGAAGAAAGACTCAATATCTATGCTTGTGTAAACATAAAG
TACTCTATGTCATGGTGGTGTTTGTTGTTTTCAATGGTTCATCAATTTTCAATACACAATTTAGTGAATGAGTGAAGACT
AAGGCTTTCACACACGCATGCACACATCATTATTGTCATATTTGTTGTGGGGAAAGACTAGCTACTTGGTTTATGCGTAT
TTGATCCTGTAAAAAGTTTCCAAAAGAAAAGTGATTTGCAGATTGCAGGAGCTCCAATCCTACCAAAAAAAGAAAAAAGT
ACCGACTGCG
>F5F0GQA01B61UJ rank=0032015 x=783.0 y=1161.0 length=457
CGCAGTCGGTACTTTTTCTTTTTGGAAATTTAAATCCTCGAAACATATTATGAGGCAGTTATCGATTGAATGATAATTGT
AATTTTGTCACCCCCGGTTTTAAAAAGGCAAACCAGGAGTAAACCGTGTATGTGCCAGGATCGGAATCACATACACAGAA
CATAATTGATTCATAACCAGTGCACAAACGAGCGTACAAGTATCGCTTATTACAACACGAACGATATAGCGGAAGTCTTT
AACGTAAACGAAGTCTAATTATCAGAGTAAACAACGGAAAATGGCCTTCACATCCACAAGCAGCTGCCTGGGGGCCACCA
GCCTAGAACTCATCGTACTCCTGGAAGTTCTGAGTGTACTCCTCAGCATCTCCTTATTCAGCAAAGGTTTGTTCGGGATC
CTCCCCCGCGTG
>F5F0GQA01BFRW5 rank=0032018 x=472.0 y=2439.0 length=95
CATACATACATATATATGTATGTATGTATATACATATATACATACATATATATGTATGTATATATGTATCCT
>F5F0GQA01A5W2O rank=0032062 x=360.0 y=1310.5 length=184
ACGCGGGGATTTTAGCCTTTCCTTTATCTGTCTACATTTATATGGATATCGATGAATCTATACACATACTACACTCAAAT
GTATGAAATAATGAATGGATCTAAAAAAAAAAAAAAAAAAAAAAAAAANAAAAAAAAAGAAAAAAAGAAAAAGAAACGAA
C
>F5F0GQA01BKZGQ rank=0032071 x=531.0 y=3832.0 length=443
CGCAAGGTTGATGATGTTATTCTCAGCTCACTCAAAGAGGTAGAAATAAGTCAGTTTACAGATTGTCAAGAAAAAGTTGA
ACTCGTGGAGTTTCTATCCGGCAATGCAGCAGCCATGAAGAAGCTGGTCATCAATCATAAGAATTCCAATGACCCTTCAC
TGACCAAGGAGCTATGTGAGAAGGTCCGTAGCGTGTGTCGTCCAAATGTTGAAATCAAATTCTACAATGTTGTGCGTGGG
GAGAGATTCATTTCGGTTGAACACTTAAGGCTTGCGATAGATGTAATGCTGCGGTCTTTGCTAGTTTATTTTTTGTCATA
ATACACGTAGGATTTTTCAGGTTTTTTTAGTAATGAGTTTTAATTAGAATTCTTGTTGATCTATTAGCCTTCCCGCGT
>F5F0GQA01B1T4V rank=0032074 x=723.5 y=3645.0 length=389
ACGCGGGTCTAGATAGCATATGGGATGTATATGGCTGAGCTATCATGAACAATTCAATGAACCTAGACAAGAAAAGGATT
TGTCTTGCGAGGATATGTAGATCAAGGGCACACAGAACTAAACGAAATAACTTTACGAGTGTACAGTGTACTAAACTATT
TCGAGCAACTGAAACAAGATAGATTATTACAATATTAAGAAAACAATAGTAAATCTAGCATGAGAAGACTGAAGGGAAGA
AGAGGGCAGCGCCACTGGAAGACATGGAAAGACCCTTCTGTTTTGGGGAGTTGAAAATGGCTCCAAAACAAACAAACCTA
AAAAAGAAAAAGTACCGACTGCG
>F5F0GQA01A8GXV rank=0032081 x=389.0 y=1585.0 length=388
TGGTACAATACAACACAACGGCGTCAATATCTTTAACTTTTACCACACAATCTAACTGTTATTTTGTACTTACAGAATGG
AACTCCCCATAATGGGGGAAACGTATCAGGAAAAAACCATAATCGTCTGCACTCTGCAGGAAAAATTCTGTCGATGATCG
ATTTGAGGTATACAACTGTTATGGTTTGTTTTGTAGCTGCCTATAGTTAATACTCTGTAGTTGATACCATGTCGCCACAC
TGTATGTGCAACCATGAATCCAACTGACTTAAACGTCCTCTTCCACGTCCTGTTTTCTTTGGCAAAGGGATTGGAGTTTA
AATGTCTTCATAAAGAAGGTATCAGGTATGCCTCGCCCCCCGNGT
>F5F0GQA01A96PR rank=0032082 x=408.0 y=3821.0 length=132
CAGAATAATCTAAGCCATGCTGTCATCGTATTTGAAAATAGTTCTGTCGGGGAAGGATCTTGCAACTTATCATATTCGGA
TGTGTACATTACACTGTACACCCGGGTTA
>F5F0GQA01BYZAX rank=0032100 x=691.0 y=1447.5 length=339
ACGCGGGGTAAAATCTGTTAGGCTAAGAACCGCCAAAAATTATTTTATCTCTAACCTAGCTTGAAAGGACCTTTTTTACA
AGCTTAATTACTTGCTAGTGGTATGTGTAGTTTTACAGGGTAGGCTACCATAGCATGAGAACGTTTTTCTACTACCGCAT
AAGATACCGGAACATATACAAGCAAGAGATCATAGATCATTACCACTAAACGCGCAGTGCAGCGGAAGACGAGTCGAGGC
AGCCAAGTGTTGAGTCCTGCGAGCCGAGTCGATGCGGTGAGAAGAGCCGATGCCGATTCGTCTAGTCGATCTCGAT
>F5F0GQA01CJP72 rank=0032102 x=927.5 y=2800.0 length=77
GAACAACCTCTTCAATGGTACAAAAAGGAACACTTAAACAACAGCTTGATCGACCCTCTTGGCAGCTCCCTGTGCCA
>F5F0GQA01AZTD9 rank=0032168 x=290.0 y=3327.0 length=274
ACGCGGGCACGACTCTCGGCAACGGATATCTCGGCTCTCGCATCGATGAAGAACGTAGCAAAATGCGATACCTGGTGTGA
ATGGTGTGTGTGGGAATCCTGGTAAGGTTCCTAATTTGAGTGAGGTTGTATTGCAGACCTCGCATGTAAGTAATTCTTAA
TATACATTATACATGCGGTGAAAAGATCCATATTTCCAGCTTTCAAAAAAGAAAAAGTACCGACTGCG
>F5F0GQA01A731C rank=0032171 x=385.0 y=1246.0 length=524
ACGCGGGGCCGTCCGCCCCGCGGCTCGGCTCTGCTCTGCTCTGCTCCCCGTGTCTCCGGCGAGTCCACTCCCTTCTCCTC
TCGCCCTCCAATTCCAAGCCTGCTCCAGCCAGCCAAGGGAGCCCGGCGGGCGGCATGGGGATCGTGGAGGAGGCGCACAA
CCTGCGCGTGGTGGGCGAGGGGAAGCGCGGCGTCATCGTGCTGGCGCACGGCTTCGGCACGGACCAGTCCGTGTGGAAGC
ACCTCGTCCCGCACCTCGTCGCCGACTACCGCGTCGTGCTCTTCGACACCATGGGCGCGGGGCCCACCAACCCGGACTAC
TTCGACTTTGACCGCTACGCCACGCTCGAGGGATACGCGCTCGACCTCCTCGCCATCCTGCAGGAGCTCGGCGTCCGGTC
CTGCATCTACGTCGGCCACTCCGTCTCCGCCGTCATCGGCGCCCTCGCCTCCATCTCAAGGCCCGACCTTTCACCAAGCT
CGTGCTCCTCTCCGCGTCCC
>F5F0GQA01CHHFQ rank=0032173 x=902.0 y=500.0 length=382
TAGTTGCCCATCATTTGTACTGCTACTTAGTGCTGATACAGATCTATTATTAGTCATGTAGGCATCCTCCTCGGTATCTT
AGTGACTTAGTGTTCATAACAGTAGTTTCCCATCATTTGTATTGTTTGCTGATAGTGATACAATATAATTCTTTTCTACA
TAGAAAAATGTCATTTTTAATAATCCTTATCTATTAGCTGCACCGTTTCTAGGGAAATGGTCTCCCTGATAAAATTGACC
GAAAGAACAGAGGTGGCGATGCAAAGCATGGTCCACTTTTGTTCAGCTGAGAAGGTATTCAATGCCTCTCTCTTTTTTTT
CTTTCGTTCTACTACAACTTCAGTCAAAGTATTTTGCATAATTCTATATAAATTCCAATGAG
>F5F0GQA01ATPVT rank=0032182 x=221.0 y=1463.0 length=136
ATTATGCCCTATTATTTGTAATAATCGCCTGTGCTTGATTCTCTGTCACCGAGAAATAGTAAAGAAACAAACTAAGCATG
TAGAAAAGGGTTTACTATGATTGTCTGCACTAGTTATCTTTAGATACTCTTGATTG
>F5F0GQA01B1KIZ rank=0032185 x=720.0 y=3481.0 length=420
CGCAGTCGGTACTTTTTCTTTTTATTAACAACAGTAGGAACTGGTTCATAGTCTTAATAAGTTCAATAGGTCCTTGCCCT
ACAACAACTGCCTTTGGCAAACAAAGCCACCTAATGGTGCATTTTCCCTAAGTGCACTCAAAATAAAAGACAAAATATAT
CTAGGATTGGGCCATCAATGCCTTAGTCTTCAATTGATATGGTGAAGCTGATTGGGGGTTTGGCTTGGTTGTTGTCGATT
GACATAATCCCATACAACATGGACCGCTTGAACTCAGCAAATGCTTCCCGAGAAGTGCTGTGGAACTTGAGGCCATCAAA
TTCTCTAGCATACATTACAGATAGCATTCCGGTCTCATCTGTGGCAGCATCAAGAATGGGCGGCAACACATATCTTG
>F5F0GQA01BFRUA rank=0032202 x=472.0 y=2336.0 length=299
ACGCGGGGAGTGCTCTCCGTACTAGAGATAAATTTGGAGTGGTGGCGAAACAGCATGCTCGGATGTTCCTTTATATCTAT
ATATGCTATAGTTGAGTGGCTGCGAAACATGTTCCTTTATATATCGTCATACAGTAATTTAGTATGCTTCGTTGTTGCTA
TACCCATAATCACTCATGTAGCTTGGACTCATGTAATGTTGTGCATACTGAGTTTTATATACTAGGTTAAAAAAGAAAAA
GTAACCGACTGCG
>F5F0GQA01BRK4E rank=0032218 x=607.0 y=540.0 length=153
CGCAGTCGGTACTTTTTCTTTTTGGGGGTCCGTCGGTTCGGGGGGCACGGGACGAGTGGCGGCCGGCGTGCGACGAGGGT
GAAGGAATCGGTCGGCCGGCCCCGCGT
>F5F0GQA01B3F13 rank=0032236 x=742.5 y=889.0 length=417
TTCGAGTTCCATTTTTGGAGCTGAGAAATTTGATGAGAGAAGAATATGAGGTACGGTATTATCACCAGTACTGATGATGG
GTTTAGCAGAAAGACAAACGCTGTGGTGGTCTCTACCCCTCTACCCAACCCCCAGTGGTACACATGATAGTAGTAGCAAT
GCTCTAGAGTCAGATAAATAGATAGCTTAGTACTCCTGTACTCCTTGTCCAAACCAATAATAAAACAATAAAATAAAAGG
AGCAGATTTTCGAAAGGGGTTGGAAGGGGAAAAAGGAGAACCTTAAAACCAATCACACAAGAGCACACTAGATGAACATG
AAGGTGGGCCGTGGGGCCCAGCGCCCCCACAGCGCGAAGAAAAGACCAGAGAAAAGTTTTGATCTTTCCCGCGT
>F5F0GQA01CCP0A rank=0032251 x=847.0 y=3608.0 length=206
CGCAGTCGGTACTTTTTTTCTTTTTTTTTTTTTTTTTTTTTTTTTTTTTTTTTTTTTTTTTTTTTTTTTTTTTTTTTTTT
TTTTTTTTTTTTTTTTTTTTTTTTTNTTTTTTTTTNTTTTTTTTNTTTTTTTTNTTTTTTTTATTTTTTTATTTTTTTAT
TTTTTTATTTTTATTTTATTATA
>F5F0GQA01CG9R5 rank=0032263 x=899.0 y=2867.0 length=480
ATAATCCAACCTTCCAGTGGTGGTTCCCAATGTTTGGGCTTGAGAGAATCACAACATTTTGGACTGACAGGAACATATAA
ATCCAGCAGCACCATATCCACATATGCAAGCAATTTTTCAACTATGCCGTGAGGGTGCACTTCAGCCTCAAAATTTCGAA
CAGCATTCCTAGCCCCCCAAATGTGCCACACAGATATCACAAGGCTAACAGCTTCTCTTTATGAACATGCAGCCAAGGTT
TCAAAAACCCATTGCAGAGGTGATTGAAAGTATTTGATTAGTCTCCTGAAGCCACATCTTCTCTTTAGTTCCCTCCAGAT
TTCATCCACATATTTGCAAGNGAAGCATGTTCTATCGTTTCTTCTCTCCCGCAATGACAACAAAGATTATAAGCTGTGCG
TGGTGTTGTTGTGATGGTAGATTCATATACTCCAAATATTGGTAAATAAACCCGCGT
>F5F0GQA01CBYMD rank=0032277 x=839.0 y=883.0 length=256
ACGCGGGGAAATGGACGTTGATCAGAAATAGAAATGTAGCTTGAGTTCTGAGCACCCTTGTTCACTGCGACCAACATTAT
ATTTTAGGGTACCCTATATTCTATGTCTTTTAAGCTGAGCACCCTTGTTCACTGAGACCAACATTATATTGTATGCCTTT
TAAGCTAATGTTGTTAAAATTTTGGCAAAAAAGAAAAAGTACCGACTGCG
>F5F0GQA01A9N64 rank=0032283 x=403.0 y=302.0 length=427
CGCAGTCGGTACTTTTTCTTTTTATCATAGAAGAATGACAGTAGGTCTATGCTCTGTGTATACATGGACAATACAAATAG
GCATTGCCTTTGACACATTCACTAAAACTCCTTACTAATTGCCAGGTCAATTGCTAAAGCCCCTTAGCTTCAGCTGTCAG
CTAACCTTATTAACATCAGACCTTACGCCCAACTTATGCTTGGAAGTGTAACTAACTTTCTCGGTTACACTTTATTATGT
ACATAACTTTTTAACATGACACATGAATCTGTTTGGCTACTTTATATTACGTTACATCCAGCACACATCAATGTTATTAG
TTGTGTAATAATGCAATGGGCTAATGGTGATTTAGTGTGTATGTATGTATATCATTTACGTTATTATTTATTTACACAAA
TCAT
>F5F0GQA01A6WJE rank=0032288 x=371.0 y=2216.5 length=123
ACGCGGGGTCATCCTAGGTGATTAAAGTTCATTTTGATATACTGCACACTTTCTACTGTGGCAACAGATTAGTATAGATT
TGCTTTAATTCCATTGTTT
>F5F0GQA01B4L6V rank=0032319 x=755.0 y=2245.0 length=87
CGTCAGTGTAATATCATATCCCTTGTTGTTATCAAA
>F5F0GQA01A9OG1 rank=0032321 x=403.0 y=659.0 length=222
CGCAGTCGGTACTTTTTCTTTTTGATCTGGGTTTTGCTCGATCCATCATCTTAACCAAACATTGAAGAACAATGCATCTA
GTATAGTGTTGAGACTATATTACAATTAAATATTTGACGGAATCTATAGAAATGTCATTGATATCCTATACATCGAGTAT
ACACCTCTGCCCGNGT
>F5F0GQA01BJY06 rank=0032348 x=520.0 y=1672.0 length=205
ACGCAGGCGTCCCATATGTATAACTGTAAAAATAGTCGATCAGGACCGGTTGGCCCAGAATCCCAGATACGATTATCACT
TGGAATTGAAATCTATATCTATACTTAATAATTAATAACAATAAAAACAAA
>F5F0GQA01BP8M9 rank=0032428 x=591.0 y=3251.5 length=432
GGAGGACAATGTCCCACTGAAGCTTCCTGCACCTGTTCCAGTCCATCAGTTTCTCGCCCTTGTTCTTCCCGCTTGGGATT
ATGAAGAGCAGTGTAGCCATCATGATGGTGACTGTTCCGTCCCCAACATTGTCGTGGAAGAGAGCTCCCCACCCAGGTAT
GTCATCTGTAAGGCTCCTGGTCATCCATAGCACAATTAGAACCCCAAACACAGCCAAGACCATCTTCTCTGCAAAAGCCA
TTGGGACCTAACAAGCTGAGCTCCCTTCTCAGATGGCTTCTGTCCAGATAAGCCGAGAGCGCCTTTCCGGAGTTCTTGGA
GCAGTACATGAGGCAGAGGGTGACCCAGAGCGCGAGGAAGATGATGAGCGACATGGGGAGGCCGAAGGACATCCATGAGC
TGCCTGCGT
>F5F0GQA01A5T7Q rank=0032457 x=359.0 y=1700.0 length=312
CAAGACCCTCTCATCCTGACCCAGTTCAATATAACTAAGGTCGTATTTTTAAGTTAGACAGCATTCAGCTGAACTTTGGG
GAGTGTGGCCTAGCTGCCTCTCTTGGTTCATTGCAAGTTAAATATGTTAATCCTGTAACAAAGCTTTGCATTATCCGTGT
ATCACGTGAAGACCACCAGAAAGTATGGGCTGCTATTACAATGGTGAGGTGCATCGGGAAGATTCCTGTGTCATTCAACC
TGCTGGATGTGAGTGGAAGCATCAGGGGATGCAAGAAAGCTGCACTAGAGTGCGATGAAGCAAAGTTTGAGC
>F5F0GQA01BJSIM rank=0032488 x=518.5 y=1420.0 length=383
ACGCGGGCTGTGGGATTAGATCCGTCCACAAGCTCTGTGTTCCTCCAAGCTGGCTGCTTGCTGCCCAGGCCCAGTCCTCA
GTCAAGCCTCCCAGAGTCCCAGGTTAAATGGTACAAAGAAAAGATCTACACAAAAGGTTCTGATTTAGTAAAACTGAAGA
AGCTCCTGAATTTCTAAAAACTGAAGAAGCTCCTGGTTTTGTAAAATGCGAAGAAGCTGAGCTAATGTTTACATGCCATA
TGAATTCCTTATGAGACATGATCGGAGTTTGAAAATATCTATCTTGGATACTTATTACAGGTATGGTAGTCTACACAAAT
TAAAAAAAAAAAANAAAAAAANAAAAAAAAGAAAAAAAGT
>F5F0GQA01BOE8F rank=0032493 x=571.0 y=397.0 length=321
ATGGCGCCGGTAATCTACAGAGACGGGCGAATCTAGTGTACCTAAGAAGCTGTAAACCGCATCAATGAACAGCAGCATCA
TCAAGATCCACTCCAACAACGCCGTTGATAGTGCGCCCGATACTCGGCGTAAGATTGGCATTCTTGTACCCATCTCTGAG
TATCAGCGGTGTCTAAAATCTTCAGAGTCGGTTGCTCGAGGCTGTCAAGACTGGTCAAAGGCTCAGAGATGGCTGGCGTT
GGAGTAAGATGGCTGCAACTGGCGGACGAATCGCAGCTGCCTCGCGAGATCCCGATCTGTCCCCCGCGTACTCTGCGTTG
A
>F5F0GQA01B7SX0 rank=0032495 x=791.0 y=3510.5 length=189
TTAGCTTATGACGTGTTTGGAAGTCCTCGACCAAACGAGTATTTCACGGTAAAGCCGACAAGGAATTGAATCGAACCAGT
CTATACTGGGGTTTATTACTCATTTTTGTACTTGCTGTTTTATTTTCCAATTACTTCTTTAATTGAGAGAAAGAAAAGAG
AGTAGTAAGAACTATCTTATCCC
>F5F0GQA01A78CR rank=0032501 x=386.0 y=2745.0 length=107
ACGCGGGTGTGTGCAGCAGAACTGAAACTGCAGCCTTTGCAGATGTTATGCGGGTGTTAAGTAAAGCCTTGGCCCTGTTT
AGAA
>F5F0GQA01B9RLP rank=0032502 x=814.0 y=875.0 length=370
TTCCCTTCTTTCTGGCTTTGCTTCTTTATAAGCACTCCTCTTTCATCAGTCTCCTCAGCCTGAATGGCCTAGGATTGCTA
GTTTTCTTCAGCTTCCGGCTTGCTGAGGATGCGCTTTGTTCTGTATTTTAGCCACCTGTATTTGATCCATAATAGCATGT
CAGGTTCTTCAACAGCTTGTTTTCGCCTTCAGAATATGAATTGTTCGATGCTTCTTCAGTCAGCAGGCCACTCTTGACAG
ATTCTCCTTGTTGTCATCAGAATTGTCAGCTCGCAATGTATCCACTGAATTCTCAATTCCTGCAGCCACCACCTTGCCTT
TCCAGATTGGAGCTAGCAACTTGTGCGTAGTGAATTCATCTCTGCAGTGT
>F5F0GQA01CC7K2 rank=0032530 x=853.5 y=1812.0 length=250
CGCAGTCGGTACTTTTTCTTTTTAAACATTGTAACAGGCTGTAACATTGCACTTGATGAAGCTCGGCATATTGCTAAATG
ATAGCTTTATACTACATAGATACATAGAGTAGAATAATAATCCATGGGACCATTTCCATCTCAGATAATCGACGTCCTTA
AGACTGTAACCGAAAAAGGGTCAAATCGTTCGAGGGGGGGGGGAGGAANAAGAAGAAAGGACTAATA
>F5F0GQA01A26L1 rank=0032547 x=329.0 y=679.5 length=418
TTCATTCAGTTCATGTTCTAGGGCAGACCAGTCAGACTCTACAGACTGAACATGGCGATCCTCCTAGGACTTGAGCTGTT
TGAGCGTCGCCTCCACACCGACGTCTACGGAGACTCGGAGCCACCTCGTCGCTCGAAGAATGAGCGGACTACACTCACAG
ACGATGAGGTGCGTAGCTTGTTTAGGGAGGGCACTCAGGAGAGGATCCCACATCACCTCACTCTAGCAGTAGGCCTGATC
CATAGGGCCATGAGAGGCACTCTTCTGCCGAGGGTGGGTTACAGGGAGGGGATTACTACACTGCAGCAGCACTTGCTGAG
AGCTCTGATGGAGAGGATCCAGTTTTATGTAGTAGATTTTCTCATAGCAGAGATGGAGGACGTGATCACCCGCGT
>F5F0GQA01BKPII rank=0032553 x=528.0 y=3224.0 length=178
ACGCGGGAAGGGAAATTCATATTCGAGAAGTCGAAGATTGTCAAAGAAAACTGGTAGTATCTAAGTGTCTCAGCAAATGT
TCTGATGAAGATGAAATGTCCATTGTTACATGATAATATGTCTAGTGGATTGTTTGCCGTCCTTAGTAAATAGCT
>F5F0GQA01AZS0U rank=0032563 x=290.0 y=2844.0 length=374
AAAGAAGACATGAACAATTGCAACAATCATTTACATGTAGTCATCTTAAGATAGTTGAAATCAAATGTGCAGAAGATGAT
GAGAGGCTTCAGGAACTTTTCGACATGTTGGCTGCATATGACATACCGCTTGAAAAAGTTAATATCCAACAAACTGATGG
AGCTTCTGAACGTTGATCTGATTTCTTCCTCCATATCTTCTAGTGGAGGGTAAGAAGCCTGAAACCTGAGATGTTGCCGA
AGCTTGCAATCATGATGTTTGTCGAGAGGGATCTTATGTTGGTTCCACTAATAGAAACCAACTGCCAGACTTGGTAGTGT
GACTTGCTTAGATGGAATTCGATTACTGGACCTTTTTGTAGTCCATCCACATTT
>F5F0GQA01BWAE2 rank=0032583 x=660.0 y=2860.0 length=297
ACGCGGGGTCAGCCGGCGGGATGCCCAGGCGCTGTCGGGTGCACGAGCAAGCGCGGCGTCCTGGCGTCCGAAGGAGGAAG
ATTATTTCTCCGTGCGGCCATGGTGTGCGTTGGCTCCGCAACGTTGAACGAGCAGTCCCTGAGTTGGACTGGTGACTTTA
TCTGCATGCTGATGTTCTTTATCCAGTACAATTTAAAATTTCAAACTGAACAAAAATAATATACTGAAAGGTTTTAATTG
CTTGGCTGCTCTCTGTATGCATCAAAGTTCCAGT
>F5F0GQA01BV6K2 rank=0032595 x=659.0 y=1988.0 length=116
CGCAGTCGGTACTTTTTCTTT
>F5F0GQA01AW2H4 rank=0032613 x=259.0 y=2138.5 length=224
AGNGNGGTATATATAAACAGATCTAATGGCTATCTTTAATTTTATTTTCCTTTAATTTATTGTTCTAATTGATGGTCGGA
TGTTCTGATTATTGTGAGATTTTCTAAGATTTATTTCTTCTAGCACGCTTGAAGTGTGCTACTTTTAGAACCTACAATTA
GTAATAGTAAGATTAGACGTAGACCTTGTTTAGCAAAAAAGAAAAGTACCGACTGCGACTCTGC
>F5F0GQA01B8GZO rank=0032651 x=799.0 y=1906.0 length=404
GAGGCATAGACAACGCGCTGATGAAACGTGCTGAGAAAAGTTCTCCGGCAAAAAGCCGGACTGAATGAATAAAACCAAAC
TCCGTCAGTATAAAACAATGTTCATTGGTTTTCCCCTTTCCGTATGTATAGTCATAAAGATGTGTTGACATGTAGTTAGC
TTCCTGAGATGGAGACGGTTGATCGGTCAGTCTTTGGATGGTGACGCAAGTCGACAAGGCCAGCCAACCGTTGGTGCAGA
GCAATTTCATACTGTAAATGTGGAATACGTGATGGCATACGAAGACATCCAAAAACTTCCATTGATACTTCACTGATTCC
TTCAACATCGTGATGGCACGTACCGGAGTACATAACTAAAAAAGAAAAAGTCCGACTGCGA
>F5F0GQA01CA6OI rank=0032681 x=830.0 y=1536.0 length=429
AAAGGCTTGTAGAAGAGAAAACCAGAAGAGATGGTATGATTGGCATGGCTATCATCACTGGCGCCTTTGGACTTGTGGGC
CTTGTTGCTGGCGGTATAATTGCTGCTGCATCTTCGTCATCATCCAGGAAGAAATGAGGATATCTTGCGAAATGAATAAG
AAATCCAGATGGACAAAGGCTTGATAACAGATGTGCATCTCTTTTGTGCTTAGTGTGAAGGGGTGTTCACCTGTTTTTTT
TCCAGTACCTTTCGTTTGTTCAAACGAGAGAGAGATATGTATTGTTAACATGATACTACTAGTCAGTAGATGTTTAATAA
GGTCATGAAAGTGTTGCCGGGGAACATGCTGTCACCATCGAATAACACAATGCAGAATACTTGATCCCTAAAAAAGAAAA
AGTACCGACTGCG
>F5F0GQA01BQP7S rank=0032690 x=597.0 y=1446.0 length=361
ACGCGGGGGTGCAAATAATGCCATTTTTGGTGACAAAAAGGATACACCTGGTGACAGCAGTAAATCTTTCCAGTTTGGTG
TGAATAATGGCGCCTTTGTTGACAAAAAGGATACACCTGGTGACAGCAGTAAACCTTTCCAGTTTGGTGCAAATAATGGC
CTATTTGGTGACAAGAAGACTTCACCTTGGTGATAGCAGTAAACCTTTCCAGTTTGGTGCAAATAATGGTTTTCCAACAC
CTAGTGCTCCATCTATTTTTCTTCAGTTGCCCAGAACTTTAGTTCACAGAGTCCACCTTTGTTTCTGTGAATCAACAATC
AGGAAACCAAATACTTCT
>F5F0GQA01BMS1U rank=0032725 x=552.0 y=2816.0 length=283
ACGCGGGGAGCAAGAGCAGAGCTGCCCAACACCAAGAAATTAACGGCCGCCGCCGGTCGCCGCCGCCATGTCCTATGACC
AGATGCTCTCGCCGCTTTCGGTGCCGGCGATCGGCGTGGAGAGCGTCTCAGCACGGCGGCGGTGGCGACGCCGTGACGAG
GCAGATCCTCAAGTGCACGAGGTGGCAGCTCGAGGAGACCACCGACTTCGCCACCTGCCCCTACCACTACTACTGCG
>F5F0GQA01CFU8X rank=0032732 x=883.5 y=2911.0 length=51
TGATGCAGCAGAAGGGACAGAACTCCCTTCACCACTTGATAGGCCAGGGCA
>F5F0GQA01BM8DD rank=0032766 x=557.5 y=2191.0 length=245
ACGCGGGGAAGTAGTTCAAACCAGAAATGTTTGACTGAATATGAATCCAACATTTTTCTTTGGCCTTTTCAGCCACATGT
AATTACCCTGTTGTATTTATTACTTCATGTAACGATATTATCAGGATTTTTTGATGGTCTGCATTGCAATACCGTTGACG
TATTACATCAAAAAAAAAAAAGAAAAAGTACCGACTGCG
>F5F0GQA01B3MDZ rank=0032781 x=744.0 y=901.0 length=262
GACGCAGCAGGAAACGGATGGCTGACTGATGTGATCAAATGGTTAATGGCTGACGGCCAGGTGCTATACCTTCACAGGAG
GCGTGACTGAAGAGATGGCCATGGGAGAAGCCTCGCATCACGTGGTTGTGATCAAGCCTCGCATCACGTGGTTGTGATCA
CCGGAAAGCTTGATATCCGGATGAGGAGCGAGATGTTGGTGGCTGGAGTTGGGTACAGGATTCAATTTGCTATGGTAAAG
ATTTGACCATGGTTTAGATAAT
>F5F0GQA01A849R rank=0032790 x=397.5 y=349.0 length=409
AAATACACAACAGGATGCGACAAGTTGCTGAGAATTGTAGGGAGTAGATGCTTCACTAAAGCAATTCCTTCTCCCCCATT
ATGAGGAAGCAACAAAATAGGTTTGAGAGGAGCTACCTTGCTACTTGTCCTTTGTTCTAAAAATGAACGAAAATAAGAAA
TGAAATAATTTTCAAAGTTTGGATTATGTGTGTCTAGTGTCACATACTTCATTATTTTTGTTTGACTACTGGTAAGTCAA
AGTTCAACTAAAGAGCTACGTACAGTCGTACAAAGAATATTAATCATTATGTTCTAAATGCTAGTAATCCCTTTCACATT
GTACGTAACAGTACCTTTGTCTTTGGTTGTTTCAAGTTAAAGTTATTTCACGTCTGAATTTGATTTCTTTTCCCTCAGCT
GATGAAA
>F5F0GQA01B4YK5 rank=0032805 x=759.0 y=1927.5 length=86
ACGCGGTGACATTTCTTTTATGTGAAGATGGTCTATATCTTGTCTGGTGCCCTGTTATTCTTC
>F5F0GQA01BDKGW rank=0032810 x=447.0 y=1870.0 length=61
TACGCACTCTTTAAAGGGTGGCTGCTTCTAGGCAAACCTCCTGGCTGTTTTTGCACCCCCA
>F5F0GQA01CCBCL rank=0032872 x=843.5 y=995.0 length=526
GGCCCCAGTATCATTATCTAACGAGCTGGTTACTGTATGGGACCCTGAACTTGGAAGAACCAATCCATCTGAGCACAAGC
AGTTAAAGCTTGCAAGGAGCTTGACTCGTGGAATAGTTGATAAAGATCTAAAACCAAGCTCAAATGAGCGAAAGTAAGTG
CAAGTTGTATACCCCCTCCGTCCCAAATTGTAAGGGGTTCTAGGTCTCAACTAGATTCATTCCTTTTTCCATGTATATAT
GCTCAATATGTATCTAGATTTATTAAGATATCTATGAATGTGGACAAATAAAAAGTGGACTAGAACCCCTTACAATTTTG
GAACGAACGGAGTAATTGTTTAGTCCTTTTCCCCGCTGTCAACATATGATCTTTAGCAATGAATCTTCTTAAAAATTTTA
GTTTCATGCTGTCATGAACTTGCGAGACAACTCCACTTACCGCCTGGATTAATTAGAGGATGCTGCAGGCAAAATTCTAT
TGCTTATGTTAACAGTGACGCACAGTTTGTGGTTTTGTAGCTGATT
>F5F0GQA01BABJM rank=0032876 x=410.0 y=1888.5 length=147
CGCAGTCGGTACTTTTTTCTTTTTGGCACGGTTCACCTTCTTGCTTTTCCAATGGGAGGATGCTCTTGCTGAACGTGGTT
GTAGCTGCAAGAACAGAGAGCCTCCCCCCGCGTACTCTGCGTTG
>F5F0GQA01BIBJ5 rank=0032951 x=501.0 y=2419.0 length=386
CGCAGTCGGTACTTTTTCTTTTTAATCCGAAAGAAGTGTTCACACCTGTTCACACCGCTCATATACATGTCGCTTTCGCT
ACACAGCGTGTTCACCTCACGCTTCAGGATCCAGAGTACTTATCTTAATCGGGCTTGCTTGTACCAGTAACCAGGACAAG
AGAACGCAGACGGCGTGGTCCGGTCCTCTACTCCTCTGGGCTTCAGTTCTCACGGATCACGCTAAGTTTCTCGGGGGACT
TCCAGTTGGGCGCGAGCCTGTGGAACAGGGTCCCGTCGTAGACGCTCCTCGCAACGTCCTTGCGGAGGAGGCCGTCCTGG
TCCTTGCCGAGGCCCCGCGT
>F5F0GQA01ASPLV rank=0032971 x=209.0 y=3601.5 length=217
ACGCGGGGGAAAAGGTAACTGACAAGAGTACGGCTAAAAGAAGGCTTCAGAAATGCAGCAATGAACTCAAGGATGACAGC
AAGCCTTTGCCATCAAAGAGACCGTCTAAGGATGTAGAAGATGACGATGATGACTTCGTGGCACCTTCAAAAAGAAAAAG
TACCGACTGCG
>F5F0GQA01B682L rank=0032990 x=785.0 y=2331.5 length=158
ACGCAGGGAGATACGCCAAAACATTTCTATATCCAGTATAAAAATTATTTGCTGATCACATCCCTATAATCCTTAACTGC
ATATTGCAGCATCTATTTTTCCTTGCTGTATTTGACTGCTCTGCACTAGTTTGTG
>F5F0GQA01CF16B rank=0032991 x=885.0 y=3697.0 length=57
GGTGCAGTCGCAGCCGCCAGCCTCGGTCGCCGCCTCGACCNCCGAGGCGTCCTGTGT
>F5F0GQA01BQPPV rank=0033004 x=597.0 y=801.0 length=273
ACGCGGGGAGCTGGGAGCTTGCTTGGTGCACCTCCCCTCAGTCTGTACAGATATGGGGGTGCCGCTGCTTCTGCTTATAA
TTGGATTGAATCCATGCTTGCTTTTGGTTGCTTGGTGTAAAGAAGTGAACTGAACTGAAGAGGACATTTAGCCAAACTGT
ACAGTTTAAAAACTTTTGTGCTTATTATGCATTCTGGTTTGGTAAAAAAGAAAAAGTACCGACTGCG
>F5F0GQA01BN6KN rank=0033015 x=568.0 y=1461.5 length=338
TCGAGAAGGAAGAAGAATGGATACCGATGGGGGAAGAACGTTGGAAGAACATGTGGAGAGGCGCTGTGCGGTTTCCAAGG
GGCCGGACTACCATCATTGTGGTTGCCATGGAAGAACGTGTGGCGGTTCAGTTCGATGGGACGTATTGGCCAGAGATTCC
TTCTCATCTGGTTTTGAAATGAAATCTTTATTTACCAAAACCATGGGGCATGTGTTGGCGCCAAAATTTAGCCGACCCAG
TTAATGGGCCTAAATCGGCCTAGGGCTAAAAGAAGCTATTCAAGGAAGCGATAGCGTGTTTTGTGTCATGTGGGCCGAAA
GGCCATGTATCGTAGGAG
>F5F0GQA01BR0PM rank=0033026 x=612.5 y=264.0 length=264
ACGCGGGAAGCAGTGGTATCAACGCAGAGTACGCGGGAAGCAGTGGTATCAACGCAGAGTACGCGGGAAGCAGTGGTATC
AACGCAGAGTACGCGGGTACCATAAAGCAAAATATGGTTTCAATCAACATCGAGAAGAAAAAGAACACCAAAGGAAATTT
ACTCCTTCGGTTATTGAACCATCCTTTGGGATTGGCCGCATTATATACTGCCTTTTTGAGCACTGCTTCTACCAAAGGCC
C
>F5F0GQA01A3TB3 rank=0033032 x=336.0 y=1457.5 length=239
CGCAGTCGGTACTTTTTTCTTTTTTAGAGCATGAAAGGATAACATTACCAAACAGCGCGCGCCTGCGTCGTCTGGTCCCA
TCGGTTGACTCCCTGGCTCCTGAGCTCCGATGATGAACCATCGTCGTTATTGCCTGCCGTATTTATGATCATATCGACAC
TTGGTGTGCAGTATACGGCCGGAGTACACTCCTACAGCCCTACTAGCTACTGATCA
>F5F0GQA01A828Y rank=0033072 x=396.0 y=1824.0 length=201
ACGCGGGGAGGACGAAGACCTCCTCGGTGTCCTCCTCAGGCTGCAGAAGGAAGGTGGCCTGCCGTTCGACCTCACCAATG
AGATACTCAGCACCGTCATCTTCGATATTTTCGCTGCCGGGAGTGAGACATCGTCAACGGTGCTCGTATGGGCCATGTCA
GAGCTGGTAAAGAACCCA
>F5F0GQA01BPZ1P rank=0033080 x=589.0 y=299.5 length=239
CGCAGTCGGTACTTTTTCTTTTTCTGTTCCTCTTTCTCTTCGCCTTCTTCCCCCCTTTCTCCCATCCTCCTGCTCATTCT
CAACTACTAAAACGCCATCTCCTATCAACCCCTTGTCAGCACCACCACGCTTCCGCTTCTGCCTCTTCTTCTTATTCTTC
CCACGATCCTTGCCCATCTTCTTCTCCCCGCGT
>F5F0GQA01BDL97 rank=0033092 x=448.5 y=125.0 length=230
AAGCAGCAGGTAGCACCACCAGCTCCAGATCTTGCCGCATTATGGACTTGTGGTTGAGTTTGAGATAAGCTGTGTCAGTG
AGATTATATGTAGCTTTTTCTTTCTTTTCTTTCTTTTGATGAGAACGCGTTAAAGAAATGGTATATATATGAATTTAGTT
TAGTAGTAAAAAAAAAAAAAAAAAAAAAAAAANAAAAAAAAGAAAAAAAAAGTAAAAAAACGTAAAACGT
>F5F0GQA01A9HUF rank=0033111 x=401.0 y=261.5 length=510
ACGCGGGGAAGCTGGTGAAAAGCCCATATATGTTGGTTTCGGTAGCCTTCCAGTTCAAGAGCCAAAAAGATGACTGAAAT
TATTGTCAAAGCACTGGAAATTACTGGACAGAGAGGTATCATTAACAAAGGCTGGGGTGGCCTTGGAACCTTGGAAGAAC
CAAAAGATTTTGTATATCTACTTGATAACTGCCCTCACGACTGGCTTTTTCTGCAGTGCAAGGCAGTGGTGCATCATGGT
GGTGCTGGAACAACAGCTGCTGGTCTCAAGGCGGCATGTCCTACAACTATTGTGCCATTCTTTGGTGACCAACCTTTTCT
GGGGGCGACAGGGTGCATGCAAGAGGGCTAGGGCCTCCACCTATTCCTGTTGATCAGTTTGGTTTGCAGAAGTTGGTTGA
TGCTATAAGTTCATGATGGAACCAACGGTGAAAGAAAGGCTGTGGAGCTGGCGAAAGCCATGGAATCTGAAGATGGTGTG
ACAGGTG
>F5F0GQA01A6XOU rank=0033153 x=371.0 y=3708.5 length=130
TTTATTTATACTTATTTGTTGTCTCCATCATCTTCACCATACTGGCAGGTTAGTAGATAACACAAAGGTCTACACCTTTT
ATGCTTCATTTCCTTTCCTTTTCGCTAAAGTTTGCTTGATGCCCATTTGT
>F5F0GQA01BVNHD rank=0033156 x=653.0 y=1807.0 length=268
GCCTTATCGAAATCAATTGGAAAAATGTTGCATGCTCTACTACTCACACATAAATGTTTTACCACACAATAAATATATAA
ATCTCATATGCAATCACCATCCACTTATGCTTGCTGTGAATTAATTTCCCTAGAAGTGGTTCATCCAAGTGGAGGTCGCG
GTGCCAGCGGCCATCTCATACGGCAGGCTCGGCACCACATCGCCGCCGAACTGGCTCAGCACTGCCTTGAGCAACTTCCC
CGCGT
>F5F0GQA01B8GZ1 rank=0033189 x=799.5 y=1919.0 length=330
ACGCGGGGCCCATTGCCATCTCATCGGTTCTTCCCCATCGCGTCCGCCCAGCTGCACAAGCAGCAGCACCAGGCGCAGCA
GAGCAGGAGGTGATGAGGCAATCGTCGCTGCAGACTGCAGATGTACTGTAAATTGCTAGTAGATCTCATCCTGACATGAT
TAAATGCATTAATTGTTCAAACATGATTGAATGCATTAATTGTTCAAGTTACTGCATCCTGTTCCATTTGCGATAATGCG
ATGGCAGCAGATTGTTGAAAGAAAAAGAAAAAGTACCGACTGCG
>F5F0GQA01BESP4 rank=0033248 x=461.0 y=1882.5 length=98
CGCAGTCGGTACTTTTTCTTTTTCTTTTTTGTTGTAATAATGCCAAATACAAATACAAAAAAATAAATCCAAA
>F5F0GQA01CDW5B rank=0033270 x=861.5 y=2173.0 length=420
CGCAGTCGGTACTTTTTCCTTTTTGATAGCAAGGTGTTCATGGTCACATTACGAAGGAACAATTGCAGTACCTACAGTTA
ACATAGCAAAGAAACAAATTAACAGGTTGCCAGCCACTAGTTCCATTTCCACTTACCCTGTAAAACCGGGTGTCGGCAGA
AAGACGGATCCCGTTTATTTCAGACTAGGAAATTGCTTGGCAAACAACAAAGAAAAAAATTCACATATTACAAGCCATTA
TGTTCCCTAAACAGAGCCATGCCACTTTTATTTGGCTCCTTTGATGACTGGTGAAGGCAATCAACTGGTATCATGAAATG
CATAGAGCTTGGTTGAATATTGTTTCCATTGGCATTTATTTGCCAGTGCTCCAAGTGACCTCTGTTGCACCATAAACCCA
T
>F5F0GQA01BIVV8 rank=0033274 x=508.0 y=102.0 length=396
TCCATGCATCCTTTCGGGTGCAAGGTACAAAGAACGGATCTCGGCCTTGCATCGCAAGTCGTCCAATGTTCAGCGGATGG
AAGCCATCAACATCCTTTTCAATGCCGACAGCATTCAAAATGTTCTCATCGTTCATATGACGAGGTAAGGGCAACTGAAC
CAAGATGCCATGCACGGACGGATCACTGTTGAAGCTCGCTATGTGCTTGATAACCTCCTCCTCGGAGCTGTCCTCGGGCA
AGTTGACCTCAAACGACTGTATACCGACCGCTCCGCACGCCTTCTTTTGTTCCGCACGTAAGTCTGTGAATCCTTCCTCG
ACCCGACAAGGATGACCGCCAGGCCAGGCACTACGCCGATCGCGTCCCCGCGT
>F5F0GQA01B0Y4B rank=0033280 x=714.0 y=313.0 length=435
ACGCGGGTGGACGCTCACTAAGAGTCTCCGTTCGCCATCCTGACAACCCCGGTGGAGCTCAAACCTTGTACACCATTGTT
CTTCGGGCTTCCACAAGCTCCTTGGCATGCTCCAAGAACGCATCCCGGTCACCAAGTCCGCCTAGGTGCTATTAGTTTCT
TGGTCTATGAGATGGTACGTAACCACTGGACCAGACCTTCCTGTCCAACTGATTTGCATGGAGTCCAAAACTATCACTCA
AAACCTCTGCAGGAAAGATGGTATGCTTTGCCCTTTTCTTTAACCGGTCCGTGTATCCATTTTCTGACTTGACTTTTCTT
CAACCTTTTTTATTCCTCCTTGAGTGTTCTTGGGCCTTATACCTTTGCACCTTGCACCTTTGATGTTTTTGAATTTTTTG
ACTTGTGTGTGC
>F5F0GQA01AZMFG rank=0033284 x=288.0 y=2490.0 length=180
ACGCGGGCGTGTATACACCCTAACACCTGTTTTCCAAATGGGTCACGTGCGCCAACGAATGGCGCGAAACCGCCCCAAAC
ATGAGTTTTGGACCTAAAGTAGTGGATTGGGCATGTTCGTTGCGCAAAAANAAGAAAGTTTCGGTGGCACAAACTCT
>F5F0GQA01AZJ5E rank=0033317 x=287.0 y=3632.0 length=86
ACGCGGGCAACCACCGGTCGTCAAGCTCAAGGTACTCTCTAGGGGCCGGACATTGAAAGGTTA
>F5F0GQA01CE5KG rank=0033350 x=875.0 y=2398.0 length=493
TTCAAGTAAGTTTTGGGAAATACAATTTATAGCATCAACATATAGGCAGAAATCTAACCCTTGAATGAAGCTCCCTGAGT
TGGATAAATCATCATGATTGGTAGCTAAATTTACAATATTTCCAAGAGCCCAACCAGAGCAAGGAATAATACTAGAGACA
ACAGCAGAAACCTCTGACTGCTCCAATTTTATTGTTTCTTCAAATATTTCATCCTTCGAGATCAGTAAAATATTGAGACA
TGGTTGCAGTACAGAAATGTGCTTAAGAGCAGGTAAAAGAAGAGGTGGCATGCGTTTGCACAGATATGGTATTGTAAGTA
TCAATGTGAAGTATTCCTTTGAAGCACCGCGCAGAGCAGCGCCCCGCTCTGATTTCTTAGAGTGGAACGGCCGCAAGGCT
AACGTGATTGCACTAGCAGTAATCAGAAAATGATCATCTGTTGCAGTTGCAGAACTTTTCTTCCCTGAAGTAACCCGNGT
ACTCTGCGTTGAT
>F5F0GQA01B05N0 rank=0033362 x=716.0 y=606.0 length=332
ACGTGGGCTGAAGCTAGAAAAAGGTAGAACCGGCAGGACATTAGATCTGGGCAAATGTCGGGTTGGGGTCAAGATTGGGT
CGCGGGTCGTATAGGACGGCCCACACCCGGTCCGTGCCTATCGTCGGGTCGGGTCAGGTTGGCCCGTGCACTCCTTGCGG
ACGCATCGGGTCGGGTTTTTTTCGGGTTGGGTCGGTTTTTTGTCTTGGTCAGGTTTTTTCGGGTTGGGTCGGGTTTTGGA
TCAAAAATCACGGTCCGCGCCCAGCCCGTCGATTGTTGCCCCGCGT
>F5F0GQA01CDXSQ rank=0033367 x=861.0 y=3016.0 length=52
[truncated: 11,112,307 more chars]
