# Supplementary material for: Gene Discovery and Molecular Marker Development, Based on High-Throughput Transcript Sequencing of Paspalum dilatatum Poir
Source: PLoS One. 2014 Feb 10;9(2):e85050. doi: 10.1371/journal.pone.0085050 (PMC3919698; doi:10.1371/journal.pone.0085050)
Supplement: Table S1 — Details and results from the BLAST analysis between the P. dilatatum contigs, and the reference CDS genomes and the UniRef 90 database. Data is presented in tabular format. (XLSX) [file pone.0085050.s003.xlsx]

## Sheet: Sheet1
								RICE											Brachypodium												Sorghum											Foxtail millet
Contig ID	Length	numreads	Subject	annotation	% ID	Alignment length	mismatches	gap opening	query_start	query_end	subject_start	subject_end	e value	hit score	Subject	% ID	Alignment length	mismatches	gap opening	query_start	query_end	subject_start	subject_end	e value	hit score	Subject	% ID	Alignment length	mismatches	gap opening	query_start	query_end	subject_start	subject_end	e value	hit score	Subject	% ID	Alignment length	mismatches	gap opening	query_start	query_end	subject_start	subject_end	e value	hit score	Subject	Protein annotation
contig00001	529	8	LOC_Os03g05270.2_13103.m00552_CDS	RING finger and CHY zinc finger domain-containing protein 1, putative, expressed	84.77	256	39	0	1	256	509	764	7e-50	198	#N/A	#N/A	#N/A	#N/A	#N/A	#N/A	#N/A	#N/A	#N/A	#N/A	#N/A	Sb01g047160.1	89.66	290	28	1	1	290	509	796	3e-90	331	Si037133m_PACid_19685984	88.36	292	32	1	1	292	479	768	8e-82	303	UniRef90_C5WXZ2	Putative uncharacterized protein Sb01g047160 n=2 Tax=Andropogoneae RepID=C5WXZ2_SORBI
contig00002	349	3	#N/A	#N/A	#N/A	#N/A	#N/A	#N/A	#N/A	#N/A	#N/A	#N/A	#N/A	#N/A	#N/A	#N/A	#N/A	#N/A	#N/A	#N/A	#N/A	#N/A	#N/A	#N/A	#N/A	#N/A	#N/A	#N/A	#N/A	#N/A	#N/A	#N/A	#N/A	#N/A	#N/A	#N/A	#N/A	#N/A	#N/A	#N/A	#N/A	#N/A	#N/A	#N/A	#N/A	#N/A	#N/A	#N/A	#N/A
contig00003	405	6	#N/A	#N/A	#N/A	#N/A	#N/A	#N/A	#N/A	#N/A	#N/A	#N/A	#N/A	#N/A	#N/A	#N/A	#N/A	#N/A	#N/A	#N/A	#N/A	#N/A	#N/A	#N/A	#N/A	#N/A	#N/A	#N/A	#N/A	#N/A	#N/A	#N/A	#N/A	#N/A	#N/A	#N/A	#N/A	#N/A	#N/A	#N/A	#N/A	#N/A	#N/A	#N/A	#N/A	#N/A	#N/A	#N/A	#N/A
contig00004	432	15	#N/A	#N/A	#N/A	#N/A	#N/A	#N/A	#N/A	#N/A	#N/A	#N/A	#N/A	#N/A	#N/A	#N/A	#N/A	#N/A	#N/A	#N/A	#N/A	#N/A	#N/A	#N/A	#N/A	#N/A	#N/A	#N/A	#N/A	#N/A	#N/A	#N/A	#N/A	#N/A	#N/A	#N/A	#N/A	#N/A	#N/A	#N/A	#N/A	#N/A	#N/A	#N/A	#N/A	#N/A	#N/A	#N/A	#N/A
contig00005	441	74	#N/A	#N/A	#N/A	#N/A	#N/A	#N/A	#N/A	#N/A	#N/A	#N/A	#N/A	#N/A	#N/A	#N/A	#N/A	#N/A	#N/A	#N/A	#N/A	#N/A	#N/A	#N/A	#N/A	Sb10g001780.1	94.79	192	10	0	1	192	19	210	2e-81	301	Si008141m_PACid_19703292	92.93	184	13	0	1	184	166	349	2e-69	262	UniRef90_C5Z383	Putative uncharacterized protein Sb10g001780 n=4 Tax=Andropogoneae RepID=C5Z383_SORBI
contig00006	431	7	#N/A	#N/A	#N/A	#N/A	#N/A	#N/A	#N/A	#N/A	#N/A	#N/A	#N/A	#N/A	#N/A	#N/A	#N/A	#N/A	#N/A	#N/A	#N/A	#N/A	#N/A	#N/A	#N/A	Sb01g002530.1	91.57	249	21	0	183	431	2910	2662	4e-89	327	Si034095m_PACid_19685803	91.25	240	21	0	192	431	2898	2659	1e-83	309	UniRef90_C5WU18	Putative uncharacterized protein Sb01g002530 n=1 Tax=Sorghum bicolor RepID=C5WU18_SORBI
contig00007	890	11	#N/A	#N/A	#N/A	#N/A	#N/A	#N/A	#N/A	#N/A	#N/A	#N/A	#N/A	#N/A	Bradi4g38400.1	91.76	170	13	1	1	170	2096	2264	6e-56	218	Sb02g011690.1	92.38	210	9	3	1	207	2090	2295	1e-72	274	Si029013m_PACid_19713612	94.2	207	11	1	1	207	2108	2313	9e-83	307	UniRef90_C5X5W8	Putative uncharacterized protein Sb02g011690 n=1 Tax=Sorghum bicolor RepID=C5X5W8_SORBI
contig00008	323	38	LOC_Os03g24600.1_13103.m02903_CDS	peptide methionine sulfoxide reductase msrB, putative, expressed	91.01	89	8	0	5	93	310	398	2e-24	113	Bradi1g61800.2	90.29	103	10	0	2	104	229	331	2e-28	125	Sb01g034750.1	94.12	102	6	0	5	106	304	405	3e-37	155	Si037988m_PACid_19685548	94.23	104	6	0	2	105	301	404	2e-38	159	UniRef90_Q10L32	Peptide methionine sulfoxide reductase B5 n=4 Tax=Poaceae RepID=MSRB5_ORYSJ
contig00009	288	2	#N/A	#N/A	#N/A	#N/A	#N/A	#N/A	#N/A	#N/A	#N/A	#N/A	#N/A	#N/A	#N/A	#N/A	#N/A	#N/A	#N/A	#N/A	#N/A	#N/A	#N/A	#N/A	#N/A	#N/A	#N/A	#N/A	#N/A	#N/A	#N/A	#N/A	#N/A	#N/A	#N/A	#N/A	#N/A	#N/A	#N/A	#N/A	#N/A	#N/A	#N/A	#N/A	#N/A	#N/A	#N/A	#N/A	#N/A
contig00010	815	8	LOC_Os04g57010.2_13104.m05947_CDS	zinc finger C-x8-C-x5-C-x3-H type family protein, expressed	85.55	443	54	3	44	476	43	485	1e-98	361	Bradi5g25340.1	79.77	598	109	4	44	634	295	887	1e-53	210	Sb06g032000.1	85.41	610	78	3	43	641	312	921	2e-139	496	Si023144m_PACid_19702175	87.09	643	80	3	1	641	49	690	1e-168	593	UniRef90_C5Y9Z9	Putative uncharacterized protein Sb06g032000 n=2 Tax=Andropogoneae RepID=C5Y9Z9_SORBI
contig00011	844	87	LOC_Os10g25130.1_13110.m02113_CDS	aminotransferase, classes I and II, domain containing protein, expressed	87.54	594	74	0	3	596	857	1450	8e-168	591	Bradi3g23160.1	86.73	588	78	0	11	598	859	1446	5e-155	547	Sb01g023750.4	93.78	595	37	0	4	598	810	1404	0	886	Si035074m_PACid_19685130	93.28	595	40	0	4	598	1029	1623	0	862	UniRef90_P34106	Alanine aminotransferase 2 n=5 Tax=Poaceae RepID=ALA2_PANMI
contig00012	1196	69	LOC_Os01g18050.1_13101.m01962_CDS	tubulin/FtsZ domain containing protein, putative, expressed	91.34	1097	94	1	1	1097	1096	1	0	1413	Bradi2g10970.1	89.43	1097	115	1	1	1097	1096	1	0	1247	Sb03g011510.2	93.44	1097	71	1	1	1097	1096	1	0	1596	Si001456m_PACid_19677284	95.17	1097	52	1	1	1097	1096	1	0	1746	UniRef90_B9FIN1	Putative uncharacterized protein n=2 Tax=Oryza sativa RepID=B9FIN1_ORYSJ
contig00013	529	49	LOC_Os01g18050.1_13101.m01962_CDS	tubulin/FtsZ domain containing protein, putative, expressed	89.91	228	23	0	302	529	1324	1097	2e-71	270	Bradi2g10970.1	88.57	245	28	0	285	529	1341	1097	6e-70	264	Sb03g011510.2	91.15	226	20	0	304	529	1322	1097	1e-77	289	Si001456m_PACid_19677284	92.44	225	17	0	305	529	1321	1097	3e-84	311	UniRef90_Q56YW9	Tubulin beta-2/beta-3 chain n=4 Tax=Magnoliophyta RepID=Q56YW9_ARATH
contig00014	851	85	LOC_Os03g27310.2_13103.m03189_CDS	histone H3, putative, expressed	87.35	411	52	0	315	725	411	1	4e-111	402	Bradi5g11920.4	91.22	410	36	0	316	725	410	1	4e-149	527	Sb04g023645.1	94.93	335	17	0	319	653	335	1	1e-149	529	Si018284m_PACid_19686824	93.93	412	25	0	316	727	674	263	2e-176	618	UniRef90_UPI0000F2BE9E	#N/A
contig00015	809	75	LOC_Os03g27310.2_13103.m03189_CDS	histone H3, putative, expressed	88.02	409	49	0	121	529	1	409	4e-117	422	Bradi5g11920.4	89.98	409	41	0	121	529	1	409	1e-136	486	Sb04g023645.1	93.73	335	21	0	193	527	1	335	4e-140	498	Si018284m_PACid_19686824	93.43	411	27	0	119	529	263	673	4e-171	601	UniRef90_A4RXW9	Histone H3 n=2 Tax=Ostreococcus RepID=A4RXW9_OSTLU
contig00016	401	4	#N/A	#N/A	#N/A	#N/A	#N/A	#N/A	#N/A	#N/A	#N/A	#N/A	#N/A	#N/A	#N/A	#N/A	#N/A	#N/A	#N/A	#N/A	#N/A	#N/A	#N/A	#N/A	#N/A	#N/A	#N/A	#N/A	#N/A	#N/A	#N/A	#N/A	#N/A	#N/A	#N/A	#N/A	Si030806m_PACid_19713677	81.73	197	26	3	10	206	594	780	3e-19	95.6	#N/A	#N/A
contig00017	310	23	#N/A	#N/A	#N/A	#N/A	#N/A	#N/A	#N/A	#N/A	#N/A	#N/A	#N/A	#N/A	#N/A	#N/A	#N/A	#N/A	#N/A	#N/A	#N/A	#N/A	#N/A	#N/A	#N/A	#N/A	#N/A	#N/A	#N/A	#N/A	#N/A	#N/A	#N/A	#N/A	#N/A	#N/A	#N/A	#N/A	#N/A	#N/A	#N/A	#N/A	#N/A	#N/A	#N/A	#N/A	#N/A	#N/A	#N/A
contig00018	590	18	LOC_Os05g34170.3_13105.m03548_CDS	tubulin/FtsZ domain containing protein, putative, expressed	93.93	494	30	0	1	494	494	1	0	741	Bradi2g25370.1	93.72	494	31	0	1	494	494	1	0	733	Sb03g011510.2	89.88	494	50	0	1	494	494	1	6e-166	583	Si022048m_PACid_19698748	94.53	494	27	0	1	494	494	1	0	765	UniRef90_B9FIN1	Putative uncharacterized protein n=2 Tax=Oryza sativa RepID=B9FIN1_ORYSJ
contig00019	166	14	#N/A	#N/A	#N/A	#N/A	#N/A	#N/A	#N/A	#N/A	#N/A	#N/A	#N/A	#N/A	#N/A	#N/A	#N/A	#N/A	#N/A	#N/A	#N/A	#N/A	#N/A	#N/A	#N/A	#N/A	#N/A	#N/A	#N/A	#N/A	#N/A	#N/A	#N/A	#N/A	#N/A	#N/A	#N/A	#N/A	#N/A	#N/A	#N/A	#N/A	#N/A	#N/A	#N/A	#N/A	#N/A	UniRef90_C6TNB9	Putative uncharacterized protein (Fragment) n=1 Tax=Glycine max RepID=C6TNB9_SOYBN
contig00020	227	10	#N/A	#N/A	#N/A	#N/A	#N/A	#N/A	#N/A	#N/A	#N/A	#N/A	#N/A	#N/A	#N/A	#N/A	#N/A	#N/A	#N/A	#N/A	#N/A	#N/A	#N/A	#N/A	#N/A	#N/A	#N/A	#N/A	#N/A	#N/A	#N/A	#N/A	#N/A	#N/A	#N/A	#N/A	#N/A	#N/A	#N/A	#N/A	#N/A	#N/A	#N/A	#N/A	#N/A	#N/A	#N/A	#N/A	#N/A
contig00021	416	11	LOC_Os06g46000.1_13106.m04857_CDS	tubulin/FtsZ domain containing protein, putative, expressed	89.81	412	42	0	5	416	499	910	6e-136	484	Bradi1g78210.1	87.75	408	50	0	1	408	498	905	9e-115	412	Sb10g027010.1	92.96	412	29	0	5	416	499	910	3e-167	587	Si006433m_PACid_19702757	93.45	412	27	0	5	416	499	910	5e-172	603	UniRef90_C0PA67	Putative uncharacterized protein n=1 Tax=Zea mays RepID=C0PA67_MAIZE
contig00022	966	26	LOC_Os01g59150.2_13101.m06285_CDS	tubulin/FtsZ domain containing protein, putative, expressed	92.95	908	63	1	3	909	908	1	0	1285	Bradi2g52790.1	90.97	908	81	1	3	909	908	1	0	1142	Sb03g037490.1	93.83	908	55	1	3	909	908	1	0	1348	Si001431m_PACid_19674238	95.7	908	38	1	3	909	908	1	0	1483	UniRef90_B9FIN1	Putative uncharacterized protein n=2 Tax=Oryza sativa RepID=B9FIN1_ORYSJ
contig00023	265	3	#N/A	#N/A	#N/A	#N/A	#N/A	#N/A	#N/A	#N/A	#N/A	#N/A	#N/A	#N/A	#N/A	#N/A	#N/A	#N/A	#N/A	#N/A	#N/A	#N/A	#N/A	#N/A	#N/A	#N/A	#N/A	#N/A	#N/A	#N/A	#N/A	#N/A	#N/A	#N/A	#N/A	#N/A	#N/A	#N/A	#N/A	#N/A	#N/A	#N/A	#N/A	#N/A	#N/A	#N/A	#N/A	#N/A	#N/A
contig00024	344	6	#N/A	#N/A	#N/A	#N/A	#N/A	#N/A	#N/A	#N/A	#N/A	#N/A	#N/A	#N/A	#N/A	#N/A	#N/A	#N/A	#N/A	#N/A	#N/A	#N/A	#N/A	#N/A	#N/A	#N/A	#N/A	#N/A	#N/A	#N/A	#N/A	#N/A	#N/A	#N/A	#N/A	#N/A	#N/A	#N/A	#N/A	#N/A	#N/A	#N/A	#N/A	#N/A	#N/A	#N/A	#N/A	#N/A	#N/A
contig00025	139	10	#N/A	#N/A	#N/A	#N/A	#N/A	#N/A	#N/A	#N/A	#N/A	#N/A	#N/A	#N/A	#N/A	#N/A	#N/A	#N/A	#N/A	#N/A	#N/A	#N/A	#N/A	#N/A	#N/A	#N/A	#N/A	#N/A	#N/A	#N/A	#N/A	#N/A	#N/A	#N/A	#N/A	#N/A	#N/A	#N/A	#N/A	#N/A	#N/A	#N/A	#N/A	#N/A	#N/A	#N/A	#N/A	#N/A	#N/A
contig00026	119	3	#N/A	#N/A	#N/A	#N/A	#N/A	#N/A	#N/A	#N/A	#N/A	#N/A	#N/A	#N/A	#N/A	#N/A	#N/A	#N/A	#N/A	#N/A	#N/A	#N/A	#N/A	#N/A	#N/A	#N/A	#N/A	#N/A	#N/A	#N/A	#N/A	#N/A	#N/A	#N/A	#N/A	#N/A	#N/A	#N/A	#N/A	#N/A	#N/A	#N/A	#N/A	#N/A	#N/A	#N/A	#N/A	#N/A	#N/A
contig00027	679	11	LOC_Os03g56810.1_13103.m06207_CDS	tubulin/FtsZ domain containing protein, putative, expressed	90.98	676	60	1	5	679	313	988	0	848	Bradi1g06800.1	90.83	676	61	1	5	679	313	988	0	841	Sb01g006310.1	94.26	680	38	1	1	679	309	988	0	1031	Si035709m_PACid_19683383	95.29	680	31	1	1	679	309	988	0	1086	UniRef90_C0PA67	Putative uncharacterized protein n=1 Tax=Zea mays RepID=C0PA67_MAIZE
contig00028	1207	65	LOC_Os03g13970.2_13103.m01627_CDS	26S proteasome non-ATPase regulatory subunit 4, putative, expressed	88.01	1118	122	3	96	1207	1	1112	0	1148	Bradi1g68290.1	87.92	1118	126	2	96	1207	1	1115	0	1144	Sb01g041330.1	93.62	1112	68	1	96	1207	1	1109	0	1637	Si035964m_PACid_19685611	94.15	1112	62	1	96	1207	1	1109	0	1685	UniRef90_B6TK61	26S proteasome non-ATPase regulatory subunit 4 n=3 Tax=Andropogoneae RepID=B6TK61_MAIZE
contig00029	324	11	LOC_Os03g13970.2_13103.m01627_CDS	26S proteasome non-ATPase regulatory subunit 4, putative, expressed	94.25	87	5	0	228	314	1209	1123	2e-30	133	#N/A	#N/A	#N/A	#N/A	#N/A	#N/A	#N/A	#N/A	#N/A	#N/A	#N/A	Sb01g041330.1	91.3	92	8	0	232	323	1202	1111	1e-26	119	Si035960m_PACid_19685609	93.24	74	5	0	250	323	1184	1111	6e-23	107	#N/A	#N/A
contig00030	744	21	LOC_Os03g01300.1_13103.m00046_CDS	LTPL114 - Protease inhibitor/seed storage/LTP family protein precursor, expressed	87.12	163	21	0	313	475	248	410	3e-37	157	Bradi3g33060.1	86.9	145	19	0	306	450	466	610	1e-31	137	Sb05g003860.1	85.27	258	38	0	219	476	133	390	1e-53	210	Si018682m_PACid_19688538	87.41	294	34	1	192	482	106	399	3e-76	285	UniRef90_C5Y564	Putative uncharacterized protein Sb05g003860 n=1 Tax=Sorghum bicolor RepID=C5Y564_SORBI
contig00031	261	3	#N/A	#N/A	#N/A	#N/A	#N/A	#N/A	#N/A	#N/A	#N/A	#N/A	#N/A	#N/A	#N/A	#N/A	#N/A	#N/A	#N/A	#N/A	#N/A	#N/A	#N/A	#N/A	#N/A	#N/A	#N/A	#N/A	#N/A	#N/A	#N/A	#N/A	#N/A	#N/A	#N/A	#N/A	#N/A	#N/A	#N/A	#N/A	#N/A	#N/A	#N/A	#N/A	#N/A	#N/A	#N/A	#N/A	#N/A
contig00032	755	53	LOC_Os06g37440.1_13106.m03876_CDS	elongation factor 1-gamma, putative, expressed	85.77	731	89	2	37	755	415	1142	0	634	Bradi1g37490.1	85.21	737	97	3	25	755	403	1133	3e-168	591	Sb10g022570.1	92.18	767	48	1	1	755	379	1145	0	1059	Si006542m_PACid_19704577	90.74	767	50	3	1	755	379	1136	0	969	UniRef90_B6TY76	Elongation factor 1-gamma 2 n=2 Tax=Andropogoneae RepID=B6TY76_MAIZE
contig00033	574	22	LOC_Os06g37440.1_13106.m03876_CDS	elongation factor 1-gamma, putative, expressed	87.04	108	14	0	2	109	1144	1251	3e-21	103	#N/A	#N/A	#N/A	#N/A	#N/A	#N/A	#N/A	#N/A	#N/A	#N/A	#N/A	Sb10g022570.1	97.22	108	3	0	2	109	1147	1254	8e-48	190	Si017342m_PACid_19686222	89.81	108	11	0	2	109	1147	1254	1e-28	127	UniRef90_B6T7G7	Elongation factor 1-gamma 3 n=3 Tax=Andropogoneae RepID=B6T7G7_MAIZE
contig00034	758	157	LOC_Os10g40510.1_13110.m03752_CDS	LTPL144 - Protease inhibitor/seed storage/LTP family protein precursor, expressed	86.09	151	21	0	286	436	388	238	5e-30	133	Bradi3g33060.1	84.67	137	21	0	301	437	610	474	5e-22	105	Sb05g003860.1	84.98	233	35	0	279	511	386	154	7e-46	184	Si018682m_PACid_19688538	86.39	316	40	1	269	581	399	84	4e-75	281	UniRef90_C5Y564	Putative uncharacterized protein Sb05g003860 n=1 Tax=Sorghum bicolor RepID=C5Y564_SORBI
contig00035	298	23	#N/A	#N/A	#N/A	#N/A	#N/A	#N/A	#N/A	#N/A	#N/A	#N/A	#N/A	#N/A	#N/A	#N/A	#N/A	#N/A	#N/A	#N/A	#N/A	#N/A	#N/A	#N/A	#N/A	#N/A	#N/A	#N/A	#N/A	#N/A	#N/A	#N/A	#N/A	#N/A	#N/A	#N/A	#N/A	#N/A	#N/A	#N/A	#N/A	#N/A	#N/A	#N/A	#N/A	#N/A	#N/A	#N/A	#N/A
contig00036	491	10	#N/A	#N/A	#N/A	#N/A	#N/A	#N/A	#N/A	#N/A	#N/A	#N/A	#N/A	#N/A	#N/A	#N/A	#N/A	#N/A	#N/A	#N/A	#N/A	#N/A	#N/A	#N/A	#N/A	#N/A	#N/A	#N/A	#N/A	#N/A	#N/A	#N/A	#N/A	#N/A	#N/A	#N/A	#N/A	#N/A	#N/A	#N/A	#N/A	#N/A	#N/A	#N/A	#N/A	#N/A	#N/A	UniRef90_C5Y7H8	Putative uncharacterized protein Sb05g026180 n=1 Tax=Sorghum bicolor RepID=C5Y7H8_SORBI
contig00037	1140	31	LOC_Os07g09600.1_13107.m00968_CDS	vesicle-associated membrane protein, putative, expressed	92.39	657	50	0	344	1000	657	1	0	906	Bradi1g54680.1	92.24	657	51	0	344	1000	657	1	0	898	Sb02g005730.1	95.48	664	30	0	337	1000	664	1	0	1078	Si031049m_PACid_19712602	94.7	661	35	0	340	1000	661	1	0	1033	UniRef90_Q84SZ1	Os03g0803000 protein n=15 Tax=Magnoliophyta RepID=Q84SZ1_ORYSJ
contig00038	4193	456	LOC_Os10g21312.1_13110.m07714_CDS	chloroplast 30S ribosomal protein S18, putative	95.12	492	24	0	1285	1776	492	1	0	785	Bradi1g05760.1	95.93	123	5	0	703	825	1	123	4e-51	204	Sb03g017570.1	97.78	360	8	0	703	1062	1	360	0	650	Si020828m_PACid_19697754	99.39	492	3	0	1285	1776	492	1	0	952	UniRef90_P0C477	30S ribosomal protein S18, chloroplastic n=26 Tax=Poaceae RepID=RR18_ORYSJ
contig00039	1104	128	LOC_Os08g15270.1_13108.m09245_CDS	ATP-dependent Clp protease proteolytic subunit, putative, expressed	96.77	651	21	0	255	905	651	1	0	1041	Bradi5g23860.1	96.93	651	20	0	255	905	651	1	0	1049	#N/A	#N/A	#N/A	#N/A	#N/A	#N/A	#N/A	#N/A	#N/A	#N/A	#N/A	Si020827m_PACid_19697780	97.15	246	5	2	319	564	501	258	2e-115	416	UniRef90_P0C314	ATP-dependent Clp protease proteolytic subunit n=53 Tax=Poaceae RepID=CLPP_ORYSJ
contig00040	183	18	LOC_Os10g21374.1_13110.m07741_CDS	chloroplast 30S ribosomal protein S12, putative	99.45	183	1	0	1	183	183	1	2e-97	355	#N/A	#N/A	#N/A	#N/A	#N/A	#N/A	#N/A	#N/A	#N/A	#N/A	#N/A	Sb04g033675.1	98.74	159	2	0	25	183	195	37	4e-81	299	#N/A	#N/A	#N/A	#N/A	#N/A	#N/A	#N/A	#N/A	#N/A	#N/A	#N/A	UniRef90_C7J1H0	Os04g0234750 protein (Fragment) n=2 Tax=Poaceae RepID=C7J1H0_ORYSJ
contig00041	1321	119	#N/A	#N/A	#N/A	#N/A	#N/A	#N/A	#N/A	#N/A	#N/A	#N/A	#N/A	#N/A	#N/A	#N/A	#N/A	#N/A	#N/A	#N/A	#N/A	#N/A	#N/A	#N/A	#N/A	#N/A	#N/A	#N/A	#N/A	#N/A	#N/A	#N/A	#N/A	#N/A	#N/A	#N/A	#N/A	#N/A	#N/A	#N/A	#N/A	#N/A	#N/A	#N/A	#N/A	#N/A	#N/A	#N/A	#N/A
contig00042	362	8	LOC_Os10g21196.1_13110.m07775_CDS	chloroplast 30S ribosomal protein S16, putative	94.63	149	8	0	70	218	41	189	3e-60	232	#N/A	#N/A	#N/A	#N/A	#N/A	#N/A	#N/A	#N/A	#N/A	#N/A	#N/A	Sb02g003795.1	96.76	216	7	0	3	218	1	216	7e-103	373	Si020833m_PACid_19697774	95.96	198	8	0	6	203	1	198	1e-89	329	UniRef90_P12151	30S ribosomal protein S16, chloroplastic n=283 Tax=Poaceae RepID=RR16_ORYSJ
contig00043	465	12	#N/A	#N/A	#N/A	#N/A	#N/A	#N/A	#N/A	#N/A	#N/A	#N/A	#N/A	#N/A	#N/A	#N/A	#N/A	#N/A	#N/A	#N/A	#N/A	#N/A	#N/A	#N/A	#N/A	#N/A	#N/A	#N/A	#N/A	#N/A	#N/A	#N/A	#N/A	#N/A	#N/A	#N/A	#N/A	#N/A	#N/A	#N/A	#N/A	#N/A	#N/A	#N/A	#N/A	#N/A	#N/A	#N/A	#N/A
contig00044	526	6	#N/A	#N/A	#N/A	#N/A	#N/A	#N/A	#N/A	#N/A	#N/A	#N/A	#N/A	#N/A	#N/A	#N/A	#N/A	#N/A	#N/A	#N/A	#N/A	#N/A	#N/A	#N/A	#N/A	#N/A	#N/A	#N/A	#N/A	#N/A	#N/A	#N/A	#N/A	#N/A	#N/A	#N/A	#N/A	#N/A	#N/A	#N/A	#N/A	#N/A	#N/A	#N/A	#N/A	#N/A	#N/A	#N/A	#N/A
contig00045	783	5	#N/A	#N/A	#N/A	#N/A	#N/A	#N/A	#N/A	#N/A	#N/A	#N/A	#N/A	#N/A	#N/A	#N/A	#N/A	#N/A	#N/A	#N/A	#N/A	#N/A	#N/A	#N/A	#N/A	#N/A	#N/A	#N/A	#N/A	#N/A	#N/A	#N/A	#N/A	#N/A	#N/A	#N/A	#N/A	#N/A	#N/A	#N/A	#N/A	#N/A	#N/A	#N/A	#N/A	#N/A	#N/A	#N/A	#N/A
contig00046	685	57	LOC_Os05g44050.1_13105.m04647_CDS	ras-related protein, putative, expressed	91.95	559	43	2	128	685	1	558	0	735	Bradi2g19750.8	92.84	559	38	2	128	685	1	558	0	775	Sb09g025620.1	95.35	559	24	2	128	685	1	558	0	886	Si023263m_PACid_19701826	94.45	559	29	2	128	685	1	558	0	846	UniRef90_Q40787	Ras-related protein Rab7 n=9 Tax=Poaceae RepID=RAB7_CENCI
contig00047	257	40	#N/A	#N/A	#N/A	#N/A	#N/A	#N/A	#N/A	#N/A	#N/A	#N/A	#N/A	#N/A	#N/A	#N/A	#N/A	#N/A	#N/A	#N/A	#N/A	#N/A	#N/A	#N/A	#N/A	#N/A	#N/A	#N/A	#N/A	#N/A	#N/A	#N/A	#N/A	#N/A	#N/A	#N/A	#N/A	#N/A	#N/A	#N/A	#N/A	#N/A	#N/A	#N/A	#N/A	#N/A	#N/A	#N/A	#N/A
contig00048	431	57	#N/A	#N/A	#N/A	#N/A	#N/A	#N/A	#N/A	#N/A	#N/A	#N/A	#N/A	#N/A	#N/A	#N/A	#N/A	#N/A	#N/A	#N/A	#N/A	#N/A	#N/A	#N/A	#N/A	#N/A	#N/A	#N/A	#N/A	#N/A	#N/A	#N/A	#N/A	#N/A	#N/A	#N/A	#N/A	#N/A	#N/A	#N/A	#N/A	#N/A	#N/A	#N/A	#N/A	#N/A	#N/A	#N/A	#N/A
contig00049	427	8	#N/A	#N/A	#N/A	#N/A	#N/A	#N/A	#N/A	#N/A	#N/A	#N/A	#N/A	#N/A	#N/A	#N/A	#N/A	#N/A	#N/A	#N/A	#N/A	#N/A	#N/A	#N/A	#N/A	#N/A	#N/A	#N/A	#N/A	#N/A	#N/A	#N/A	#N/A	#N/A	#N/A	#N/A	#N/A	#N/A	#N/A	#N/A	#N/A	#N/A	#N/A	#N/A	#N/A	#N/A	#N/A	#N/A	#N/A
contig00050	217	2	#N/A	#N/A	#N/A	#N/A	#N/A	#N/A	#N/A	#N/A	#N/A	#N/A	#N/A	#N/A	#N/A	#N/A	#N/A	#N/A	#N/A	#N/A	#N/A	#N/A	#N/A	#N/A	#N/A	#N/A	#N/A	#N/A	#N/A	#N/A	#N/A	#N/A	#N/A	#N/A	#N/A	#N/A	#N/A	#N/A	#N/A	#N/A	#N/A	#N/A	#N/A	#N/A	#N/A	#N/A	#N/A	#N/A	#N/A
contig00051	1720	109	LOC_Os04g16732.1_13104.m11807_CDS	NADPH-dependent oxidoreductase, putative, expressed	95.19	1165	56	0	552	1716	1182	18	0	1782	#N/A	#N/A	#N/A	#N/A	#N/A	#N/A	#N/A	#N/A	#N/A	#N/A	#N/A	Sb02g032065.1	96.7	273	9	0	113	385	273	1	6e-119	428	Si020867m_PACid_19697777	96.82	534	17	0	1	534	541	8	0	882	UniRef90_P0C337	NAD(P)H-quinone oxidoreductase subunit H, chloroplastic n=27 Tax=Magnoliophyta RepID=NDHH_ORYSJ
contig00052	1524	295	LOC_Os04g16740.1_13104.m11747_CDS	ATP synthase subunit alpha, putative, expressed	96.48	1022	36	0	503	1524	1	1022	0	1740	#N/A	#N/A	#N/A	#N/A	#N/A	#N/A	#N/A	#N/A	#N/A	#N/A	#N/A	Sb08g021210.1	95.1	245	12	0	507	751	5	249	1e-107	391	Si020882m_PACid_19697711	98.66	672	9	0	503	1174	1	672	0	1261	UniRef90_P0C2Z6	ATP synthase subunit alpha, chloroplastic n=18 Tax=Poales RepID=ATPA_ORYSJ
contig00053	294	3	#N/A	#N/A	#N/A	#N/A	#N/A	#N/A	#N/A	#N/A	#N/A	#N/A	#N/A	#N/A	#N/A	#N/A	#N/A	#N/A	#N/A	#N/A	#N/A	#N/A	#N/A	#N/A	#N/A	#N/A	#N/A	#N/A	#N/A	#N/A	#N/A	#N/A	#N/A	#N/A	#N/A	#N/A	#N/A	#N/A	#N/A	#N/A	#N/A	#N/A	#N/A	#N/A	#N/A	#N/A	#N/A	#N/A	#N/A
contig00054	623	43	LOC_Os05g23610.1_13105.m02403_CDS	protein phosphatase inhibitor 2 containing protein, expressed	85.45	378	55	0	196	573	1	378	2e-84	313	Bradi2g31120.3	85.35	389	57	0	196	584	1	389	1e-86	319	Sb02g007250.2	91.27	424	37	0	199	622	7	430	4e-155	547	Si014555m_PACid_19690828	90.86	383	35	0	196	578	1	383	2e-135	482	UniRef90_B6SQN8	Protein phosphatase inhibitor 2 containing protein n=2 Tax=Zea mays RepID=B6SQN8_MAIZE
contig00055	383	20	#N/A	#N/A	#N/A	#N/A	#N/A	#N/A	#N/A	#N/A	#N/A	#N/A	#N/A	#N/A	#N/A	#N/A	#N/A	#N/A	#N/A	#N/A	#N/A	#N/A	#N/A	#N/A	#N/A	#N/A	#N/A	#N/A	#N/A	#N/A	#N/A	#N/A	#N/A	#N/A	#N/A	#N/A	#N/A	#N/A	#N/A	#N/A	#N/A	#N/A	#N/A	#N/A	#N/A	#N/A	#N/A	#N/A	#N/A
contig00056	491	4	LOC_Os02g53810.1_13102.m06156_CDS	expressed protein	85.35	198	29	0	5	202	1078	1275	3e-39	163	Bradi3g57200.1	84.82	191	29	0	5	195	1081	1271	2e-35	149	Sb10g006640.1	95.15	206	10	0	1	206	750	955	1e-89	329	Si006493m_PACid_19705385	92.65	204	15	0	3	206	1082	1285	2e-76	285	UniRef90_C5Z6B6	Putative uncharacterized protein Sb10g006640 n=1 Tax=Sorghum bicolor RepID=C5Z6B6_SORBI
contig00057	368	11	#N/A	#N/A	#N/A	#N/A	#N/A	#N/A	#N/A	#N/A	#N/A	#N/A	#N/A	#N/A	#N/A	#N/A	#N/A	#N/A	#N/A	#N/A	#N/A	#N/A	#N/A	#N/A	#N/A	#N/A	#N/A	#N/A	#N/A	#N/A	#N/A	#N/A	#N/A	#N/A	#N/A	#N/A	#N/A	#N/A	#N/A	#N/A	#N/A	#N/A	#N/A	#N/A	#N/A	#N/A	#N/A	#N/A	#N/A
contig00058	289	3	#N/A	#N/A	#N/A	#N/A	#N/A	#N/A	#N/A	#N/A	#N/A	#N/A	#N/A	#N/A	#N/A	#N/A	#N/A	#N/A	#N/A	#N/A	#N/A	#N/A	#N/A	#N/A	#N/A	#N/A	#N/A	#N/A	#N/A	#N/A	#N/A	#N/A	#N/A	#N/A	#N/A	#N/A	#N/A	#N/A	#N/A	#N/A	#N/A	#N/A	#N/A	#N/A	#N/A	#N/A	#N/A	#N/A	#N/A
contig00059	803	184	#N/A	#N/A	#N/A	#N/A	#N/A	#N/A	#N/A	#N/A	#N/A	#N/A	#N/A	#N/A	#N/A	#N/A	#N/A	#N/A	#N/A	#N/A	#N/A	#N/A	#N/A	#N/A	#N/A	Sb05g023920.1	87.4	381	48	0	101	481	1	381	4e-103	375	#N/A	#N/A	#N/A	#N/A	#N/A	#N/A	#N/A	#N/A	#N/A	#N/A	#N/A	UniRef90_C5Y5Y2	Putative uncharacterized protein Sb05g023920 n=1 Tax=Sorghum bicolor RepID=C5Y5Y2_SORBI
contig00060	403	3	LOC_Os10g10244.1_13110.m00919_CDS	alanyl-tRNA synthetase, putative, expressed	84.42	353	52	3	3	354	1265	1615	2e-62	240	Bradi3g22760.1	89.28	345	34	3	13	356	1248	1590	4e-101	367	Sb08g008230.1	88.77	374	39	3	3	375	1283	1654	2e-106	385	Si034062m_PACid_19679655	90.66	396	34	3	3	397	1280	1673	2e-131	468	UniRef90_C5YTZ0	Putative uncharacterized protein Sb08g008230 n=1 Tax=Sorghum bicolor RepID=C5YTZ0_SORBI
contig00061	381	74	LOC_Os09g08880.1_13109.m00753_CDS	ATP synthase like protein, putative	96.05	380	15	0	1	380	710	331	0	634	#N/A	#N/A	#N/A	#N/A	#N/A	#N/A	#N/A	#N/A	#N/A	#N/A	#N/A	Sb05g007205.1	87.72	285	20	5	2	279	280	4	3e-71	268	Si020882m_PACid_19697711	96.96	230	7	0	52	281	1238	1009	3e-111	400	UniRef90_A1E9I8	#N/A
contig00062	3037	554	LOC_Os10g21236.1_13110.m07700_CDS	chloroplast ATP synthase a chain precursor, putative	96.51	744	26	0	1218	1961	1	744	0	1269	Bradi1g05780.1	96.73	703	23	0	258	960	2	704	0	1170	Sb03g017610.1	98.52	744	11	0	1218	1961	1	744	0	1388	Si020846m_PACid_19697730	99.62	261	1	0	707	967	1	261	4e-143	509	UniRef90_P0C482	30S ribosomal protein S2, chloroplastic n=20 Tax=Poaceae RepID=RR2_ORYSJ
contig00063	1497	136	LOC_Os04g16734.1_13104.m11740_CDS	maturase K, putative	90.11	455	44	1	1	454	455	1	4e-146	519	#N/A	#N/A	#N/A	#N/A	#N/A	#N/A	#N/A	#N/A	#N/A	#N/A	#N/A	#N/A	#N/A	#N/A	#N/A	#N/A	#N/A	#N/A	#N/A	#N/A	#N/A	#N/A	Si020823m_PACid_19697732	96.96	362	11	0	1	362	362	1	8e-180	630	UniRef90_Q9MUX3	Maturase K n=68 Tax=Poaceae RepID=MATK_SORBI
contig00064	463	7	LOC_Os08g36420.4_13108.m03826_CDS	metal cation transporter, putative, expressed	83.89	211	33	1	254	463	1108	898	1e-32	141	Bradi3g37910.1	89.15	129	14	0	335	463	1356	1228	4e-34	145	Sb07g022720.1	89.2	213	22	1	252	463	1461	1249	2e-60	232	Si013901m_PACid_19693574	87.2	211	26	1	254	463	1171	961	1e-49	196	UniRef90_C5YM74	Putative uncharacterized protein Sb07g022720 n=2 Tax=Andropogoneae RepID=C5YM74_SORBI
contig00065	2703	438	LOC_Os01g58022.1_13101.m14884_CDS	NADPH-dependent oxidoreductase, putative	94.29	683	34	1	3	685	678	1	0	1045	Bradi5g05680.1	96.14	363	14	0	738	1100	363	1	4e-161	569	Sb03g020200.1	97.08	684	19	1	3	685	684	1	0	1189	Si020825m_PACid_19697765	97.91	767	13	2	3	768	765	1	0	1326	UniRef90_A1E9S8	NAD(P)H-quinone oxidoreductase subunit K, chloroplastic n=19 Tax=Poaceae RepID=NDHK_SORBI
contig00066	280	42	LOC_Os10g38212.1_13110.m07788_CDS	NADPH-dependent oxidoreductase, putative	96.22	185	7	0	1	185	185	1	3e-84	311	Bradi5g23850.1	96.22	185	7	0	1	185	185	1	2e-84	311	Sb03g020190.1	96.76	185	6	0	1	185	185	1	7e-87	319	Si020781m_PACid_19693637	97.89	142	3	0	44	185	142	1	2e-68	258	UniRef90_P0C340	NAD(P)H-quinone oxidoreductase subunit J, chloroplastic n=32 Tax=Poaceae RepID=NDHJ_ORYSJ
contig00067	503	14	LOC_Os10g38214.1_13110.m07789_CDS	chloroplast 30S ribosomal protein S4, putative	96.11	488	19	0	9	496	606	119	0	769	#N/A	#N/A	#N/A	#N/A	#N/A	#N/A	#N/A	#N/A	#N/A	#N/A	#N/A	#N/A	#N/A	#N/A	#N/A	#N/A	#N/A	#N/A	#N/A	#N/A	#N/A	#N/A	Si020881m_PACid_19697721	98.04	255	5	0	9	263	489	235	2e-116	418	UniRef90_P0C488	30S ribosomal protein S4, chloroplastic n=65 Tax=Poaceae RepID=RR4_ORYSJ
contig00068	849	24	LOC_Os10g38212.1_13110.m07788_CDS	NADPH-dependent oxidoreductase, putative	92.28	298	11	2	1	289	186	480	4e-114	412	Bradi5g23850.1	91.95	298	12	2	1	289	186	480	4e-112	404	Sb03g020190.1	91.28	298	14	2	1	289	186	480	3e-107	389	Si020781m_PACid_19693637	91.23	285	16	1	14	289	142	426	4e-103	375	UniRef90_P0C340	NAD(P)H-quinone oxidoreductase subunit J, chloroplastic n=32 Tax=Poaceae RepID=NDHJ_ORYSJ
contig00069	831	50	LOC_Os01g58022.1_13101.m14884_CDS	NADPH-dependent oxidoreductase, putative	92.47	664	31	4	4	656	678	23	0	866	Bradi5g05690.1	92.72	426	26	1	4	424	426	1	5e-155	547	Sb03g020200.1	90.37	488	33	3	175	656	502	23	9e-169	593	Si020760m_PACid_19693611	97.2	571	11	1	4	569	609	39	0	961	UniRef90_B8Y2Y1	NADH-plastoquinone oxidoreductase subunit K n=1 Tax=Festuca arundinacea RepID=B8Y2Y1_FESAR
contig00070	662	49	LOC_Os11g44810.1_13111.m04468_CDS	auxin-repressed protein, putative, expressed	92.7	137	10	0	425	561	367	231	5e-48	192	Bradi1g14170.3	89.13	184	17	1	430	613	335	155	3e-51	202	Sb01g016810.1	90.3	237	14	1	414	641	366	130	2e-79	295	Si003306m_PACid_19674044	92.54	228	17	0	414	641	414	187	7e-86	317	UniRef90_B6ST80	Auxin-repressed 12.5 kDa protein n=4 Tax=Zea mays RepID=B6ST80_MAIZE
contig00071	1030	107	#N/A	#N/A	#N/A	#N/A	#N/A	#N/A	#N/A	#N/A	#N/A	#N/A	#N/A	#N/A	#N/A	#N/A	#N/A	#N/A	#N/A	#N/A	#N/A	#N/A	#N/A	#N/A	#N/A	#N/A	#N/A	#N/A	#N/A	#N/A	#N/A	#N/A	#N/A	#N/A	#N/A	#N/A	#N/A	#N/A	#N/A	#N/A	#N/A	#N/A	#N/A	#N/A	#N/A	#N/A	#N/A	#N/A	#N/A
contig00072	441	11	#N/A	#N/A	#N/A	#N/A	#N/A	#N/A	#N/A	#N/A	#N/A	#N/A	#N/A	#N/A	#N/A	#N/A	#N/A	#N/A	#N/A	#N/A	#N/A	#N/A	#N/A	#N/A	#N/A	#N/A	#N/A	#N/A	#N/A	#N/A	#N/A	#N/A	#N/A	#N/A	#N/A	#N/A	Si003348m_PACid_19676926	90.41	73	7	0	3	75	303	375	2e-17	89.7	#N/A	#N/A
contig00073	352	2	LOC_Os05g30140.2_13105.m03074_CDS	RNA recognition motif containing protein, expressed	88.79	223	25	0	130	352	20	242	8e-64	244	Bradi2g11990.4	85.84	226	32	0	127	352	17	242	3e-49	194	Sb09g018110.1	92.15	242	19	0	111	352	1	242	9e-90	329	Si022907m_PACid_19700443	94.21	242	14	0	111	352	1	242	1e-101	369	UniRef90_Q64HB8	ASF/SF2-like pre-mRNA splicing factor SRP31'' n=5 Tax=Zea mays RepID=Q64HB8_MAIZE
contig00074	701	274	LOC_Os11g44810.1_13111.m04468_CDS	auxin-repressed protein, putative, expressed	93.43	137	9	0	479	615	367	231	2e-50	200	Bradi1g14170.3	90.06	181	15	1	482	662	337	160	3e-54	212	Sb01g016810.1	96.73	153	5	0	468	620	366	214	9e-70	264	Si003306m_PACid_19674044	92.82	195	14	0	468	662	414	220	2e-73	276	UniRef90_B6ST80	Auxin-repressed 12.5 kDa protein n=4 Tax=Zea mays RepID=B6ST80_MAIZE
contig00075	335	4	#N/A	#N/A	#N/A	#N/A	#N/A	#N/A	#N/A	#N/A	#N/A	#N/A	#N/A	#N/A	#N/A	#N/A	#N/A	#N/A	#N/A	#N/A	#N/A	#N/A	#N/A	#N/A	#N/A	#N/A	#N/A	#N/A	#N/A	#N/A	#N/A	#N/A	#N/A	#N/A	#N/A	#N/A	Si020777m_PACid_19693601	99.22	129	1	0	197	325	129	1	3e-65	248	UniRef90_Q5M9R1	Putative uncharacterized protein orf138b n=1 Tax=Nicotiana tabacum RepID=Q5M9R1_TOBAC
contig00076	763	16	LOC_Os11g44810.2_13111.m04470_CDS	auxin-repressed protein, putative, expressed	92.98	114	8	0	281	394	344	231	5e-39	163	Bradi1g14170.1	89.44	161	14	1	281	441	317	160	1e-44	180	Sb01g016810.2	96.67	120	4	0	280	399	333	214	2e-52	206	Si038158m_PACid_19683905	91.98	162	13	0	280	441	321	160	5e-56	218	UniRef90_B6ST80	Auxin-repressed 12.5 kDa protein n=4 Tax=Zea mays RepID=B6ST80_MAIZE
contig00077	892	71	LOC_Os05g47446.1_13105.m05025_CDS	expressed protein	90.19	377	37	0	144	520	1	377	1e-126	454	Bradi2g17790.1	90.88	362	33	0	144	505	1	362	1e-127	456	Sb09g027280.1	94.83	387	20	0	144	530	1	387	2e-173	609	Si023634m_PACid_19702566	95.09	387	19	0	144	530	1	387	7e-176	617	UniRef90_Q6ITC5	Cell death-related protein n=6 Tax=Poaceae RepID=Q6ITC5_ORYSJ
contig00078	804	22	LOC_Os05g47446.1_13105.m05025_CDS	expressed protein	90.19	377	37	0	117	493	1	377	1e-126	454	Bradi2g17790.1	90.88	362	33	0	117	478	1	362	1e-127	456	Sb09g027280.1	94.57	387	21	0	117	503	1	387	4e-171	601	Si023634m_PACid_19702566	95.35	387	18	0	117	503	1	387	3e-178	624	UniRef90_Q6ITC5	Cell death-related protein n=6 Tax=Poaceae RepID=Q6ITC5_ORYSJ
contig00079	542	9	#N/A	#N/A	#N/A	#N/A	#N/A	#N/A	#N/A	#N/A	#N/A	#N/A	#N/A	#N/A	#N/A	#N/A	#N/A	#N/A	#N/A	#N/A	#N/A	#N/A	#N/A	#N/A	#N/A	#N/A	#N/A	#N/A	#N/A	#N/A	#N/A	#N/A	#N/A	#N/A	#N/A	#N/A	Si033916m_PACid_19679398	97.44	39	1	0	8	46	3994	4032	2e-11	69.9	#N/A	#N/A
contig00080	1836	19	LOC_Os02g58590.1_13102.m06787_CDS	N-acetylglucosaminyltransferase I, putative, expressed	85.87	1281	178	3	14	1292	1	1280	0	1039	Bradi3g60820.2	84.93	1281	190	3	14	1292	1	1280	0	952	Sb08g003660.1	93.18	1320	87	3	14	1331	1	1319	0	1846	Si006440m_PACid_19702825	92.93	1330	91	3	14	1341	1	1329	0	1826	UniRef90_B6TLH4	N-acetylglucosaminyltransferase I n=4 Tax=Andropogoneae RepID=B6TLH4_MAIZE
contig00081	4987	462	LOC_Os02g24632.1_13102.m12289_CDS	photosystem II 44 kDa reaction center protein, putative, expressed	95.57	1422	62	1	3054	4474	1	1422	0	2276	Bradi1g56030.1	96	1149	45	1	2045	3193	1	1148	0	1905	Sb01g029198.1	93.16	468	26	3	3345	3812	1	462	2e-176	620	Si020853m_PACid_19697728	99.49	587	2	1	2607	3193	464	1049	0	1132	UniRef90_Q9MUW1	Photosystem II CP43 chlorophyll apoprotein n=9 Tax=Viridiplantae RepID=PSBC_MESVI
contig00082	635	85	#N/A	#N/A	#N/A	#N/A	#N/A	#N/A	#N/A	#N/A	#N/A	#N/A	#N/A	#N/A	#N/A	#N/A	#N/A	#N/A	#N/A	#N/A	#N/A	#N/A	#N/A	#N/A	#N/A	#N/A	#N/A	#N/A	#N/A	#N/A	#N/A	#N/A	#N/A	#N/A	#N/A	#N/A	#N/A	#N/A	#N/A	#N/A	#N/A	#N/A	#N/A	#N/A	#N/A	#N/A	#N/A	UniRef90_Q38776	Chitinase (Fragment) n=1 Tax=Allium sativum RepID=Q38776_ALLSA
contig00083	796	161	LOC_Os04g16728.1_13104.m11806_CDS	chloroplast 30S ribosomal protein S15, putative	98.03	203	4	0	146	348	267	65	1e-101	371	Bradi3g27270.1	97.6	208	5	0	140	347	1203	996	1e-102	373	Sb03g020227.1	98.43	127	2	0	224	350	156	30	2e-61	236	Si020852m_PACid_19697776	98.15	162	1	2	189	350	174	15	5e-75	281	UniRef90_Q7DNB2	OSJNBa0061C08.3 protein n=1 Tax=Oryza sativa subsp. japonica RepID=Q7DNB2_ORYSJ
contig00084	3401	207	LOC_Os10g21418.1_13110.m07736_CDS	NADPH-dependent oxidoreductase, putative	93.33	1874	109	2	347	2219	1859	1	0	2565	#N/A	#N/A	#N/A	#N/A	#N/A	#N/A	#N/A	#N/A	#N/A	#N/A	#N/A	Sb04g023665.1	93.07	202	9	2	862	1058	202	1	7e-74	280	Si020872m_PACid_19697752	96.13	853	32	1	656	1508	1382	531	0	1374	UniRef90_Q33066	NAD(P)H-quinone oxidoreductase subunit 5, chloroplastic n=86 Tax=Poaceae RepID=NU5C_SORBI
contig00085	1189	353	LOC_Os10g21398.1_13110.m07731_CDS	NADPH-dependent oxidoreductase, putative, expressed	95.77	544	22	1	11	554	543	1	0	888	#N/A	#N/A	#N/A	#N/A	#N/A	#N/A	#N/A	#N/A	#N/A	#N/A	#N/A	#N/A	#N/A	#N/A	#N/A	#N/A	#N/A	#N/A	#N/A	#N/A	#N/A	#N/A	Si027241m_PACid_19707956	98.05	154	3	0	41	194	154	1	7e-75	281	UniRef90_P0C386	NAD(P)H-quinone oxidoreductase subunit I, chloroplastic n=17 Tax=Poaceae RepID=NDHI_ORYSJ
contig00086	139	3	#N/A	#N/A	#N/A	#N/A	#N/A	#N/A	#N/A	#N/A	#N/A	#N/A	#N/A	#N/A	#N/A	#N/A	#N/A	#N/A	#N/A	#N/A	#N/A	#N/A	#N/A	#N/A	#N/A	#N/A	#N/A	#N/A	#N/A	#N/A	#N/A	#N/A	#N/A	#N/A	#N/A	#N/A	#N/A	#N/A	#N/A	#N/A	#N/A	#N/A	#N/A	#N/A	#N/A	#N/A	#N/A	#N/A	#N/A
contig00087	235	4	#N/A	#N/A	#N/A	#N/A	#N/A	#N/A	#N/A	#N/A	#N/A	#N/A	#N/A	#N/A	#N/A	#N/A	#N/A	#N/A	#N/A	#N/A	#N/A	#N/A	#N/A	#N/A	#N/A	#N/A	#N/A	#N/A	#N/A	#N/A	#N/A	#N/A	#N/A	#N/A	#N/A	#N/A	#N/A	#N/A	#N/A	#N/A	#N/A	#N/A	#N/A	#N/A	#N/A	#N/A	#N/A	#N/A	#N/A
contig00088	819	15	#N/A	#N/A	#N/A	#N/A	#N/A	#N/A	#N/A	#N/A	#N/A	#N/A	#N/A	#N/A	#N/A	#N/A	#N/A	#N/A	#N/A	#N/A	#N/A	#N/A	#N/A	#N/A	#N/A	#N/A	#N/A	#N/A	#N/A	#N/A	#N/A	#N/A	#N/A	#N/A	#N/A	#N/A	#N/A	#N/A	#N/A	#N/A	#N/A	#N/A	#N/A	#N/A	#N/A	#N/A	#N/A	#N/A	#N/A
contig00089	167	2	#N/A	#N/A	#N/A	#N/A	#N/A	#N/A	#N/A	#N/A	#N/A	#N/A	#N/A	#N/A	#N/A	#N/A	#N/A	#N/A	#N/A	#N/A	#N/A	#N/A	#N/A	#N/A	#N/A	#N/A	#N/A	#N/A	#N/A	#N/A	#N/A	#N/A	#N/A	#N/A	#N/A	#N/A	#N/A	#N/A	#N/A	#N/A	#N/A	#N/A	#N/A	#N/A	#N/A	#N/A	#N/A	#N/A	#N/A
contig00090	141	2	#N/A	#N/A	#N/A	#N/A	#N/A	#N/A	#N/A	#N/A	#N/A	#N/A	#N/A	#N/A	#N/A	#N/A	#N/A	#N/A	#N/A	#N/A	#N/A	#N/A	#N/A	#N/A	#N/A	#N/A	#N/A	#N/A	#N/A	#N/A	#N/A	#N/A	#N/A	#N/A	#N/A	#N/A	#N/A	#N/A	#N/A	#N/A	#N/A	#N/A	#N/A	#N/A	#N/A	#N/A	#N/A	#N/A	#N/A
contig00091	291	4	#N/A	#N/A	#N/A	#N/A	#N/A	#N/A	#N/A	#N/A	#N/A	#N/A	#N/A	#N/A	#N/A	#N/A	#N/A	#N/A	#N/A	#N/A	#N/A	#N/A	#N/A	#N/A	#N/A	#N/A	#N/A	#N/A	#N/A	#N/A	#N/A	#N/A	#N/A	#N/A	#N/A	#N/A	#N/A	#N/A	#N/A	#N/A	#N/A	#N/A	#N/A	#N/A	#N/A	#N/A	#N/A	#N/A	#N/A
contig00092	392	7	#N/A	#N/A	#N/A	#N/A	#N/A	#N/A	#N/A	#N/A	#N/A	#N/A	#N/A	#N/A	#N/A	#N/A	#N/A	#N/A	#N/A	#N/A	#N/A	#N/A	#N/A	#N/A	#N/A	#N/A	#N/A	#N/A	#N/A	#N/A	#N/A	#N/A	#N/A	#N/A	#N/A	#N/A	#N/A	#N/A	#N/A	#N/A	#N/A	#N/A	#N/A	#N/A	#N/A	#N/A	#N/A	#N/A	#N/A
contig00093	358	3	#N/A	#N/A	#N/A	#N/A	#N/A	#N/A	#N/A	#N/A	#N/A	#N/A	#N/A	#N/A	#N/A	#N/A	#N/A	#N/A	#N/A	#N/A	#N/A	#N/A	#N/A	#N/A	#N/A	#N/A	#N/A	#N/A	#N/A	#N/A	#N/A	#N/A	#N/A	#N/A	#N/A	#N/A	#N/A	#N/A	#N/A	#N/A	#N/A	#N/A	#N/A	#N/A	#N/A	#N/A	#N/A	#N/A	#N/A
contig00094	102	2	#N/A	#N/A	#N/A	#N/A	#N/A	#N/A	#N/A	#N/A	#N/A	#N/A	#N/A	#N/A	#N/A	#N/A	#N/A	#N/A	#N/A	#N/A	#N/A	#N/A	#N/A	#N/A	#N/A	#N/A	#N/A	#N/A	#N/A	#N/A	#N/A	#N/A	#N/A	#N/A	#N/A	#N/A	#N/A	#N/A	#N/A	#N/A	#N/A	#N/A	#N/A	#N/A	#N/A	#N/A	#N/A	#N/A	#N/A
contig00095	7877	830	LOC_Os04g16842.1_13104.m11777_CDS	DNA-directed RNA polymerase subunit alpha, putative	92.89	1012	71	1	6170	7180	1	1012	0	1427	Bradi1g05800.1	97.68	431	10	0	1	431	68	498	0	733	Sb03g017575.1	97.82	458	10	0	7420	7877	516	59	0	787	Si007039m_PACid_19706150	92.86	714	51	0	6170	6883	1	714	0	1011	UniRef90_A1E9V6	DNA-directed RNA polymerase subunit alpha n=7 Tax=Poaceae RepID=RPOA_SORBI
contig00096	4208	284	LOC_Os10g21310.1_13110.m07715_CDS	photosystem II P680 chlorophyll A apoprotein, putative, expressed	96.46	1527	53	1	2493	4018	1527	1	0	2466	Bradi1g05740.1	95.94	1527	61	1	2493	4018	1527	1	0	2403	Sb03g017600.1	98.42	1455	22	1	2493	3946	1455	1	0	2569	Si020875m_PACid_19697773	98.76	890	10	1	2833	3721	1139	250	0	1586	UniRef90_P0C364	Photosystem II CP47 chlorophyll apoprotein n=93 Tax=Spermatophyta RepID=PSBB_ORYSJ
contig00097	720	34	#N/A	#N/A	#N/A	#N/A	#N/A	#N/A	#N/A	#N/A	#N/A	#N/A	#N/A	#N/A	#N/A	#N/A	#N/A	#N/A	#N/A	#N/A	#N/A	#N/A	#N/A	#N/A	#N/A	Sb03g017575.1	98.28	58	1	0	663	720	1	58	1e-22	107	#N/A	#N/A	#N/A	#N/A	#N/A	#N/A	#N/A	#N/A	#N/A	#N/A	#N/A	#N/A	#N/A
contig00098	1281	294	#N/A	#N/A	#N/A	#N/A	#N/A	#N/A	#N/A	#N/A	#N/A	#N/A	#N/A	#N/A	#N/A	#N/A	#N/A	#N/A	#N/A	#N/A	#N/A	#N/A	#N/A	#N/A	#N/A	#N/A	#N/A	#N/A	#N/A	#N/A	#N/A	#N/A	#N/A	#N/A	#N/A	#N/A	Si020844m_PACid_19697761	100	102	0	0	818	919	102	1	6e-51	202	UniRef90_UPI000024243C	#N/A
contig00099	1015	60	LOC_Os01g18170.1_13101.m01974_CDS	Cupin domain containing protein, expressed	87.17	491	63	0	365	855	564	74	2e-132	474	Bradi2g11050.1	84.97	572	86	0	284	855	645	74	3e-126	452	Sb03g011590.1	89.35	526	56	0	330	855	599	74	2e-170	599	Si002865m_PACid_19677573	89.55	584	61	0	272	855	657	74	0	674	UniRef90_B6TKE1	Rhicadhesin receptor n=5 Tax=Zea mays RepID=B6TKE1_MAIZE
contig00100	448	76	LOC_Os09g24404.1_13109.m07513_CDS	chloroplast 50S ribosomal protein L2, putative	98.45	388	6	0	61	448	3	390	0	722	#N/A	#N/A	#N/A	#N/A	#N/A	#N/A	#N/A	#N/A	#N/A	#N/A	#N/A	Sb09g018625.1	94.8	250	12	1	41	290	1	249	2e-106	385	Si020879m_PACid_19697740	100	40	0	0	1	40	243	282	2e-14	79.8	UniRef90_C7J7G4	Os10g0573450 protein (Fragment) n=2 Tax=commelinids RepID=C7J7G4_ORYSJ
contig00101	318	67	LOC_Os10g21358.1_13110.m07744_CDS	chloroplast 50S ribosomal protein L23, putative	98.76	242	3	0	1	242	242	1	1e-127	456	#N/A	#N/A	#N/A	#N/A	#N/A	#N/A	#N/A	#N/A	#N/A	#N/A	#N/A	Sb10g004604.1	97.21	215	6	0	31	245	215	1	9e-105	379	Si020879m_PACid_19697740	99.59	242	1	0	1	242	242	1	9e-133	472	UniRef90_A1E9W7	50S ribosomal protein L23-B, chloroplastic n=20 Tax=Poaceae RepID=RK23B_SORBI
contig00102	365	3	LOC_Os03g18300.1_13103.m02191_CDS	chloroplast unusual positioning protein, putative, expressed	82.17	359	60	2	5	363	413	59	3e-48	192	#N/A	#N/A	#N/A	#N/A	#N/A	#N/A	#N/A	#N/A	#N/A	#N/A	#N/A	Sb01g038350.2	91.44	362	30	1	2	363	419	59	2e-130	464	Si035865m_PACid_19685169	90.96	365	32	1	1	365	420	57	2e-127	454	UniRef90_B6U9R6	Pherophorin like protein n=3 Tax=Zea mays RepID=B6U9R6_MAIZE
contig00103	420	3	#N/A	#N/A	#N/A	#N/A	#N/A	#N/A	#N/A	#N/A	#N/A	#N/A	#N/A	#N/A	#N/A	#N/A	#N/A	#N/A	#N/A	#N/A	#N/A	#N/A	#N/A	#N/A	#N/A	#N/A	#N/A	#N/A	#N/A	#N/A	#N/A	#N/A	#N/A	#N/A	#N/A	#N/A	#N/A	#N/A	#N/A	#N/A	#N/A	#N/A	#N/A	#N/A	#N/A	#N/A	#N/A	#N/A	#N/A
contig00104	899	13	#N/A	#N/A	#N/A	#N/A	#N/A	#N/A	#N/A	#N/A	#N/A	#N/A	#N/A	#N/A	#N/A	#N/A	#N/A	#N/A	#N/A	#N/A	#N/A	#N/A	#N/A	#N/A	#N/A	#N/A	#N/A	#N/A	#N/A	#N/A	#N/A	#N/A	#N/A	#N/A	#N/A	#N/A	#N/A	#N/A	#N/A	#N/A	#N/A	#N/A	#N/A	#N/A	#N/A	#N/A	#N/A	#N/A	#N/A
contig00105	512	114	LOC_Os03g18420.1_13103.m02208_CDS	CHCH domain containing protein, expressed	89.26	298	31	1	3	299	12	309	3e-89	329	Bradi1g65310.1	88.96	299	32	1	3	300	12	310	8e-88	323	Sb01g038290.1	91.93	322	25	1	3	323	12	333	3e-118	424	Si040009m_PACid_19684817	93.87	310	18	1	3	311	213	522	9e-128	456	UniRef90_Q9SQT4	F24P17.23 protein n=2 Tax=Arabidopsis thaliana RepID=Q9SQT4_ARATH
contig00106	104	48	#N/A	#N/A	#N/A	#N/A	#N/A	#N/A	#N/A	#N/A	#N/A	#N/A	#N/A	#N/A	#N/A	#N/A	#N/A	#N/A	#N/A	#N/A	#N/A	#N/A	#N/A	#N/A	#N/A	#N/A	#N/A	#N/A	#N/A	#N/A	#N/A	#N/A	#N/A	#N/A	#N/A	#N/A	#N/A	#N/A	#N/A	#N/A	#N/A	#N/A	#N/A	#N/A	#N/A	#N/A	#N/A	#N/A	#N/A
contig00107	145	34	#N/A	#N/A	#N/A	#N/A	#N/A	#N/A	#N/A	#N/A	#N/A	#N/A	#N/A	#N/A	#N/A	#N/A	#N/A	#N/A	#N/A	#N/A	#N/A	#N/A	#N/A	#N/A	#N/A	#N/A	#N/A	#N/A	#N/A	#N/A	#N/A	#N/A	#N/A	#N/A	#N/A	#N/A	#N/A	#N/A	#N/A	#N/A	#N/A	#N/A	#N/A	#N/A	#N/A	#N/A	#N/A	#N/A	#N/A
contig00108	574	9	LOC_Os10g38272.1_13110.m07798_CDS	ATP synthase B chain, putative	98.39	124	2	0	271	394	124	1	7e-47	188	#N/A	#N/A	#N/A	#N/A	#N/A	#N/A	#N/A	#N/A	#N/A	#N/A	#N/A	#N/A	#N/A	#N/A	#N/A	#N/A	#N/A	#N/A	#N/A	#N/A	#N/A	#N/A	Si039733m_PACid_19685163	97.65	85	2	0	278	362	117	33	2e-36	153	UniRef90_B5AGZ5	ATP synthase CF0 subunit I n=36 Tax=Magnoliophyta RepID=B5AGZ5_9ROSI
contig00109	364	2	LOC_Os08g42740.7_13108.m04624_CDS	IBR domain containing protein, putative, expressed	89.3	243	26	0	15	257	616	858	2e-73	276	Bradi3g41760.1	86.17	311	37	4	54	364	1246	1550	3e-65	248	Sb07g025570.1	87.36	364	46	0	1	364	1190	1553	4e-98	357	Si013599m_PACid_19692997	92.75	193	13	1	1	192	1061	1253	5e-70	264	UniRef90_C5YHJ7	Putative uncharacterized protein Sb07g025570 n=1 Tax=Sorghum bicolor RepID=C5YHJ7_SORBI
contig00110	453	12	LOC_Os04g01240.1_13104.m00028_CDS	serine-type peptidase, putative, expressed	88.85	260	29	0	1	260	355	614	3e-76	285	Bradi5g02390.1	85.71	182	26	0	4	185	358	539	4e-37	155	Sb06g000390.1	94.27	262	15	0	1	262	355	616	4e-111	400	Si011066m_PACid_19695632	93.49	261	17	0	1	261	355	615	9e-106	383	UniRef90_Q7XTB4	OSJNBa0068L06.9 protein n=4 Tax=Poaceae RepID=Q7XTB4_ORYSJ
contig00111	202	2	#N/A	#N/A	#N/A	#N/A	#N/A	#N/A	#N/A	#N/A	#N/A	#N/A	#N/A	#N/A	#N/A	#N/A	#N/A	#N/A	#N/A	#N/A	#N/A	#N/A	#N/A	#N/A	#N/A	Sb02g008065.1	85.41	185	27	0	12	196	586	770	6e-37	153	Si025213m_PACid_19701679	94.12	68	4	0	135	202	70	137	6e-22	103	#N/A	#N/A
contig00112	651	4	#N/A	#N/A	#N/A	#N/A	#N/A	#N/A	#N/A	#N/A	#N/A	#N/A	#N/A	#N/A	#N/A	#N/A	#N/A	#N/A	#N/A	#N/A	#N/A	#N/A	#N/A	#N/A	#N/A	Sb10g007293.1	84.06	276	44	0	306	581	9	284	4e-50	198	Si025213m_PACid_19701679	89.55	134	14	0	302	435	209	342	6e-37	155	UniRef90_C5Y3B3	Putative uncharacterized protein Sb05g019725 n=4 Tax=Sorghum bicolor RepID=C5Y3B3_SORBI
contig00113	311	14	#N/A	#N/A	#N/A	#N/A	#N/A	#N/A	#N/A	#N/A	#N/A	#N/A	#N/A	#N/A	#N/A	#N/A	#N/A	#N/A	#N/A	#N/A	#N/A	#N/A	#N/A	#N/A	#N/A	#N/A	#N/A	#N/A	#N/A	#N/A	#N/A	#N/A	#N/A	#N/A	#N/A	#N/A	#N/A	#N/A	#N/A	#N/A	#N/A	#N/A	#N/A	#N/A	#N/A	#N/A	#N/A	UniRef90_B1N6J9	Putative uncharacterized protein n=1 Tax=uncultured beta proteobacterium CBNPD1 BAC clone 578 RepID=B1N6J9_9PROT
contig00114	304	4	#N/A	#N/A	#N/A	#N/A	#N/A	#N/A	#N/A	#N/A	#N/A	#N/A	#N/A	#N/A	#N/A	#N/A	#N/A	#N/A	#N/A	#N/A	#N/A	#N/A	#N/A	#N/A	#N/A	#N/A	#N/A	#N/A	#N/A	#N/A	#N/A	#N/A	#N/A	#N/A	#N/A	#N/A	#N/A	#N/A	#N/A	#N/A	#N/A	#N/A	#N/A	#N/A	#N/A	#N/A	#N/A	UniRef90_B1N6J9	Putative uncharacterized protein n=1 Tax=uncultured beta proteobacterium CBNPD1 BAC clone 578 RepID=B1N6J9_9PROT
contig00115	710	38	#N/A	#N/A	#N/A	#N/A	#N/A	#N/A	#N/A	#N/A	#N/A	#N/A	#N/A	#N/A	#N/A	#N/A	#N/A	#N/A	#N/A	#N/A	#N/A	#N/A	#N/A	#N/A	#N/A	#N/A	#N/A	#N/A	#N/A	#N/A	#N/A	#N/A	#N/A	#N/A	#N/A	#N/A	#N/A	#N/A	#N/A	#N/A	#N/A	#N/A	#N/A	#N/A	#N/A	#N/A	#N/A	UniRef90_C9YEF0	Putative uncharacterized protein n=1 Tax=Curvibacter putative symbiont of Hydra magnipapillata RepID=C9YEF0_9BURK
contig00116	388	30	#N/A	#N/A	#N/A	#N/A	#N/A	#N/A	#N/A	#N/A	#N/A	#N/A	#N/A	#N/A	#N/A	#N/A	#N/A	#N/A	#N/A	#N/A	#N/A	#N/A	#N/A	#N/A	#N/A	#N/A	#N/A	#N/A	#N/A	#N/A	#N/A	#N/A	#N/A	#N/A	#N/A	#N/A	#N/A	#N/A	#N/A	#N/A	#N/A	#N/A	#N/A	#N/A	#N/A	#N/A	#N/A	UniRef90_B3D9S7	Putative uncharacterized protein n=1 Tax=Burkholderia multivorans (strain ATCC 17616 / 249) RepID=B3D9S7_BURM1
contig00117	492	6	#N/A	#N/A	#N/A	#N/A	#N/A	#N/A	#N/A	#N/A	#N/A	#N/A	#N/A	#N/A	#N/A	#N/A	#N/A	#N/A	#N/A	#N/A	#N/A	#N/A	#N/A	#N/A	#N/A	#N/A	#N/A	#N/A	#N/A	#N/A	#N/A	#N/A	#N/A	#N/A	#N/A	#N/A	#N/A	#N/A	#N/A	#N/A	#N/A	#N/A	#N/A	#N/A	#N/A	#N/A	#N/A	UniRef90_B3D9S5	Cell wall-associated hydrolase n=1 Tax=Burkholderia multivorans (strain ATCC 17616 / 249) RepID=B3D9S5_BURM1
contig00118	1437	235	#N/A	#N/A	#N/A	#N/A	#N/A	#N/A	#N/A	#N/A	#N/A	#N/A	#N/A	#N/A	#N/A	#N/A	#N/A	#N/A	#N/A	#N/A	#N/A	#N/A	#N/A	#N/A	#N/A	#N/A	#N/A	#N/A	#N/A	#N/A	#N/A	#N/A	#N/A	#N/A	#N/A	#N/A	#N/A	#N/A	#N/A	#N/A	#N/A	#N/A	#N/A	#N/A	#N/A	#N/A	#N/A	UniRef90_B3D9S7	Putative uncharacterized protein n=1 Tax=Burkholderia multivorans (strain ATCC 17616 / 249) RepID=B3D9S7_BURM1
contig00119	310	31	#N/A	#N/A	#N/A	#N/A	#N/A	#N/A	#N/A	#N/A	#N/A	#N/A	#N/A	#N/A	#N/A	#N/A	#N/A	#N/A	#N/A	#N/A	#N/A	#N/A	#N/A	#N/A	#N/A	#N/A	#N/A	#N/A	#N/A	#N/A	#N/A	#N/A	#N/A	#N/A	#N/A	#N/A	#N/A	#N/A	#N/A	#N/A	#N/A	#N/A	#N/A	#N/A	#N/A	#N/A	#N/A	UniRef90_D1RK09	Putative uncharacterized protein n=1 Tax=Legionella longbeachae D-4968 RepID=D1RK09_LEGLO
contig00120	357	21	#N/A	#N/A	#N/A	#N/A	#N/A	#N/A	#N/A	#N/A	#N/A	#N/A	#N/A	#N/A	#N/A	#N/A	#N/A	#N/A	#N/A	#N/A	#N/A	#N/A	#N/A	#N/A	#N/A	#N/A	#N/A	#N/A	#N/A	#N/A	#N/A	#N/A	#N/A	#N/A	#N/A	#N/A	#N/A	#N/A	#N/A	#N/A	#N/A	#N/A	#N/A	#N/A	#N/A	#N/A	#N/A	UniRef90_C9YEE8	Putative uncharacterized protein n=1 Tax=Curvibacter putative symbiont of Hydra magnipapillata RepID=C9YEE8_9BURK
contig00121	287	8	#N/A	#N/A	#N/A	#N/A	#N/A	#N/A	#N/A	#N/A	#N/A	#N/A	#N/A	#N/A	#N/A	#N/A	#N/A	#N/A	#N/A	#N/A	#N/A	#N/A	#N/A	#N/A	#N/A	#N/A	#N/A	#N/A	#N/A	#N/A	#N/A	#N/A	#N/A	#N/A	#N/A	#N/A	#N/A	#N/A	#N/A	#N/A	#N/A	#N/A	#N/A	#N/A	#N/A	#N/A	#N/A	UniRef90_B9P7X8	Predicted protein n=1 Tax=Populus trichocarpa RepID=B9P7X8_POPTR
contig00122	310	12	#N/A	#N/A	#N/A	#N/A	#N/A	#N/A	#N/A	#N/A	#N/A	#N/A	#N/A	#N/A	#N/A	#N/A	#N/A	#N/A	#N/A	#N/A	#N/A	#N/A	#N/A	#N/A	#N/A	#N/A	#N/A	#N/A	#N/A	#N/A	#N/A	#N/A	#N/A	#N/A	#N/A	#N/A	#N/A	#N/A	#N/A	#N/A	#N/A	#N/A	#N/A	#N/A	#N/A	#N/A	#N/A	UniRef90_B1N6J9	Putative uncharacterized protein n=1 Tax=uncultured beta proteobacterium CBNPD1 BAC clone 578 RepID=B1N6J9_9PROT
contig00123	341	10	#N/A	#N/A	#N/A	#N/A	#N/A	#N/A	#N/A	#N/A	#N/A	#N/A	#N/A	#N/A	#N/A	#N/A	#N/A	#N/A	#N/A	#N/A	#N/A	#N/A	#N/A	#N/A	#N/A	#N/A	#N/A	#N/A	#N/A	#N/A	#N/A	#N/A	#N/A	#N/A	#N/A	#N/A	#N/A	#N/A	#N/A	#N/A	#N/A	#N/A	#N/A	#N/A	#N/A	#N/A	#N/A	UniRef90_C9YEF0	Putative uncharacterized protein n=1 Tax=Curvibacter putative symbiont of Hydra magnipapillata RepID=C9YEF0_9BURK
contig00124	282	3	#N/A	#N/A	#N/A	#N/A	#N/A	#N/A	#N/A	#N/A	#N/A	#N/A	#N/A	#N/A	#N/A	#N/A	#N/A	#N/A	#N/A	#N/A	#N/A	#N/A	#N/A	#N/A	#N/A	#N/A	#N/A	#N/A	#N/A	#N/A	#N/A	#N/A	#N/A	#N/A	#N/A	#N/A	#N/A	#N/A	#N/A	#N/A	#N/A	#N/A	#N/A	#N/A	#N/A	#N/A	#N/A	#N/A	#N/A
contig00125	393	7	#N/A	#N/A	#N/A	#N/A	#N/A	#N/A	#N/A	#N/A	#N/A	#N/A	#N/A	#N/A	#N/A	#N/A	#N/A	#N/A	#N/A	#N/A	#N/A	#N/A	#N/A	#N/A	#N/A	#N/A	#N/A	#N/A	#N/A	#N/A	#N/A	#N/A	#N/A	#N/A	#N/A	#N/A	#N/A	#N/A	#N/A	#N/A	#N/A	#N/A	#N/A	#N/A	#N/A	#N/A	#N/A	#N/A	#N/A
contig00126	440	16	#N/A	#N/A	#N/A	#N/A	#N/A	#N/A	#N/A	#N/A	#N/A	#N/A	#N/A	#N/A	#N/A	#N/A	#N/A	#N/A	#N/A	#N/A	#N/A	#N/A	#N/A	#N/A	#N/A	Sb10g001050.2	93.15	73	5	0	1	73	1299	1371	3e-22	105	Si006330m_PACid_19704758	93.15	73	5	0	1	73	1374	1446	3e-22	105	#N/A	#N/A
contig00127	360	8	#N/A	#N/A	#N/A	#N/A	#N/A	#N/A	#N/A	#N/A	#N/A	#N/A	#N/A	#N/A	#N/A	#N/A	#N/A	#N/A	#N/A	#N/A	#N/A	#N/A	#N/A	#N/A	#N/A	#N/A	#N/A	#N/A	#N/A	#N/A	#N/A	#N/A	#N/A	#N/A	#N/A	#N/A	Si001260m_PACid_19676594	97.1	69	2	0	2	70	1375	1443	4e-27	121	#N/A	#N/A
contig00128	152	3	#N/A	#N/A	#N/A	#N/A	#N/A	#N/A	#N/A	#N/A	#N/A	#N/A	#N/A	#N/A	#N/A	#N/A	#N/A	#N/A	#N/A	#N/A	#N/A	#N/A	#N/A	#N/A	#N/A	#N/A	#N/A	#N/A	#N/A	#N/A	#N/A	#N/A	#N/A	#N/A	#N/A	#N/A	#N/A	#N/A	#N/A	#N/A	#N/A	#N/A	#N/A	#N/A	#N/A	#N/A	#N/A	#N/A	#N/A
contig00129	130	2	#N/A	#N/A	#N/A	#N/A	#N/A	#N/A	#N/A	#N/A	#N/A	#N/A	#N/A	#N/A	#N/A	#N/A	#N/A	#N/A	#N/A	#N/A	#N/A	#N/A	#N/A	#N/A	#N/A	#N/A	#N/A	#N/A	#N/A	#N/A	#N/A	#N/A	#N/A	#N/A	#N/A	#N/A	#N/A	#N/A	#N/A	#N/A	#N/A	#N/A	#N/A	#N/A	#N/A	#N/A	#N/A	#N/A	#N/A
contig00130	392	15	#N/A	#N/A	#N/A	#N/A	#N/A	#N/A	#N/A	#N/A	#N/A	#N/A	#N/A	#N/A	#N/A	#N/A	#N/A	#N/A	#N/A	#N/A	#N/A	#N/A	#N/A	#N/A	#N/A	#N/A	#N/A	#N/A	#N/A	#N/A	#N/A	#N/A	#N/A	#N/A	#N/A	#N/A	#N/A	#N/A	#N/A	#N/A	#N/A	#N/A	#N/A	#N/A	#N/A	#N/A	#N/A	#N/A	#N/A
contig00131	305	15	#N/A	#N/A	#N/A	#N/A	#N/A	#N/A	#N/A	#N/A	#N/A	#N/A	#N/A	#N/A	#N/A	#N/A	#N/A	#N/A	#N/A	#N/A	#N/A	#N/A	#N/A	#N/A	#N/A	#N/A	#N/A	#N/A	#N/A	#N/A	#N/A	#N/A	#N/A	#N/A	#N/A	#N/A	#N/A	#N/A	#N/A	#N/A	#N/A	#N/A	#N/A	#N/A	#N/A	#N/A	#N/A	#N/A	#N/A
contig00132	184	4	#N/A	#N/A	#N/A	#N/A	#N/A	#N/A	#N/A	#N/A	#N/A	#N/A	#N/A	#N/A	#N/A	#N/A	#N/A	#N/A	#N/A	#N/A	#N/A	#N/A	#N/A	#N/A	#N/A	#N/A	#N/A	#N/A	#N/A	#N/A	#N/A	#N/A	#N/A	#N/A	#N/A	#N/A	#N/A	#N/A	#N/A	#N/A	#N/A	#N/A	#N/A	#N/A	#N/A	#N/A	#N/A	#N/A	#N/A
contig00133	281	3	#N/A	#N/A	#N/A	#N/A	#N/A	#N/A	#N/A	#N/A	#N/A	#N/A	#N/A	#N/A	#N/A	#N/A	#N/A	#N/A	#N/A	#N/A	#N/A	#N/A	#N/A	#N/A	#N/A	#N/A	#N/A	#N/A	#N/A	#N/A	#N/A	#N/A	#N/A	#N/A	#N/A	#N/A	#N/A	#N/A	#N/A	#N/A	#N/A	#N/A	#N/A	#N/A	#N/A	#N/A	#N/A	#N/A	#N/A
contig00134	111	2	#N/A	#N/A	#N/A	#N/A	#N/A	#N/A	#N/A	#N/A	#N/A	#N/A	#N/A	#N/A	#N/A	#N/A	#N/A	#N/A	#N/A	#N/A	#N/A	#N/A	#N/A	#N/A	#N/A	#N/A	#N/A	#N/A	#N/A	#N/A	#N/A	#N/A	#N/A	#N/A	#N/A	#N/A	#N/A	#N/A	#N/A	#N/A	#N/A	#N/A	#N/A	#N/A	#N/A	#N/A	#N/A	#N/A	#N/A
contig00135	241	6	#N/A	#N/A	#N/A	#N/A	#N/A	#N/A	#N/A	#N/A	#N/A	#N/A	#N/A	#N/A	#N/A	#N/A	#N/A	#N/A	#N/A	#N/A	#N/A	#N/A	#N/A	#N/A	#N/A	#N/A	#N/A	#N/A	#N/A	#N/A	#N/A	#N/A	#N/A	#N/A	#N/A	#N/A	#N/A	#N/A	#N/A	#N/A	#N/A	#N/A	#N/A	#N/A	#N/A	#N/A	#N/A	#N/A	#N/A
contig00136	391	5	#N/A	#N/A	#N/A	#N/A	#N/A	#N/A	#N/A	#N/A	#N/A	#N/A	#N/A	#N/A	#N/A	#N/A	#N/A	#N/A	#N/A	#N/A	#N/A	#N/A	#N/A	#N/A	#N/A	#N/A	#N/A	#N/A	#N/A	#N/A	#N/A	#N/A	#N/A	#N/A	#N/A	#N/A	#N/A	#N/A	#N/A	#N/A	#N/A	#N/A	#N/A	#N/A	#N/A	#N/A	#N/A	#N/A	#N/A
contig00137	226	6	#N/A	#N/A	#N/A	#N/A	#N/A	#N/A	#N/A	#N/A	#N/A	#N/A	#N/A	#N/A	#N/A	#N/A	#N/A	#N/A	#N/A	#N/A	#N/A	#N/A	#N/A	#N/A	#N/A	#N/A	#N/A	#N/A	#N/A	#N/A	#N/A	#N/A	#N/A	#N/A	#N/A	#N/A	#N/A	#N/A	#N/A	#N/A	#N/A	#N/A	#N/A	#N/A	#N/A	#N/A	#N/A	#N/A	#N/A
contig00138	104	2	#N/A	#N/A	#N/A	#N/A	#N/A	#N/A	#N/A	#N/A	#N/A	#N/A	#N/A	#N/A	#N/A	#N/A	#N/A	#N/A	#N/A	#N/A	#N/A	#N/A	#N/A	#N/A	#N/A	#N/A	#N/A	#N/A	#N/A	#N/A	#N/A	#N/A	#N/A	#N/A	#N/A	#N/A	#N/A	#N/A	#N/A	#N/A	#N/A	#N/A	#N/A	#N/A	#N/A	#N/A	#N/A	#N/A	#N/A
contig00139	140	8	#N/A	#N/A	#N/A	#N/A	#N/A	#N/A	#N/A	#N/A	#N/A	#N/A	#N/A	#N/A	#N/A	#N/A	#N/A	#N/A	#N/A	#N/A	#N/A	#N/A	#N/A	#N/A	#N/A	#N/A	#N/A	#N/A	#N/A	#N/A	#N/A	#N/A	#N/A	#N/A	#N/A	#N/A	#N/A	#N/A	#N/A	#N/A	#N/A	#N/A	#N/A	#N/A	#N/A	#N/A	#N/A	#N/A	#N/A
contig00140	364	3	#N/A	#N/A	#N/A	#N/A	#N/A	#N/A	#N/A	#N/A	#N/A	#N/A	#N/A	#N/A	#N/A	#N/A	#N/A	#N/A	#N/A	#N/A	#N/A	#N/A	#N/A	#N/A	#N/A	#N/A	#N/A	#N/A	#N/A	#N/A	#N/A	#N/A	#N/A	#N/A	#N/A	#N/A	#N/A	#N/A	#N/A	#N/A	#N/A	#N/A	#N/A	#N/A	#N/A	#N/A	#N/A	#N/A	#N/A
contig00141	293	27	#N/A	#N/A	#N/A	#N/A	#N/A	#N/A	#N/A	#N/A	#N/A	#N/A	#N/A	#N/A	#N/A	#N/A	#N/A	#N/A	#N/A	#N/A	#N/A	#N/A	#N/A	#N/A	#N/A	#N/A	#N/A	#N/A	#N/A	#N/A	#N/A	#N/A	#N/A	#N/A	#N/A	#N/A	#N/A	#N/A	#N/A	#N/A	#N/A	#N/A	#N/A	#N/A	#N/A	#N/A	#N/A	#N/A	#N/A
contig00142	287	46	#N/A	#N/A	#N/A	#N/A	#N/A	#N/A	#N/A	#N/A	#N/A	#N/A	#N/A	#N/A	#N/A	#N/A	#N/A	#N/A	#N/A	#N/A	#N/A	#N/A	#N/A	#N/A	#N/A	#N/A	#N/A	#N/A	#N/A	#N/A	#N/A	#N/A	#N/A	#N/A	#N/A	#N/A	#N/A	#N/A	#N/A	#N/A	#N/A	#N/A	#N/A	#N/A	#N/A	#N/A	#N/A	#N/A	#N/A
contig00143	455	11	#N/A	#N/A	#N/A	#N/A	#N/A	#N/A	#N/A	#N/A	#N/A	#N/A	#N/A	#N/A	#N/A	#N/A	#N/A	#N/A	#N/A	#N/A	#N/A	#N/A	#N/A	#N/A	#N/A	Sb05g022890.2	94.37	71	4	0	1	71	1046	1116	2e-23	109	Si026519m_PACid_19708585	92.96	71	5	0	1	71	1046	1116	5e-21	101	#N/A	#N/A
contig00144	356	26	LOC_Os10g28200.2_13110.m02389_CDS	NAD dependent epimerase/dehydratase family protein, putative, expressed	90.43	209	20	0	3	211	239	31	2e-67	256	Bradi3g26860.8	89.47	209	22	0	3	211	239	31	6e-63	240	Sb01g021890.1	92.47	239	18	0	3	241	239	1	2e-90	331	Si035895m_PACid_19680869	92.61	257	19	0	3	259	341	85	1e-98	359	UniRef90_A3C4S4	GDP-mannose 3,5-epimerase 1 n=11 Tax=Spermatophyta RepID=GME1_ORYSJ
contig00145	248	5	#N/A	#N/A	#N/A	#N/A	#N/A	#N/A	#N/A	#N/A	#N/A	#N/A	#N/A	#N/A	#N/A	#N/A	#N/A	#N/A	#N/A	#N/A	#N/A	#N/A	#N/A	#N/A	#N/A	#N/A	#N/A	#N/A	#N/A	#N/A	#N/A	#N/A	#N/A	#N/A	#N/A	#N/A	#N/A	#N/A	#N/A	#N/A	#N/A	#N/A	#N/A	#N/A	#N/A	#N/A	#N/A	#N/A	#N/A
contig00146	464	2	#N/A	#N/A	#N/A	#N/A	#N/A	#N/A	#N/A	#N/A	#N/A	#N/A	#N/A	#N/A	#N/A	#N/A	#N/A	#N/A	#N/A	#N/A	#N/A	#N/A	#N/A	#N/A	#N/A	#N/A	#N/A	#N/A	#N/A	#N/A	#N/A	#N/A	#N/A	#N/A	#N/A	#N/A	#N/A	#N/A	#N/A	#N/A	#N/A	#N/A	#N/A	#N/A	#N/A	#N/A	#N/A	#N/A	#N/A
contig00147	303	10	#N/A	#N/A	#N/A	#N/A	#N/A	#N/A	#N/A	#N/A	#N/A	#N/A	#N/A	#N/A	#N/A	#N/A	#N/A	#N/A	#N/A	#N/A	#N/A	#N/A	#N/A	#N/A	#N/A	#N/A	#N/A	#N/A	#N/A	#N/A	#N/A	#N/A	#N/A	#N/A	#N/A	#N/A	#N/A	#N/A	#N/A	#N/A	#N/A	#N/A	#N/A	#N/A	#N/A	#N/A	#N/A	#N/A	#N/A
contig00148	567	41	#N/A	#N/A	#N/A	#N/A	#N/A	#N/A	#N/A	#N/A	#N/A	#N/A	#N/A	#N/A	#N/A	#N/A	#N/A	#N/A	#N/A	#N/A	#N/A	#N/A	#N/A	#N/A	#N/A	#N/A	#N/A	#N/A	#N/A	#N/A	#N/A	#N/A	#N/A	#N/A	#N/A	#N/A	#N/A	#N/A	#N/A	#N/A	#N/A	#N/A	#N/A	#N/A	#N/A	#N/A	#N/A	#N/A	#N/A
contig00149	2499	216	LOC_Os12g34014.1_13112.m08836_CDS	NADH-ubiquinone oxidoreductase chain 6, putative	96.06	584	23	0	1325	1908	1	584	0	975	#N/A	#N/A	#N/A	#N/A	#N/A	#N/A	#N/A	#N/A	#N/A	#N/A	#N/A	Sb10g008595.1	94.17	309	18	0	1328	1636	1	309	3e-131	470	Si020780m_PACid_19693629	97.09	584	17	0	1325	1908	1	584	0	1023	UniRef90_Q02500	NADH-ubiquinone oxidoreductase chain 6 n=2 Tax=Triticum aestivum RepID=NU6M_WHEAT
contig00150	3193	417	LOC_Os06g46435.1_13106.m10450_CDS	NADPH-dependent oxidoreductase, putative, expressed	94.28	1224	69	1	1966	3189	1	1223	0	1649	Bradi3g11420.1	97.48	159	4	0	1630	1788	484	642	4e-75	283	Sb08g020770.1	98.68	228	3	0	889	1116	1	228	1e-118	428	Si020851m_PACid_19697718	97.08	411	12	0	2442	2852	366	776	0	678	UniRef90_P0C325	NAD(P)H-quinone oxidoreductase chain 4, chloroplastic n=21 Tax=Poaceae RepID=NU4C_ORYSJ
contig00151	3085	117	#N/A	#N/A	#N/A	#N/A	#N/A	#N/A	#N/A	#N/A	#N/A	#N/A	#N/A	#N/A	#N/A	#N/A	#N/A	#N/A	#N/A	#N/A	#N/A	#N/A	#N/A	#N/A	#N/A	Sb01g047260.1	97.06	272	7	1	1420	1691	1	271	1e-130	468	#N/A	#N/A	#N/A	#N/A	#N/A	#N/A	#N/A	#N/A	#N/A	#N/A	#N/A	UniRef90_Q05H68	Cytochrome c biogenesis protein n=1 Tax=Helianthus annuus RepID=Q05H68_HELAN
contig00152	851	10	#N/A	#N/A	#N/A	#N/A	#N/A	#N/A	#N/A	#N/A	#N/A	#N/A	#N/A	#N/A	#N/A	#N/A	#N/A	#N/A	#N/A	#N/A	#N/A	#N/A	#N/A	#N/A	#N/A	#N/A	#N/A	#N/A	#N/A	#N/A	#N/A	#N/A	#N/A	#N/A	#N/A	#N/A	#N/A	#N/A	#N/A	#N/A	#N/A	#N/A	#N/A	#N/A	#N/A	#N/A	#N/A	#N/A	#N/A
contig00153	1180	102	LOC_Os12g34128.1_13112.m08840_CDS	mitochondrial 60S ribosomal protein L16, putative	96.77	558	18	0	388	945	1	558	0	963	#N/A	#N/A	#N/A	#N/A	#N/A	#N/A	#N/A	#N/A	#N/A	#N/A	#N/A	#N/A	#N/A	#N/A	#N/A	#N/A	#N/A	#N/A	#N/A	#N/A	#N/A	#N/A	Si020790m_PACid_19693650	97.59	539	13	0	1	539	944	1482	0	932	UniRef90_B9TAP3	60S ribosomal protein L16, putative n=3 Tax=Malpighiales RepID=B9TAP3_RICCO
contig00154	975	28	LOC_Os09g30439.1_13109.m18573_CDS	heat shock protein, putative	89.29	896	84	2	5	888	896	1	0	1019	Bradi3g39590.1	86.77	892	100	3	5	881	896	8	0	839	Sb02g028050.1	92.32	899	57	2	2	888	899	1	0	1239	Si013346m_PACid_19693526	86.81	887	108	1	2	879	896	10	0	839	UniRef90_A3BUJ5	Putative uncharacterized protein n=1 Tax=Oryza sativa subsp. japonica RepID=A3BUJ5_ORYSJ
contig00155	912	71	LOC_Os09g30412.1_13109.m03041_CDS	heat shock protein, putative, expressed	90.78	477	44	0	192	668	1624	2100	1e-169	597	Bradi3g39590.1	86.75	483	61	1	189	668	1621	2103	1e-124	446	Sb02g028020.1	92.08	480	38	0	189	668	1621	2100	0	650	Si013346m_PACid_19693526	89.17	480	52	0	189	668	1618	2097	1e-152	539	UniRef90_UPI0000DD978F	#N/A
contig00156	410	6	#N/A	#N/A	#N/A	#N/A	#N/A	#N/A	#N/A	#N/A	#N/A	#N/A	#N/A	#N/A	#N/A	#N/A	#N/A	#N/A	#N/A	#N/A	#N/A	#N/A	#N/A	#N/A	#N/A	#N/A	#N/A	#N/A	#N/A	#N/A	#N/A	#N/A	#N/A	#N/A	#N/A	#N/A	#N/A	#N/A	#N/A	#N/A	#N/A	#N/A	#N/A	#N/A	#N/A	#N/A	#N/A	#N/A	#N/A
contig00157	187	4	#N/A	#N/A	#N/A	#N/A	#N/A	#N/A	#N/A	#N/A	#N/A	#N/A	#N/A	#N/A	Bradi3g40960.1	87.4	127	16	0	1	127	533	659	1e-28	125	Sb07g026500.1	93.89	131	8	0	3	133	577	707	4e-50	196	Si014385m_PACid_19690638	92.14	140	11	0	1	140	566	705	3e-48	190	UniRef90_C5YI49	Putative uncharacterized protein Sb07g026500 n=1 Tax=Sorghum bicolor RepID=C5YI49_SORBI
contig00158	146	3	#N/A	#N/A	#N/A	#N/A	#N/A	#N/A	#N/A	#N/A	#N/A	#N/A	#N/A	#N/A	#N/A	#N/A	#N/A	#N/A	#N/A	#N/A	#N/A	#N/A	#N/A	#N/A	#N/A	#N/A	#N/A	#N/A	#N/A	#N/A	#N/A	#N/A	#N/A	#N/A	#N/A	#N/A	#N/A	#N/A	#N/A	#N/A	#N/A	#N/A	#N/A	#N/A	#N/A	#N/A	#N/A	#N/A	#N/A
contig00159	482	10	#N/A	#N/A	#N/A	#N/A	#N/A	#N/A	#N/A	#N/A	#N/A	#N/A	#N/A	#N/A	#N/A	#N/A	#N/A	#N/A	#N/A	#N/A	#N/A	#N/A	#N/A	#N/A	#N/A	#N/A	#N/A	#N/A	#N/A	#N/A	#N/A	#N/A	#N/A	#N/A	#N/A	#N/A	#N/A	#N/A	#N/A	#N/A	#N/A	#N/A	#N/A	#N/A	#N/A	#N/A	#N/A	#N/A	#N/A
contig00160	372	14	#N/A	#N/A	#N/A	#N/A	#N/A	#N/A	#N/A	#N/A	#N/A	#N/A	#N/A	#N/A	#N/A	#N/A	#N/A	#N/A	#N/A	#N/A	#N/A	#N/A	#N/A	#N/A	#N/A	#N/A	#N/A	#N/A	#N/A	#N/A	#N/A	#N/A	#N/A	#N/A	#N/A	#N/A	#N/A	#N/A	#N/A	#N/A	#N/A	#N/A	#N/A	#N/A	#N/A	#N/A	#N/A	#N/A	#N/A
contig00161	532	35	LOC_Os03g05520.1_13103.m00596_CDS	nicotiana lesion-inducing like, putative, expressed	83.9	472	76	0	61	532	1	472	2e-90	333	Bradi1g75100.2	81.78	472	86	0	61	532	1	472	6e-67	254	Sb01g046980.1	91.1	472	42	0	61	532	1	472	6e-172	603	Si037007m_PACid_19685033	90.31	485	47	0	48	532	336	820	1e-167	589	UniRef90_B6SJ11	Nicotiana lesion-inducing like n=4 Tax=Andropogoneae RepID=B6SJ11_MAIZE
contig00162	769	7	LOC_Os03g55850.1_13103.m06083_CDS	cold acclimation protein WCOR413, putative, expressed	81.65	425	78	0	9	433	209	633	2e-57	224	#N/A	#N/A	#N/A	#N/A	#N/A	#N/A	#N/A	#N/A	#N/A	#N/A	#N/A	Sb01g006960.1	87.89	421	51	0	1	421	210	630	7e-120	430	Si037487m_PACid_19681512	88.34	429	50	0	5	433	211	639	5e-127	454	UniRef90_Q9FUW4	Cold acclimation protein COR413-PM1, putative, expressed n=2 Tax=Oryza sativa RepID=Q9FUW4_ORYSJ
contig00163	392	5	#N/A	#N/A	#N/A	#N/A	#N/A	#N/A	#N/A	#N/A	#N/A	#N/A	#N/A	#N/A	#N/A	#N/A	#N/A	#N/A	#N/A	#N/A	#N/A	#N/A	#N/A	#N/A	#N/A	#N/A	#N/A	#N/A	#N/A	#N/A	#N/A	#N/A	#N/A	#N/A	#N/A	#N/A	#N/A	#N/A	#N/A	#N/A	#N/A	#N/A	#N/A	#N/A	#N/A	#N/A	#N/A	#N/A	#N/A
contig00164	1061	53	LOC_Os10g38216.1_13110.m07790_CDS	photosystem I assembly protein ycf3, putative	98.4	125	2	0	937	1061	1	125	1e-59	232	#N/A	#N/A	#N/A	#N/A	#N/A	#N/A	#N/A	#N/A	#N/A	#N/A	#N/A	#N/A	#N/A	#N/A	#N/A	#N/A	#N/A	#N/A	#N/A	#N/A	#N/A	#N/A	Si020742m_PACid_19693653	91.26	206	17	1	196	400	224	19	9e-68	258	UniRef90_A1E9S5	Photosystem I assembly protein ycf3 n=8 Tax=Liliopsida RepID=YCF3_SORBI
contig00165	749	51	#N/A	#N/A	#N/A	#N/A	#N/A	#N/A	#N/A	#N/A	#N/A	#N/A	#N/A	#N/A	#N/A	#N/A	#N/A	#N/A	#N/A	#N/A	#N/A	#N/A	#N/A	#N/A	#N/A	#N/A	#N/A	#N/A	#N/A	#N/A	#N/A	#N/A	#N/A	#N/A	#N/A	#N/A	#N/A	#N/A	#N/A	#N/A	#N/A	#N/A	#N/A	#N/A	#N/A	#N/A	#N/A	#N/A	#N/A
contig00166	6588	292	LOC_Os05g01675.1_13105.m10280_CDS	photosystem I P700 chlorophyll a apoprotein A1, putative	96.8	2253	72	0	1753	4005	1	2253	0	3854	#N/A	#N/A	#N/A	#N/A	#N/A	#N/A	#N/A	#N/A	#N/A	#N/A	#N/A	Sb10g024935.1	97.77	493	11	0	4196	4688	4	496	0	856	Si020785m_PACid_19693592	98.67	2112	28	0	1894	4005	1	2112	0	3923	UniRef90_P56766	Photosystem I P700 chlorophyll a apoprotein A1 n=221 Tax=Spermatophyta RepID=PSAA_ARATH
contig00167	471	3	#N/A	#N/A	#N/A	#N/A	#N/A	#N/A	#N/A	#N/A	#N/A	#N/A	#N/A	#N/A	#N/A	#N/A	#N/A	#N/A	#N/A	#N/A	#N/A	#N/A	#N/A	#N/A	#N/A	Sb10g028830.1	91.4	93	8	0	5	97	1204	1296	5e-27	121	Si006455m_PACid_19703849	94	100	6	0	1	100	1212	1311	6e-36	151	UniRef90_B8A1C2	Putative uncharacterized protein n=1 Tax=Zea mays RepID=B8A1C2_MAIZE
contig00168	237	23	#N/A	#N/A	#N/A	#N/A	#N/A	#N/A	#N/A	#N/A	#N/A	#N/A	#N/A	#N/A	#N/A	#N/A	#N/A	#N/A	#N/A	#N/A	#N/A	#N/A	#N/A	#N/A	#N/A	#N/A	#N/A	#N/A	#N/A	#N/A	#N/A	#N/A	#N/A	#N/A	#N/A	#N/A	#N/A	#N/A	#N/A	#N/A	#N/A	#N/A	#N/A	#N/A	#N/A	#N/A	#N/A	#N/A	#N/A
contig00169	1166	41	LOC_Os01g19020.1_13101.m02066_CDS	peroxidase precursor, putative, expressed	84.35	939	145	2	211	1147	97	1035	0	680	Bradi2g11320.1	84.89	933	133	4	211	1135	88	1020	0	708	Sb03g011980.1	88.92	1047	110	4	119	1159	1	1047	0	1128	Si002047m_PACid_19675398	90.54	1047	93	4	119	1159	1	1047	0	1263	UniRef90_B6UBA1	Peroxidase 1 n=5 Tax=Andropogoneae RepID=B6UBA1_MAIZE
contig00170	799	15	LOC_Os06g05660.1_13106.m00556_CDS	NAP domain containing protein, putative, expressed	88.46	676	78	0	100	775	925	250	0	722	Bradi1g50860.4	85.29	700	103	0	100	799	922	223	3e-162	571	Sb10g003450.1	92.42	712	54	0	88	799	937	226	0	983	Si006665m_PACid_19703040	91.21	717	63	0	83	799	942	226	0	922	UniRef90_Q84UX6	Nucleosome/chromatin assembly factor group A n=2 Tax=Andropogoneae RepID=Q84UX6_MAIZE
contig00171	242	2	#N/A	#N/A	#N/A	#N/A	#N/A	#N/A	#N/A	#N/A	#N/A	#N/A	#N/A	#N/A	#N/A	#N/A	#N/A	#N/A	#N/A	#N/A	#N/A	#N/A	#N/A	#N/A	#N/A	#N/A	#N/A	#N/A	#N/A	#N/A	#N/A	#N/A	#N/A	#N/A	#N/A	#N/A	#N/A	#N/A	#N/A	#N/A	#N/A	#N/A	#N/A	#N/A	#N/A	#N/A	#N/A	#N/A	#N/A
contig00172	567	3	#N/A	#N/A	#N/A	#N/A	#N/A	#N/A	#N/A	#N/A	#N/A	#N/A	#N/A	#N/A	#N/A	#N/A	#N/A	#N/A	#N/A	#N/A	#N/A	#N/A	#N/A	#N/A	#N/A	#N/A	#N/A	#N/A	#N/A	#N/A	#N/A	#N/A	#N/A	#N/A	#N/A	#N/A	#N/A	#N/A	#N/A	#N/A	#N/A	#N/A	#N/A	#N/A	#N/A	#N/A	#N/A	#N/A	#N/A
contig00173	1252	102	#N/A	#N/A	#N/A	#N/A	#N/A	#N/A	#N/A	#N/A	#N/A	#N/A	#N/A	#N/A	#N/A	#N/A	#N/A	#N/A	#N/A	#N/A	#N/A	#N/A	#N/A	#N/A	#N/A	#N/A	#N/A	#N/A	#N/A	#N/A	#N/A	#N/A	#N/A	#N/A	#N/A	#N/A	#N/A	#N/A	#N/A	#N/A	#N/A	#N/A	#N/A	#N/A	#N/A	#N/A	#N/A	#N/A	#N/A
contig00174	536	7	#N/A	#N/A	#N/A	#N/A	#N/A	#N/A	#N/A	#N/A	#N/A	#N/A	#N/A	#N/A	#N/A	#N/A	#N/A	#N/A	#N/A	#N/A	#N/A	#N/A	#N/A	#N/A	#N/A	#N/A	#N/A	#N/A	#N/A	#N/A	#N/A	#N/A	#N/A	#N/A	#N/A	#N/A	#N/A	#N/A	#N/A	#N/A	#N/A	#N/A	#N/A	#N/A	#N/A	#N/A	#N/A	#N/A	#N/A
contig00175	2300	213	LOC_Os10g21374.1_13110.m07741_CDS	chloroplast 30S ribosomal protein S12, putative	99.09	220	2	0	2081	2300	1	220	4e-116	420	Bradi3g38730.1	86.28	328	42	1	50	377	665	989	5e-77	289	Sb07g029040.1	89.09	385	42	0	4	388	625	1009	2e-119	430	Si014220m_PACid_19691556	88.92	379	42	0	1	379	457	835	9e-116	418	UniRef90_B4F8B4	Oxidoreductase n=1 Tax=Zea mays RepID=B4F8B4_MAIZE
contig00176	172	6	#N/A	#N/A	#N/A	#N/A	#N/A	#N/A	#N/A	#N/A	#N/A	#N/A	#N/A	#N/A	#N/A	#N/A	#N/A	#N/A	#N/A	#N/A	#N/A	#N/A	#N/A	#N/A	#N/A	#N/A	#N/A	#N/A	#N/A	#N/A	#N/A	#N/A	#N/A	#N/A	#N/A	#N/A	#N/A	#N/A	#N/A	#N/A	#N/A	#N/A	#N/A	#N/A	#N/A	#N/A	#N/A	#N/A	#N/A
contig00177	379	6	#N/A	#N/A	#N/A	#N/A	#N/A	#N/A	#N/A	#N/A	#N/A	#N/A	#N/A	#N/A	#N/A	#N/A	#N/A	#N/A	#N/A	#N/A	#N/A	#N/A	#N/A	#N/A	#N/A	#N/A	#N/A	#N/A	#N/A	#N/A	#N/A	#N/A	#N/A	#N/A	#N/A	#N/A	#N/A	#N/A	#N/A	#N/A	#N/A	#N/A	#N/A	#N/A	#N/A	#N/A	#N/A	#N/A	#N/A
contig00178	100	3	#N/A	#N/A	#N/A	#N/A	#N/A	#N/A	#N/A	#N/A	#N/A	#N/A	#N/A	#N/A	#N/A	#N/A	#N/A	#N/A	#N/A	#N/A	#N/A	#N/A	#N/A	#N/A	#N/A	#N/A	#N/A	#N/A	#N/A	#N/A	#N/A	#N/A	#N/A	#N/A	#N/A	#N/A	#N/A	#N/A	#N/A	#N/A	#N/A	#N/A	#N/A	#N/A	#N/A	#N/A	#N/A	#N/A	#N/A
contig00179	638	7	#N/A	#N/A	#N/A	#N/A	#N/A	#N/A	#N/A	#N/A	#N/A	#N/A	#N/A	#N/A	#N/A	#N/A	#N/A	#N/A	#N/A	#N/A	#N/A	#N/A	#N/A	#N/A	#N/A	#N/A	#N/A	#N/A	#N/A	#N/A	#N/A	#N/A	#N/A	#N/A	#N/A	#N/A	#N/A	#N/A	#N/A	#N/A	#N/A	#N/A	#N/A	#N/A	#N/A	#N/A	#N/A	#N/A	#N/A
contig00180	152	3	#N/A	#N/A	#N/A	#N/A	#N/A	#N/A	#N/A	#N/A	#N/A	#N/A	#N/A	#N/A	#N/A	#N/A	#N/A	#N/A	#N/A	#N/A	#N/A	#N/A	#N/A	#N/A	#N/A	#N/A	#N/A	#N/A	#N/A	#N/A	#N/A	#N/A	#N/A	#N/A	#N/A	#N/A	#N/A	#N/A	#N/A	#N/A	#N/A	#N/A	#N/A	#N/A	#N/A	#N/A	#N/A	#N/A	#N/A
contig00181	1010	63	#N/A	#N/A	#N/A	#N/A	#N/A	#N/A	#N/A	#N/A	#N/A	#N/A	#N/A	#N/A	#N/A	#N/A	#N/A	#N/A	#N/A	#N/A	#N/A	#N/A	#N/A	#N/A	#N/A	#N/A	#N/A	#N/A	#N/A	#N/A	#N/A	#N/A	#N/A	#N/A	#N/A	#N/A	#N/A	#N/A	#N/A	#N/A	#N/A	#N/A	#N/A	#N/A	#N/A	#N/A	#N/A	#N/A	#N/A
contig00182	207	6	LOC_Os10g21266.1_13110.m07763_CDS	ATP synthase subunit beta, putative	97.57	206	5	0	2	207	185	390	1e-101	369	Bradi5g05670.1	95.54	202	9	0	2	203	185	386	5e-90	329	Sb03g013850.1	98.54	206	3	0	2	207	185	390	1e-106	385	Si020854m_PACid_19697750	99.03	206	2	0	2	207	155	360	4e-109	392	UniRef90_UPI0000DD9953	#N/A
contig00183	1032	144	LOC_Os02g02890.1_13102.m00246_CDS	peptidyl-prolyl cis-trans isomerase, putative, expressed	88.69	504	55	2	108	610	16	518	8e-150	531	Bradi3g01990.1	89.96	498	50	0	108	605	16	513	4e-168	591	Sb04g021380.1	92.98	513	36	0	93	605	1	513	0	731	Si019351m_PACid_19686736	93.71	525	33	0	86	610	255	779	0	779	UniRef90_P21569	Peptidyl-prolyl cis-trans isomerase n=6 Tax=Andropogoneae RepID=CYPH_MAIZE
contig00184	356	6	#N/A	#N/A	#N/A	#N/A	#N/A	#N/A	#N/A	#N/A	#N/A	#N/A	#N/A	#N/A	#N/A	#N/A	#N/A	#N/A	#N/A	#N/A	#N/A	#N/A	#N/A	#N/A	#N/A	#N/A	#N/A	#N/A	#N/A	#N/A	#N/A	#N/A	#N/A	#N/A	#N/A	#N/A	Si031761m_PACid_19713385	84.71	170	25	1	145	313	38	207	1e-27	123	#N/A	#N/A
contig00185	841	14	LOC_Os09g20010.2_13109.m01891_CDS	SNF1-related protein kinase regulatory subunit beta-2, putative, expressed	83.33	294	46	1	126	416	15	308	3e-47	190	Bradi2g01490.3	82.74	336	55	1	112	444	1	336	3e-51	202	Sb07g027110.1	90.77	336	28	1	112	444	1	336	1e-115	416	Si023708m_PACid_19701063	91.67	336	25	1	112	444	1	336	9e-123	440	UniRef90_C5YIL0	Putative uncharacterized protein Sb07g027110 n=2 Tax=Andropogoneae RepID=C5YIL0_SORBI
contig00186	1083	200	LOC_Os02g02890.1_13102.m00246_CDS	peptidyl-prolyl cis-trans isomerase, putative, expressed	88.51	505	56	2	109	612	16	519	5e-148	525	Bradi3g01990.1	89.96	498	50	0	109	606	16	513	5e-168	591	Sb04g021380.1	93.18	513	35	0	94	606	1	513	0	739	Si019351m_PACid_19686736	92.29	532	41	0	81	612	249	780	0	729	UniRef90_P21569	Peptidyl-prolyl cis-trans isomerase n=6 Tax=Andropogoneae RepID=CYPH_MAIZE
contig00187	1002	92	LOC_Os01g57968.1_13101.m14919_CDS	expressed protein	99.22	255	2	0	412	666	1	255	2e-137	490	#N/A	#N/A	#N/A	#N/A	#N/A	#N/A	#N/A	#N/A	#N/A	#N/A	#N/A	Sb03g020186.1	98.41	63	1	0	604	666	1	63	2e-25	117	Si020762m_PACid_19693610	97.99	199	1	1	412	607	1	199	3e-98	359	UniRef90_B9PE01	Predicted protein n=8 Tax=Magnoliophyta RepID=B9PE01_POPTR
contig00188	339	4	LOC_Os01g49290.1_13101.m05124_CDS	WD repeat-containing protein, putative, expressed	94.35	336	19	0	1	336	525	190	1e-145	515	Bradi2g17350.1	93.81	339	21	0	1	339	519	181	6e-143	505	Sb09g027690.1	94.1	339	20	0	1	339	525	187	3e-145	513	Si022275m_PACid_19700319	97.35	339	9	0	1	339	699	361	2e-171	601	UniRef90_B4FKM1	Guanine nucleotide-binding protein beta subunit-like protein n=4 Tax=Andropogoneae RepID=B4FKM1_MAIZE
contig00189	130	2	LOC_Os01g49290.1_13101.m05124_CDS	WD repeat-containing protein, putative, expressed	95.06	81	4	0	23	103	79	159	1e-29	129	Bradi2g46840.1	95.24	84	4	0	21	104	74	157	9e-32	135	Sb03g031520.1	89.83	118	12	0	4	121	60	177	6e-33	139	Si002164m_PACid_19674258	94.02	117	7	0	4	120	60	176	3e-44	176	UniRef90_P49027	Guanine nucleotide-binding protein subunit beta-like protein n=3 Tax=Oryza sativa RepID=GBLP_ORYSJ
contig00190	322	7	#N/A	#N/A	#N/A	#N/A	#N/A	#N/A	#N/A	#N/A	#N/A	#N/A	#N/A	#N/A	#N/A	#N/A	#N/A	#N/A	#N/A	#N/A	#N/A	#N/A	#N/A	#N/A	#N/A	#N/A	#N/A	#N/A	#N/A	#N/A	#N/A	#N/A	#N/A	#N/A	#N/A	#N/A	#N/A	#N/A	#N/A	#N/A	#N/A	#N/A	#N/A	#N/A	#N/A	#N/A	#N/A	#N/A	#N/A
contig00191	495	18	LOC_Os04g32850.2_13104.m03154_CDS	basic proline-rich protein, putative, expressed	82.78	209	36	0	183	391	230	22	5e-29	129	#N/A	#N/A	#N/A	#N/A	#N/A	#N/A	#N/A	#N/A	#N/A	#N/A	#N/A	Sb06g014880.1	86.24	218	21	3	183	391	239	22	2e-45	182	Si010972m_PACid_19695881	89.16	249	27	0	164	412	249	1	1e-74	280	UniRef90_C4J6W9	Putative uncharacterized protein n=1 Tax=Zea mays RepID=C4J6W9_MAIZE
contig00192	397	3	#N/A	#N/A	#N/A	#N/A	#N/A	#N/A	#N/A	#N/A	#N/A	#N/A	#N/A	#N/A	#N/A	#N/A	#N/A	#N/A	#N/A	#N/A	#N/A	#N/A	#N/A	#N/A	#N/A	Sb06g001680.1	87.31	134	17	0	1	134	1412	1545	5e-30	131	Si012339m_PACid_19697611	93.85	130	8	0	1	130	1412	1541	4e-49	194	UniRef90_C5YC90	Putative uncharacterized protein Sb06g001680 n=1 Tax=Sorghum bicolor RepID=C5YC90_SORBI
contig00193	490	24	#N/A	#N/A	#N/A	#N/A	#N/A	#N/A	#N/A	#N/A	#N/A	#N/A	#N/A	#N/A	#N/A	#N/A	#N/A	#N/A	#N/A	#N/A	#N/A	#N/A	#N/A	#N/A	#N/A	#N/A	#N/A	#N/A	#N/A	#N/A	#N/A	#N/A	#N/A	#N/A	#N/A	#N/A	#N/A	#N/A	#N/A	#N/A	#N/A	#N/A	#N/A	#N/A	#N/A	#N/A	#N/A	#N/A	#N/A
contig00194	290	5	#N/A	#N/A	#N/A	#N/A	#N/A	#N/A	#N/A	#N/A	#N/A	#N/A	#N/A	#N/A	#N/A	#N/A	#N/A	#N/A	#N/A	#N/A	#N/A	#N/A	#N/A	#N/A	#N/A	#N/A	#N/A	#N/A	#N/A	#N/A	#N/A	#N/A	#N/A	#N/A	#N/A	#N/A	#N/A	#N/A	#N/A	#N/A	#N/A	#N/A	#N/A	#N/A	#N/A	#N/A	#N/A	#N/A	#N/A
contig00195	1086	21	LOC_Os02g10700.1_13102.m01194_CDS	OsFBL7 - F-box domain and LRR containing protein, expressed	86.75	302	40	0	783	1084	1983	1682	1e-74	281	Bradi3g07400.1	87.58	298	34	1	787	1084	2150	1856	1e-78	293	Sb04g006870.1	92.38	302	23	0	783	1084	1968	1667	2e-115	416	Si016594m_PACid_19686602	93.62	298	19	0	787	1084	1961	1664	1e-122	440	UniRef90_C5XXK7	Putative uncharacterized protein Sb04g006870 n=3 Tax=Andropogoneae RepID=C5XXK7_SORBI
contig00196	363	6	#N/A	#N/A	#N/A	#N/A	#N/A	#N/A	#N/A	#N/A	#N/A	#N/A	#N/A	#N/A	#N/A	#N/A	#N/A	#N/A	#N/A	#N/A	#N/A	#N/A	#N/A	#N/A	#N/A	#N/A	#N/A	#N/A	#N/A	#N/A	#N/A	#N/A	#N/A	#N/A	#N/A	#N/A	#N/A	#N/A	#N/A	#N/A	#N/A	#N/A	#N/A	#N/A	#N/A	#N/A	#N/A	#N/A	#N/A
contig00197	303	23	LOC_Os04g28180.1_13104.m02667_CDS	ribosomal protein, putative, expressed	91.83	208	17	0	1	208	208	1	5e-74	278	Bradi1g51360.2	91.35	208	18	0	1	208	208	1	6e-72	270	Sb04g028530.1	92.31	208	16	0	1	208	208	1	1e-76	285	Si018294m_PACid_19687113	95.67	208	9	0	1	208	208	1	2e-93	341	UniRef90_P49199	40S ribosomal protein S8 n=8 Tax=Magnoliophyta RepID=RS8_ORYSJ
contig00198	191	14	#N/A	#N/A	#N/A	#N/A	#N/A	#N/A	#N/A	#N/A	#N/A	#N/A	#N/A	#N/A	#N/A	#N/A	#N/A	#N/A	#N/A	#N/A	#N/A	#N/A	#N/A	#N/A	#N/A	#N/A	#N/A	#N/A	#N/A	#N/A	#N/A	#N/A	#N/A	#N/A	#N/A	#N/A	#N/A	#N/A	#N/A	#N/A	#N/A	#N/A	#N/A	#N/A	#N/A	#N/A	#N/A	UniRef90_B9EWK6	Putative uncharacterized protein n=2 Tax=Oryza sativa RepID=B9EWK6_ORYSJ
contig00199	288	3	#N/A	#N/A	#N/A	#N/A	#N/A	#N/A	#N/A	#N/A	#N/A	#N/A	#N/A	#N/A	#N/A	#N/A	#N/A	#N/A	#N/A	#N/A	#N/A	#N/A	#N/A	#N/A	#N/A	#N/A	#N/A	#N/A	#N/A	#N/A	#N/A	#N/A	#N/A	#N/A	#N/A	#N/A	#N/A	#N/A	#N/A	#N/A	#N/A	#N/A	#N/A	#N/A	#N/A	#N/A	#N/A	#N/A	#N/A
contig00200	329	9	#N/A	#N/A	#N/A	#N/A	#N/A	#N/A	#N/A	#N/A	#N/A	#N/A	#N/A	#N/A	#N/A	#N/A	#N/A	#N/A	#N/A	#N/A	#N/A	#N/A	#N/A	#N/A	#N/A	#N/A	#N/A	#N/A	#N/A	#N/A	#N/A	#N/A	#N/A	#N/A	#N/A	#N/A	#N/A	#N/A	#N/A	#N/A	#N/A	#N/A	#N/A	#N/A	#N/A	#N/A	#N/A	#N/A	#N/A
contig00201	348	11	#N/A	#N/A	#N/A	#N/A	#N/A	#N/A	#N/A	#N/A	#N/A	#N/A	#N/A	#N/A	#N/A	#N/A	#N/A	#N/A	#N/A	#N/A	#N/A	#N/A	#N/A	#N/A	#N/A	#N/A	#N/A	#N/A	#N/A	#N/A	#N/A	#N/A	#N/A	#N/A	#N/A	#N/A	#N/A	#N/A	#N/A	#N/A	#N/A	#N/A	#N/A	#N/A	#N/A	#N/A	#N/A	UniRef90_B9EWK6	Putative uncharacterized protein n=2 Tax=Oryza sativa RepID=B9EWK6_ORYSJ
contig00202	442	10	LOC_Os05g03760.1_13105.m00367_CDS	zinc finger family protein, putative, expressed	83.6	189	16	4	1	177	1617	1802	4e-26	119	Bradi2g38250.1	88.24	102	9	1	80	181	703	801	1e-21	103	Sb09g002390.1	94.48	181	7	1	1	181	1659	1836	1e-73	276	Si021557m_PACid_19697874	91.71	181	12	1	1	181	1605	1782	1e-61	236	UniRef90_B6SZ87	Putative uncharacterized protein n=1 Tax=Zea mays RepID=B6SZ87_MAIZE
contig00203	954	31	LOC_Os08g45210.1_13108.m04933_CDS	Mpv17 / PMP22 family domain containing protein, expressed	88.62	536	61	0	116	651	1	536	3e-164	579	Bradi3g12810.1	86.56	521	70	0	134	654	10	530	4e-134	478	Sb07g023460.1	94.4	554	31	0	116	669	1	554	0	852	Si014505m_PACid_19691269	93.69	555	33	2	116	669	1	554	0	807	UniRef90_Q6Z1N7	Os08g0566900 protein n=4 Tax=Poaceae RepID=Q6Z1N7_ORYSJ
contig00204	983	58	LOC_Os04g28180.1_13104.m02667_CDS	ribosomal protein, putative, expressed	89.79	666	68	0	225	890	666	1	0	781	Bradi3g43560.2	89.74	380	39	0	511	890	380	1	6e-124	444	Sb04g028530.1	90.09	666	66	0	225	890	666	1	0	797	Si018294m_PACid_19687113	90.84	666	61	0	225	890	666	1	0	837	UniRef90_P49199	40S ribosomal protein S8 n=8 Tax=Magnoliophyta RepID=RS8_ORYSJ
contig00205	1435	49	LOC_Os12g28770.1_13112.m02922_CDS	POEI19 - Pollen Ole e I allergen and extensin family protein precursor, expressed	84.36	307	45	1	825	1128	481	175	3e-57	224	#N/A	#N/A	#N/A	#N/A	#N/A	#N/A	#N/A	#N/A	#N/A	#N/A	#N/A	Sb0011s012840.1	86.5	837	101	3	398	1231	896	69	0	757	Si025298m_PACid_19698147	88.22	484	51	2	751	1231	519	39	2e-140	500	UniRef90_C0PAV0	Putative uncharacterized protein n=1 Tax=Zea mays RepID=C0PAV0_MAIZE
contig00206	479	3	LOC_Os04g28180.1_13104.m02667_CDS	ribosomal protein, putative, expressed	86.92	260	34	0	2	261	407	666	3e-64	246	Bradi3g43560.2	87.88	231	28	0	31	261	451	681	1e-61	236	Sb06g004770.1	89.62	260	27	0	2	261	404	663	3e-81	301	Si011017m_PACid_19695832	90.38	260	25	0	2	261	407	666	5e-86	317	UniRef90_P49199	40S ribosomal protein S8 n=8 Tax=Magnoliophyta RepID=RS8_ORYSJ
contig00207	572	64	LOC_Os03g56670.2_13103.m06184_CDS	photosystem I reaction center subunit III, chloroplast precursor, putative, expressed	90.24	533	51	1	4	536	162	693	0	636	Bradi1g06890.1	89.8	510	50	1	29	536	181	690	6e-169	593	Sb01g006370.1	93.68	554	34	1	4	557	138	690	0	813	Si037332m_PACid_19681532	93.85	553	33	1	5	557	145	696	0	819	UniRef90_B6SRI3	Photosystem I reaction center subunit III n=2 Tax=Andropogoneae RepID=B6SRI3_MAIZE
contig00208	193	25	#N/A	#N/A	#N/A	#N/A	#N/A	#N/A	#N/A	#N/A	#N/A	#N/A	#N/A	#N/A	#N/A	#N/A	#N/A	#N/A	#N/A	#N/A	#N/A	#N/A	#N/A	#N/A	#N/A	#N/A	#N/A	#N/A	#N/A	#N/A	#N/A	#N/A	#N/A	#N/A	#N/A	#N/A	#N/A	#N/A	#N/A	#N/A	#N/A	#N/A	#N/A	#N/A	#N/A	#N/A	#N/A	#N/A	#N/A
contig00209	128	5	#N/A	#N/A	#N/A	#N/A	#N/A	#N/A	#N/A	#N/A	#N/A	#N/A	#N/A	#N/A	#N/A	#N/A	#N/A	#N/A	#N/A	#N/A	#N/A	#N/A	#N/A	#N/A	#N/A	#N/A	#N/A	#N/A	#N/A	#N/A	#N/A	#N/A	#N/A	#N/A	#N/A	#N/A	#N/A	#N/A	#N/A	#N/A	#N/A	#N/A	#N/A	#N/A	#N/A	#N/A	#N/A	#N/A	#N/A
contig00210	575	8	#N/A	#N/A	#N/A	#N/A	#N/A	#N/A	#N/A	#N/A	#N/A	#N/A	#N/A	#N/A	#N/A	#N/A	#N/A	#N/A	#N/A	#N/A	#N/A	#N/A	#N/A	#N/A	#N/A	#N/A	#N/A	#N/A	#N/A	#N/A	#N/A	#N/A	#N/A	#N/A	#N/A	#N/A	#N/A	#N/A	#N/A	#N/A	#N/A	#N/A	#N/A	#N/A	#N/A	#N/A	#N/A	UniRef90_Q8H851	Putative Zea mays retrotransposon Opie-2 n=1 Tax=Oryza sativa subsp. japonica RepID=Q8H851_ORYSJ
contig00211	1410	46	#N/A	#N/A	#N/A	#N/A	#N/A	#N/A	#N/A	#N/A	#N/A	#N/A	#N/A	#N/A	#N/A	#N/A	#N/A	#N/A	#N/A	#N/A	#N/A	#N/A	#N/A	#N/A	#N/A	Sb02g017700.1	93.63	251	16	0	1	251	251	1	1e-101	371	Si039253m_PACid_19684464	94.57	221	12	0	4	224	404	184	3e-93	343	UniRef90_O05000	NADH-ubiquinone oxidoreductase chain 2 n=26 Tax=Magnoliophyta RepID=NU2M_ARATH
contig00212	1042	66	#N/A	#N/A	#N/A	#N/A	#N/A	#N/A	#N/A	#N/A	#N/A	#N/A	#N/A	#N/A	#N/A	#N/A	#N/A	#N/A	#N/A	#N/A	#N/A	#N/A	#N/A	#N/A	#N/A	Sb09g014016.1	97.73	176	4	0	1	176	125	300	1e-85	317	Si020779m_PACid_19693581	98.83	171	2	0	1	171	26	196	2e-87	323	UniRef90_Q6R9K5	Putative uncharacterized protein orf99-c n=1 Tax=Zea mays RepID=Q6R9K5_MAIZE
contig00213	126	2	#N/A	#N/A	#N/A	#N/A	#N/A	#N/A	#N/A	#N/A	#N/A	#N/A	#N/A	#N/A	#N/A	#N/A	#N/A	#N/A	#N/A	#N/A	#N/A	#N/A	#N/A	#N/A	#N/A	#N/A	#N/A	#N/A	#N/A	#N/A	#N/A	#N/A	#N/A	#N/A	#N/A	#N/A	#N/A	#N/A	#N/A	#N/A	#N/A	#N/A	#N/A	#N/A	#N/A	#N/A	#N/A	#N/A	#N/A
contig00214	285	3	LOC_Os04g56790.1_13104.m05922_CDS	TLD family protein, putative, expressed	83.03	218	37	0	2	219	1289	1072	3e-32	139	Bradi5g25130.3	81.37	263	49	0	2	264	1301	1039	8e-31	133	Sb06g031890.1	90.04	281	27	1	5	284	1316	1036	3e-89	327	Si021696m_PACid_19698853	87.59	266	33	0	2	267	1304	1039	9e-71	266	UniRef90_C5Y9Y8	Putative uncharacterized protein Sb06g031890 n=2 Tax=Andropogoneae RepID=C5Y9Y8_SORBI
contig00215	585	10	LOC_Os04g56790.1_13104.m05922_CDS	TLD family protein, putative, expressed	86.58	298	39	1	1	298	1290	1586	4e-70	266	Bradi5g25130.3	85.56	270	38	1	47	316	1348	1616	4e-56	218	Sb06g031890.1	89.47	323	33	1	1	323	1320	1641	1e-99	363	Si021696m_PACid_19698853	88.4	319	36	1	1	319	1305	1622	4e-90	331	UniRef90_B4FYC9	Putative uncharacterized protein n=1 Tax=Zea mays RepID=B4FYC9_MAIZE
contig00216	727	24	#N/A	#N/A	#N/A	#N/A	#N/A	#N/A	#N/A	#N/A	#N/A	#N/A	#N/A	#N/A	#N/A	#N/A	#N/A	#N/A	#N/A	#N/A	#N/A	#N/A	#N/A	#N/A	#N/A	Sb09g014016.1	99.12	113	1	0	1	113	124	12	2e-55	216	#N/A	#N/A	#N/A	#N/A	#N/A	#N/A	#N/A	#N/A	#N/A	#N/A	#N/A	UniRef90_Q9MFC6	Orf107b protein n=1 Tax=Beta vulgaris subsp. vulgaris RepID=Q9MFC6_BETVU
contig00217	1198	28	LOC_Os01g59900.1_13101.m06370_CDS	expressed protein	80.43	368	72	0	183	550	271	638	1e-37	159	Bradi2g53150.1	81.77	203	37	0	273	475	361	563	5e-23	109	Sb03g037840.1	86.93	283	34	2	644	926	717	996	1e-66	254	Si002201m_PACid_19676041	86.21	377	46	1	180	550	247	623	1e-91	337	UniRef90_C5XN66	Putative uncharacterized protein Sb03g037840 n=1 Tax=Sorghum bicolor RepID=C5XN66_SORBI
contig00218	512	14	#N/A	#N/A	#N/A	#N/A	#N/A	#N/A	#N/A	#N/A	#N/A	#N/A	#N/A	#N/A	#N/A	#N/A	#N/A	#N/A	#N/A	#N/A	#N/A	#N/A	#N/A	#N/A	#N/A	#N/A	#N/A	#N/A	#N/A	#N/A	#N/A	#N/A	#N/A	#N/A	#N/A	#N/A	#N/A	#N/A	#N/A	#N/A	#N/A	#N/A	#N/A	#N/A	#N/A	#N/A	#N/A	#N/A	#N/A
contig00219	193	4	#N/A	#N/A	#N/A	#N/A	#N/A	#N/A	#N/A	#N/A	#N/A	#N/A	#N/A	#N/A	#N/A	#N/A	#N/A	#N/A	#N/A	#N/A	#N/A	#N/A	#N/A	#N/A	#N/A	#N/A	#N/A	#N/A	#N/A	#N/A	#N/A	#N/A	#N/A	#N/A	#N/A	#N/A	#N/A	#N/A	#N/A	#N/A	#N/A	#N/A	#N/A	#N/A	#N/A	#N/A	#N/A	#N/A	#N/A
contig00220	234	5	#N/A	#N/A	#N/A	#N/A	#N/A	#N/A	#N/A	#N/A	#N/A	#N/A	#N/A	#N/A	#N/A	#N/A	#N/A	#N/A	#N/A	#N/A	#N/A	#N/A	#N/A	#N/A	#N/A	Sb03g037840.1	90.51	158	15	0	55	212	242	85	2e-49	194	Si002201m_PACid_19676041	93.85	65	4	0	92	156	178	114	4e-20	97.6	UniRef90_C5XN66	Putative uncharacterized protein Sb03g037840 n=1 Tax=Sorghum bicolor RepID=C5XN66_SORBI
contig00221	285	4	#N/A	#N/A	#N/A	#N/A	#N/A	#N/A	#N/A	#N/A	#N/A	#N/A	#N/A	#N/A	#N/A	#N/A	#N/A	#N/A	#N/A	#N/A	#N/A	#N/A	#N/A	#N/A	#N/A	#N/A	#N/A	#N/A	#N/A	#N/A	#N/A	#N/A	#N/A	#N/A	#N/A	#N/A	#N/A	#N/A	#N/A	#N/A	#N/A	#N/A	#N/A	#N/A	#N/A	#N/A	#N/A	#N/A	#N/A
contig00222	493	13	LOC_Os12g33610.1_13112.m03427_CDS	phenylalanine ammonia-lyase, putative, expressed	97.18	71	2	0	147	217	1973	2043	8e-28	125	#N/A	#N/A	#N/A	#N/A	#N/A	#N/A	#N/A	#N/A	#N/A	#N/A	#N/A	#N/A	#N/A	#N/A	#N/A	#N/A	#N/A	#N/A	#N/A	#N/A	#N/A	#N/A	#N/A	#N/A	#N/A	#N/A	#N/A	#N/A	#N/A	#N/A	#N/A	#N/A	#N/A	#N/A	#N/A
contig00223	665	5	#N/A	#N/A	#N/A	#N/A	#N/A	#N/A	#N/A	#N/A	#N/A	#N/A	#N/A	#N/A	#N/A	#N/A	#N/A	#N/A	#N/A	#N/A	#N/A	#N/A	#N/A	#N/A	#N/A	#N/A	#N/A	#N/A	#N/A	#N/A	#N/A	#N/A	#N/A	#N/A	#N/A	#N/A	#N/A	#N/A	#N/A	#N/A	#N/A	#N/A	#N/A	#N/A	#N/A	#N/A	#N/A	UniRef90_Q8H851	Putative Zea mays retrotransposon Opie-2 n=1 Tax=Oryza sativa subsp. japonica RepID=Q8H851_ORYSJ
contig00224	921	7	#N/A	#N/A	#N/A	#N/A	#N/A	#N/A	#N/A	#N/A	#N/A	#N/A	#N/A	#N/A	#N/A	#N/A	#N/A	#N/A	#N/A	#N/A	#N/A	#N/A	#N/A	#N/A	#N/A	#N/A	#N/A	#N/A	#N/A	#N/A	#N/A	#N/A	#N/A	#N/A	#N/A	#N/A	#N/A	#N/A	#N/A	#N/A	#N/A	#N/A	#N/A	#N/A	#N/A	#N/A	#N/A	UniRef90_D0VMS4	LRR receptor-like kinase n=1 Tax=Triticum aestivum RepID=D0VMS4_WHEAT
contig00225	944	25	LOC_Os04g16820.1_13104.m01523_CDS	DNA-directed RNA polymerase subunit beta, putative, expressed	95.65	943	40	1	1	942	1373	431	0	1536	#N/A	#N/A	#N/A	#N/A	#N/A	#N/A	#N/A	#N/A	#N/A	#N/A	#N/A	Sb03g020184.1	97.64	678	15	1	266	942	883	206	0	1209	Si020876m_PACid_19697715	98.69	919	11	1	25	942	1277	359	0	1719	UniRef90_P0C503	DNA-directed RNA polymerase subunit beta n=21 Tax=Poaceae RepID=RPOB_ORYSJ
contig00226	422	13	#N/A	#N/A	#N/A	#N/A	#N/A	#N/A	#N/A	#N/A	#N/A	#N/A	#N/A	#N/A	#N/A	#N/A	#N/A	#N/A	#N/A	#N/A	#N/A	#N/A	#N/A	#N/A	#N/A	#N/A	#N/A	#N/A	#N/A	#N/A	#N/A	#N/A	#N/A	#N/A	#N/A	#N/A	#N/A	#N/A	#N/A	#N/A	#N/A	#N/A	#N/A	#N/A	#N/A	#N/A	#N/A	#N/A	#N/A
contig00227	545	2	#N/A	#N/A	#N/A	#N/A	#N/A	#N/A	#N/A	#N/A	#N/A	#N/A	#N/A	#N/A	#N/A	#N/A	#N/A	#N/A	#N/A	#N/A	#N/A	#N/A	#N/A	#N/A	#N/A	#N/A	#N/A	#N/A	#N/A	#N/A	#N/A	#N/A	#N/A	#N/A	#N/A	#N/A	#N/A	#N/A	#N/A	#N/A	#N/A	#N/A	#N/A	#N/A	#N/A	#N/A	#N/A	#N/A	#N/A
contig00228	697	8	#N/A	#N/A	#N/A	#N/A	#N/A	#N/A	#N/A	#N/A	#N/A	#N/A	#N/A	#N/A	#N/A	#N/A	#N/A	#N/A	#N/A	#N/A	#N/A	#N/A	#N/A	#N/A	#N/A	Sb02g027540.1	87	423	55	0	1	423	1062	1484	1e-111	402	Si029617m_PACid_19709412	87.97	424	51	0	1	424	1062	1485	1e-121	436	UniRef90_C5X353	Putative uncharacterized protein Sb02g027540 n=1 Tax=Sorghum bicolor RepID=C5X353_SORBI
contig00229	1595	174	LOC_Os06g16380.1_13106.m01806_CDS	hypothetical protein	100	112	0	0	658	769	99	210	1e-56	222	#N/A	#N/A	#N/A	#N/A	#N/A	#N/A	#N/A	#N/A	#N/A	#N/A	#N/A	#N/A	#N/A	#N/A	#N/A	#N/A	#N/A	#N/A	#N/A	#N/A	#N/A	#N/A	#N/A	#N/A	#N/A	#N/A	#N/A	#N/A	#N/A	#N/A	#N/A	#N/A	#N/A	UniRef90_B6BR57	Cell wall-associated hydrolase n=1 Tax=Candidatus Pelagibacter sp. HTCC7211 RepID=B6BR57_9RICK
contig00230	2136	25	LOC_Os02g24614.1_13102.m02667_CDS	DNA-directed RNA polymerase subunit beta, putative	94.31	861	39	6	1	856	1194	2049	0	1279	Bradi1g39200.1	94.48	326	18	0	1811	2136	7	332	2e-141	504	Sb03g017630.1	97.56	1106	22	1	1036	2136	1	1106	0	1978	Si020782m_PACid_19693648	97.79	861	12	5	1	856	399	1257	0	1520	UniRef90_Q01923	DNA-directed RNA polymerase subunit beta'' n=9 Tax=Poaceae RepID=RPOC2_SORBI
contig00231	321	4	#N/A	#N/A	#N/A	#N/A	#N/A	#N/A	#N/A	#N/A	#N/A	#N/A	#N/A	#N/A	#N/A	#N/A	#N/A	#N/A	#N/A	#N/A	#N/A	#N/A	#N/A	#N/A	#N/A	Sb04g025410.1	91.57	83	7	0	5	87	1486	1568	1e-23	109	Si016906m_PACid_19688191	93.41	91	6	0	1	91	1482	1572	1e-30	133	#N/A	#N/A
contig00232	199	12	LOC_Os04g16830.1_13104.m01524_CDS	DNA-directed RNA polymerase subunit beta, putative	94.05	84	5	0	79	162	580	663	7e-29	127	Bradi1g39200.1	93.88	196	12	0	2	197	335	530	3e-79	293	Sb03g017630.1	96.98	199	6	0	1	199	1108	1306	2e-95	347	Si020889m_PACid_19697756	96.3	162	6	0	1	162	964	1125	3e-73	274	UniRef90_Q01923	DNA-directed RNA polymerase subunit beta'' n=9 Tax=Poaceae RepID=RPOC2_SORBI
contig00233	1497	29	LOC_Os05g34550.2_13105.m03595_CDS	MLO domain containing protein, putative, expressed	81.74	723	132	0	269	991	1230	508	4e-106	387	Bradi2g25190.2	80.09	889	171	1	288	1170	1142	254	1e-98	361	Sb09g020550.1	87.26	1256	130	5	251	1497	1392	158	0	1231	Si021895m_PACid_19702497	86.95	1065	127	2	251	1306	1392	331	0	1013	UniRef90_C5YY47	Putative uncharacterized protein Sb09g020550 n=1 Tax=Sorghum bicolor RepID=C5YY47_SORBI
contig00234	1996	23	LOC_Os12g33956.1_13112.m08832_CDS	maturase, putative, expressed	97.7	174	0	3	1	171	173	1	2e-77	291	Bradi3g51150.2	91.41	128	11	0	160	287	1017	1144	4e-40	167	#N/A	#N/A	#N/A	#N/A	#N/A	#N/A	#N/A	#N/A	#N/A	#N/A	#N/A	Si020746m_PACid_19693615	97.7	174	0	3	1	171	173	1	1e-77	291	UniRef90_Q8HCN2	Maturase-related protein (Fragment) n=24 Tax=Liliopsida RepID=Q8HCN2_ORYSJ
contig00235	1473	10	LOC_Os03g08390.2_13103.m12865_CDS	expressed protein	85.76	850	117	2	509	1355	849	1	0	714	Bradi1g72510.4	84.16	1124	164	5	244	1355	1122	1	0	795	Sb01g045130.1	92.41	1252	90	3	107	1355	1250	1	0	1709	Si034937m_PACid_19683512	92.22	1234	91	3	125	1355	1232	1	0	1665	UniRef90_C5WVS2	Putative uncharacterized protein Sb01g045130 n=1 Tax=Sorghum bicolor RepID=C5WVS2_SORBI
contig00236	468	2	#N/A	#N/A	#N/A	#N/A	#N/A	#N/A	#N/A	#N/A	#N/A	#N/A	#N/A	#N/A	#N/A	#N/A	#N/A	#N/A	#N/A	#N/A	#N/A	#N/A	#N/A	#N/A	#N/A	#N/A	#N/A	#N/A	#N/A	#N/A	#N/A	#N/A	#N/A	#N/A	#N/A	#N/A	#N/A	#N/A	#N/A	#N/A	#N/A	#N/A	#N/A	#N/A	#N/A	#N/A	#N/A	#N/A	#N/A
contig00237	515	15	LOC_Os05g47980.1_13105.m05087_CDS	ATP synthase, putative, expressed	91.14	519	41	5	1	515	1042	525	3e-178	624	Bradi2g46790.3	91.55	509	38	5	1	505	1042	535	1e-179	628	Sb09g027790.2	94.57	516	23	5	1	512	1045	531	0	761	Si021656m_PACid_19702365	92.49	519	34	5	1	515	1045	528	0	680	UniRef90_B8A7M8	ATP synthase subunit beta n=1 Tax=Oryza sativa subsp. indica RepID=B8A7M8_ORYSI
contig00238	890	32	LOC_Os01g49190.1_13101.m05114_CDS	ATP synthase, putative, expressed	92.52	615	46	0	3	617	1060	1674	0	854	Bradi2g46790.1	89.59	605	63	0	1	605	1043	1647	0	700	Sb03g031470.1	96.11	463	18	0	1	463	1049	1511	0	775	Si000682m_PACid_19678158	95.3	617	29	0	1	617	1262	1878	0	993	UniRef90_B8AWF8	ATP synthase subunit beta n=1 Tax=Oryza sativa subsp. indica RepID=B8AWF8_ORYSI
contig00239	440	6	#N/A	#N/A	#N/A	#N/A	#N/A	#N/A	#N/A	#N/A	#N/A	#N/A	#N/A	#N/A	#N/A	#N/A	#N/A	#N/A	#N/A	#N/A	#N/A	#N/A	#N/A	#N/A	#N/A	#N/A	#N/A	#N/A	#N/A	#N/A	#N/A	#N/A	#N/A	#N/A	#N/A	#N/A	#N/A	#N/A	#N/A	#N/A	#N/A	#N/A	#N/A	#N/A	#N/A	#N/A	#N/A	#N/A	#N/A
contig00240	582	26	LOC_Os05g39980.1_13105.m04217_CDS	expressed protein	83.24	185	31	0	397	581	148	332	1e-26	121	#N/A	#N/A	#N/A	#N/A	#N/A	#N/A	#N/A	#N/A	#N/A	#N/A	#N/A	#N/A	#N/A	#N/A	#N/A	#N/A	#N/A	#N/A	#N/A	#N/A	#N/A	#N/A	Si026913m_PACid_19706996	87.14	241	31	0	342	582	33	273	3e-60	232	UniRef90_Q75GN5	Os05g0477500 protein n=1 Tax=Oryza sativa subsp. japonica RepID=Q75GN5_ORYSJ
contig00241	255	4	#N/A	#N/A	#N/A	#N/A	#N/A	#N/A	#N/A	#N/A	#N/A	#N/A	#N/A	#N/A	#N/A	#N/A	#N/A	#N/A	#N/A	#N/A	#N/A	#N/A	#N/A	#N/A	#N/A	#N/A	#N/A	#N/A	#N/A	#N/A	#N/A	#N/A	#N/A	#N/A	#N/A	#N/A	#N/A	#N/A	#N/A	#N/A	#N/A	#N/A	#N/A	#N/A	#N/A	#N/A	#N/A	#N/A	#N/A
contig00242	484	16	#N/A	#N/A	#N/A	#N/A	#N/A	#N/A	#N/A	#N/A	#N/A	#N/A	#N/A	#N/A	Bradi1g11590.1	92.4	171	13	0	25	195	1	171	1e-61	236	Sb01g010970.2	97.08	171	5	0	25	195	1	171	1e-80	299	Si023806m_PACid_19698510	89.38	113	12	0	62	174	215	103	2e-29	129	UniRef90_C7J050	Os03g0701400 protein n=4 Tax=Poaceae RepID=C7J050_ORYSJ
contig00243	1564	14	#N/A	#N/A	#N/A	#N/A	#N/A	#N/A	#N/A	#N/A	#N/A	#N/A	#N/A	#N/A	#N/A	#N/A	#N/A	#N/A	#N/A	#N/A	#N/A	#N/A	#N/A	#N/A	#N/A	#N/A	#N/A	#N/A	#N/A	#N/A	#N/A	#N/A	#N/A	#N/A	#N/A	#N/A	Si020737m_PACid_19693618	97.48	753	15	4	386	1135	1	752	0	1310	UniRef90_Q5IA03	Ribosomal protein S4 (Fragment) n=1 Tax=Amborella trichopoda RepID=Q5IA03_AMBTC
contig00244	715	19	#N/A	#N/A	#N/A	#N/A	#N/A	#N/A	#N/A	#N/A	#N/A	#N/A	#N/A	#N/A	Bradi1g11590.1	91.23	171	15	0	168	338	1	171	1e-56	220	Sb01g010970.2	95.91	171	7	0	168	338	1	171	1e-75	283	Si023806m_PACid_19698510	88.5	113	13	0	205	317	215	103	9e-27	121	UniRef90_C7J050	Os03g0701400 protein n=4 Tax=Poaceae RepID=C7J050_ORYSJ
contig00245	450	22	LOC_Os02g18380.1_13102.m02062_CDS	60S ribosomal protein L27-3, putative, expressed	94.18	378	22	0	73	450	1	378	2e-163	575	Bradi1g30210.1	92.86	378	27	0	73	450	1	378	9e-152	535	Sb10g027330.1	97.06	374	11	0	73	446	1	374	0	654	Si023599m_PACid_19700469	96.52	374	13	0	73	446	1	374	0	638	UniRef90_Q6K4T1	60S ribosomal protein L27 n=12 Tax=Poaceae RepID=Q6K4T1_ORYSJ
contig00246	724	44	LOC_Os10g41470.1_13110.m03868_CDS	60S ribosomal protein L27-3, putative, expressed	94.89	411	21	0	240	650	411	1	0	648	Bradi1g30210.1	91.75	412	31	1	242	650	412	1	6e-154	543	Sb10g027330.1	94.66	412	19	1	242	650	412	1	0	638	Si007477m_PACid_19704087	93.93	412	22	1	242	650	412	1	2e-175	615	UniRef90_Q6K4T1	60S ribosomal protein L27 n=12 Tax=Poaceae RepID=Q6K4T1_ORYSJ
contig00247	656	75	#N/A	#N/A	#N/A	#N/A	#N/A	#N/A	#N/A	#N/A	#N/A	#N/A	#N/A	#N/A	#N/A	#N/A	#N/A	#N/A	#N/A	#N/A	#N/A	#N/A	#N/A	#N/A	#N/A	#N/A	#N/A	#N/A	#N/A	#N/A	#N/A	#N/A	#N/A	#N/A	#N/A	#N/A	#N/A	#N/A	#N/A	#N/A	#N/A	#N/A	#N/A	#N/A	#N/A	#N/A	#N/A	#N/A	#N/A
contig00248	1766	37	LOC_Os12g33946.1_13112.m08842_CDS	cytochrome c oxidase subunit 1, putative	98.77	1305	15	1	463	1766	1560	256	0	2452	Bradi1g17530.1	94.86	253	13	0	473	725	464	212	6e-110	398	#N/A	#N/A	#N/A	#N/A	#N/A	#N/A	#N/A	#N/A	#N/A	#N/A	#N/A	Si020795m_PACid_19693594	99.39	1305	7	1	463	1766	1560	256	0	2516	UniRef90_Q0R4Y5	Cytochrome c oxidase subunit 1 n=1 Tax=Pellia epiphylla RepID=Q0R4Y5_9MARC
contig00249	656	22	LOC_Os04g55650.1_13104.m05773_CDS	oryzain alpha chain precursor, putative, expressed	85.85	650	92	0	4	653	94	743	2e-158	559	Bradi5g24030.1	81.7	623	114	0	16	638	775	1397	4e-90	331	Sb06g030800.3	89.45	654	69	0	3	656	630	1283	0	749	Si009950m_PACid_19693936	90.85	656	60	0	1	656	772	1427	0	825	UniRef90_C4J639	Putative uncharacterized protein n=1 Tax=Zea mays RepID=C4J639_MAIZE
contig00250	586	37	LOC_Os05g46450.1_13105.m04953_CDS	fiber protein Fb11, putative, expressed	85.86	198	28	0	99	296	1	198	2e-41	170	Bradi2g18140.1	90.77	195	18	0	99	293	1	195	7e-64	244	Sb09g027070.1	92.82	195	14	0	99	293	1	195	2e-73	276	Si023623m_PACid_19698529	92.68	205	15	0	89	293	192	396	5e-77	287	UniRef90_B4FKL9	Fiber protein Fb11 n=3 Tax=Andropogoneae RepID=B4FKL9_MAIZE
contig00251	510	73	LOC_Os05g46450.1_13105.m04953_CDS	fiber protein Fb11, putative, expressed	85.86	198	28	0	213	410	198	1	1e-41	170	Bradi2g18140.1	92.31	195	15	0	216	410	195	1	4e-71	268	Sb09g027070.1	92.31	195	15	0	216	410	195	1	4e-71	268	Si023623m_PACid_19698529	94.06	202	12	0	216	417	396	195	2e-82	305	UniRef90_B4FKL9	Fiber protein Fb11 n=3 Tax=Andropogoneae RepID=B4FKL9_MAIZE
contig00252	839	64	#N/A	#N/A	#N/A	#N/A	#N/A	#N/A	#N/A	#N/A	#N/A	#N/A	#N/A	#N/A	#N/A	#N/A	#N/A	#N/A	#N/A	#N/A	#N/A	#N/A	#N/A	#N/A	#N/A	#N/A	#N/A	#N/A	#N/A	#N/A	#N/A	#N/A	#N/A	#N/A	#N/A	#N/A	Si012117m_PACid_19695459	86.81	91	12	0	349	439	133	43	6e-16	85.7	#N/A	#N/A
contig00253	213	91	#N/A	#N/A	#N/A	#N/A	#N/A	#N/A	#N/A	#N/A	#N/A	#N/A	#N/A	#N/A	#N/A	#N/A	#N/A	#N/A	#N/A	#N/A	#N/A	#N/A	#N/A	#N/A	#N/A	#N/A	#N/A	#N/A	#N/A	#N/A	#N/A	#N/A	#N/A	#N/A	#N/A	#N/A	#N/A	#N/A	#N/A	#N/A	#N/A	#N/A	#N/A	#N/A	#N/A	#N/A	#N/A	#N/A	#N/A
contig00254	314	2	#N/A	#N/A	#N/A	#N/A	#N/A	#N/A	#N/A	#N/A	#N/A	#N/A	#N/A	#N/A	#N/A	#N/A	#N/A	#N/A	#N/A	#N/A	#N/A	#N/A	#N/A	#N/A	#N/A	#N/A	#N/A	#N/A	#N/A	#N/A	#N/A	#N/A	#N/A	#N/A	#N/A	#N/A	#N/A	#N/A	#N/A	#N/A	#N/A	#N/A	#N/A	#N/A	#N/A	#N/A	#N/A	#N/A	#N/A
contig00255	580	4	#N/A	#N/A	#N/A	#N/A	#N/A	#N/A	#N/A	#N/A	#N/A	#N/A	#N/A	#N/A	Bradi5g07380.3	88.57	105	12	0	429	533	1	105	2e-24	113	#N/A	#N/A	#N/A	#N/A	#N/A	#N/A	#N/A	#N/A	#N/A	#N/A	#N/A	Si010983m_PACid_19695128	87.84	74	9	0	504	577	58	131	4e-13	75.8	UniRef90_B4FE44	Nitrate-induced NOI protein n=1 Tax=Zea mays RepID=B4FE44_MAIZE
contig00256	470	4	#N/A	#N/A	#N/A	#N/A	#N/A	#N/A	#N/A	#N/A	#N/A	#N/A	#N/A	#N/A	#N/A	#N/A	#N/A	#N/A	#N/A	#N/A	#N/A	#N/A	#N/A	#N/A	#N/A	#N/A	#N/A	#N/A	#N/A	#N/A	#N/A	#N/A	#N/A	#N/A	#N/A	#N/A	#N/A	#N/A	#N/A	#N/A	#N/A	#N/A	#N/A	#N/A	#N/A	#N/A	#N/A	#N/A	#N/A
contig00257	741	47	#N/A	#N/A	#N/A	#N/A	#N/A	#N/A	#N/A	#N/A	#N/A	#N/A	#N/A	#N/A	#N/A	#N/A	#N/A	#N/A	#N/A	#N/A	#N/A	#N/A	#N/A	#N/A	#N/A	#N/A	#N/A	#N/A	#N/A	#N/A	#N/A	#N/A	#N/A	#N/A	#N/A	#N/A	#N/A	#N/A	#N/A	#N/A	#N/A	#N/A	#N/A	#N/A	#N/A	#N/A	#N/A	#N/A	#N/A
contig00258	822	6	#N/A	#N/A	#N/A	#N/A	#N/A	#N/A	#N/A	#N/A	#N/A	#N/A	#N/A	#N/A	#N/A	#N/A	#N/A	#N/A	#N/A	#N/A	#N/A	#N/A	#N/A	#N/A	#N/A	#N/A	#N/A	#N/A	#N/A	#N/A	#N/A	#N/A	#N/A	#N/A	#N/A	#N/A	#N/A	#N/A	#N/A	#N/A	#N/A	#N/A	#N/A	#N/A	#N/A	#N/A	#N/A	#N/A	#N/A
contig00259	939	17	#N/A	#N/A	#N/A	#N/A	#N/A	#N/A	#N/A	#N/A	#N/A	#N/A	#N/A	#N/A	#N/A	#N/A	#N/A	#N/A	#N/A	#N/A	#N/A	#N/A	#N/A	#N/A	#N/A	#N/A	#N/A	#N/A	#N/A	#N/A	#N/A	#N/A	#N/A	#N/A	#N/A	#N/A	#N/A	#N/A	#N/A	#N/A	#N/A	#N/A	#N/A	#N/A	#N/A	#N/A	#N/A	UniRef90_B6TBW4	Proliferation-associated protein 2G4 n=2 Tax=Poaceae RepID=B6TBW4_MAIZE
contig00260	825	48	#N/A	#N/A	#N/A	#N/A	#N/A	#N/A	#N/A	#N/A	#N/A	#N/A	#N/A	#N/A	#N/A	#N/A	#N/A	#N/A	#N/A	#N/A	#N/A	#N/A	#N/A	#N/A	#N/A	#N/A	#N/A	#N/A	#N/A	#N/A	#N/A	#N/A	#N/A	#N/A	#N/A	#N/A	#N/A	#N/A	#N/A	#N/A	#N/A	#N/A	#N/A	#N/A	#N/A	#N/A	#N/A	UniRef90_Q2QUR6	Retrotransposon protein, putative, Ty3-gypsy subclass n=1 Tax=Oryza sativa subsp. japonica RepID=Q2QUR6_ORYSJ
contig00261	576	10	#N/A	#N/A	#N/A	#N/A	#N/A	#N/A	#N/A	#N/A	#N/A	#N/A	#N/A	#N/A	#N/A	#N/A	#N/A	#N/A	#N/A	#N/A	#N/A	#N/A	#N/A	#N/A	#N/A	#N/A	#N/A	#N/A	#N/A	#N/A	#N/A	#N/A	#N/A	#N/A	#N/A	#N/A	#N/A	#N/A	#N/A	#N/A	#N/A	#N/A	#N/A	#N/A	#N/A	#N/A	#N/A	#N/A	#N/A
contig00262	495	101	LOC_Os05g06310.1_13105.m00673_CDS	60S ribosomal protein L18-3, putative, expressed	91.7	277	23	0	4	280	291	567	1e-100	367	Bradi2g35090.1	93.21	280	19	0	1	280	288	567	3e-112	404	Sb09g004290.1	95.27	275	13	0	2	276	289	563	1e-123	442	Si010998m_PACid_19694673	94.62	279	15	0	2	280	403	681	3e-121	434	UniRef90_Q5WMY3	Ribosomal protein L18 n=16 Tax=Poaceae RepID=Q5WMY3_ORYSJ
contig00263	112	2	#N/A	#N/A	#N/A	#N/A	#N/A	#N/A	#N/A	#N/A	#N/A	#N/A	#N/A	#N/A	#N/A	#N/A	#N/A	#N/A	#N/A	#N/A	#N/A	#N/A	#N/A	#N/A	#N/A	#N/A	#N/A	#N/A	#N/A	#N/A	#N/A	#N/A	#N/A	#N/A	#N/A	#N/A	#N/A	#N/A	#N/A	#N/A	#N/A	#N/A	#N/A	#N/A	#N/A	#N/A	#N/A	#N/A	#N/A
contig00264	104	5	#N/A	#N/A	#N/A	#N/A	#N/A	#N/A	#N/A	#N/A	#N/A	#N/A	#N/A	#N/A	#N/A	#N/A	#N/A	#N/A	#N/A	#N/A	#N/A	#N/A	#N/A	#N/A	#N/A	#N/A	#N/A	#N/A	#N/A	#N/A	#N/A	#N/A	#N/A	#N/A	#N/A	#N/A	#N/A	#N/A	#N/A	#N/A	#N/A	#N/A	#N/A	#N/A	#N/A	#N/A	#N/A	#N/A	#N/A
contig00265	141	3	#N/A	#N/A	#N/A	#N/A	#N/A	#N/A	#N/A	#N/A	#N/A	#N/A	#N/A	#N/A	#N/A	#N/A	#N/A	#N/A	#N/A	#N/A	#N/A	#N/A	#N/A	#N/A	#N/A	#N/A	#N/A	#N/A	#N/A	#N/A	#N/A	#N/A	#N/A	#N/A	#N/A	#N/A	#N/A	#N/A	#N/A	#N/A	#N/A	#N/A	#N/A	#N/A	#N/A	#N/A	#N/A	#N/A	#N/A
contig00266	365	7	#N/A	#N/A	#N/A	#N/A	#N/A	#N/A	#N/A	#N/A	#N/A	#N/A	#N/A	#N/A	#N/A	#N/A	#N/A	#N/A	#N/A	#N/A	#N/A	#N/A	#N/A	#N/A	#N/A	Sb04g022140.1	91.53	118	10	0	1	118	1368	1485	3e-37	155	Si017033m_PACid_19687475	91.53	118	10	0	1	118	1353	1470	3e-37	155	UniRef90_C5XU32	Putative uncharacterized protein Sb04g022140 n=1 Tax=Sorghum bicolor RepID=C5XU32_SORBI
contig00267	1096	25	LOC_Os02g33710.1_13102.m03658_CDS	decarboxylase, putative, expressed	87.11	1094	138	3	1	1093	234	1325	0	1027	Bradi3g45260.1	88.51	1088	124	1	1	1088	198	1284	0	1158	Sb04g022140.1	93.93	1088	65	1	1	1088	273	1359	0	1626	Si017033m_PACid_19687475	92.93	1089	76	1	5	1093	262	1349	0	1540	UniRef90_C5XU32	Putative uncharacterized protein Sb04g022140 n=1 Tax=Sorghum bicolor RepID=C5XU32_SORBI
contig00268	291	16	#N/A	#N/A	#N/A	#N/A	#N/A	#N/A	#N/A	#N/A	#N/A	#N/A	#N/A	#N/A	#N/A	#N/A	#N/A	#N/A	#N/A	#N/A	#N/A	#N/A	#N/A	#N/A	#N/A	Sb04g022140.1	92.11	114	9	0	5	118	1372	1485	2e-37	155	Si017033m_PACid_19687475	92.11	114	9	0	5	118	1357	1470	3e-37	155	UniRef90_C5XU32	Putative uncharacterized protein Sb04g022140 n=1 Tax=Sorghum bicolor RepID=C5XU32_SORBI
contig00269	931	22	LOC_Os03g17470.1_13103.m02084_CDS	IN2-1 protein, putative, expressed	85.24	698	103	0	227	924	913	216	1e-160	567	Bradi1g66030.1	84.59	675	104	0	230	904	901	227	7e-145	513	Sb01g038910.1	90.07	695	69	0	229	923	899	205	0	831	Si037206m_PACid_19681453	90.75	703	65	0	226	928	737	35	0	878	UniRef90_Q8H8U5	Protein IN2-1 homolog B n=4 Tax=Oryza sativa RepID=IN21B_ORYSJ
contig00270	1219	24	LOC_Os03g40010.1_13103.m04335_CDS	DEK C terminal domain containing protein, expressed	87.65	162	20	0	1057	1218	1386	1225	9e-39	163	Bradi1g15140.4	82.26	265	47	0	935	1199	1115	851	4e-36	153	Sb01g015200.1	87.56	844	88	7	384	1217	1867	1031	0	735	Si034619m_PACid_19683913	90.25	318	25	1	907	1218	1368	1051	2e-106	387	UniRef90_C5WTA3	Putative uncharacterized protein Sb01g015200 n=1 Tax=Sorghum bicolor RepID=C5WTA3_SORBI
contig00271	549	37	LOC_Os03g40010.1_13103.m04335_CDS	DEK C terminal domain containing protein, expressed	87.08	480	53	1	66	545	749	1219	5e-131	468	Bradi1g15140.4	86.74	460	52	1	86	545	376	826	8e-122	436	Sb01g015200.1	90.91	484	32	2	63	546	554	1025	2e-175	615	Si034619m_PACid_19683913	87.43	541	53	3	5	545	520	1045	5e-151	533	UniRef90_C5WTA3	Putative uncharacterized protein Sb01g015200 n=1 Tax=Sorghum bicolor RepID=C5WTA3_SORBI
contig00272	652	34	#N/A	#N/A	#N/A	#N/A	#N/A	#N/A	#N/A	#N/A	#N/A	#N/A	#N/A	#N/A	#N/A	#N/A	#N/A	#N/A	#N/A	#N/A	#N/A	#N/A	#N/A	#N/A	#N/A	Sb01g015200.1	85.16	465	60	2	190	648	1	462	1e-102	373	Si034619m_PACid_19683913	83.41	464	62	4	190	641	1	461	2e-80	299	UniRef90_C5WTA3	Putative uncharacterized protein Sb01g015200 n=1 Tax=Sorghum bicolor RepID=C5WTA3_SORBI
contig00273	555	23	#N/A	#N/A	#N/A	#N/A	#N/A	#N/A	#N/A	#N/A	#N/A	#N/A	#N/A	#N/A	#N/A	#N/A	#N/A	#N/A	#N/A	#N/A	#N/A	#N/A	#N/A	#N/A	#N/A	Sb01g015200.1	89.53	191	20	0	163	353	1	191	9e-57	220	Si034619m_PACid_19683913	85.79	197	22	2	163	353	1	197	8e-39	161	#N/A	#N/A
contig00274	1606	58	LOC_Os09g02700.1_13109.m00191_CDS	polyadenylate-binding protein, putative, expressed	83.67	1378	216	5	236	1606	97	1472	0	916	Bradi4g08430.2	83.82	1360	214	4	245	1600	88	1445	0	924	Sb02g017910.1	92.15	1452	104	3	158	1606	1	1445	0	1965	Si029150m_PACid_19709402	92.65	1374	97	2	236	1606	103	1475	0	1911	UniRef90_Q6YYV1	Os09g0115400 protein n=2 Tax=Oryza sativa RepID=Q6YYV1_ORYSJ
contig00275	714	31	LOC_Os09g02700.1_13109.m00191_CDS	polyadenylate-binding protein, putative, expressed	84.84	442	61	2	268	706	1916	1478	2e-91	337	Bradi4g08430.1	85.98	428	57	1	279	706	1881	1457	2e-101	369	Sb02g017910.2	87.72	521	58	1	192	706	1884	1364	4e-149	527	Si029150m_PACid_19709402	92.52	508	38	0	199	706	1988	1481	0	706	UniRef90_C0HGT6	Putative uncharacterized protein n=1 Tax=Zea mays RepID=C0HGT6_MAIZE
contig00276	775	25	LOC_Os09g02700.1_13109.m00191_CDS	polyadenylate-binding protein, putative, expressed	85.65	432	56	2	340	768	1905	1477	2e-97	357	Bradi4g08430.1	86.49	422	54	1	347	768	1874	1456	6e-105	381	Sb02g017910.2	88.51	522	54	1	253	768	1884	1363	3e-159	561	Si029150m_PACid_19709402	92.53	509	38	0	260	768	1988	1480	0	708	UniRef90_C0HGT6	Putative uncharacterized protein n=1 Tax=Zea mays RepID=C0HGT6_MAIZE
contig00277	135	4	#N/A	#N/A	#N/A	#N/A	#N/A	#N/A	#N/A	#N/A	#N/A	#N/A	#N/A	#N/A	#N/A	#N/A	#N/A	#N/A	#N/A	#N/A	#N/A	#N/A	#N/A	#N/A	#N/A	#N/A	#N/A	#N/A	#N/A	#N/A	#N/A	#N/A	#N/A	#N/A	#N/A	#N/A	#N/A	#N/A	#N/A	#N/A	#N/A	#N/A	#N/A	#N/A	#N/A	#N/A	#N/A	#N/A	#N/A
contig00278	487	6	LOC_Os02g39400.1_13102.m04357_CDS	isochorismatase family protein, putative, expressed	83.64	275	45	0	8	282	395	121	6e-47	188	Bradi3g48140.1	83.93	280	45	0	1	280	384	105	3e-50	198	Sb04g025370.2	91.18	374	33	0	2	375	374	1	5e-135	480	Si018176m_PACid_19688877	89.33	356	38	0	4	359	387	32	3e-112	404	UniRef90_B6TNR9	Isochorismatase hydrolase n=2 Tax=Zea mays RepID=B6TNR9_MAIZE
contig00279	617	9	LOC_Os07g29360.1_13107.m02945_CDS	tetratricopeptide repeat domain containing protein, expressed	88.01	609	73	0	9	617	1325	717	3e-179	628	Bradi3g12240.1	87.36	617	78	0	1	617	1333	717	2e-172	605	Sb06g025910.1	92.37	616	47	0	1	616	1333	718	0	848	Si016168m_PACid_19690061	93.82	615	38	0	3	617	1331	717	0	918	UniRef90_C5YE49	Putative uncharacterized protein Sb06g025910 n=1 Tax=Sorghum bicolor RepID=C5YE49_SORBI
contig00280	451	3	LOC_Os07g29360.1_13107.m02945_CDS	tetratricopeptide repeat domain containing protein, expressed	81.37	451	84	0	1	451	1784	1334	6e-59	228	Bradi3g12240.1	83.91	435	67	1	10	444	1772	1341	6e-82	303	Sb06g025910.1	92.46	451	34	0	1	451	1784	1334	1e-178	624	Si016168m_PACid_19690061	93.27	446	30	0	1	446	1784	1339	0	646	UniRef90_C5YE49	Putative uncharacterized protein Sb06g025910 n=1 Tax=Sorghum bicolor RepID=C5YE49_SORBI
contig00281	465	3	#N/A	#N/A	#N/A	#N/A	#N/A	#N/A	#N/A	#N/A	#N/A	#N/A	#N/A	#N/A	#N/A	#N/A	#N/A	#N/A	#N/A	#N/A	#N/A	#N/A	#N/A	#N/A	#N/A	#N/A	#N/A	#N/A	#N/A	#N/A	#N/A	#N/A	#N/A	#N/A	#N/A	#N/A	#N/A	#N/A	#N/A	#N/A	#N/A	#N/A	#N/A	#N/A	#N/A	#N/A	#N/A	#N/A	#N/A
contig00282	273	25	LOC_Os09g17840.1_13109.m01718_CDS	protein transport protein Sec61 subunit alpha, putative	96.74	92	3	0	1	92	92	1	3e-38	159	Bradi4g28500.2	94.38	89	5	0	4	92	89	1	5e-32	137	#N/A	#N/A	#N/A	#N/A	#N/A	#N/A	#N/A	#N/A	#N/A	#N/A	#N/A	Si035488m_PACid_19685674	98.91	92	1	0	1	92	92	1	3e-43	174	#N/A	#N/A
contig00283	302	11	#N/A	#N/A	#N/A	#N/A	#N/A	#N/A	#N/A	#N/A	#N/A	#N/A	#N/A	#N/A	#N/A	#N/A	#N/A	#N/A	#N/A	#N/A	#N/A	#N/A	#N/A	#N/A	#N/A	#N/A	#N/A	#N/A	#N/A	#N/A	#N/A	#N/A	#N/A	#N/A	#N/A	#N/A	#N/A	#N/A	#N/A	#N/A	#N/A	#N/A	#N/A	#N/A	#N/A	#N/A	#N/A	#N/A	#N/A
contig00284	234	7	#N/A	#N/A	#N/A	#N/A	#N/A	#N/A	#N/A	#N/A	#N/A	#N/A	#N/A	#N/A	#N/A	#N/A	#N/A	#N/A	#N/A	#N/A	#N/A	#N/A	#N/A	#N/A	#N/A	#N/A	#N/A	#N/A	#N/A	#N/A	#N/A	#N/A	#N/A	#N/A	#N/A	#N/A	#N/A	#N/A	#N/A	#N/A	#N/A	#N/A	#N/A	#N/A	#N/A	#N/A	#N/A	#N/A	#N/A
contig00285	231	3	#N/A	#N/A	#N/A	#N/A	#N/A	#N/A	#N/A	#N/A	#N/A	#N/A	#N/A	#N/A	#N/A	#N/A	#N/A	#N/A	#N/A	#N/A	#N/A	#N/A	#N/A	#N/A	#N/A	Sb1150s002010.1	93.17	161	11	0	31	191	149	309	1e-60	232	#N/A	#N/A	#N/A	#N/A	#N/A	#N/A	#N/A	#N/A	#N/A	#N/A	#N/A	UniRef90_C6JS48	Putative uncharacterized protein Sb0057s002150 (Fragment) n=4 Tax=Andropogoneae RepID=C6JS48_SORBI
contig00286	425	12	#N/A	#N/A	#N/A	#N/A	#N/A	#N/A	#N/A	#N/A	#N/A	#N/A	#N/A	#N/A	#N/A	#N/A	#N/A	#N/A	#N/A	#N/A	#N/A	#N/A	#N/A	#N/A	#N/A	Sb06g033080.1	96.1	77	3	0	4	80	703	779	2e-29	129	Si023011m_PACid_19702345	92.75	69	5	0	4	72	685	753	8e-20	97.6	#N/A	#N/A
contig00287	408	14	#N/A	#N/A	#N/A	#N/A	#N/A	#N/A	#N/A	#N/A	#N/A	#N/A	#N/A	#N/A	Bradi5g26320.1	87	200	26	0	191	390	466	665	6e-48	190	Sb06g033080.1	91.08	213	19	0	196	408	486	698	2e-72	272	Si023011m_PACid_19702345	93.58	218	14	0	191	408	463	680	3e-87	321	UniRef90_C5YAK8	Putative uncharacterized protein Sb06g033080 n=1 Tax=Sorghum bicolor RepID=C5YAK8_SORBI
contig00288	524	22	#N/A	#N/A	#N/A	#N/A	#N/A	#N/A	#N/A	#N/A	#N/A	#N/A	#N/A	#N/A	#N/A	#N/A	#N/A	#N/A	#N/A	#N/A	#N/A	#N/A	#N/A	#N/A	#N/A	Sb06g033080.1	97.5	80	2	0	2	81	700	779	2e-33	143	Si023011m_PACid_19702345	94.44	72	4	0	2	73	682	753	6e-24	111	#N/A	#N/A
contig00289	926	32	#N/A	#N/A	#N/A	#N/A	#N/A	#N/A	#N/A	#N/A	#N/A	#N/A	#N/A	#N/A	#N/A	#N/A	#N/A	#N/A	#N/A	#N/A	#N/A	#N/A	#N/A	#N/A	#N/A	#N/A	#N/A	#N/A	#N/A	#N/A	#N/A	#N/A	#N/A	#N/A	#N/A	#N/A	#N/A	#N/A	#N/A	#N/A	#N/A	#N/A	#N/A	#N/A	#N/A	#N/A	#N/A	#N/A	#N/A
contig00290	706	26	LOC_Os01g08260.2_13101.m00859_CDS	pleiotropic drug resistance protein 4, putative, expressed	90.04	241	24	0	1	241	571	811	1e-76	287	Bradi2g04850.1	88.7	239	27	0	4	242	4006	4244	1e-68	260	Sb01g015200.1	88.63	422	42	2	289	704	1452	1031	3e-125	448	Si034619m_PACid_19683913	89.66	319	27	1	394	706	1368	1050	1e-102	373	UniRef90_C5WTA3	Putative uncharacterized protein Sb01g015200 n=1 Tax=Sorghum bicolor RepID=C5WTA3_SORBI
contig00291	537	20	#N/A	#N/A	#N/A	#N/A	#N/A	#N/A	#N/A	#N/A	#N/A	#N/A	#N/A	#N/A	#N/A	#N/A	#N/A	#N/A	#N/A	#N/A	#N/A	#N/A	#N/A	#N/A	#N/A	#N/A	#N/A	#N/A	#N/A	#N/A	#N/A	#N/A	#N/A	#N/A	#N/A	#N/A	#N/A	#N/A	#N/A	#N/A	#N/A	#N/A	#N/A	#N/A	#N/A	#N/A	#N/A	#N/A	#N/A
contig00292	640	50	LOC_Os01g69100.1_13101.m07544_CDS	expressed protein	83.46	260	36	2	355	609	431	174	7e-41	168	Bradi2g58950.1	85.54	249	33	2	361	606	410	162	6e-49	194	Sb03g043990.1	88.13	539	52	1	97	635	686	160	2e-163	575	Si012579m_PACid_19695505	89.13	497	51	1	97	590	752	256	6e-157	553	UniRef90_C5XGA1	Putative uncharacterized protein Sb03g043990 n=2 Tax=Andropogoneae RepID=C5XGA1_SORBI
contig00293	320	9	LOC_Os01g69100.1_13101.m07544_CDS	expressed protein	96.61	59	2	0	45	103	59	1	7e-21	101	#N/A	#N/A	#N/A	#N/A	#N/A	#N/A	#N/A	#N/A	#N/A	#N/A	#N/A	Sb03g043990.1	93.2	103	7	0	1	103	103	1	2e-35	149	Si002875m_PACid_19677746	89.62	106	8	1	1	103	106	1	2e-26	119	#N/A	#N/A
contig00294	473	4	#N/A	#N/A	#N/A	#N/A	#N/A	#N/A	#N/A	#N/A	#N/A	#N/A	#N/A	#N/A	#N/A	#N/A	#N/A	#N/A	#N/A	#N/A	#N/A	#N/A	#N/A	#N/A	#N/A	#N/A	#N/A	#N/A	#N/A	#N/A	#N/A	#N/A	#N/A	#N/A	#N/A	#N/A	#N/A	#N/A	#N/A	#N/A	#N/A	#N/A	#N/A	#N/A	#N/A	#N/A	#N/A	#N/A	#N/A
contig00295	1048	16	#N/A	#N/A	#N/A	#N/A	#N/A	#N/A	#N/A	#N/A	#N/A	#N/A	#N/A	#N/A	#N/A	#N/A	#N/A	#N/A	#N/A	#N/A	#N/A	#N/A	#N/A	#N/A	#N/A	#N/A	#N/A	#N/A	#N/A	#N/A	#N/A	#N/A	#N/A	#N/A	#N/A	#N/A	Si020890m_PACid_19697755	91.38	58	5	0	3	60	101	44	7e-13	75.8	UniRef90_D1T3S3	Putative uncharacterized protein (Fragment) n=2 Tax=Comamonadaceae RepID=D1T3S3_9BURK
contig00296	432	3	LOC_Os01g72890.2_13101.m07950_CDS	transposon protein, putative, CACTA, En/Spm sub-class, expressed	85.14	222	32	1	175	395	974	753	1e-41	170	#N/A	#N/A	#N/A	#N/A	#N/A	#N/A	#N/A	#N/A	#N/A	#N/A	#N/A	Sb03g046480.1	89.04	429	43	2	5	432	1138	713	7e-131	466	Si001545m_PACid_19673352	87.35	427	47	3	5	430	1141	721	1e-111	402	#N/A	#N/A
contig00297	2677	114	LOC_Os10g38196.1_13110.m07782_CDS	uncharacterized protein ycf68, putative	98.27	405	3	3	1051	1454	402	1	0	636	#N/A	#N/A	#N/A	#N/A	#N/A	#N/A	#N/A	#N/A	#N/A	#N/A	#N/A	#N/A	#N/A	#N/A	#N/A	#N/A	#N/A	#N/A	#N/A	#N/A	#N/A	#N/A	Si031609m_PACid_19711019	99.35	309	0	2	1148	1454	309	1	2e-148	527	UniRef90_P12173	Uncharacterized protein ycf68 n=7 Tax=Oryza RepID=YCF68_ORYSJ
contig00298	469	165	LOC_Os11g04880.1_13111.m00450_CDS	ubiquitin-like protein 5, putative, expressed	96.6	147	5	0	1	147	76	222	5e-66	252	Bradi3g49330.1	94.56	147	8	0	1	147	76	222	3e-59	228	Sb05g002720.1	97.96	147	3	0	1	147	76	222	4e-71	268	Si027180m_PACid_19707930	97.96	147	3	0	1	147	76	222	4e-71	268	UniRef90_Q2QXT9	GRF zinc finger family protein n=1 Tax=Oryza sativa subsp. japonica RepID=Q2QXT9_ORYSJ
contig00299	520	4	#N/A	#N/A	#N/A	#N/A	#N/A	#N/A	#N/A	#N/A	#N/A	#N/A	#N/A	#N/A	Bradi1g10370.2	83.11	225	38	0	5	229	2520	2744	4e-34	145	Sb01g009800.1	88.84	233	26	0	1	233	2486	2718	2e-67	256	Si034140m_PACid_19685861	90.99	233	21	0	1	233	2504	2736	2e-79	295	UniRef90_C0HEM7	Putative uncharacterized protein n=1 Tax=Zea mays RepID=C0HEM7_MAIZE
contig00300	428	13	#N/A	#N/A	#N/A	#N/A	#N/A	#N/A	#N/A	#N/A	#N/A	#N/A	#N/A	#N/A	#N/A	#N/A	#N/A	#N/A	#N/A	#N/A	#N/A	#N/A	#N/A	#N/A	#N/A	Sb03g002730.1	89.35	169	18	0	260	428	1611	1443	2e-48	192	Si029453m_PACid_19714023	89.35	169	18	0	260	428	1605	1437	2e-48	192	UniRef90_B4FTU1	ABI3-interacting protein 2 n=2 Tax=Andropogoneae RepID=B4FTU1_MAIZE
contig00301	976	34	#N/A	#N/A	#N/A	#N/A	#N/A	#N/A	#N/A	#N/A	#N/A	#N/A	#N/A	#N/A	#N/A	#N/A	#N/A	#N/A	#N/A	#N/A	#N/A	#N/A	#N/A	#N/A	#N/A	#N/A	#N/A	#N/A	#N/A	#N/A	#N/A	#N/A	#N/A	#N/A	#N/A	#N/A	#N/A	#N/A	#N/A	#N/A	#N/A	#N/A	#N/A	#N/A	#N/A	#N/A	#N/A	#N/A	#N/A
contig00302	1887	327	LOC_Os06g42720.1_13106.m04473_CDS	amino acid transporter, putative, expressed	87.66	1313	159	1	422	1734	1358	49	0	1314	Bradi1g35530.1	86.88	1319	170	1	416	1734	1364	49	0	1239	Sb10g024790.1	92.82	1378	99	0	405	1782	1378	1	0	1947	Si006391m_PACid_19703475	91.84	1361	111	0	422	1782	1361	1	0	1818	UniRef90_Q67VL0	Os06g0633800 protein n=4 Tax=Poaceae RepID=Q67VL0_ORYSJ
contig00303	647	22	#N/A	#N/A	#N/A	#N/A	#N/A	#N/A	#N/A	#N/A	#N/A	#N/A	#N/A	#N/A	#N/A	#N/A	#N/A	#N/A	#N/A	#N/A	#N/A	#N/A	#N/A	#N/A	#N/A	#N/A	#N/A	#N/A	#N/A	#N/A	#N/A	#N/A	#N/A	#N/A	#N/A	#N/A	#N/A	#N/A	#N/A	#N/A	#N/A	#N/A	#N/A	#N/A	#N/A	#N/A	#N/A	#N/A	#N/A
contig00304	1034	8	#N/A	#N/A	#N/A	#N/A	#N/A	#N/A	#N/A	#N/A	#N/A	#N/A	#N/A	#N/A	#N/A	#N/A	#N/A	#N/A	#N/A	#N/A	#N/A	#N/A	#N/A	#N/A	#N/A	#N/A	#N/A	#N/A	#N/A	#N/A	#N/A	#N/A	#N/A	#N/A	#N/A	#N/A	#N/A	#N/A	#N/A	#N/A	#N/A	#N/A	#N/A	#N/A	#N/A	#N/A	#N/A	#N/A	#N/A
contig00305	717	19	LOC_Os01g61580.1_13101.m06558_CDS	selT-like protein precursor, putative, expressed	88.62	457	52	0	9	465	656	200	1e-138	494	Bradi2g54070.1	87.75	457	56	0	15	471	632	176	2e-129	462	Sb03g038860.1	88.94	642	56	3	5	640	633	1	0	710	Si002650m_PACid_19675194	90.03	642	58	2	5	640	642	1	0	757	UniRef90_C5XP02	Putative uncharacterized protein Sb03g038860 n=2 Tax=Andropogoneae RepID=C5XP02_SORBI
contig00306	357	18	#N/A	#N/A	#N/A	#N/A	#N/A	#N/A	#N/A	#N/A	#N/A	#N/A	#N/A	#N/A	#N/A	#N/A	#N/A	#N/A	#N/A	#N/A	#N/A	#N/A	#N/A	#N/A	#N/A	#N/A	#N/A	#N/A	#N/A	#N/A	#N/A	#N/A	#N/A	#N/A	#N/A	#N/A	#N/A	#N/A	#N/A	#N/A	#N/A	#N/A	#N/A	#N/A	#N/A	#N/A	#N/A	#N/A	#N/A
contig00307	587	5	LOC_Os03g16740.1_13103.m01990_CDS	protein kinase APK1A, chloroplast precursor, putative, expressed	83.41	446	71	1	3	448	443	1	2e-78	293	Bradi1g66660.1	84.82	448	59	2	1	448	439	1	6e-95	347	Sb01g039630.1	94.87	448	23	0	1	448	448	1	0	706	Si036286m_PACid_19682445	89.51	448	26	1	1	448	427	1	4e-155	547	UniRef90_C4IYI9	Putative uncharacterized protein n=1 Tax=Zea mays RepID=C4IYI9_MAIZE
contig00308	323	29	LOC_Os04g49420.1_13104.m05043_CDS	Core histone H2A/H2B/H3/H4 domain containing protein, putative, expressed	96.41	223	8	0	101	323	1	223	2e-104	379	Bradi5g19350.1	96.41	223	8	0	101	323	1	223	9e-105	379	Sb06g026490.1	96.38	221	8	0	101	321	1	221	1e-103	375	Si011423m_PACid_19697278	97.31	223	6	0	101	323	1	223	2e-109	394	UniRef90_B6TJ90	Profilin n=1 Tax=Zea mays RepID=B6TJ90_MAIZE
contig00309	579	10	LOC_Os03g02780.1_13103.m00252_CDS	Core histone H2A/H2B/H3/H4 domain containing protein, putative, expressed	96.78	311	9	1	85	395	1	310	2e-149	529	Bradi4g06040.1	95.5	311	13	1	85	395	1	310	3e-140	498	Sb01g049250.1	97.76	312	6	1	85	396	1	311	1e-157	555	Si038166m_PACid_19685170	97.43	311	7	1	85	395	1	310	1e-154	545	UniRef90_B6TJ90	Profilin n=1 Tax=Zea mays RepID=B6TJ90_MAIZE
contig00310	454	14	#N/A	#N/A	#N/A	#N/A	#N/A	#N/A	#N/A	#N/A	#N/A	#N/A	#N/A	#N/A	#N/A	#N/A	#N/A	#N/A	#N/A	#N/A	#N/A	#N/A	#N/A	#N/A	#N/A	#N/A	#N/A	#N/A	#N/A	#N/A	#N/A	#N/A	#N/A	#N/A	#N/A	#N/A	#N/A	#N/A	#N/A	#N/A	#N/A	#N/A	#N/A	#N/A	#N/A	#N/A	#N/A	#N/A	#N/A
contig00311	308	7	#N/A	#N/A	#N/A	#N/A	#N/A	#N/A	#N/A	#N/A	#N/A	#N/A	#N/A	#N/A	#N/A	#N/A	#N/A	#N/A	#N/A	#N/A	#N/A	#N/A	#N/A	#N/A	#N/A	#N/A	#N/A	#N/A	#N/A	#N/A	#N/A	#N/A	#N/A	#N/A	#N/A	#N/A	#N/A	#N/A	#N/A	#N/A	#N/A	#N/A	#N/A	#N/A	#N/A	#N/A	#N/A	#N/A	#N/A
contig00312	111	2	#N/A	#N/A	#N/A	#N/A	#N/A	#N/A	#N/A	#N/A	#N/A	#N/A	#N/A	#N/A	#N/A	#N/A	#N/A	#N/A	#N/A	#N/A	#N/A	#N/A	#N/A	#N/A	#N/A	#N/A	#N/A	#N/A	#N/A	#N/A	#N/A	#N/A	#N/A	#N/A	#N/A	#N/A	#N/A	#N/A	#N/A	#N/A	#N/A	#N/A	#N/A	#N/A	#N/A	#N/A	#N/A	#N/A	#N/A
contig00313	1472	40	LOC_Os02g24614.1_13102.m02667_CDS	DNA-directed RNA polymerase subunit beta, putative	96.45	987	34	1	1	987	986	1	0	1518	#N/A	#N/A	#N/A	#N/A	#N/A	#N/A	#N/A	#N/A	#N/A	#N/A	#N/A	Sb04g009491.1	99.38	320	2	0	1153	1472	694	375	3e-176	618	Si020888m_PACid_19697734	98.31	590	9	1	398	987	589	1	0	963	UniRef90_A1E9R5	DNA-directed RNA polymerase subunit beta' n=20 Tax=Poaceae RepID=RPOC1_SORBI
contig00314	437	4	#N/A	#N/A	#N/A	#N/A	#N/A	#N/A	#N/A	#N/A	#N/A	#N/A	#N/A	#N/A	#N/A	#N/A	#N/A	#N/A	#N/A	#N/A	#N/A	#N/A	#N/A	#N/A	#N/A	#N/A	#N/A	#N/A	#N/A	#N/A	#N/A	#N/A	#N/A	#N/A	#N/A	#N/A	#N/A	#N/A	#N/A	#N/A	#N/A	#N/A	#N/A	#N/A	#N/A	#N/A	#N/A	#N/A	#N/A
contig00315	168	9	#N/A	#N/A	#N/A	#N/A	#N/A	#N/A	#N/A	#N/A	#N/A	#N/A	#N/A	#N/A	#N/A	#N/A	#N/A	#N/A	#N/A	#N/A	#N/A	#N/A	#N/A	#N/A	#N/A	#N/A	#N/A	#N/A	#N/A	#N/A	#N/A	#N/A	#N/A	#N/A	#N/A	#N/A	#N/A	#N/A	#N/A	#N/A	#N/A	#N/A	#N/A	#N/A	#N/A	#N/A	#N/A	#N/A	#N/A
contig00316	1497	75	#N/A	#N/A	#N/A	#N/A	#N/A	#N/A	#N/A	#N/A	#N/A	#N/A	#N/A	#N/A	#N/A	#N/A	#N/A	#N/A	#N/A	#N/A	#N/A	#N/A	#N/A	#N/A	#N/A	#N/A	#N/A	#N/A	#N/A	#N/A	#N/A	#N/A	#N/A	#N/A	#N/A	#N/A	#N/A	#N/A	#N/A	#N/A	#N/A	#N/A	#N/A	#N/A	#N/A	#N/A	#N/A	#N/A	#N/A
contig00317	1576	64	LOC_Os07g01760.1_13107.m24461_CDS	aminotransferase, classes I and II, domain containing protein, expressed	88.37	1402	163	0	22	1423	1428	27	0	1487	Bradi1g59220.1	87.26	1429	182	0	1	1429	1431	3	0	1390	Sb02g000780.1	92.09	1428	113	0	1	1428	1428	1	0	1935	Si029700m_PACid_19710656	92.51	1428	107	0	1	1428	1428	1	0	1982	UniRef90_Q69UU3	Os07g0108300 protein n=5 Tax=Poaceae RepID=Q69UU3_ORYSJ
contig00318	426	11	#N/A	#N/A	#N/A	#N/A	#N/A	#N/A	#N/A	#N/A	#N/A	#N/A	#N/A	#N/A	#N/A	#N/A	#N/A	#N/A	#N/A	#N/A	#N/A	#N/A	#N/A	#N/A	#N/A	#N/A	#N/A	#N/A	#N/A	#N/A	#N/A	#N/A	#N/A	#N/A	#N/A	#N/A	#N/A	#N/A	#N/A	#N/A	#N/A	#N/A	#N/A	#N/A	#N/A	#N/A	#N/A	#N/A	#N/A
contig00319	395	34	#N/A	#N/A	#N/A	#N/A	#N/A	#N/A	#N/A	#N/A	#N/A	#N/A	#N/A	#N/A	#N/A	#N/A	#N/A	#N/A	#N/A	#N/A	#N/A	#N/A	#N/A	#N/A	#N/A	#N/A	#N/A	#N/A	#N/A	#N/A	#N/A	#N/A	#N/A	#N/A	#N/A	#N/A	#N/A	#N/A	#N/A	#N/A	#N/A	#N/A	#N/A	#N/A	#N/A	#N/A	#N/A	#N/A	#N/A
contig00320	579	51	#N/A	#N/A	#N/A	#N/A	#N/A	#N/A	#N/A	#N/A	#N/A	#N/A	#N/A	#N/A	#N/A	#N/A	#N/A	#N/A	#N/A	#N/A	#N/A	#N/A	#N/A	#N/A	#N/A	#N/A	#N/A	#N/A	#N/A	#N/A	#N/A	#N/A	#N/A	#N/A	#N/A	#N/A	#N/A	#N/A	#N/A	#N/A	#N/A	#N/A	#N/A	#N/A	#N/A	#N/A	#N/A	#N/A	#N/A
contig00321	875	109	#N/A	#N/A	#N/A	#N/A	#N/A	#N/A	#N/A	#N/A	#N/A	#N/A	#N/A	#N/A	#N/A	#N/A	#N/A	#N/A	#N/A	#N/A	#N/A	#N/A	#N/A	#N/A	#N/A	#N/A	#N/A	#N/A	#N/A	#N/A	#N/A	#N/A	#N/A	#N/A	#N/A	#N/A	Si039156m_PACid_19683989	89.15	129	7	4	677	799	1	128	4e-26	119	UniRef90_C4J1B9	Putative uncharacterized protein n=1 Tax=Zea mays RepID=C4J1B9_MAIZE
contig00322	1151	93	#N/A	#N/A	#N/A	#N/A	#N/A	#N/A	#N/A	#N/A	#N/A	#N/A	#N/A	#N/A	#N/A	#N/A	#N/A	#N/A	#N/A	#N/A	#N/A	#N/A	#N/A	#N/A	#N/A	#N/A	#N/A	#N/A	#N/A	#N/A	#N/A	#N/A	#N/A	#N/A	#N/A	#N/A	#N/A	#N/A	#N/A	#N/A	#N/A	#N/A	#N/A	#N/A	#N/A	#N/A	#N/A	#N/A	#N/A
contig00323	843	29	#N/A	#N/A	#N/A	#N/A	#N/A	#N/A	#N/A	#N/A	#N/A	#N/A	#N/A	#N/A	#N/A	#N/A	#N/A	#N/A	#N/A	#N/A	#N/A	#N/A	#N/A	#N/A	#N/A	#N/A	#N/A	#N/A	#N/A	#N/A	#N/A	#N/A	#N/A	#N/A	#N/A	#N/A	#N/A	#N/A	#N/A	#N/A	#N/A	#N/A	#N/A	#N/A	#N/A	#N/A	#N/A	#N/A	#N/A
contig00324	707	60	#N/A	#N/A	#N/A	#N/A	#N/A	#N/A	#N/A	#N/A	#N/A	#N/A	#N/A	#N/A	#N/A	#N/A	#N/A	#N/A	#N/A	#N/A	#N/A	#N/A	#N/A	#N/A	#N/A	#N/A	#N/A	#N/A	#N/A	#N/A	#N/A	#N/A	#N/A	#N/A	#N/A	#N/A	#N/A	#N/A	#N/A	#N/A	#N/A	#N/A	#N/A	#N/A	#N/A	#N/A	#N/A	#N/A	#N/A
contig00325	393	33	#N/A	#N/A	#N/A	#N/A	#N/A	#N/A	#N/A	#N/A	#N/A	#N/A	#N/A	#N/A	#N/A	#N/A	#N/A	#N/A	#N/A	#N/A	#N/A	#N/A	#N/A	#N/A	#N/A	#N/A	#N/A	#N/A	#N/A	#N/A	#N/A	#N/A	#N/A	#N/A	#N/A	#N/A	#N/A	#N/A	#N/A	#N/A	#N/A	#N/A	#N/A	#N/A	#N/A	#N/A	#N/A	#N/A	#N/A
contig00326	521	83	LOC_Os08g15170.1_13108.m01621_CDS	ATP synthase epsilon chain, mitochondrial, putative, expressed	91.89	185	15	0	90	274	1	185	8e-65	248	Bradi3g19060.1	90.5	200	19	0	90	289	1	200	1e-64	246	Sb03g027470.1	93.5	200	13	0	90	289	1	200	7e-79	293	Si014525m_PACid_19692931	95.52	201	9	0	89	289	315	515	6e-89	327	UniRef90_Q41898	ATP synthase subunit epsilon, mitochondrial n=6 Tax=Andropogoneae RepID=ATP5E_MAIZE
contig00327	542	75	LOC_Os08g15170.1_13108.m01621_CDS	ATP synthase epsilon chain, mitochondrial, putative, expressed	91.35	185	16	0	254	438	185	1	2e-62	240	Bradi3g19060.1	89.5	200	21	0	239	438	200	1	9e-60	230	Sb03g027470.1	94.5	200	11	0	239	438	200	1	1e-83	309	Si014525m_PACid_19692931	95.54	202	9	0	238	439	516	315	1e-89	329	UniRef90_Q41898	ATP synthase subunit epsilon, mitochondrial n=6 Tax=Andropogoneae RepID=ATP5E_MAIZE
contig00328	345	42	#N/A	#N/A	#N/A	#N/A	#N/A	#N/A	#N/A	#N/A	#N/A	#N/A	#N/A	#N/A	#N/A	#N/A	#N/A	#N/A	#N/A	#N/A	#N/A	#N/A	#N/A	#N/A	#N/A	#N/A	#N/A	#N/A	#N/A	#N/A	#N/A	#N/A	#N/A	#N/A	#N/A	#N/A	#N/A	#N/A	#N/A	#N/A	#N/A	#N/A	#N/A	#N/A	#N/A	#N/A	#N/A	#N/A	#N/A
contig00329	496	64	#N/A	#N/A	#N/A	#N/A	#N/A	#N/A	#N/A	#N/A	#N/A	#N/A	#N/A	#N/A	#N/A	#N/A	#N/A	#N/A	#N/A	#N/A	#N/A	#N/A	#N/A	#N/A	#N/A	#N/A	#N/A	#N/A	#N/A	#N/A	#N/A	#N/A	#N/A	#N/A	#N/A	#N/A	Si039156m_PACid_19683989	88.71	124	9	3	302	420	5	128	4e-25	115	UniRef90_C4J1B9	Putative uncharacterized protein n=1 Tax=Zea mays RepID=C4J1B9_MAIZE
contig00330	985	63	#N/A	#N/A	#N/A	#N/A	#N/A	#N/A	#N/A	#N/A	#N/A	#N/A	#N/A	#N/A	#N/A	#N/A	#N/A	#N/A	#N/A	#N/A	#N/A	#N/A	#N/A	#N/A	#N/A	#N/A	#N/A	#N/A	#N/A	#N/A	#N/A	#N/A	#N/A	#N/A	#N/A	#N/A	#N/A	#N/A	#N/A	#N/A	#N/A	#N/A	#N/A	#N/A	#N/A	#N/A	#N/A	#N/A	#N/A
contig00331	635	14	LOC_Os08g14440.3_13108.m09353_CDS	uridylyltransferase-related, putative, expressed	85.71	322	40	1	44	359	461	140	4e-73	276	Bradi3g18820.3	87.95	365	38	1	43	401	456	92	7e-104	377	Sb01g022260.1	85.57	506	64	1	2	507	497	1	1e-120	432	Si014366m_PACid_19692557	91.53	413	35	0	2	414	488	76	2e-153	541	UniRef90_C5WM67	Putative uncharacterized protein Sb01g022260 n=1 Tax=Sorghum bicolor RepID=C5WM67_SORBI
contig00332	660	26	LOC_Os08g14440.3_13108.m09353_CDS	uridylyltransferase-related, putative, expressed	85.84	346	43	1	44	383	461	116	3e-80	299	Bradi3g18820.3	87.67	365	36	2	43	398	456	92	3e-100	365	Sb01g022260.1	86.08	503	64	2	2	504	497	1	4e-121	434	Si014366m_PACid_19692557	91.53	413	32	1	2	411	488	76	4e-152	537	UniRef90_C5WM67	Putative uncharacterized protein Sb01g022260 n=1 Tax=Sorghum bicolor RepID=C5WM67_SORBI
contig00333	564	7	#N/A	#N/A	#N/A	#N/A	#N/A	#N/A	#N/A	#N/A	#N/A	#N/A	#N/A	#N/A	#N/A	#N/A	#N/A	#N/A	#N/A	#N/A	#N/A	#N/A	#N/A	#N/A	#N/A	#N/A	#N/A	#N/A	#N/A	#N/A	#N/A	#N/A	#N/A	#N/A	#N/A	#N/A	#N/A	#N/A	#N/A	#N/A	#N/A	#N/A	#N/A	#N/A	#N/A	#N/A	#N/A	#N/A	#N/A
contig00334	285	9	LOC_Os12g39170.1_13112.m04051_CDS	OsSCP66 - Putative Serine Carboxypeptidase homologue	87.39	119	15	0	1	119	1228	1346	1e-25	117	#N/A	#N/A	#N/A	#N/A	#N/A	#N/A	#N/A	#N/A	#N/A	#N/A	#N/A	#N/A	#N/A	#N/A	#N/A	#N/A	#N/A	#N/A	#N/A	#N/A	#N/A	#N/A	Si022155m_PACid_19701948	91.85	135	11	0	1	135	1129	1263	4e-45	180	UniRef90_C5X515	Putative uncharacterized protein Sb02g010510 n=1 Tax=Sorghum bicolor RepID=C5X515_SORBI
contig00335	1288	15	LOC_Os11g24510.3_13111.m02334_CDS	OsSCP56 - Putative Serine Carboxypeptidase homologue, expressed	82.08	346	60	2	108	452	126	470	2e-43	178	Bradi4g21600.1	85.45	165	24	0	113	277	119	283	2e-31	137	#N/A	#N/A	#N/A	#N/A	#N/A	#N/A	#N/A	#N/A	#N/A	#N/A	#N/A	Si021973m_PACid_19701946	80.89	1230	229	4	62	1287	35	1262	8e-155	547	UniRef90_B8BK98	Putative uncharacterized protein n=1 Tax=Oryza sativa subsp. indica RepID=B8BK98_ORYSI
contig00336	100	2	#N/A	#N/A	#N/A	#N/A	#N/A	#N/A	#N/A	#N/A	#N/A	#N/A	#N/A	#N/A	#N/A	#N/A	#N/A	#N/A	#N/A	#N/A	#N/A	#N/A	#N/A	#N/A	#N/A	#N/A	#N/A	#N/A	#N/A	#N/A	#N/A	#N/A	#N/A	#N/A	#N/A	#N/A	#N/A	#N/A	#N/A	#N/A	#N/A	#N/A	#N/A	#N/A	#N/A	#N/A	#N/A	#N/A	#N/A
contig00337	426	12	LOC_Os12g43550.2_13112.m04589_CDS	ras-related protein, putative, expressed	85.26	156	23	0	2	157	170	15	2e-28	127	Bradi4g00990.2	89.63	164	17	0	1	164	177	14	6e-48	190	Sb08g022680.3	92.53	174	13	0	1	174	174	1	2e-63	242	Si022863m_PACid_19700033	95.98	174	7	0	1	174	708	535	1e-77	289	UniRef90_Q75HA2	Os03g0666500 protein n=4 Tax=Poaceae RepID=Q75HA2_ORYSJ
contig00338	319	8	#N/A	#N/A	#N/A	#N/A	#N/A	#N/A	#N/A	#N/A	#N/A	#N/A	#N/A	#N/A	#N/A	#N/A	#N/A	#N/A	#N/A	#N/A	#N/A	#N/A	#N/A	#N/A	#N/A	Sb02g038370.1	83.02	159	27	0	28	186	619	777	3e-21	101	Si037073m_PACid_19681750	86.13	137	19	0	4	140	595	731	4e-27	121	UniRef90_A6N1F4	40S ribosomal protein S3a (Fragment) n=1 Tax=Oryza sativa subsp. indica RepID=A6N1F4_ORYSI
contig00339	604	19	LOC_Os08g42410.2_13108.m04566_CDS	transketolase, putative, expressed	91.75	97	8	0	1	97	975	1071	6e-29	129	#N/A	#N/A	#N/A	#N/A	#N/A	#N/A	#N/A	#N/A	#N/A	#N/A	#N/A	Sb07g025970.2	91	100	6	1	1	97	1014	1113	2e-27	123	Si030212m_PACid_19712577	90.53	95	9	0	1	95	1026	1120	1e-25	117	#N/A	#N/A
contig00340	736	70	LOC_Os09g39380.1_13109.m03945_CDS	monodehydroascorbate reductase, putative, expressed	87.32	686	87	0	51	736	163	848	0	670	Bradi4g38430.1	88.18	736	87	0	1	736	77	812	0	769	Sb02g011890.2	94.97	736	37	0	1	736	77	812	0	1166	Si029884m_PACid_19711215	93.75	736	46	0	1	736	77	812	0	1094	UniRef90_Q9XFZ3	Cytosolic monodehydroascorbate reductase n=5 Tax=Poaceae RepID=Q9XFZ3_ORYSJ
contig00341	177	8	#N/A	#N/A	#N/A	#N/A	#N/A	#N/A	#N/A	#N/A	#N/A	#N/A	#N/A	#N/A	Bradi3g42760.2	93.33	75	5	0	102	176	1	75	7e-24	109	Sb07g024320.1	98.44	64	1	0	113	176	6	69	7e-27	119	Si029884m_PACid_19711215	98.67	75	1	0	102	176	1	75	2e-33	141	#N/A	#N/A
contig00342	180	21	LOC_Os09g39380.1_13109.m03945_CDS	monodehydroascorbate reductase, putative, expressed	92.11	76	6	0	105	180	1	76	1e-21	103	Bradi3g42760.2	92.11	76	6	0	105	180	1	76	4e-22	103	Sb07g024320.1	96.92	65	2	0	116	180	6	70	5e-25	113	Si029884m_PACid_19711215	97.37	76	2	0	105	180	1	76	1e-31	135	#N/A	#N/A
contig00343	186	66	#N/A	#N/A	#N/A	#N/A	#N/A	#N/A	#N/A	#N/A	#N/A	#N/A	#N/A	#N/A	#N/A	#N/A	#N/A	#N/A	#N/A	#N/A	#N/A	#N/A	#N/A	#N/A	#N/A	#N/A	#N/A	#N/A	#N/A	#N/A	#N/A	#N/A	#N/A	#N/A	#N/A	#N/A	#N/A	#N/A	#N/A	#N/A	#N/A	#N/A	#N/A	#N/A	#N/A	#N/A	#N/A	#N/A	#N/A
contig00344	1653	25	LOC_Os11g25260.1_13111.m02412_CDS	nucleoside-triphosphatase, putative, expressed	78.97	604	127	0	791	1394	813	210	5e-47	190	Bradi3g06420.1	79	419	88	0	744	1162	791	373	5e-30	133	Sb05g001550.1	89.41	1227	130	0	176	1402	1410	184	0	1402	Si010055m_PACid_19696427	87.33	1208	153	0	190	1397	1363	156	0	1181	UniRef90_C5Y3L8	Putative uncharacterized protein Sb05g001550 n=1 Tax=Sorghum bicolor RepID=C5Y3L8_SORBI
contig00345	684	38	LOC_Os08g42410.2_13108.m04566_CDS	transketolase, putative, expressed	87.21	680	86	1	1	679	974	295	0	650	Bradi3g41480.3	88.12	682	80	1	1	681	908	227	0	702	Sb07g025970.2	93.56	683	43	1	1	682	1013	331	0	997	Si013566m_PACid_19692050	93.27	683	45	1	1	682	1466	784	0	981	UniRef90_Q0J0H4	Os09g0509200 protein n=13 Tax=Poaceae RepID=Q0J0H4_ORYSJ
contig00346	385	23	LOC_Os08g42410.2_13108.m04566_CDS	transketolase, putative, expressed	90.63	96	9	0	2	97	976	1071	4e-26	119	#N/A	#N/A	#N/A	#N/A	#N/A	#N/A	#N/A	#N/A	#N/A	#N/A	#N/A	Sb07g025970.2	89.9	99	7	1	2	97	1015	1113	1e-24	113	Si030212m_PACid_19712577	90.7	86	8	0	2	87	1027	1112	7e-23	107	#N/A	#N/A
contig00347	846	13	#N/A	#N/A	#N/A	#N/A	#N/A	#N/A	#N/A	#N/A	#N/A	#N/A	#N/A	#N/A	#N/A	#N/A	#N/A	#N/A	#N/A	#N/A	#N/A	#N/A	#N/A	#N/A	#N/A	#N/A	#N/A	#N/A	#N/A	#N/A	#N/A	#N/A	#N/A	#N/A	#N/A	#N/A	#N/A	#N/A	#N/A	#N/A	#N/A	#N/A	#N/A	#N/A	#N/A	#N/A	#N/A	#N/A	#N/A
contig00348	760	10	#N/A	#N/A	#N/A	#N/A	#N/A	#N/A	#N/A	#N/A	#N/A	#N/A	#N/A	#N/A	Bradi2g08500.2	82.47	291	48	1	472	759	1712	1422	4e-41	168	Sb03g003880.1	86.26	626	86	0	135	760	2046	1421	1e-158	559	Si000435m_PACid_19675886	84.55	492	73	1	268	759	2078	1590	2e-101	369	UniRef90_C5XMR2	Integral membrane single C2 domain protein n=1 Tax=Sorghum bicolor RepID=C5XMR2_SORBI
contig00349	1390	9	LOC_Os07g46590.1_13107.m04920_CDS	SNF2 family N-terminal domain containing protein, expressed	80.79	963	178	3	6	961	2047	3009	4e-118	426	Bradi1g18910.1	81.19	962	174	3	3	957	4096	5057	2e-127	456	Sb02g041910.1	90.39	968	86	3	1	961	4091	5058	0	1166	Si028655m_PACid_19713070	89.57	968	91	4	1	961	4196	5160	0	1098	UniRef90_C5X4R7	Putative uncharacterized protein Sb02g041910 n=1 Tax=Sorghum bicolor RepID=C5X4R7_SORBI
contig00350	790	21	LOC_Os08g23120.1_13108.m02364_CDS	RNA recognition motif containing protein, putative, expressed	86.23	690	94	1	9	697	698	9	2e-162	573	Bradi3g20700.1	85.1	698	100	2	6	702	695	1	6e-145	513	Sb03g027920.1	90.94	695	62	1	9	702	695	1	0	829	Si014007m_PACid_19692634	90.94	695	62	1	9	702	695	1	0	837	UniRef90_C5XR18	Putative uncharacterized protein Sb03g027920 n=1 Tax=Sorghum bicolor RepID=C5XR18_SORBI
contig00351	497	6	#N/A	#N/A	#N/A	#N/A	#N/A	#N/A	#N/A	#N/A	#N/A	#N/A	#N/A	#N/A	#N/A	#N/A	#N/A	#N/A	#N/A	#N/A	#N/A	#N/A	#N/A	#N/A	#N/A	#N/A	#N/A	#N/A	#N/A	#N/A	#N/A	#N/A	#N/A	#N/A	#N/A	#N/A	Si017188m_PACid_19686408	90.54	74	7	0	59	132	1280	1353	5e-18	91.7	#N/A	#N/A
contig00352	535	2	#N/A	#N/A	#N/A	#N/A	#N/A	#N/A	#N/A	#N/A	#N/A	#N/A	#N/A	#N/A	#N/A	#N/A	#N/A	#N/A	#N/A	#N/A	#N/A	#N/A	#N/A	#N/A	#N/A	#N/A	#N/A	#N/A	#N/A	#N/A	#N/A	#N/A	#N/A	#N/A	#N/A	#N/A	#N/A	#N/A	#N/A	#N/A	#N/A	#N/A	#N/A	#N/A	#N/A	#N/A	#N/A	#N/A	#N/A
contig00353	442	8	#N/A	#N/A	#N/A	#N/A	#N/A	#N/A	#N/A	#N/A	#N/A	#N/A	#N/A	#N/A	#N/A	#N/A	#N/A	#N/A	#N/A	#N/A	#N/A	#N/A	#N/A	#N/A	#N/A	Sb09g024270.1	86.33	139	16	1	44	179	4883	5021	5e-27	121	#N/A	#N/A	#N/A	#N/A	#N/A	#N/A	#N/A	#N/A	#N/A	#N/A	#N/A	#N/A	#N/A
contig00354	660	6	LOC_Os03g20750.1_13103.m02488_CDS	outer mitochondrial membrane porin, putative, expressed	89.13	276	30	0	384	659	1014	739	3e-83	309	Bradi1g63800.1	89.49	276	29	0	384	659	1005	730	6e-86	317	Sb01g036760.1	93.5	277	18	0	384	660	1002	726	9e-113	406	Si036538m_PACid_19683081	94.95	277	14	0	384	660	1002	726	3e-122	438	UniRef90_Q10M45	Mitochondrial import receptor subunit TOM40, putative, expressed n=2 Tax=Oryza sativa RepID=Q10M45_ORYSJ
contig00355	2137	49	#N/A	#N/A	#N/A	#N/A	#N/A	#N/A	#N/A	#N/A	#N/A	#N/A	#N/A	#N/A	#N/A	#N/A	#N/A	#N/A	#N/A	#N/A	#N/A	#N/A	#N/A	#N/A	#N/A	#N/A	#N/A	#N/A	#N/A	#N/A	#N/A	#N/A	#N/A	#N/A	#N/A	#N/A	#N/A	#N/A	#N/A	#N/A	#N/A	#N/A	#N/A	#N/A	#N/A	#N/A	#N/A	UniRef90_C0PKC7	Putative uncharacterized protein n=1 Tax=Zea mays RepID=C0PKC7_MAIZE
contig00356	307	11	#N/A	#N/A	#N/A	#N/A	#N/A	#N/A	#N/A	#N/A	#N/A	#N/A	#N/A	#N/A	#N/A	#N/A	#N/A	#N/A	#N/A	#N/A	#N/A	#N/A	#N/A	#N/A	#N/A	#N/A	#N/A	#N/A	#N/A	#N/A	#N/A	#N/A	#N/A	#N/A	#N/A	#N/A	#N/A	#N/A	#N/A	#N/A	#N/A	#N/A	#N/A	#N/A	#N/A	#N/A	#N/A	#N/A	#N/A
contig00357	293	25	#N/A	#N/A	#N/A	#N/A	#N/A	#N/A	#N/A	#N/A	#N/A	#N/A	#N/A	#N/A	#N/A	#N/A	#N/A	#N/A	#N/A	#N/A	#N/A	#N/A	#N/A	#N/A	#N/A	#N/A	#N/A	#N/A	#N/A	#N/A	#N/A	#N/A	#N/A	#N/A	#N/A	#N/A	#N/A	#N/A	#N/A	#N/A	#N/A	#N/A	#N/A	#N/A	#N/A	#N/A	#N/A	#N/A	#N/A
contig00358	449	2	#N/A	#N/A	#N/A	#N/A	#N/A	#N/A	#N/A	#N/A	#N/A	#N/A	#N/A	#N/A	#N/A	#N/A	#N/A	#N/A	#N/A	#N/A	#N/A	#N/A	#N/A	#N/A	#N/A	#N/A	#N/A	#N/A	#N/A	#N/A	#N/A	#N/A	#N/A	#N/A	#N/A	#N/A	Si003918m_PACid_19676890	84.66	189	29	0	108	296	493	305	4e-34	145	UniRef90_Q5N8X8	Putative transcription initiation factor IIF beta subunit n=3 Tax=Oryza sativa RepID=Q5N8X8_ORYSJ
contig00359	799	29	LOC_Os11g37130.1_13111.m03635_CDS	mttA/Hcf106 family protein, putative, expressed	84.75	354	48	1	210	557	591	238	6e-73	276	Bradi1g39520.4	86.12	353	46	1	210	559	576	224	7e-83	307	Sb06g014410.1	87.94	647	66	2	121	758	644	1	0	668	Si002725m_PACid_19678966	86.48	614	65	5	154	758	605	1	2e-154	545	UniRef90_C5YEW9	Putative uncharacterized protein Sb06g014410 n=1 Tax=Sorghum bicolor RepID=C5YEW9_SORBI
contig00360	523	4	#N/A	#N/A	#N/A	#N/A	#N/A	#N/A	#N/A	#N/A	#N/A	#N/A	#N/A	#N/A	#N/A	#N/A	#N/A	#N/A	#N/A	#N/A	#N/A	#N/A	#N/A	#N/A	#N/A	#N/A	#N/A	#N/A	#N/A	#N/A	#N/A	#N/A	#N/A	#N/A	#N/A	#N/A	#N/A	#N/A	#N/A	#N/A	#N/A	#N/A	#N/A	#N/A	#N/A	#N/A	#N/A	UniRef90_UPI0000E12995	#N/A
contig00361	589	34	LOC_Os02g10390.2_13102.m01156_CDS	chlorophyll A-B binding protein, putative, expressed	83.25	388	65	0	8	395	511	124	1e-66	254	Bradi3g07190.1	83.18	434	73	0	4	437	515	82	3e-75	281	Sb10g023930.2	95.3	447	21	0	1	447	500	54	0	720	Si007049m_PACid_19703218	94.19	327	19	0	1	327	347	673	3e-140	498	UniRef90_B6SUC4	Chlorophyll a-b binding protein 8 n=1 Tax=Zea mays RepID=B6SUC4_MAIZE
contig00362	383	72	LOC_Os02g10390.3_13102.m01155_CDS	chlorophyll A-B binding protein, putative, expressed	88.19	288	31	1	99	383	701	414	7e-80	297	Bradi3g07190.1	88.66	291	30	1	96	383	809	519	2e-84	311	Sb10g023930.2	96.89	289	9	0	95	383	789	501	1e-141	502	Si007049m_PACid_19703218	96.55	290	10	0	94	383	57	346	8e-140	496	UniRef90_B6T4Y7	Chlorophyll a-b binding protein 8 n=2 Tax=Magnoliophyta RepID=B6T4Y7_MAIZE
contig00363	1072	10	#N/A	#N/A	#N/A	#N/A	#N/A	#N/A	#N/A	#N/A	#N/A	#N/A	#N/A	#N/A	#N/A	#N/A	#N/A	#N/A	#N/A	#N/A	#N/A	#N/A	#N/A	#N/A	#N/A	#N/A	#N/A	#N/A	#N/A	#N/A	#N/A	#N/A	#N/A	#N/A	#N/A	#N/A	#N/A	#N/A	#N/A	#N/A	#N/A	#N/A	#N/A	#N/A	#N/A	#N/A	#N/A	UniRef90_C5YY17	Putative uncharacterized protein Sb09g000636 (Fragment) n=1 Tax=Sorghum bicolor RepID=C5YY17_SORBI
contig00364	1404	21	LOC_Os09g32090.2_13109.m03187_CDS	methyl-binding domain protein MBD, putative, expressed	90.27	442	43	0	262	703	219	660	7e-151	535	Bradi4g34050.2	84.49	419	65	0	263	681	76	494	5e-85	315	Sb02g028780.2	89.46	901	95	0	53	953	1	901	0	1033	Si030613m_PACid_19713138	91.48	904	74	1	53	953	1	904	0	1178	UniRef90_Q94IQ6	Methyl-binding domain protein MBD111 n=2 Tax=Zea mays RepID=Q94IQ6_MAIZE
contig00365	216	5	#N/A	#N/A	#N/A	#N/A	#N/A	#N/A	#N/A	#N/A	#N/A	#N/A	#N/A	#N/A	#N/A	#N/A	#N/A	#N/A	#N/A	#N/A	#N/A	#N/A	#N/A	#N/A	#N/A	#N/A	#N/A	#N/A	#N/A	#N/A	#N/A	#N/A	#N/A	#N/A	#N/A	#N/A	#N/A	#N/A	#N/A	#N/A	#N/A	#N/A	#N/A	#N/A	#N/A	#N/A	#N/A	UniRef90_Q1YII1	Putative uncharacterized protein n=1 Tax=Manganese-oxidizing bacterium (strain SI85-9A1) RepID=Q1YII1_MOBAS
contig00366	201	3	#N/A	#N/A	#N/A	#N/A	#N/A	#N/A	#N/A	#N/A	#N/A	#N/A	#N/A	#N/A	#N/A	#N/A	#N/A	#N/A	#N/A	#N/A	#N/A	#N/A	#N/A	#N/A	#N/A	#N/A	#N/A	#N/A	#N/A	#N/A	#N/A	#N/A	#N/A	#N/A	#N/A	#N/A	#N/A	#N/A	#N/A	#N/A	#N/A	#N/A	#N/A	#N/A	#N/A	#N/A	#N/A	UniRef90_D0BAE3	Putative uncharacterized protein (Fragment) n=8 Tax=Brucella RepID=D0BAE3_BRUME
contig00367	184	4	#N/A	#N/A	#N/A	#N/A	#N/A	#N/A	#N/A	#N/A	#N/A	#N/A	#N/A	#N/A	#N/A	#N/A	#N/A	#N/A	#N/A	#N/A	#N/A	#N/A	#N/A	#N/A	#N/A	#N/A	#N/A	#N/A	#N/A	#N/A	#N/A	#N/A	#N/A	#N/A	#N/A	#N/A	#N/A	#N/A	#N/A	#N/A	#N/A	#N/A	#N/A	#N/A	#N/A	#N/A	#N/A	UniRef90_D0BAE3	Putative uncharacterized protein (Fragment) n=8 Tax=Brucella RepID=D0BAE3_BRUME
contig00368	898	66	LOC_Os05g01820.1_13105.m00127_CDS	cytochrome b5-like Heme/Steroid binding domain containing protein, expressed	86.11	396	55	0	273	668	414	19	5e-95	349	Bradi2g62010.1	84.42	398	62	0	273	670	417	20	8e-80	297	Sb09g000970.1	90.7	398	37	0	273	670	402	5	2e-139	496	Si023618m_PACid_19701346	93.72	398	25	0	273	670	402	5	4e-168	591	UniRef90_P49100	Cytochrome b5 n=4 Tax=Oryza sativa RepID=CYB5_ORYSJ
contig00369	1172	29	LOC_Os11g09280.2_13111.m00979_CDS	OsPDIL1-1 protein disulfide isomerase PDIL1-1, expressed	86.33	1163	159	0	5	1167	310	1472	0	1045	Bradi4g23180.1	84.11	1164	182	1	5	1168	316	1476	0	837	Sb05g006150.2	92.45	1165	86	2	5	1168	211	1374	0	1596	Si026242m_PACid_19706287	92.78	1164	84	0	5	1168	289	1452	0	1641	UniRef90_P52588	Protein disulfide-isomerase n=3 Tax=Zea mays RepID=PDI_MAIZE
contig00370	365	14	#N/A	#N/A	#N/A	#N/A	#N/A	#N/A	#N/A	#N/A	#N/A	#N/A	#N/A	#N/A	#N/A	#N/A	#N/A	#N/A	#N/A	#N/A	#N/A	#N/A	#N/A	#N/A	#N/A	#N/A	#N/A	#N/A	#N/A	#N/A	#N/A	#N/A	#N/A	#N/A	#N/A	#N/A	#N/A	#N/A	#N/A	#N/A	#N/A	#N/A	#N/A	#N/A	#N/A	#N/A	#N/A	#N/A	#N/A
contig00371	385	13	#N/A	#N/A	#N/A	#N/A	#N/A	#N/A	#N/A	#N/A	#N/A	#N/A	#N/A	#N/A	#N/A	#N/A	#N/A	#N/A	#N/A	#N/A	#N/A	#N/A	#N/A	#N/A	#N/A	#N/A	#N/A	#N/A	#N/A	#N/A	#N/A	#N/A	#N/A	#N/A	#N/A	#N/A	#N/A	#N/A	#N/A	#N/A	#N/A	#N/A	#N/A	#N/A	#N/A	#N/A	#N/A	#N/A	#N/A
contig00372	658	24	LOC_Os01g24680.1_13101.m02608_CDS	3-hydroxyacyl-CoA dehydrogenase, putative, expressed	86.16	289	40	0	1	289	1875	2163	4e-67	256	Bradi4g28310.1	84.59	266	41	0	11	276	1873	2138	3e-51	202	Sb03g013790.3	92.26	310	24	0	1	310	1506	1815	4e-118	424	Si000465m_PACid_19678693	90.97	310	28	0	1	310	1863	2172	1e-108	392	UniRef90_C0P321	Putative uncharacterized protein n=1 Tax=Zea mays RepID=C0P321_MAIZE
contig00373	1410	27	LOC_Os01g24680.2_13101.m02609_CDS	3-hydroxyacyl-CoA dehydrogenase, putative, expressed	87.74	1411	172	1	1	1410	1739	329	0	1417	Bradi4g28310.1	87.53	1411	175	1	1	1410	1727	317	0	1394	Sb03g013790.1	93.83	1411	86	1	1	1410	1727	317	0	2099	Si000465m_PACid_19678693	92.82	1406	100	1	1	1405	1727	322	0	1978	UniRef90_Q94CN1	Os01g0348600 protein n=4 Tax=Poaceae RepID=Q94CN1_ORYSJ
contig00374	383	6	LOC_Os01g24680.2_13101.m02609_CDS	3-hydroxyacyl-CoA dehydrogenase, putative, expressed	85.67	321	46	0	3	323	326	6	4e-72	272	Bradi4g28310.1	86.69	278	37	0	39	316	278	1	3e-68	258	Sb03g013790.1	93.35	316	21	0	1	316	316	1	4e-129	460	Si000465m_PACid_19678693	90.51	316	30	0	1	316	316	1	1e-107	389	UniRef90_B8A058	Putative uncharacterized protein n=1 Tax=Zea mays RepID=B8A058_MAIZE
contig00375	917	61	#N/A	#N/A	#N/A	#N/A	#N/A	#N/A	#N/A	#N/A	#N/A	#N/A	#N/A	#N/A	#N/A	#N/A	#N/A	#N/A	#N/A	#N/A	#N/A	#N/A	#N/A	#N/A	#N/A	#N/A	#N/A	#N/A	#N/A	#N/A	#N/A	#N/A	#N/A	#N/A	#N/A	#N/A	#N/A	#N/A	#N/A	#N/A	#N/A	#N/A	#N/A	#N/A	#N/A	#N/A	#N/A	#N/A	#N/A
contig00376	497	4	#N/A	#N/A	#N/A	#N/A	#N/A	#N/A	#N/A	#N/A	#N/A	#N/A	#N/A	#N/A	#N/A	#N/A	#N/A	#N/A	#N/A	#N/A	#N/A	#N/A	#N/A	#N/A	#N/A	#N/A	#N/A	#N/A	#N/A	#N/A	#N/A	#N/A	#N/A	#N/A	#N/A	#N/A	#N/A	#N/A	#N/A	#N/A	#N/A	#N/A	#N/A	#N/A	#N/A	#N/A	#N/A	#N/A	#N/A
contig00377	583	43	#N/A	#N/A	#N/A	#N/A	#N/A	#N/A	#N/A	#N/A	#N/A	#N/A	#N/A	#N/A	#N/A	#N/A	#N/A	#N/A	#N/A	#N/A	#N/A	#N/A	#N/A	#N/A	#N/A	#N/A	#N/A	#N/A	#N/A	#N/A	#N/A	#N/A	#N/A	#N/A	#N/A	#N/A	#N/A	#N/A	#N/A	#N/A	#N/A	#N/A	#N/A	#N/A	#N/A	#N/A	#N/A	#N/A	#N/A
contig00378	388	3	#N/A	#N/A	#N/A	#N/A	#N/A	#N/A	#N/A	#N/A	#N/A	#N/A	#N/A	#N/A	#N/A	#N/A	#N/A	#N/A	#N/A	#N/A	#N/A	#N/A	#N/A	#N/A	#N/A	Sb08g020230.1	83.64	165	24	1	1	165	1363	1524	2e-23	109	Si021918m_PACid_19698199	86.03	136	16	1	1	136	1261	1393	3e-25	115	UniRef90_C5YR12	Putative uncharacterized protein Sb08g020230 n=1 Tax=Sorghum bicolor RepID=C5YR12_SORBI
contig00379	919	142	LOC_Os01g45750.1_13101.m04693_CDS	bile acid sodium symporter family protein, putative, expressed	89.65	512	53	0	1	512	805	294	5e-169	595	Bradi2g45100.1	87.92	505	61	0	1	505	799	295	5e-146	517	Sb03g029420.1	91.78	523	43	0	1	523	790	268	0	696	Si002495m_PACid_19677432	88.12	682	75	1	1	676	811	130	0	712	UniRef90_C5XF55	Putative uncharacterized protein Sb03g029420 n=1 Tax=Sorghum bicolor RepID=C5XF55_SORBI
contig00380	350	10	#N/A	#N/A	#N/A	#N/A	#N/A	#N/A	#N/A	#N/A	#N/A	#N/A	#N/A	#N/A	#N/A	#N/A	#N/A	#N/A	#N/A	#N/A	#N/A	#N/A	#N/A	#N/A	#N/A	#N/A	#N/A	#N/A	#N/A	#N/A	#N/A	#N/A	#N/A	#N/A	#N/A	#N/A	#N/A	#N/A	#N/A	#N/A	#N/A	#N/A	#N/A	#N/A	#N/A	#N/A	#N/A	#N/A	#N/A
contig00381	640	21	LOC_Os04g57130.1_13104.m05960_CDS	dirigent-like protein pDIR17, putative, expressed	81.3	262	48	1	288	549	427	167	4e-27	123	#N/A	#N/A	#N/A	#N/A	#N/A	#N/A	#N/A	#N/A	#N/A	#N/A	#N/A	Sb06g032050.1	81.72	290	50	1	288	574	440	151	8e-36	151	#N/A	#N/A	#N/A	#N/A	#N/A	#N/A	#N/A	#N/A	#N/A	#N/A	#N/A	UniRef90_C5YA05	Putative uncharacterized protein Sb06g032050 n=1 Tax=Sorghum bicolor RepID=C5YA05_SORBI
contig00382	533	4	#N/A	#N/A	#N/A	#N/A	#N/A	#N/A	#N/A	#N/A	#N/A	#N/A	#N/A	#N/A	#N/A	#N/A	#N/A	#N/A	#N/A	#N/A	#N/A	#N/A	#N/A	#N/A	#N/A	#N/A	#N/A	#N/A	#N/A	#N/A	#N/A	#N/A	#N/A	#N/A	#N/A	#N/A	#N/A	#N/A	#N/A	#N/A	#N/A	#N/A	#N/A	#N/A	#N/A	#N/A	#N/A	#N/A	#N/A
contig00383	365	15	LOC_Os01g22490.1_13101.m02385_CDS	40S ribosomal protein S27a, putative, expressed	100	71	0	0	2	72	394	464	9e-33	141	Bradi2g12280.1	98.59	71	1	0	2	72	394	464	1e-30	133	Sb03g013260.1	100	71	0	0	2	72	394	464	4e-33	141	Si003209m_PACid_19674907	100	71	0	0	2	72	394	464	5e-33	141	#N/A	#N/A
contig00384	631	15	LOC_Os04g36760.1_13104.m03555_CDS	enzyme of the cupin superfamily protein, putative, expressed	92.46	305	20	1	107	411	164	465	5e-116	418	Bradi5g11100.1	90.79	315	23	1	97	411	100	408	8e-110	396	Sb06g017870.2	94.01	334	17	1	78	411	114	444	8e-141	500	Si011271m_PACid_19696970	93.51	416	18	3	2	411	8	420	1e-170	599	UniRef90_B6TP17	Enzyme of the cupin superfamily n=2 Tax=Zea mays RepID=B6TP17_MAIZE
contig00385	617	39	LOC_Os04g36760.1_13104.m03555_CDS	enzyme of the cupin superfamily protein, putative, expressed	92.79	305	19	1	110	414	164	465	2e-118	426	Bradi5g11100.1	91.11	315	22	1	100	414	100	408	3e-112	404	Sb06g017870.2	94.31	334	16	1	81	414	114	444	3e-143	507	Si011271m_PACid_19696970	93.53	417	21	2	1	414	7	420	2e-172	605	UniRef90_B6TP17	Enzyme of the cupin superfamily n=2 Tax=Zea mays RepID=B6TP17_MAIZE
contig00386	465	29	LOC_Os01g22490.1_13101.m02385_CDS	40S ribosomal protein S27a, putative, expressed	97.06	170	5	0	296	465	464	295	9e-80	297	Bradi2g12280.1	98.27	173	3	0	293	465	467	295	1e-86	319	Sb09g004630.1	95.4	174	8	0	292	465	468	295	2e-75	281	Si011782m_PACid_19696986	96.55	174	6	0	292	465	549	376	4e-80	297	UniRef90_P51431	#N/A
contig00387	389	20	#N/A	#N/A	#N/A	#N/A	#N/A	#N/A	#N/A	#N/A	#N/A	#N/A	#N/A	#N/A	#N/A	#N/A	#N/A	#N/A	#N/A	#N/A	#N/A	#N/A	#N/A	#N/A	#N/A	#N/A	#N/A	#N/A	#N/A	#N/A	#N/A	#N/A	#N/A	#N/A	#N/A	#N/A	Si003882m_PACid_19675442	91.07	56	5	0	1	56	668	723	4e-12	71.9	#N/A	#N/A
contig00388	176	11	#N/A	#N/A	#N/A	#N/A	#N/A	#N/A	#N/A	#N/A	#N/A	#N/A	#N/A	#N/A	#N/A	#N/A	#N/A	#N/A	#N/A	#N/A	#N/A	#N/A	#N/A	#N/A	#N/A	#N/A	#N/A	#N/A	#N/A	#N/A	#N/A	#N/A	#N/A	#N/A	#N/A	#N/A	#N/A	#N/A	#N/A	#N/A	#N/A	#N/A	#N/A	#N/A	#N/A	#N/A	#N/A	#N/A	#N/A
contig00389	1715	68	LOC_Os01g45274.4_13101.m04641_CDS	carbonic anhydrase, chloroplast precursor, putative, expressed	85.11	524	78	0	839	1362	56	579	3e-116	420	Bradi2g44860.3	85.08	563	84	0	800	1362	164	726	2e-125	450	Sb03g029170.1	84.02	1245	191	3	118	1361	103	1340	0	876	Si002140m_PACid_19675511	86.1	597	83	0	177	773	408	1004	4e-148	525	UniRef90_B4F9E2	Carbonic anhydrase n=1 Tax=Zea mays RepID=B4F9E2_MAIZE
contig00390	383	8	#N/A	#N/A	#N/A	#N/A	#N/A	#N/A	#N/A	#N/A	#N/A	#N/A	#N/A	#N/A	#N/A	#N/A	#N/A	#N/A	#N/A	#N/A	#N/A	#N/A	#N/A	#N/A	#N/A	#N/A	#N/A	#N/A	#N/A	#N/A	#N/A	#N/A	#N/A	#N/A	#N/A	#N/A	Si003882m_PACid_19675442	92	75	6	0	226	300	49	123	4e-21	101	#N/A	#N/A
contig00391	564	6	LOC_Os08g44340.1_13108.m04809_CDS	monodehydroascorbate reductase, putative, expressed	87.53	457	56	1	1	457	853	1308	2e-124	446	Bradi3g42760.1	89.81	422	40	3	1	421	853	1272	1e-132	472	Sb07g024320.1	93.79	451	27	1	1	451	847	1296	0	664	Si013927m_PACid_19692611	93.22	457	30	1	1	457	688	1143	0	652	UniRef90_C5YN91	Putative uncharacterized protein Sb07g024320 n=2 Tax=Andropogoneae RepID=C5YN91_SORBI
contig00392	878	63	LOC_Os05g01820.1_13105.m00127_CDS	cytochrome b5-like Heme/Steroid binding domain containing protein, expressed	85.61	396	57	0	296	691	414	19	3e-90	333	Bradi2g62010.1	83.92	398	64	0	296	693	417	20	5e-75	281	Sb09g000970.1	91.21	398	35	0	296	693	402	5	3e-144	511	Si023618m_PACid_19701346	93.97	398	24	0	296	693	402	5	2e-170	599	UniRef90_P49100	Cytochrome b5 n=4 Tax=Oryza sativa RepID=CYB5_ORYSJ
contig00393	529	2	#N/A	#N/A	#N/A	#N/A	#N/A	#N/A	#N/A	#N/A	#N/A	#N/A	#N/A	#N/A	#N/A	#N/A	#N/A	#N/A	#N/A	#N/A	#N/A	#N/A	#N/A	#N/A	#N/A	#N/A	#N/A	#N/A	#N/A	#N/A	#N/A	#N/A	#N/A	#N/A	#N/A	#N/A	Si033239m_PACid_19710680	80.31	325	64	0	98	422	58	382	1e-31	137	UniRef90_A2Y262	Putative uncharacterized protein n=1 Tax=Oryza sativa subsp. indica RepID=A2Y262_ORYSI
contig00394	1242	17	LOC_Os04g23890.3_13104.m02221_CDS	AGCPVPKlikekin82y.10 - ACG kinases include homologs to PKA, PKG and PKC, expressed	86.85	905	113	2	8	906	1752	2656	0	842	Bradi5g07360.4	86.52	905	116	2	8	906	1767	2671	0	819	Sb07g014860.1	93.05	979	65	1	2	977	1695	2673	0	1398	Si009318m_PACid_19694473	93.77	979	58	1	2	977	1722	2700	0	1453	UniRef90_B6SS20	Phototropin-1 n=2 Tax=Andropogoneae RepID=B6SS20_MAIZE
contig00395	472	14	LOC_Os08g27070.1_13108.m02792_CDS	co-chaperone protein SBA1, putative, expressed	87.5	384	41	2	82	458	1	384	5e-103	375	Bradi3g21990.3	85.04	381	50	2	82	455	1	381	4e-80	297	Sb07g015140.1	94.43	377	20	1	82	457	1	377	5e-163	573	Si014447m_PACid_19691939	95.24	378	17	1	82	458	1	378	9e-171	599	UniRef90_B4G1A6	Putative uncharacterized protein n=3 Tax=Zea mays RepID=B4G1A6_MAIZE
contig00396	426	22	#N/A	#N/A	#N/A	#N/A	#N/A	#N/A	#N/A	#N/A	#N/A	#N/A	#N/A	#N/A	#N/A	#N/A	#N/A	#N/A	#N/A	#N/A	#N/A	#N/A	#N/A	#N/A	#N/A	#N/A	#N/A	#N/A	#N/A	#N/A	#N/A	#N/A	#N/A	#N/A	#N/A	#N/A	Si014447m_PACid_19691939	87.16	109	14	0	66	174	521	629	3e-22	105	#N/A	#N/A
contig00397	224	13	#N/A	#N/A	#N/A	#N/A	#N/A	#N/A	#N/A	#N/A	#N/A	#N/A	#N/A	#N/A	#N/A	#N/A	#N/A	#N/A	#N/A	#N/A	#N/A	#N/A	#N/A	#N/A	#N/A	#N/A	#N/A	#N/A	#N/A	#N/A	#N/A	#N/A	#N/A	#N/A	#N/A	#N/A	#N/A	#N/A	#N/A	#N/A	#N/A	#N/A	#N/A	#N/A	#N/A	#N/A	#N/A	#N/A	#N/A
contig00398	359	20	LOC_Os02g09490.1_13102.m01041_CDS	dehydrogenase, putative, expressed	87.18	273	35	0	87	359	1067	795	9e-70	264	Bradi3g06480.1	87.45	271	34	0	84	354	1073	803	3e-71	268	Sb04g005950.2	94.91	275	14	0	82	356	880	606	2e-121	434	Si017253m_PACid_19688016	94.6	278	15	0	82	359	1267	990	9e-121	432	UniRef90_O24562	Probable cinnamyl alcohol dehydrogenase n=5 Tax=Panicoideae RepID=CADH_MAIZE
contig00399	182	4	#N/A	#N/A	#N/A	#N/A	#N/A	#N/A	#N/A	#N/A	#N/A	#N/A	#N/A	#N/A	#N/A	#N/A	#N/A	#N/A	#N/A	#N/A	#N/A	#N/A	#N/A	#N/A	#N/A	#N/A	#N/A	#N/A	#N/A	#N/A	#N/A	#N/A	#N/A	#N/A	#N/A	#N/A	#N/A	#N/A	#N/A	#N/A	#N/A	#N/A	#N/A	#N/A	#N/A	#N/A	#N/A	#N/A	#N/A
contig00400	524	3	LOC_Os12g35350.2_13112.m03617_CDS	kelch repeat protein, putative, expressed	87.23	509	65	0	13	521	1193	685	2e-118	426	Bradi4g05610.1	85.85	509	72	0	7	515	1190	682	2e-104	379	Sb08g017180.1	92.08	518	41	0	4	521	977	460	4e-179	626	Si021369m_PACid_19698766	90.49	515	49	0	7	521	1190	676	1e-160	565	UniRef90_B8A0C5	Putative uncharacterized protein n=1 Tax=Zea mays RepID=B8A0C5_MAIZE
contig00401	481	14	#N/A	#N/A	#N/A	#N/A	#N/A	#N/A	#N/A	#N/A	#N/A	#N/A	#N/A	#N/A	#N/A	#N/A	#N/A	#N/A	#N/A	#N/A	#N/A	#N/A	#N/A	#N/A	#N/A	#N/A	#N/A	#N/A	#N/A	#N/A	#N/A	#N/A	#N/A	#N/A	#N/A	#N/A	Si014447m_PACid_19691939	88.75	80	9	0	301	380	600	521	8e-17	87.7	#N/A	#N/A
contig00402	664	7	#N/A	#N/A	#N/A	#N/A	#N/A	#N/A	#N/A	#N/A	#N/A	#N/A	#N/A	#N/A	#N/A	#N/A	#N/A	#N/A	#N/A	#N/A	#N/A	#N/A	#N/A	#N/A	#N/A	#N/A	#N/A	#N/A	#N/A	#N/A	#N/A	#N/A	#N/A	#N/A	#N/A	#N/A	#N/A	#N/A	#N/A	#N/A	#N/A	#N/A	#N/A	#N/A	#N/A	#N/A	#N/A	#N/A	#N/A
contig00403	520	2	#N/A	#N/A	#N/A	#N/A	#N/A	#N/A	#N/A	#N/A	#N/A	#N/A	#N/A	#N/A	#N/A	#N/A	#N/A	#N/A	#N/A	#N/A	#N/A	#N/A	#N/A	#N/A	#N/A	#N/A	#N/A	#N/A	#N/A	#N/A	#N/A	#N/A	#N/A	#N/A	#N/A	#N/A	#N/A	#N/A	#N/A	#N/A	#N/A	#N/A	#N/A	#N/A	#N/A	#N/A	#N/A	#N/A	#N/A
contig00404	786	147	#N/A	#N/A	#N/A	#N/A	#N/A	#N/A	#N/A	#N/A	#N/A	#N/A	#N/A	#N/A	#N/A	#N/A	#N/A	#N/A	#N/A	#N/A	#N/A	#N/A	#N/A	#N/A	#N/A	Sb05g010100.1	87.14	420	54	0	32	451	670	1089	4e-112	404	Si026540m_PACid_19707187	87.16	444	57	0	19	462	651	1094	3e-119	428	UniRef90_B4FFG8	Putative uncharacterized protein n=1 Tax=Zea mays RepID=B4FFG8_MAIZE
contig00405	556	6	LOC_Os10g33930.1_13110.m03009_CDS	DUF1336 domain containing protein, expressed	88.92	379	42	0	5	383	859	1237	4e-116	418	Bradi3g28940.2	88.65	379	43	0	5	383	2095	2473	5e-114	410	Sb01g019140.1	95.05	384	19	0	2	385	1795	2178	3e-174	611	Si034694m_PACid_19680884	94.53	384	21	0	2	385	1495	1878	2e-169	595	UniRef90_C5WYD6	Putative uncharacterized protein Sb01g019140 n=1 Tax=Sorghum bicolor RepID=C5WYD6_SORBI
contig00406	474	4	LOC_Os04g57520.1_13104.m06023_CDS	UBX domain-containing protein, putative, expressed	84.31	204	32	0	109	312	1175	1378	1e-35	151	#N/A	#N/A	#N/A	#N/A	#N/A	#N/A	#N/A	#N/A	#N/A	#N/A	#N/A	Sb06g032400.1	88.14	312	37	0	3	314	1081	1392	2e-88	325	Si022001m_PACid_19698458	88.14	312	37	0	3	314	1060	1371	2e-88	325	UniRef90_C5YA43	Putative uncharacterized protein Sb06g032400 n=2 Tax=Andropogoneae RepID=C5YA43_SORBI
contig00407	1359	50	LOC_Os03g60090.2_13103.m06596_CDS	methylenetetrahydrofolate reductase, putative, expressed	86.26	1346	185	0	1	1346	1673	328	0	1201	Bradi1g04140.1	85.51	1346	195	0	1	1346	1673	328	0	1122	Sb01g003700.1	93.6	1359	85	1	1	1357	1673	315	0	1998	Si040282m_PACid_19682580	91.31	1358	107	2	2	1357	1663	315	0	1758	UniRef90_Q9SE94	Methylenetetrahydrofolate reductase 1 n=6 Tax=Poaceae RepID=MTHR1_MAIZE
contig00408	487	38	#N/A	#N/A	#N/A	#N/A	#N/A	#N/A	#N/A	#N/A	#N/A	#N/A	#N/A	#N/A	#N/A	#N/A	#N/A	#N/A	#N/A	#N/A	#N/A	#N/A	#N/A	#N/A	#N/A	Sb01g011260.1	87.71	179	22	0	308	486	599	421	7e-45	180	Si037482m_PACid_19680304	90.91	176	16	0	312	487	595	420	2e-57	222	UniRef90_C0PG22	Putative uncharacterized protein n=1 Tax=Zea mays RepID=C0PG22_MAIZE
contig00409	475	7	LOC_Os02g01010.1_13102.m00001_CDS	OsPDIL1-4 protein disulfide isomerase PDIL1-4, expressed	87.03	185	24	0	4	188	1405	1589	2e-43	176	Bradi3g00210.1	90.05	201	20	0	7	207	1402	1602	8e-63	240	Sb04g000230.1	91.62	191	16	0	1	191	1462	1652	2e-66	252	Si016824m_PACid_19686897	89.38	273	29	0	1	273	1378	1650	3e-84	311	UniRef90_Q5EUD9	Protein disulfide isomerase n=4 Tax=Andropogoneae RepID=Q5EUD9_MAIZE
contig00410	395	64	LOC_Os03g48930.1_13103.m05287_CDS	peptidase, T1 family, putative, expressed	84.69	392	60	0	4	395	416	25	5e-81	301	Bradi1g11830.1	88.59	263	30	0	133	395	287	25	5e-76	283	Sb01g011260.1	94.69	377	20	0	19	395	401	25	7e-168	589	Si037482m_PACid_19680304	95.12	389	19	0	7	395	413	25	2e-177	620	UniRef90_C5WNX2	Proteasome subunit beta type n=5 Tax=Andropogoneae RepID=C5WNX2_SORBI
contig00411	475	29	#N/A	#N/A	#N/A	#N/A	#N/A	#N/A	#N/A	#N/A	#N/A	#N/A	#N/A	#N/A	#N/A	#N/A	#N/A	#N/A	#N/A	#N/A	#N/A	#N/A	#N/A	#N/A	#N/A	Sb01g003700.1	94.81	77	4	0	2	78	1675	1751	5e-27	121	#N/A	#N/A	#N/A	#N/A	#N/A	#N/A	#N/A	#N/A	#N/A	#N/A	#N/A	#N/A	#N/A
contig00412	512	22	#N/A	#N/A	#N/A	#N/A	#N/A	#N/A	#N/A	#N/A	#N/A	#N/A	#N/A	#N/A	#N/A	#N/A	#N/A	#N/A	#N/A	#N/A	#N/A	#N/A	#N/A	#N/A	#N/A	Sb01g003700.1	95.83	72	3	0	1	72	1674	1745	2e-26	119	Si040282m_PACid_19682580	85.71	105	15	0	8	112	1675	1779	2e-17	89.7	#N/A	#N/A
contig00413	1810	101	LOC_Os02g39795.1_13102.m29135_CDS	S-adenosyl-l-methionine decarboxylase leader peptide, putative, expressed	85.14	996	148	0	427	1422	1254	259	0	801	Bradi3g48490.1	86.04	874	122	0	566	1439	902	29	0	765	Sb04g025720.1	88.62	1081	123	0	393	1473	1081	1	0	1168	Si017410m_PACid_19690440	88.57	1199	137	0	275	1473	1199	1	0	1291	UniRef90_B9F113	Putative uncharacterized protein n=1 Tax=Oryza sativa subsp. japonica RepID=B9F113_ORYSJ
contig00414	472	28	#N/A	#N/A	#N/A	#N/A	#N/A	#N/A	#N/A	#N/A	#N/A	#N/A	#N/A	#N/A	#N/A	#N/A	#N/A	#N/A	#N/A	#N/A	#N/A	#N/A	#N/A	#N/A	#N/A	#N/A	#N/A	#N/A	#N/A	#N/A	#N/A	#N/A	#N/A	#N/A	#N/A	#N/A	Si017410m_PACid_19690440	83.53	170	28	0	10	179	1030	1199	4e-25	115	#N/A	#N/A
contig00415	470	27	#N/A	#N/A	#N/A	#N/A	#N/A	#N/A	#N/A	#N/A	#N/A	#N/A	#N/A	#N/A	#N/A	#N/A	#N/A	#N/A	#N/A	#N/A	#N/A	#N/A	#N/A	#N/A	#N/A	#N/A	#N/A	#N/A	#N/A	#N/A	#N/A	#N/A	#N/A	#N/A	#N/A	#N/A	Si031122m_PACid_19711622	88	150	12	2	315	464	606	463	1e-34	147	#N/A	#N/A
contig00416	395	30	#N/A	#N/A	#N/A	#N/A	#N/A	#N/A	#N/A	#N/A	#N/A	#N/A	#N/A	#N/A	#N/A	#N/A	#N/A	#N/A	#N/A	#N/A	#N/A	#N/A	#N/A	#N/A	#N/A	Sb03g034090.1	80.83	266	21	4	145	395	1	251	1e-33	143	Si002738m_PACid_19678880	85.71	266	29	3	136	395	160	422	4e-55	214	UniRef90_C5XJ75	Putative uncharacterized protein Sb03g034090 n=1 Tax=Sorghum bicolor RepID=C5XJ75_SORBI
contig00417	510	2	#N/A	#N/A	#N/A	#N/A	#N/A	#N/A	#N/A	#N/A	#N/A	#N/A	#N/A	#N/A	#N/A	#N/A	#N/A	#N/A	#N/A	#N/A	#N/A	#N/A	#N/A	#N/A	#N/A	#N/A	#N/A	#N/A	#N/A	#N/A	#N/A	#N/A	#N/A	#N/A	#N/A	#N/A	#N/A	#N/A	#N/A	#N/A	#N/A	#N/A	#N/A	#N/A	#N/A	#N/A	#N/A	#N/A	#N/A
contig00418	402	4	#N/A	#N/A	#N/A	#N/A	#N/A	#N/A	#N/A	#N/A	#N/A	#N/A	#N/A	#N/A	#N/A	#N/A	#N/A	#N/A	#N/A	#N/A	#N/A	#N/A	#N/A	#N/A	#N/A	#N/A	#N/A	#N/A	#N/A	#N/A	#N/A	#N/A	#N/A	#N/A	#N/A	#N/A	#N/A	#N/A	#N/A	#N/A	#N/A	#N/A	#N/A	#N/A	#N/A	#N/A	#N/A	#N/A	#N/A
contig00419	1059	6	#N/A	#N/A	#N/A	#N/A	#N/A	#N/A	#N/A	#N/A	#N/A	#N/A	#N/A	#N/A	#N/A	#N/A	#N/A	#N/A	#N/A	#N/A	#N/A	#N/A	#N/A	#N/A	#N/A	Sb05g004750.1	82.66	398	67	2	211	607	622	226	3e-58	226	#N/A	#N/A	#N/A	#N/A	#N/A	#N/A	#N/A	#N/A	#N/A	#N/A	#N/A	UniRef90_C5Y623	Putative uncharacterized protein Sb05g004750 n=1 Tax=Sorghum bicolor RepID=C5Y623_SORBI
contig00420	899	14	LOC_Os04g45470.1_13104.m04561_CDS	vacuolar-processing enzyme precursor, putative, expressed	82.54	653	113	1	247	898	1470	818	4e-105	383	Bradi5g16960.1	82.02	673	118	3	226	896	1467	796	6e-96	351	Sb06g023820.1	91.56	675	56	1	226	899	1482	808	0	878	Si009946m_PACid_19695171	90.65	674	62	1	226	898	1479	806	0	829	UniRef90_B6UEY2	Vacuolar processing enzyme, beta-isozyme n=2 Tax=Andropogoneae RepID=B6UEY2_MAIZE
contig00421	1026	121	LOC_Os04g16770.1_13104.m01517_CDS	photosynthetic reaction center protein, putative, expressed	97.09	997	29	0	1	997	66	1062	0	1746	Bradi4g19720.1	96.59	997	34	0	1	997	66	1062	0	1707	Sb01g038505.1	99.23	130	1	0	1	130	75	204	2e-65	250	Si020824m_PACid_19697753	98.8	997	12	0	1	997	66	1062	0	1881	UniRef90_A4GYN9	Photosystem Q(B) protein n=178 Tax=Embryophyta RepID=PSBA_POPTR
contig00422	146	31	LOC_Os10g21192.1_13110.m07777_CDS	photosystem Q, putative	100	65	0	0	82	146	1	65	1e-29	129	Bradi4g19720.1	100	65	0	0	82	146	1	65	6e-30	129	Sb01g038505.1	98.65	74	1	0	73	146	1	74	6e-33	139	Si020824m_PACid_19697753	100	65	0	0	82	146	1	65	7e-30	129	#N/A	#N/A
contig00423	699	8	LOC_Os09g10710.2_13109.m00946_CDS	R-interacting factor 1, putative, expressed	81.33	632	104	3	60	690	1198	580	6e-85	315	#N/A	#N/A	#N/A	#N/A	#N/A	#N/A	#N/A	#N/A	#N/A	#N/A	#N/A	Sb02g018570.1	92.4	645	41	4	40	683	1365	728	0	866	Si029799m_PACid_19710439	91.17	657	50	4	40	692	1368	716	0	819	UniRef90_B4FXS0	Putative uncharacterized protein n=1 Tax=Zea mays RepID=B4FXS0_MAIZE
contig00424	111	3	#N/A	#N/A	#N/A	#N/A	#N/A	#N/A	#N/A	#N/A	#N/A	#N/A	#N/A	#N/A	#N/A	#N/A	#N/A	#N/A	#N/A	#N/A	#N/A	#N/A	#N/A	#N/A	#N/A	#N/A	#N/A	#N/A	#N/A	#N/A	#N/A	#N/A	#N/A	#N/A	#N/A	#N/A	#N/A	#N/A	#N/A	#N/A	#N/A	#N/A	#N/A	#N/A	#N/A	#N/A	#N/A	#N/A	#N/A
contig00425	331	2	LOC_Os08g23930.2_13108.m02454_CDS	ENT domain containing protein, expressed	83.47	236	36	1	9	241	254	19	6e-37	155	#N/A	#N/A	#N/A	#N/A	#N/A	#N/A	#N/A	#N/A	#N/A	#N/A	#N/A	Sb02g018570.1	91.98	262	12	3	1	259	256	1	2e-93	341	Si029940m_PACid_19710440	94.27	262	9	2	1	259	259	1	7e-109	392	UniRef90_A6YRS1	R-interacting factor 1 n=6 Tax=Andropogoneae RepID=A6YRS1_MAIZE
contig00426	663	6	LOC_Os11g10050.1_13111.m01064_CDS	G-protein alpha subunit, putative, expressed	88.39	663	77	0	1	663	1313	651	0	704	Bradi3g00530.1	88.26	656	77	0	1	656	1307	652	0	690	Sb04g000360.1	93.51	663	43	0	1	663	1316	654	0	973	Si016297m_PACid_19689122	92.68	656	48	0	1	656	1307	652	0	920	UniRef90_C5XRH6	Putative uncharacterized protein Sb04g000360 n=1 Tax=Sorghum bicolor RepID=C5XRH6_SORBI
contig00427	242	2	LOC_Os01g70210.1_13101.m07621_CDS	CRAL/TRIO domain containing protein, expressed	87.12	132	15	1	86	215	159	28	6e-27	121	#N/A	#N/A	#N/A	#N/A	#N/A	#N/A	#N/A	#N/A	#N/A	#N/A	#N/A	Sb03g044560.1	90.52	211	18	1	19	227	232	22	3e-67	254	Si002677m_PACid_19673996	86.94	222	27	1	1	220	247	26	2e-52	204	UniRef90_B6TMQ2	Phosphatidylinositol transfer protein CSR1 n=2 Tax=Zea mays RepID=B6TMQ2_MAIZE
contig00428	939	62	LOC_Os01g52240.1_13101.m05463_CDS	chlorophyll A-B binding protein, putative, expressed	91.22	729	64	0	39	767	798	70	0	938	Bradi4g37210.1	88.98	726	77	1	39	764	798	76	0	801	Sb09g028720.1	91.74	726	60	0	39	764	798	73	0	963	Si002579m_PACid_19677295	91.13	733	59	2	39	768	798	69	0	930	UniRef90_P12330	Chlorophyll a-b binding protein 1, chloroplastic n=37 Tax=Magnoliophyta RepID=CB21_ORYSJ
contig00429	258	6	#N/A	#N/A	#N/A	#N/A	#N/A	#N/A	#N/A	#N/A	#N/A	#N/A	#N/A	#N/A	#N/A	#N/A	#N/A	#N/A	#N/A	#N/A	#N/A	#N/A	#N/A	#N/A	#N/A	#N/A	#N/A	#N/A	#N/A	#N/A	#N/A	#N/A	#N/A	#N/A	#N/A	#N/A	#N/A	#N/A	#N/A	#N/A	#N/A	#N/A	#N/A	#N/A	#N/A	#N/A	#N/A	#N/A	#N/A
contig00430	144	2	#N/A	#N/A	#N/A	#N/A	#N/A	#N/A	#N/A	#N/A	#N/A	#N/A	#N/A	#N/A	#N/A	#N/A	#N/A	#N/A	#N/A	#N/A	#N/A	#N/A	#N/A	#N/A	#N/A	#N/A	#N/A	#N/A	#N/A	#N/A	#N/A	#N/A	#N/A	#N/A	#N/A	#N/A	#N/A	#N/A	#N/A	#N/A	#N/A	#N/A	#N/A	#N/A	#N/A	#N/A	#N/A	#N/A	#N/A
contig00431	534	36	LOC_Os01g41710.1_13101.m04278_CDS	chlorophyll A-B binding protein, putative, expressed	95.88	291	12	0	3	293	496	786	3e-135	482	Bradi2g16290.1	89.62	289	30	0	3	291	502	790	2e-91	335	Sb09g028720.1	96.56	291	10	0	3	293	508	798	3e-140	498	Si024648m_PACid_19698864	95.88	291	12	0	3	293	493	783	2e-135	482	UniRef90_P07371	Chlorophyll a-b binding protein AB80, chloroplastic n=5 Tax=Papilionoideae RepID=CB22_PEA
contig00432	468	21	#N/A	#N/A	#N/A	#N/A	#N/A	#N/A	#N/A	#N/A	#N/A	#N/A	#N/A	#N/A	#N/A	#N/A	#N/A	#N/A	#N/A	#N/A	#N/A	#N/A	#N/A	#N/A	#N/A	#N/A	#N/A	#N/A	#N/A	#N/A	#N/A	#N/A	#N/A	#N/A	#N/A	#N/A	#N/A	#N/A	#N/A	#N/A	#N/A	#N/A	#N/A	#N/A	#N/A	#N/A	#N/A	#N/A	#N/A
contig00433	841	32	LOC_Os03g15480.1_13103.m01812_CDS	heat shock protein DnaJ, putative, expressed	90.52	517	49	0	80	596	152	668	0	636	Bradi1g67450.1	90.23	512	50	0	85	596	1	512	2e-176	618	Sb01g040420.1	92.38	512	39	0	85	596	1	512	0	706	Si036494m_PACid_19679842	94.96	516	26	0	81	596	273	788	0	817	UniRef90_Q10NS2	DnaJ domain containing protein, expressed n=5 Tax=Poaceae RepID=Q10NS2_ORYSJ
contig00434	1279	27	#N/A	#N/A	#N/A	#N/A	#N/A	#N/A	#N/A	#N/A	#N/A	#N/A	#N/A	#N/A	#N/A	#N/A	#N/A	#N/A	#N/A	#N/A	#N/A	#N/A	#N/A	#N/A	#N/A	#N/A	#N/A	#N/A	#N/A	#N/A	#N/A	#N/A	#N/A	#N/A	#N/A	#N/A	#N/A	#N/A	#N/A	#N/A	#N/A	#N/A	#N/A	#N/A	#N/A	#N/A	#N/A	#N/A	#N/A
contig00435	653	7	LOC_Os01g51200.2_13101.m05337_CDS	CK1CaseinKinase1.3 - CK1 includes the casein kinase 1 kinases, expressed	91.13	372	33	0	2	373	372	1	2e-133	476	Bradi2g47850.1	91.58	368	31	0	6	373	368	1	5e-136	484	Sb03g032560.1	94.09	372	22	0	2	373	372	1	6e-160	563	Si001311m_PACid_19678873	95.16	372	18	0	2	373	372	1	2e-169	595	UniRef90_UPI0000DD8CC3	#N/A
contig00436	298	17	#N/A	#N/A	#N/A	#N/A	#N/A	#N/A	#N/A	#N/A	#N/A	#N/A	#N/A	#N/A	#N/A	#N/A	#N/A	#N/A	#N/A	#N/A	#N/A	#N/A	#N/A	#N/A	#N/A	#N/A	#N/A	#N/A	#N/A	#N/A	#N/A	#N/A	#N/A	#N/A	#N/A	#N/A	#N/A	#N/A	#N/A	#N/A	#N/A	#N/A	#N/A	#N/A	#N/A	#N/A	#N/A	#N/A	#N/A
contig00437	1105	38	LOC_Os03g05390.6_13103.m00570_CDS	Citrate transporter protein, putative, expressed	87.85	650	79	0	5	654	650	1	0	662	Bradi1g75220.1	80.14	569	113	0	86	654	569	1	5e-60	232	Sb01g047080.5	94.47	651	36	0	4	654	651	1	0	1005	Si036347m_PACid_19685362	93.85	650	40	0	5	654	650	1	0	971	UniRef90_Q10RS7	Os03g0147400 protein n=7 Tax=Poaceae RepID=Q10RS7_ORYSJ
contig00438	349	3	#N/A	#N/A	#N/A	#N/A	#N/A	#N/A	#N/A	#N/A	#N/A	#N/A	#N/A	#N/A	#N/A	#N/A	#N/A	#N/A	#N/A	#N/A	#N/A	#N/A	#N/A	#N/A	#N/A	#N/A	#N/A	#N/A	#N/A	#N/A	#N/A	#N/A	#N/A	#N/A	#N/A	#N/A	#N/A	#N/A	#N/A	#N/A	#N/A	#N/A	#N/A	#N/A	#N/A	#N/A	#N/A	#N/A	#N/A
contig00439	1265	49	LOC_Os03g05390.9_13103.m00573_CDS	Citrate transporter protein, putative, expressed	85.57	977	138	1	44	1017	608	1584	0	815	Bradi3g27800.1	81.97	549	99	0	469	1017	1162	1710	2e-81	303	Sb01g047080.7	92.21	1014	79	0	4	1017	595	1608	0	1384	Si034987m_PACid_19685356	92.38	1011	77	0	7	1017	661	1671	0	1394	UniRef90_Q10RS7	Os03g0147400 protein n=7 Tax=Poaceae RepID=Q10RS7_ORYSJ
contig00440	1091	29	LOC_Os09g36710.1_13109.m03623_CDS	peptidase, T1 family, putative, expressed	91.92	743	60	0	221	963	743	1	0	997	Bradi4g36440.1	92.31	728	56	0	236	963	728	1	0	999	Sb02g031180.1	94.89	744	38	0	220	963	744	1	0	1174	Si030916m_PACid_19711474	95.03	744	37	0	220	963	744	1	0	1181	UniRef90_Q6YT00	Proteasome subunit alpha type-7-A n=15 Tax=Magnoliophyta RepID=PSA7A_ORYSJ
contig00441	322	2	#N/A	#N/A	#N/A	#N/A	#N/A	#N/A	#N/A	#N/A	#N/A	#N/A	#N/A	#N/A	#N/A	#N/A	#N/A	#N/A	#N/A	#N/A	#N/A	#N/A	#N/A	#N/A	#N/A	#N/A	#N/A	#N/A	#N/A	#N/A	#N/A	#N/A	#N/A	#N/A	#N/A	#N/A	#N/A	#N/A	#N/A	#N/A	#N/A	#N/A	#N/A	#N/A	#N/A	#N/A	#N/A	#N/A	#N/A
contig00442	516	2	#N/A	#N/A	#N/A	#N/A	#N/A	#N/A	#N/A	#N/A	#N/A	#N/A	#N/A	#N/A	#N/A	#N/A	#N/A	#N/A	#N/A	#N/A	#N/A	#N/A	#N/A	#N/A	#N/A	#N/A	#N/A	#N/A	#N/A	#N/A	#N/A	#N/A	#N/A	#N/A	#N/A	#N/A	#N/A	#N/A	#N/A	#N/A	#N/A	#N/A	#N/A	#N/A	#N/A	#N/A	#N/A	#N/A	#N/A
contig00443	1825	39	LOC_Os06g04970.1_13106.m00465_CDS	expressed protein	82.37	346	56	2	676	1020	625	966	5e-35	151	#N/A	#N/A	#N/A	#N/A	#N/A	#N/A	#N/A	#N/A	#N/A	#N/A	#N/A	Sb02g036770.1	78.78	509	105	1	847	1352	1168	1676	9e-35	149	Si027938m_PACid_19708632	80.34	585	101	7	676	1256	799	1373	2e-39	165	UniRef90_C5XBQ1	Putative uncharacterized protein Sb02g036770 n=1 Tax=Sorghum bicolor RepID=C5XBQ1_SORBI
contig00444	551	13	#N/A	#N/A	#N/A	#N/A	#N/A	#N/A	#N/A	#N/A	#N/A	#N/A	#N/A	#N/A	#N/A	#N/A	#N/A	#N/A	#N/A	#N/A	#N/A	#N/A	#N/A	#N/A	#N/A	#N/A	#N/A	#N/A	#N/A	#N/A	#N/A	#N/A	#N/A	#N/A	#N/A	#N/A	#N/A	#N/A	#N/A	#N/A	#N/A	#N/A	#N/A	#N/A	#N/A	#N/A	#N/A	UniRef90_Q2HVM1	RNA-directed DNA polymerase (Reverse transcriptase) n=1 Tax=Medicago truncatula RepID=Q2HVM1_MEDTR
contig00445	309	16	#N/A	#N/A	#N/A	#N/A	#N/A	#N/A	#N/A	#N/A	#N/A	#N/A	#N/A	#N/A	#N/A	#N/A	#N/A	#N/A	#N/A	#N/A	#N/A	#N/A	#N/A	#N/A	#N/A	Sb09g016870.1	84.02	219	34	1	92	309	70	288	2e-35	149	Si032326m_PACid_19712008	86.32	117	16	0	193	309	1	117	2e-22	105	UniRef90_C5YWD3	Putative uncharacterized protein Sb09g016870 n=1 Tax=Sorghum bicolor RepID=C5YWD3_SORBI
contig00446	740	30	#N/A	#N/A	#N/A	#N/A	#N/A	#N/A	#N/A	#N/A	#N/A	#N/A	#N/A	#N/A	#N/A	#N/A	#N/A	#N/A	#N/A	#N/A	#N/A	#N/A	#N/A	#N/A	#N/A	#N/A	#N/A	#N/A	#N/A	#N/A	#N/A	#N/A	#N/A	#N/A	#N/A	#N/A	Si032326m_PACid_19712008	84.04	213	33	1	2	214	122	333	6e-34	145	UniRef90_C6Y4D5	Endonuclease-reverse transcriptase HmRTE-e01 n=1 Tax=Heliconius melpomene RepID=C6Y4D5_9NEOP
contig00447	242	1	#N/A	#N/A	#N/A	#N/A	#N/A	#N/A	#N/A	#N/A	#N/A	#N/A	#N/A	#N/A	#N/A	#N/A	#N/A	#N/A	#N/A	#N/A	#N/A	#N/A	#N/A	#N/A	#N/A	#N/A	#N/A	#N/A	#N/A	#N/A	#N/A	#N/A	#N/A	#N/A	#N/A	#N/A	Si008715m_PACid_19704775	88	75	9	0	45	119	77	3	4e-14	77.8	UniRef90_Q2HVM1	RNA-directed DNA polymerase (Reverse transcriptase) n=1 Tax=Medicago truncatula RepID=Q2HVM1_MEDTR
contig00448	2583	31	LOC_Os03g49510.1_13103.m05368_CDS	phosphatidylinositol-4-phosphate 5-kinase, putative, expressed	85.22	1779	257	4	583	2358	1872	97	0	1413	Bradi1g11530.1	85.6	1820	256	4	581	2397	1817	1	0	1503	Sb01g010920.1	94.78	1245	64	1	95	1339	1244	1	0	1945	Si034345m_PACid_19681834	91.44	2266	188	4	97	2362	2298	39	0	2926	UniRef90_UPI0001984523	#N/A
contig00449	223	4	#N/A	#N/A	#N/A	#N/A	#N/A	#N/A	#N/A	#N/A	#N/A	#N/A	#N/A	#N/A	#N/A	#N/A	#N/A	#N/A	#N/A	#N/A	#N/A	#N/A	#N/A	#N/A	#N/A	#N/A	#N/A	#N/A	#N/A	#N/A	#N/A	#N/A	#N/A	#N/A	#N/A	#N/A	#N/A	#N/A	#N/A	#N/A	#N/A	#N/A	#N/A	#N/A	#N/A	#N/A	#N/A	#N/A	#N/A
contig00450	2184	37	LOC_Os05g48600.2_13105.m05178_CDS	glycosyltransferase family 43 protein, putative, expressed	84.46	920	139	4	840	1757	297	1214	0	658	Bradi2g16840.1	84.11	856	127	1	872	1727	431	1277	2e-178	626	Sb09g028220.1	90	1350	132	1	430	1776	1	1350	0	1602	Si022019m_PACid_19697949	89.93	1350	133	1	430	1776	1	1350	0	1594	UniRef90_C5YVH2	Putative uncharacterized protein Sb09g028220 n=2 Tax=Andropogoneae RepID=C5YVH2_SORBI
contig00451	602	5	LOC_Os07g47340.1_13107.m05035_CDS	expressed protein	85.65	209	30	0	113	321	103	311	3e-43	176	#N/A	#N/A	#N/A	#N/A	#N/A	#N/A	#N/A	#N/A	#N/A	#N/A	#N/A	Sb02g042410.1	88.26	298	34	1	113	409	103	400	2e-82	305	Si031354m_PACid_19710966	88.63	299	33	1	113	410	109	407	2e-85	315	UniRef90_C5X4X2	Putative uncharacterized protein Sb02g042410 n=2 Tax=Andropogoneae RepID=C5X4X2_SORBI
contig00452	316	4	LOC_Os05g49140.3_13105.m05253_CDS	CGMCMAPKCMGC2.8 - CGMC includes CDA, MAPK, GSK3, and CLKC kinases, expressed	90.65	310	29	0	3	312	413	104	3e-106	385	Bradi2g16340.1	89.1	312	34	0	3	314	470	159	8e-96	349	Sb09g028690.1	93.02	315	22	0	2	316	408	94	3e-126	450	Si021560m_PACid_19697981	93.97	315	19	0	2	316	408	94	2e-133	474	UniRef90_C5YVW2	Putative uncharacterized protein Sb09g028690 n=1 Tax=Sorghum bicolor RepID=C5YVW2_SORBI
contig00453	352	4	LOC_Os01g47530.4_13101.m04912_CDS	CGMCMAPKCMGC2.6 - CGMC includes CDA, MAPK, GSK3, and CLKC kinases, expressed	90.31	351	33	1	1	350	409	59	3e-116	418	Bradi2g45870.1	90.78	347	31	1	3	348	386	40	5e-119	426	Sb03g030450.1	96.31	352	12	1	1	351	376	25	2e-167	587	Si000788m_PACid_19674122	94.62	353	18	1	1	352	400	48	1e-153	541	UniRef90_C0PG26	Putative uncharacterized protein n=1 Tax=Zea mays RepID=C0PG26_MAIZE
contig00454	282	6	#N/A	#N/A	#N/A	#N/A	#N/A	#N/A	#N/A	#N/A	#N/A	#N/A	#N/A	#N/A	#N/A	#N/A	#N/A	#N/A	#N/A	#N/A	#N/A	#N/A	#N/A	#N/A	#N/A	#N/A	#N/A	#N/A	#N/A	#N/A	#N/A	#N/A	#N/A	#N/A	#N/A	#N/A	#N/A	#N/A	#N/A	#N/A	#N/A	#N/A	#N/A	#N/A	#N/A	#N/A	#N/A	#N/A	#N/A
contig00455	295	5	#N/A	#N/A	#N/A	#N/A	#N/A	#N/A	#N/A	#N/A	#N/A	#N/A	#N/A	#N/A	#N/A	#N/A	#N/A	#N/A	#N/A	#N/A	#N/A	#N/A	#N/A	#N/A	#N/A	#N/A	#N/A	#N/A	#N/A	#N/A	#N/A	#N/A	#N/A	#N/A	#N/A	#N/A	#N/A	#N/A	#N/A	#N/A	#N/A	#N/A	#N/A	#N/A	#N/A	#N/A	#N/A	#N/A	#N/A
contig00456	201	4	#N/A	#N/A	#N/A	#N/A	#N/A	#N/A	#N/A	#N/A	#N/A	#N/A	#N/A	#N/A	#N/A	#N/A	#N/A	#N/A	#N/A	#N/A	#N/A	#N/A	#N/A	#N/A	#N/A	#N/A	#N/A	#N/A	#N/A	#N/A	#N/A	#N/A	#N/A	#N/A	#N/A	#N/A	#N/A	#N/A	#N/A	#N/A	#N/A	#N/A	#N/A	#N/A	#N/A	#N/A	#N/A	#N/A	#N/A
contig00457	269	6	#N/A	#N/A	#N/A	#N/A	#N/A	#N/A	#N/A	#N/A	#N/A	#N/A	#N/A	#N/A	#N/A	#N/A	#N/A	#N/A	#N/A	#N/A	#N/A	#N/A	#N/A	#N/A	#N/A	#N/A	#N/A	#N/A	#N/A	#N/A	#N/A	#N/A	#N/A	#N/A	#N/A	#N/A	#N/A	#N/A	#N/A	#N/A	#N/A	#N/A	#N/A	#N/A	#N/A	#N/A	#N/A	#N/A	#N/A
contig00458	270	3	#N/A	#N/A	#N/A	#N/A	#N/A	#N/A	#N/A	#N/A	#N/A	#N/A	#N/A	#N/A	#N/A	#N/A	#N/A	#N/A	#N/A	#N/A	#N/A	#N/A	#N/A	#N/A	#N/A	#N/A	#N/A	#N/A	#N/A	#N/A	#N/A	#N/A	#N/A	#N/A	#N/A	#N/A	#N/A	#N/A	#N/A	#N/A	#N/A	#N/A	#N/A	#N/A	#N/A	#N/A	#N/A	#N/A	#N/A
contig00459	211	3	#N/A	#N/A	#N/A	#N/A	#N/A	#N/A	#N/A	#N/A	#N/A	#N/A	#N/A	#N/A	#N/A	#N/A	#N/A	#N/A	#N/A	#N/A	#N/A	#N/A	#N/A	#N/A	#N/A	#N/A	#N/A	#N/A	#N/A	#N/A	#N/A	#N/A	#N/A	#N/A	#N/A	#N/A	#N/A	#N/A	#N/A	#N/A	#N/A	#N/A	#N/A	#N/A	#N/A	#N/A	#N/A	#N/A	#N/A
contig00460	1310	47	LOC_Os10g21388.1_13110.m07727_CDS	expressed protein	97.96	147	2	1	1165	1310	1	147	5e-68	260	#N/A	#N/A	#N/A	#N/A	#N/A	#N/A	#N/A	#N/A	#N/A	#N/A	#N/A	#N/A	#N/A	#N/A	#N/A	#N/A	#N/A	#N/A	#N/A	#N/A	#N/A	#N/A	Si038623m_PACid_19683471	98.39	249	3	1	1063	1310	94	342	9e-127	454	UniRef90_Q33BX7	Putative uncharacterized protein n=3 Tax=Nicotiana RepID=Q33BX7_NICTO
contig00461	777	6	LOC_Os12g23570.1_13112.m02394_CDS	hypothetical protein	97.67	86	2	0	309	394	377	462	1e-36	155	#N/A	#N/A	#N/A	#N/A	#N/A	#N/A	#N/A	#N/A	#N/A	#N/A	#N/A	#N/A	#N/A	#N/A	#N/A	#N/A	#N/A	#N/A	#N/A	#N/A	#N/A	#N/A	Si020752m_PACid_19693583	98.85	87	1	0	308	394	88	174	7e-40	165	UniRef90_Q6R9A5	Putative uncharacterized protein orf111-b n=1 Tax=Zea mays RepID=Q6R9A5_MAIZE
contig00462	2825	400	LOC_Os09g08910.1_13109.m00756_CDS	ATP synthase, putative, expressed	97.68	1510	35	0	57	1566	1510	1	0	2716	Bradi2g05440.3	94.37	71	4	0	433	503	72	2	1e-22	109	#N/A	#N/A	#N/A	#N/A	#N/A	#N/A	#N/A	#N/A	#N/A	#N/A	#N/A	Si020734m_PACid_19693626	98.87	1511	17	0	56	1566	1511	1	0	2861	UniRef90_Q09EN6	ATP synthase subunit alpha n=1 Tax=Tripsacum dactyloides RepID=Q09EN6_TRIDA
contig00463	270	59	#N/A	#N/A	#N/A	#N/A	#N/A	#N/A	#N/A	#N/A	#N/A	#N/A	#N/A	#N/A	#N/A	#N/A	#N/A	#N/A	#N/A	#N/A	#N/A	#N/A	#N/A	#N/A	#N/A	#N/A	#N/A	#N/A	#N/A	#N/A	#N/A	#N/A	#N/A	#N/A	#N/A	#N/A	#N/A	#N/A	#N/A	#N/A	#N/A	#N/A	#N/A	#N/A	#N/A	#N/A	#N/A	#N/A	#N/A
contig00464	400	17	#N/A	#N/A	#N/A	#N/A	#N/A	#N/A	#N/A	#N/A	#N/A	#N/A	#N/A	#N/A	#N/A	#N/A	#N/A	#N/A	#N/A	#N/A	#N/A	#N/A	#N/A	#N/A	#N/A	#N/A	#N/A	#N/A	#N/A	#N/A	#N/A	#N/A	#N/A	#N/A	#N/A	#N/A	#N/A	#N/A	#N/A	#N/A	#N/A	#N/A	#N/A	#N/A	#N/A	#N/A	#N/A	#N/A	#N/A
contig00465	1370	14	LOC_Os01g64280.1_13101.m06919_CDS	sorting nexin 1, putative, expressed	90.03	602	59	1	720	1320	605	4	0	710	Bradi2g55760.1	88.27	614	65	2	720	1326	614	1	0	640	Sb03g040700.1	95.56	608	26	1	720	1326	608	1	0	983	Si000911m_PACid_19678643	94.33	652	36	1	720	1370	1055	404	0	991	UniRef90_Q9FG38	At5g06140 n=2 Tax=Brassicaceae RepID=Q9FG38_ARATH
contig00466	282	2	#N/A	#N/A	#N/A	#N/A	#N/A	#N/A	#N/A	#N/A	#N/A	#N/A	#N/A	#N/A	#N/A	#N/A	#N/A	#N/A	#N/A	#N/A	#N/A	#N/A	#N/A	#N/A	#N/A	#N/A	#N/A	#N/A	#N/A	#N/A	#N/A	#N/A	#N/A	#N/A	#N/A	#N/A	#N/A	#N/A	#N/A	#N/A	#N/A	#N/A	#N/A	#N/A	#N/A	#N/A	#N/A	UniRef90_C5Z4M4	Putative uncharacterized protein Sb10g022040 n=1 Tax=Sorghum bicolor RepID=C5Z4M4_SORBI
contig00467	1096	13	LOC_Os04g44430.1_13104.m04430_CDS	transporter, major facilitator family, putative, expressed	89.76	674	69	0	268	941	1692	1019	0	789	Bradi5g16260.1	86.02	751	104	1	269	1018	2210	1460	0	648	Sb06g023125.1	85.47	516	74	1	463	977	1605	1090	1e-116	420	Si009642m_PACid_19694967	85.28	815	119	1	262	1075	1815	1001	0	656	UniRef90_B6U8S7	Carbohydrate transporter/ sugar porter/ transporter n=3 Tax=Andropogoneae RepID=B6U8S7_MAIZE
contig00468	488	9	#N/A	#N/A	#N/A	#N/A	#N/A	#N/A	#N/A	#N/A	#N/A	#N/A	#N/A	#N/A	#N/A	#N/A	#N/A	#N/A	#N/A	#N/A	#N/A	#N/A	#N/A	#N/A	#N/A	#N/A	#N/A	#N/A	#N/A	#N/A	#N/A	#N/A	#N/A	#N/A	#N/A	#N/A	#N/A	#N/A	#N/A	#N/A	#N/A	#N/A	#N/A	#N/A	#N/A	#N/A	#N/A	UniRef90_D1T3S3	Putative uncharacterized protein (Fragment) n=2 Tax=Comamonadaceae RepID=D1T3S3_9BURK
contig00469	488	17	#N/A	#N/A	#N/A	#N/A	#N/A	#N/A	#N/A	#N/A	#N/A	#N/A	#N/A	#N/A	#N/A	#N/A	#N/A	#N/A	#N/A	#N/A	#N/A	#N/A	#N/A	#N/A	#N/A	#N/A	#N/A	#N/A	#N/A	#N/A	#N/A	#N/A	#N/A	#N/A	#N/A	#N/A	#N/A	#N/A	#N/A	#N/A	#N/A	#N/A	#N/A	#N/A	#N/A	#N/A	#N/A	UniRef90_D1T3S3	Putative uncharacterized protein (Fragment) n=2 Tax=Comamonadaceae RepID=D1T3S3_9BURK
contig00470	1212	69	LOC_Os05g48020.1_13105.m05091_CDS	SNARE domain containing protein, putative, expressed	86.86	776	94	4	435	1208	794	25	0	706	Bradi2g17270.1	88.08	780	88	3	437	1211	801	22	0	789	Sb09g027810.1	92.05	792	58	3	422	1208	816	25	0	1051	#N/A	#N/A	#N/A	#N/A	#N/A	#N/A	#N/A	#N/A	#N/A	#N/A	#N/A	UniRef90_B9FHV6	Putative uncharacterized protein n=3 Tax=Poaceae RepID=B9FHV6_ORYSJ
contig00471	315	4	#N/A	#N/A	#N/A	#N/A	#N/A	#N/A	#N/A	#N/A	#N/A	#N/A	#N/A	#N/A	#N/A	#N/A	#N/A	#N/A	#N/A	#N/A	#N/A	#N/A	#N/A	#N/A	#N/A	#N/A	#N/A	#N/A	#N/A	#N/A	#N/A	#N/A	#N/A	#N/A	#N/A	#N/A	Si021775m_PACid_19702411	93.48	46	3	0	5	50	1504	1549	5e-11	67.9	#N/A	#N/A
contig00472	987	7	#N/A	#N/A	#N/A	#N/A	#N/A	#N/A	#N/A	#N/A	#N/A	#N/A	#N/A	#N/A	#N/A	#N/A	#N/A	#N/A	#N/A	#N/A	#N/A	#N/A	#N/A	#N/A	#N/A	#N/A	#N/A	#N/A	#N/A	#N/A	#N/A	#N/A	#N/A	#N/A	#N/A	#N/A	#N/A	#N/A	#N/A	#N/A	#N/A	#N/A	#N/A	#N/A	#N/A	#N/A	#N/A	#N/A	#N/A
contig00473	190	13	#N/A	#N/A	#N/A	#N/A	#N/A	#N/A	#N/A	#N/A	#N/A	#N/A	#N/A	#N/A	#N/A	#N/A	#N/A	#N/A	#N/A	#N/A	#N/A	#N/A	#N/A	#N/A	#N/A	#N/A	#N/A	#N/A	#N/A	#N/A	#N/A	#N/A	#N/A	#N/A	#N/A	#N/A	#N/A	#N/A	#N/A	#N/A	#N/A	#N/A	#N/A	#N/A	#N/A	#N/A	#N/A	#N/A	#N/A
contig00474	1043	36	#N/A	#N/A	#N/A	#N/A	#N/A	#N/A	#N/A	#N/A	#N/A	#N/A	#N/A	#N/A	#N/A	#N/A	#N/A	#N/A	#N/A	#N/A	#N/A	#N/A	#N/A	#N/A	#N/A	Sb04g037650.1	83.17	933	141	6	41	972	918	1	7e-164	577	Si017869m_PACid_19687094	82.72	949	136	7	37	972	934	1	7e-161	567	UniRef90_C5XW07	Putative uncharacterized protein Sb04g037650 n=1 Tax=Sorghum bicolor RepID=C5XW07_SORBI
contig00475	503	2	LOC_Os01g08200.1_13101.m00852_CDS	ubiquitin carboxyl-terminal hydrolase 14, putative, expressed	85.81	458	60	3	1	453	458	1	2e-102	373	Bradi2g04830.1	87.91	455	53	2	1	453	455	1	5e-126	450	Sb03g004040.1	91.78	438	34	2	18	453	438	1	3e-161	567	Si000310m_PACid_19678396	90.36	498	43	3	10	502	581	84	4e-167	587	UniRef90_C5XMS9	Ubiquitin carboxyl-terminal hydrolase n=2 Tax=Andropogoneae RepID=C5XMS9_SORBI
contig00476	534	17	LOC_Os01g41710.1_13101.m04278_CDS	chlorophyll A-B binding protein, putative, expressed	95.49	266	12	0	265	530	782	517	3e-120	432	Bradi2g16290.1	91.05	257	23	0	265	521	788	532	5e-89	327	Sb02g032090.1	96.64	268	9	0	265	532	479	212	5e-129	460	Si030845m_PACid_19713992	97.03	269	8	0	265	533	782	514	6e-132	470	UniRef90_P07371	Chlorophyll a-b binding protein AB80, chloroplastic n=5 Tax=Papilionoideae RepID=CB22_PEA
contig00477	183	21	#N/A	#N/A	#N/A	#N/A	#N/A	#N/A	#N/A	#N/A	#N/A	#N/A	#N/A	#N/A	#N/A	#N/A	#N/A	#N/A	#N/A	#N/A	#N/A	#N/A	#N/A	#N/A	#N/A	#N/A	#N/A	#N/A	#N/A	#N/A	#N/A	#N/A	#N/A	#N/A	#N/A	#N/A	#N/A	#N/A	#N/A	#N/A	#N/A	#N/A	#N/A	#N/A	#N/A	#N/A	#N/A	#N/A	#N/A
contig00478	215	22	#N/A	#N/A	#N/A	#N/A	#N/A	#N/A	#N/A	#N/A	#N/A	#N/A	#N/A	#N/A	#N/A	#N/A	#N/A	#N/A	#N/A	#N/A	#N/A	#N/A	#N/A	#N/A	#N/A	#N/A	#N/A	#N/A	#N/A	#N/A	#N/A	#N/A	#N/A	#N/A	#N/A	#N/A	#N/A	#N/A	#N/A	#N/A	#N/A	#N/A	#N/A	#N/A	#N/A	#N/A	#N/A	#N/A	#N/A
contig00479	475	7	LOC_Os03g03410.1_13103.m00322_CDS	serine/threonine-protein kinase, putative, expressed	85.62	313	43	1	1	313	1283	1593	8e-68	258	Bradi1g76840.1	82.91	316	49	2	1	313	1262	1575	3e-47	188	Sb01g048820.1	91.69	301	24	1	1	300	1262	1562	4e-108	391	Si035192m_PACid_19685726	90.1	313	20	1	1	313	1262	1563	6e-107	387	UniRef90_B6SVN5	BRASSINOSTEROID INSENSITIVE 1-associated receptor kinase 1 n=3 Tax=Andropogoneae RepID=B6SVN5_MAIZE
contig00480	1150	34	#N/A	#N/A	#N/A	#N/A	#N/A	#N/A	#N/A	#N/A	#N/A	#N/A	#N/A	#N/A	Bradi1g37780.1	83.96	667	104	1	22	688	1408	2071	1e-131	470	Sb10g022236.1	87.35	680	77	2	214	893	28	698	0	664	Si005701m_PACid_19702772	90.47	892	82	1	2	893	1382	2270	0	1090	UniRef90_B9FTS9	Putative uncharacterized protein n=2 Tax=Oryza sativa RepID=B9FTS9_ORYSJ
contig00481	108	7	#N/A	#N/A	#N/A	#N/A	#N/A	#N/A	#N/A	#N/A	#N/A	#N/A	#N/A	#N/A	#N/A	#N/A	#N/A	#N/A	#N/A	#N/A	#N/A	#N/A	#N/A	#N/A	#N/A	#N/A	#N/A	#N/A	#N/A	#N/A	#N/A	#N/A	#N/A	#N/A	#N/A	#N/A	#N/A	#N/A	#N/A	#N/A	#N/A	#N/A	#N/A	#N/A	#N/A	#N/A	#N/A	#N/A	#N/A
contig00482	1529	47	#N/A	#N/A	#N/A	#N/A	#N/A	#N/A	#N/A	#N/A	#N/A	#N/A	#N/A	#N/A	Bradi1g37780.1	88.03	259	29	2	254	511	2993	3250	7e-66	252	Sb10g022230.1	85.73	792	106	3	575	1362	152	940	0	658	Si005696m_PACid_19702771	88.58	797	78	4	572	1364	3284	4071	0	844	UniRef90_C5Z4P6	Putative uncharacterized protein Sb10g022230 n=1 Tax=Sorghum bicolor RepID=C5Z4P6_SORBI
contig00483	634	8	#N/A	#N/A	#N/A	#N/A	#N/A	#N/A	#N/A	#N/A	#N/A	#N/A	#N/A	#N/A	#N/A	#N/A	#N/A	#N/A	#N/A	#N/A	#N/A	#N/A	#N/A	#N/A	#N/A	Sb01g008790.1	89.93	288	29	0	19	306	1135	1422	4e-93	341	Si034111m_PACid_19684123	89	309	25	3	1	306	2542	2844	4e-90	331	UniRef90_C5X1C2	Putative uncharacterized protein Sb01g008790 n=1 Tax=Sorghum bicolor RepID=C5X1C2_SORBI
contig00484	421	13	#N/A	#N/A	#N/A	#N/A	#N/A	#N/A	#N/A	#N/A	#N/A	#N/A	#N/A	#N/A	#N/A	#N/A	#N/A	#N/A	#N/A	#N/A	#N/A	#N/A	#N/A	#N/A	#N/A	#N/A	#N/A	#N/A	#N/A	#N/A	#N/A	#N/A	#N/A	#N/A	#N/A	#N/A	#N/A	#N/A	#N/A	#N/A	#N/A	#N/A	#N/A	#N/A	#N/A	#N/A	#N/A	#N/A	#N/A
contig00485	439	16	#N/A	#N/A	#N/A	#N/A	#N/A	#N/A	#N/A	#N/A	#N/A	#N/A	#N/A	#N/A	#N/A	#N/A	#N/A	#N/A	#N/A	#N/A	#N/A	#N/A	#N/A	#N/A	#N/A	#N/A	#N/A	#N/A	#N/A	#N/A	#N/A	#N/A	#N/A	#N/A	#N/A	#N/A	#N/A	#N/A	#N/A	#N/A	#N/A	#N/A	#N/A	#N/A	#N/A	#N/A	#N/A	#N/A	#N/A
contig00486	1450	45	LOC_Os01g19150.5_13101.m15006_CDS	CGMCGSK.3 - CGMC includes CDA, MAPK, GSK3, and CLKC kinases, expressed	87.32	1230	150	2	210	1436	1	1227	0	1193	Bradi2g11370.1	87.32	1230	153	1	210	1436	1	1230	0	1197	Sb03g012070.1	92.99	1184	83	0	240	1423	25	1208	0	1689	Si001663m_PACid_19678336	91.69	1227	102	0	210	1436	1	1227	0	1624	UniRef90_Q94IZ2	Os01g0296100 protein n=1 Tax=Oryza sativa subsp. japonica RepID=Q94IZ2_ORYSJ
contig00487	1239	10	LOC_Os03g62170.1_13103.m06861_CDS	cyclase/dehydrase family protein, expressed	88.91	433	44	4	409	838	2017	1586	4e-124	446	Bradi1g02450.2	84.62	442	64	4	399	837	2000	1560	4e-82	305	Sb01g001990.1	92.07	984	71	6	259	1236	2152	1170	0	1287	Si034452m_PACid_19679798	89.75	985	88	8	264	1236	2147	1164	0	1098	UniRef90_C5WTW6	Putative uncharacterized protein Sb01g001990 n=1 Tax=Sorghum bicolor RepID=C5WTW6_SORBI
contig00488	624	7	LOC_Os02g56180.1_13102.m06454_CDS	dehydrogenase, putative, expressed	87.65	413	51	0	1	413	457	869	7e-115	414	Bradi3g54670.1	81.96	521	94	0	1	521	454	974	5e-77	287	Sb04g036490.1	90.02	531	53	0	1	531	457	987	0	632	Si017752m_PACid_19686929	90.46	524	50	0	1	524	454	977	0	642	UniRef90_C5XV59	Putative uncharacterized protein Sb04g036490 n=2 Tax=Andropogoneae RepID=C5XV59_SORBI
contig00489	697	5	LOC_Os05g23600.2_13105.m02402_CDS	dolichyl-diphosphooligosaccharide--protein glycosyltransferase 67 kDasubunit precursor, putative, expressed	86.89	694	89	2	6	697	1406	713	0	638	Bradi1g76520.1	86.46	694	92	2	6	697	1397	704	2e-175	615	Sb01g048520.1	94.13	699	39	2	1	697	1414	716	0	1045	Si034456m_PACid_19681209	95.71	699	28	2	1	697	1714	1016	0	1132	UniRef90_B6U2F8	Dolichyl-diphosphooligosaccharide--protein glycosyltransferase 67 kDasubunit n=2 Tax=Andropogoneae RepID=B6U2F8_MAIZE
contig00490	532	9	#N/A	#N/A	#N/A	#N/A	#N/A	#N/A	#N/A	#N/A	#N/A	#N/A	#N/A	#N/A	Bradi1g76520.1	87.44	199	25	0	332	530	1603	1405	1e-49	196	Sb01g048520.1	92.54	201	15	0	332	532	1615	1415	1e-74	280	Si034456m_PACid_19681209	90.59	202	19	0	331	532	1916	1715	1e-65	250	UniRef90_B6U2F8	Dolichyl-diphosphooligosaccharide--protein glycosyltransferase 67 kDasubunit n=2 Tax=Andropogoneae RepID=B6U2F8_MAIZE
contig00491	125	2	#N/A	#N/A	#N/A	#N/A	#N/A	#N/A	#N/A	#N/A	#N/A	#N/A	#N/A	#N/A	#N/A	#N/A	#N/A	#N/A	#N/A	#N/A	#N/A	#N/A	#N/A	#N/A	#N/A	#N/A	#N/A	#N/A	#N/A	#N/A	#N/A	#N/A	#N/A	#N/A	#N/A	#N/A	#N/A	#N/A	#N/A	#N/A	#N/A	#N/A	#N/A	#N/A	#N/A	#N/A	#N/A	#N/A	#N/A
contig00492	344	3	#N/A	#N/A	#N/A	#N/A	#N/A	#N/A	#N/A	#N/A	#N/A	#N/A	#N/A	#N/A	#N/A	#N/A	#N/A	#N/A	#N/A	#N/A	#N/A	#N/A	#N/A	#N/A	#N/A	#N/A	#N/A	#N/A	#N/A	#N/A	#N/A	#N/A	#N/A	#N/A	#N/A	#N/A	#N/A	#N/A	#N/A	#N/A	#N/A	#N/A	#N/A	#N/A	#N/A	#N/A	#N/A	#N/A	#N/A
contig00493	356	4	#N/A	#N/A	#N/A	#N/A	#N/A	#N/A	#N/A	#N/A	#N/A	#N/A	#N/A	#N/A	#N/A	#N/A	#N/A	#N/A	#N/A	#N/A	#N/A	#N/A	#N/A	#N/A	#N/A	#N/A	#N/A	#N/A	#N/A	#N/A	#N/A	#N/A	#N/A	#N/A	#N/A	#N/A	#N/A	#N/A	#N/A	#N/A	#N/A	#N/A	#N/A	#N/A	#N/A	#N/A	#N/A	#N/A	#N/A
contig00494	501	3	#N/A	#N/A	#N/A	#N/A	#N/A	#N/A	#N/A	#N/A	#N/A	#N/A	#N/A	#N/A	#N/A	#N/A	#N/A	#N/A	#N/A	#N/A	#N/A	#N/A	#N/A	#N/A	#N/A	#N/A	#N/A	#N/A	#N/A	#N/A	#N/A	#N/A	#N/A	#N/A	#N/A	#N/A	#N/A	#N/A	#N/A	#N/A	#N/A	#N/A	#N/A	#N/A	#N/A	#N/A	#N/A	#N/A	#N/A
contig00495	1500	28	LOC_Os07g23790.5_13107.m02336_CDS	expressed protein	86.87	335	43	1	889	1223	454	121	3e-82	307	Bradi1g52520.1	85.63	348	49	1	876	1223	767	421	5e-76	285	Sb02g010020.1	85.15	970	134	4	437	1403	1272	310	0	761	Si030525m_PACid_19711273	86.88	861	103	3	564	1415	860	1	0	801	UniRef90_C5X4F2	Putative uncharacterized protein Sb02g010020 n=1 Tax=Sorghum bicolor RepID=C5X4F2_SORBI
contig00496	136	5	LOC_Os07g23790.3_13107.m02342_CDS	expressed protein	96.75	123	4	0	1	123	123	1	1e-54	212	Bradi1g52520.1	96.75	123	4	0	1	123	123	1	5e-55	212	Sb02g010020.1	98.37	123	2	0	1	123	123	1	8e-60	228	Si029937m_PACid_19711271	99.19	123	1	0	1	123	123	1	4e-62	236	UniRef90_C5X4F2	Putative uncharacterized protein Sb02g010020 n=1 Tax=Sorghum bicolor RepID=C5X4F2_SORBI
contig00497	219	12	#N/A	#N/A	#N/A	#N/A	#N/A	#N/A	#N/A	#N/A	#N/A	#N/A	#N/A	#N/A	#N/A	#N/A	#N/A	#N/A	#N/A	#N/A	#N/A	#N/A	#N/A	#N/A	#N/A	#N/A	#N/A	#N/A	#N/A	#N/A	#N/A	#N/A	#N/A	#N/A	#N/A	#N/A	#N/A	#N/A	#N/A	#N/A	#N/A	#N/A	#N/A	#N/A	#N/A	#N/A	#N/A	#N/A	#N/A
contig00498	262	54	#N/A	#N/A	#N/A	#N/A	#N/A	#N/A	#N/A	#N/A	#N/A	#N/A	#N/A	#N/A	#N/A	#N/A	#N/A	#N/A	#N/A	#N/A	#N/A	#N/A	#N/A	#N/A	#N/A	#N/A	#N/A	#N/A	#N/A	#N/A	#N/A	#N/A	#N/A	#N/A	#N/A	#N/A	#N/A	#N/A	#N/A	#N/A	#N/A	#N/A	#N/A	#N/A	#N/A	#N/A	#N/A	#N/A	#N/A
contig00499	172	26	LOC_Os04g53620.2_13104.m05524_CDS	ubiquitin family protein, putative, expressed	91.25	80	7	0	5	84	992	913	9e-22	103	Bradi3g03960.1	93.75	80	5	0	5	84	644	565	7e-27	119	Sb10g027470.3	93.75	80	5	0	5	84	308	229	7e-27	119	Si008560m_PACid_19703381	92.5	80	6	0	5	84	236	157	2e-24	111	#N/A	#N/A
contig00500	290	35	#N/A	#N/A	#N/A	#N/A	#N/A	#N/A	#N/A	#N/A	#N/A	#N/A	#N/A	#N/A	#N/A	#N/A	#N/A	#N/A	#N/A	#N/A	#N/A	#N/A	#N/A	#N/A	#N/A	#N/A	#N/A	#N/A	#N/A	#N/A	#N/A	#N/A	#N/A	#N/A	#N/A	#N/A	#N/A	#N/A	#N/A	#N/A	#N/A	#N/A	#N/A	#N/A	#N/A	#N/A	#N/A	#N/A	#N/A
contig00501	453	21	LOC_Os07g10770.1_13107.m01103_CDS	CESA8 - cellulose synthase, expressed	93.53	139	9	0	3	141	3107	3245	9e-52	204	Bradi1g04600.1	85.82	141	20	0	2	142	3571	3711	5e-27	121	Sb02g006290.1	92.86	140	10	0	3	142	3107	3246	3e-50	198	Si028770m_PACid_19713140	91.55	142	12	0	1	142	3105	3246	1e-46	186	UniRef90_Q4U0Z7	Cellulose synthase BoCesA4 n=2 Tax=Bambuseae RepID=Q4U0Z7_BAMOL
contig00502	2775	91	LOC_Os07g10770.1_13107.m01103_CDS	CESA8 - cellulose synthase, expressed	91.83	2778	219	4	1	2772	3104	329	0	3683	Bradi1g54250.1	90.39	2790	242	6	1	2772	3110	329	0	3398	Sb01g004210.1	85.54	2525	352	7	1	2521	2957	442	0	2068	Si028770m_PACid_19713140	95.07	2778	129	3	1	2772	3104	329	0	4407	UniRef90_Q84ZN6	Probable cellulose synthase A catalytic subunit 8 [UDP-forming] n=15 Tax=Poaceae RepID=CESA8_ORYSJ
contig00503	185	3	#N/A	#N/A	#N/A	#N/A	#N/A	#N/A	#N/A	#N/A	#N/A	#N/A	#N/A	#N/A	#N/A	#N/A	#N/A	#N/A	#N/A	#N/A	#N/A	#N/A	#N/A	#N/A	#N/A	#N/A	#N/A	#N/A	#N/A	#N/A	#N/A	#N/A	#N/A	#N/A	#N/A	#N/A	#N/A	#N/A	#N/A	#N/A	#N/A	#N/A	#N/A	#N/A	#N/A	#N/A	#N/A	#N/A	#N/A
contig00504	1393	24	LOC_Os10g37600.1_13110.m03412_CDS	expressed protein	83.5	200	30	1	898	1094	844	1043	4e-29	131	#N/A	#N/A	#N/A	#N/A	#N/A	#N/A	#N/A	#N/A	#N/A	#N/A	#N/A	#N/A	#N/A	#N/A	#N/A	#N/A	#N/A	#N/A	#N/A	#N/A	#N/A	#N/A	Si006850m_PACid_19704691	81.88	309	56	0	303	611	132	440	8e-41	168	UniRef90_Q7XCP8	Os10g0520400 protein n=3 Tax=Oryza sativa RepID=Q7XCP8_ORYSJ
contig00505	877	11	#N/A	#N/A	#N/A	#N/A	#N/A	#N/A	#N/A	#N/A	#N/A	#N/A	#N/A	#N/A	#N/A	#N/A	#N/A	#N/A	#N/A	#N/A	#N/A	#N/A	#N/A	#N/A	#N/A	#N/A	#N/A	#N/A	#N/A	#N/A	#N/A	#N/A	#N/A	#N/A	#N/A	#N/A	#N/A	#N/A	#N/A	#N/A	#N/A	#N/A	#N/A	#N/A	#N/A	#N/A	#N/A	#N/A	#N/A
contig00506	544	4	LOC_Os02g48000.3_13102.m05419_CDS	TBC domain containing protein, expressed	85.02	474	70	1	72	544	872	399	3e-101	369	Bradi3g53040.2	83.91	516	76	2	36	544	770	255	1e-98	359	Sb04g030250.1	85.81	310	26	1	34	343	859	568	3e-78	291	Si016940m_PACid_19687880	90.09	545	53	1	1	544	925	381	0	644	UniRef90_Q5SMT0	GTPase activating protein-like n=1 Tax=Oryza sativa subsp. japonica RepID=Q5SMT0_ORYSJ
contig00507	312	54	#N/A	#N/A	#N/A	#N/A	#N/A	#N/A	#N/A	#N/A	#N/A	#N/A	#N/A	#N/A	#N/A	#N/A	#N/A	#N/A	#N/A	#N/A	#N/A	#N/A	#N/A	#N/A	#N/A	#N/A	#N/A	#N/A	#N/A	#N/A	#N/A	#N/A	#N/A	#N/A	#N/A	#N/A	#N/A	#N/A	#N/A	#N/A	#N/A	#N/A	#N/A	#N/A	#N/A	#N/A	#N/A	#N/A	#N/A
contig00508	475	5	#N/A	#N/A	#N/A	#N/A	#N/A	#N/A	#N/A	#N/A	#N/A	#N/A	#N/A	#N/A	#N/A	#N/A	#N/A	#N/A	#N/A	#N/A	#N/A	#N/A	#N/A	#N/A	#N/A	#N/A	#N/A	#N/A	#N/A	#N/A	#N/A	#N/A	#N/A	#N/A	#N/A	#N/A	#N/A	#N/A	#N/A	#N/A	#N/A	#N/A	#N/A	#N/A	#N/A	#N/A	#N/A	#N/A	#N/A
contig00509	362	6	LOC_Os10g33290.2_13110.m02927_CDS	tetratricopeptide repeat domain containing protein, expressed	85.94	128	18	0	232	359	2168	2041	8e-24	111	Bradi3g28490.1	89.29	140	15	0	217	356	2180	2041	2e-38	159	Sb01g019560.2	93.71	143	9	0	217	359	2180	2038	1e-54	212	Si034431m_PACid_19684090	95.8	143	6	0	217	359	2180	2038	1e-61	236	#N/A	#N/A
contig00510	871	64	#N/A	#N/A	#N/A	#N/A	#N/A	#N/A	#N/A	#N/A	#N/A	#N/A	#N/A	#N/A	#N/A	#N/A	#N/A	#N/A	#N/A	#N/A	#N/A	#N/A	#N/A	#N/A	#N/A	#N/A	#N/A	#N/A	#N/A	#N/A	#N/A	#N/A	#N/A	#N/A	#N/A	#N/A	#N/A	#N/A	#N/A	#N/A	#N/A	#N/A	#N/A	#N/A	#N/A	#N/A	#N/A	#N/A	#N/A
contig00511	414	23	LOC_Os12g44000.2_13112.m04641_CDS	ubiquitin-conjugating enzyme E2 W, putative, expressed	93.95	314	19	0	4	317	314	1	3e-122	438	Bradi4g00660.1	90.82	305	28	0	13	317	305	1	1e-95	349	Sb08g022990.1	93.69	317	20	0	1	317	317	1	1e-119	428	Si023498m_PACid_19699359	93.95	314	19	0	4	317	314	1	2e-122	438	UniRef90_Q2QLM1	Os12g0636800 protein n=9 Tax=Magnoliophyta RepID=Q2QLM1_ORYSJ
contig00512	893	111	#N/A	#N/A	#N/A	#N/A	#N/A	#N/A	#N/A	#N/A	#N/A	#N/A	#N/A	#N/A	#N/A	#N/A	#N/A	#N/A	#N/A	#N/A	#N/A	#N/A	#N/A	#N/A	#N/A	#N/A	#N/A	#N/A	#N/A	#N/A	#N/A	#N/A	#N/A	#N/A	#N/A	#N/A	#N/A	#N/A	#N/A	#N/A	#N/A	#N/A	#N/A	#N/A	#N/A	#N/A	#N/A	#N/A	#N/A
contig00513	447	4	LOC_Os11g34300.2_13111.m03328_CDS	chromatin modification-related protein EAF3, putative, expressed	83.24	346	58	0	102	447	36	381	3e-58	226	Bradi5g02470.2	82.74	336	58	0	110	445	74	409	1e-52	206	Sb04g011200.2	90.29	381	36	1	67	447	59	438	3e-127	454	Si017810m_PACid_19688297	88.76	436	42	2	18	447	1	435	5e-132	470	UniRef90_B6TDE5	Chromatin modification-related protein EAF3 n=1 Tax=Zea mays RepID=B6TDE5_MAIZE
contig00514	171	11	#N/A	#N/A	#N/A	#N/A	#N/A	#N/A	#N/A	#N/A	#N/A	#N/A	#N/A	#N/A	#N/A	#N/A	#N/A	#N/A	#N/A	#N/A	#N/A	#N/A	#N/A	#N/A	#N/A	#N/A	#N/A	#N/A	#N/A	#N/A	#N/A	#N/A	#N/A	#N/A	#N/A	#N/A	#N/A	#N/A	#N/A	#N/A	#N/A	#N/A	#N/A	#N/A	#N/A	#N/A	#N/A	#N/A	#N/A
contig00515	412	10	LOC_Os06g01850.1_13106.m00100_CDS	ferredoxin--NADP reductase, chloroplast precursor, putative, expressed	88.7	177	20	0	236	412	187	363	3e-48	192	Bradi3g00660.2	87.5	168	21	0	245	412	184	351	9e-41	167	Sb03g046340.1	90.78	217	17	1	199	412	165	381	3e-71	268	Si017950m_PACid_19688997	91.05	190	17	0	223	412	174	363	2e-63	242	UniRef90_Q9SLP5	Ferredoxin n=3 Tax=Andropogoneae RepID=Q9SLP5_MAIZE
contig00516	675	41	LOC_Os02g01340.2_13102.m00051_CDS	ferredoxin--NADP reductase, chloroplast precursor, putative, expressed	88.34	669	78	0	2	670	376	1044	0	708	Bradi3g00660.1	90.92	672	59	2	2	672	352	1022	0	833	Sb03g046340.1	93.89	671	41	0	2	672	382	1052	0	1005	Si017591m_PACid_19688996	92.97	669	47	0	2	670	364	1032	0	954	UniRef90_Q9SLP5	Ferredoxin n=3 Tax=Andropogoneae RepID=Q9SLP5_MAIZE
contig00517	484	16	#N/A	#N/A	#N/A	#N/A	#N/A	#N/A	#N/A	#N/A	#N/A	#N/A	#N/A	#N/A	#N/A	#N/A	#N/A	#N/A	#N/A	#N/A	#N/A	#N/A	#N/A	#N/A	#N/A	#N/A	#N/A	#N/A	#N/A	#N/A	#N/A	#N/A	#N/A	#N/A	#N/A	#N/A	Si034924m_PACid_19685058	86.27	102	11	1	16	114	1558	1659	8e-17	87.7	#N/A	#N/A
contig00518	1343	47	LOC_Os08g44810.1_13108.m04874_CDS	lactate/malate dehydrogenase, putative, expressed	85.7	1112	159	0	18	1129	191	1302	0	944	Bradi3g12460.1	86.29	1109	152	0	21	1129	215	1323	0	993	Sb07g023910.2	89.74	1111	114	0	12	1122	188	1298	0	1298	Si013632m_PACid_19692319	90.5	1105	105	0	25	1129	378	1482	0	1358	UniRef90_Q8H0P4	NADP-dependant malate dehydrogenase (Fragment) n=1 Tax=Oplismenus compositus RepID=Q8H0P4_9POAL
contig00519	372	5	LOC_Os06g01850.1_13106.m00100_CDS	ferredoxin--NADP reductase, chloroplast precursor, putative, expressed	88.68	371	42	0	2	372	734	364	2e-111	402	Bradi3g00660.2	84.51	368	57	0	5	372	719	352	3e-74	278	Sb10g000720.1	92.45	371	28	0	2	372	731	361	3e-145	513	Si017629m_PACid_19688313	89.22	371	40	0	2	372	716	346	1e-116	418	UniRef90_P41344	Ferredoxin--NADP reductase, leaf isozyme, chloroplastic n=3 Tax=Oryza sativa RepID=FENR1_ORYSJ
contig00520	123	11	#N/A	#N/A	#N/A	#N/A	#N/A	#N/A	#N/A	#N/A	#N/A	#N/A	#N/A	#N/A	#N/A	#N/A	#N/A	#N/A	#N/A	#N/A	#N/A	#N/A	#N/A	#N/A	#N/A	#N/A	#N/A	#N/A	#N/A	#N/A	#N/A	#N/A	#N/A	#N/A	#N/A	#N/A	#N/A	#N/A	#N/A	#N/A	#N/A	#N/A	#N/A	#N/A	#N/A	#N/A	#N/A	#N/A	#N/A
contig00521	1547	14	LOC_Os02g35160.1_13102.m03815_CDS	ligatin, putative, expressed	84.3	1000	150	6	180	1174	809	1806	0	692	Bradi3g45910.2	82.9	971	161	3	209	1175	820	1789	3e-167	589	Sb04g022800.2	91.16	1154	98	4	28	1180	656	1806	0	1447	Si016707m_PACid_19690047	90.45	1100	101	4	82	1180	695	1791	0	1316	UniRef90_B6U1M3	Ligatin n=1 Tax=Zea mays RepID=B6U1M3_MAIZE
contig00522	709	17	#N/A	#N/A	#N/A	#N/A	#N/A	#N/A	#N/A	#N/A	#N/A	#N/A	#N/A	#N/A	#N/A	#N/A	#N/A	#N/A	#N/A	#N/A	#N/A	#N/A	#N/A	#N/A	#N/A	#N/A	#N/A	#N/A	#N/A	#N/A	#N/A	#N/A	#N/A	#N/A	#N/A	#N/A	#N/A	#N/A	#N/A	#N/A	#N/A	#N/A	#N/A	#N/A	#N/A	#N/A	#N/A	#N/A	#N/A
contig00523	453	18	LOC_Os02g06640.4_13102.m00739_CDS	ubiquitin family protein, putative, expressed	93.33	240	16	0	5	244	679	918	3e-95	349	Bradi3g04730.3	89.92	238	24	0	5	242	679	916	2e-75	281	Sb04g004270.2	91.39	244	21	0	1	244	675	918	4e-86	317	Si017159m_PACid_19686836	91.56	237	20	0	1	237	1131	1367	3e-84	311	UniRef90_B6SJU5	#N/A
contig00524	549	81	LOC_Os01g53140.1_13101.m05566_CDS	expressed protein	94.64	224	12	0	43	266	245	468	3e-95	349	Bradi2g49960.1	89.52	210	22	0	51	260	1	210	2e-63	242	Sb03g033700.1	93.06	216	15	0	51	266	1	216	1e-83	309	Si004905m_PACid_19676384	95.48	177	8	0	42	218	204	28	5e-77	287	UniRef90_Q0JJL1	Os01g0732100 protein n=9 Tax=Poaceae RepID=Q0JJL1_ORYSJ
contig00525	528	3	LOC_Os01g70390.1_13101.m07648_CDS	expressed protein	89.31	524	56	0	5	528	332	855	3e-169	595	Bradi2g59540.1	86.26	524	69	1	5	528	341	861	3e-130	464	Sb03g044720.1	92.42	528	40	0	1	528	325	852	0	729	Si001207m_PACid_19674402	94.89	528	27	0	1	528	322	849	0	833	UniRef90_Q5JK37	Os01g0929000 protein n=3 Tax=Poaceae RepID=Q5JK37_ORYSJ
contig00526	555	68	LOC_Os01g53140.1_13101.m05566_CDS	expressed protein	96.88	224	7	0	32	255	245	468	4e-107	389	Bradi2g49960.1	91.89	185	15	0	40	224	1	185	4e-65	248	Sb03g033700.1	93.98	216	13	0	40	255	1	216	2e-88	325	Si004905m_PACid_19676384	96.59	176	6	0	31	206	204	29	3e-81	301	UniRef90_Q0JJL1	Os01g0732100 protein n=9 Tax=Poaceae RepID=Q0JJL1_ORYSJ
contig00527	777	21	LOC_Os05g11550.1_13105.m01248_CDS	serine/threonine protein phosphatase 5, putative, expressed	86.06	416	58	0	350	765	1436	1021	8e-100	365	Bradi2g06390.1	87.73	432	53	0	334	765	1452	1021	1e-121	436	Sb09g006380.1	87.62	404	50	0	362	765	1421	1018	4e-112	404	Si021908m_PACid_19698756	89.6	404	42	0	362	765	1424	1021	4e-131	468	UniRef90_Q5W6J3	Os05g0204900 protein n=2 Tax=Oryza sativa RepID=Q5W6J3_ORYSJ
contig00528	201	6	LOC_Os01g05670.1_13101.m00549_CDS	3-oxo-5-alpha-steroid 4-dehydrogenase, putative, expressed	90.48	105	10	0	1	105	105	1	2e-29	129	Bradi2g03300.2	93.07	101	7	0	5	105	101	1	1e-34	145	Sb03g006070.1	98.1	105	2	0	1	105	105	1	7e-49	192	Si001892m_PACid_19677681	98.13	107	2	0	1	107	351	245	5e-50	196	#N/A	#N/A
contig00529	624	17	LOC_Os01g05670.1_13101.m00549_CDS	3-oxo-5-alpha-steroid 4-dehydrogenase, putative, expressed	88.79	428	48	0	197	624	915	488	6e-131	468	Bradi2g03300.2	87.89	446	54	0	179	624	933	488	1e-127	456	Sb03g006070.1	91.48	446	38	0	179	624	933	488	6e-166	583	Si001779m_PACid_19677680	91.26	446	39	0	179	624	1179	734	2e-163	575	UniRef90_Q5ZED1	Os01g0150000 protein n=6 Tax=Poaceae RepID=Q5ZED1_ORYSJ
contig00530	379	10	LOC_Os01g05670.1_13101.m00549_CDS	3-oxo-5-alpha-steroid 4-dehydrogenase, putative, expressed	89.81	363	37	0	15	377	470	108	1e-118	426	Bradi2g03300.2	88.8	366	41	0	12	377	473	108	3e-111	400	Sb03g006070.1	92.06	378	30	0	1	378	484	107	1e-144	511	Si001892m_PACid_19677681	92.23	373	29	0	6	378	725	353	5e-144	509	UniRef90_Q5ZED1	Os01g0150000 protein n=6 Tax=Poaceae RepID=Q5ZED1_ORYSJ
contig00531	134	3	#N/A	#N/A	#N/A	#N/A	#N/A	#N/A	#N/A	#N/A	#N/A	#N/A	#N/A	#N/A	Bradi3g59190.4	88.89	108	11	1	3	110	1595	1701	1e-24	111	Sb04g027860.1	92.37	131	9	1	3	133	1634	1763	4e-43	172	Si016752m_PACid_19688638	88.72	133	14	1	2	134	1600	1731	3e-32	137	UniRef90_C5XYR9	Putative uncharacterized protein Sb04g027860 n=1 Tax=Sorghum bicolor RepID=C5XYR9_SORBI
contig00532	268	5	#N/A	#N/A	#N/A	#N/A	#N/A	#N/A	#N/A	#N/A	#N/A	#N/A	#N/A	#N/A	#N/A	#N/A	#N/A	#N/A	#N/A	#N/A	#N/A	#N/A	#N/A	#N/A	#N/A	#N/A	#N/A	#N/A	#N/A	#N/A	#N/A	#N/A	#N/A	#N/A	#N/A	#N/A	#N/A	#N/A	#N/A	#N/A	#N/A	#N/A	#N/A	#N/A	#N/A	#N/A	#N/A	#N/A	#N/A
contig00533	494	11	#N/A	#N/A	#N/A	#N/A	#N/A	#N/A	#N/A	#N/A	#N/A	#N/A	#N/A	#N/A	#N/A	#N/A	#N/A	#N/A	#N/A	#N/A	#N/A	#N/A	#N/A	#N/A	#N/A	#N/A	#N/A	#N/A	#N/A	#N/A	#N/A	#N/A	#N/A	#N/A	#N/A	#N/A	Si031122m_PACid_19711622	86.31	168	17	2	321	488	624	463	2e-33	143	#N/A	#N/A
contig00534	960	87	LOC_Os07g42950.1_13107.m04510_CDS	40S ribosomal protein S6, putative, expressed	90.55	614	58	0	2	615	127	740	0	757	Bradi1g21320.2	88.7	593	67	0	23	615	148	740	0	644	Sb02g039650.2	92.58	593	44	0	2	594	127	719	0	827	Si030902m_PACid_19712352	92.93	594	42	0	2	595	127	720	0	844	UniRef90_Q8LH97	Os07g0622100 protein n=11 Tax=Magnoliophyta RepID=Q8LH97_ORYSJ
contig00535	222	76	LOC_Os07g42950.1_13107.m04510_CDS	40S ribosomal protein S6, putative, expressed	95.2	125	6	0	1	125	125	1	7e-51	200	Bradi1g60730.2	94.23	104	6	0	22	125	104	1	1e-38	159	Sb08g015010.1	98.32	119	2	0	7	125	119	1	3e-57	220	Si030902m_PACid_19712352	96.8	125	4	0	1	125	125	1	6e-56	216	UniRef90_Q8LH97	Os07g0622100 protein n=11 Tax=Magnoliophyta RepID=Q8LH97_ORYSJ
contig00536	346	2	LOC_Os09g31478.2_13109.m03146_CDS	auxin efflux carrier component, putative, expressed	82.04	245	44	0	1	245	252	8	1e-31	137	Bradi4g33860.2	81.2	234	44	0	19	252	234	1	2e-25	115	Sb02g028530.1	86.86	236	31	0	1	236	252	17	1e-57	222	Si029979m_PACid_19711075	90.25	236	23	0	1	236	252	17	1e-76	285	UniRef90_C5X4G7	Putative uncharacterized protein Sb02g028510 n=2 Tax=Sorghum bicolor RepID=C5X4G7_SORBI
contig00537	964	82	LOC_Os07g42950.1_13107.m04510_CDS	40S ribosomal protein S6, putative, expressed	92.1	595	47	0	1	595	126	720	0	807	Bradi1g21320.1	89.75	595	61	0	3	597	152	746	0	696	Sb02g039650.2	93.27	594	40	0	1	594	126	719	0	860	Si030902m_PACid_19712352	92.87	631	45	0	1	631	126	756	0	894	UniRef90_Q8LH97	Os07g0622100 protein n=11 Tax=Magnoliophyta RepID=Q8LH97_ORYSJ
contig00538	252	48	LOC_Os12g42876.1_13112.m22136_CDS	5-methyltetrahydropteroyltriglutamate--homocysteine methyltransferase, putative, expressed	90.73	248	23	0	5	252	302	55	1e-83	309	Bradi4g01200.2	87.76	245	30	0	8	252	299	55	2e-65	248	Sb08g022210.2	92.74	248	18	0	5	252	302	55	7e-96	349	Si021282m_PACid_19702264	94.69	245	13	0	5	249	302	58	5e-106	383	UniRef90_Q2QLY5	5-methyltetrahydropteroyltriglutamate-homocysteine methyltransferase, putative, expressed n=12 Tax=Poaceae RepID=Q2QLY5_ORYSJ
contig00539	707	51	LOC_Os12g42876.1_13112.m22136_CDS	5-methyltetrahydropteroyltriglutamate--homocysteine methyltransferase, putative, expressed	87.98	707	85	0	1	707	1375	669	0	728	Bradi4g01200.2	88.24	697	79	1	9	705	1364	671	0	728	Sb08g022210.2	92.36	707	54	0	1	707	1375	669	0	973	Si021282m_PACid_19702264	92.26	698	51	1	9	706	1364	670	0	952	UniRef90_Q2QLY5	5-methyltetrahydropteroyltriglutamate-homocysteine methyltransferase, putative, expressed n=12 Tax=Poaceae RepID=Q2QLY5_ORYSJ
contig00540	460	4	LOC_Os07g18250.2_13107.m01914_CDS	expressed protein	85.96	342	48	0	1	342	417	76	9e-80	297	Bradi1g52720.1	88.3	342	40	0	1	342	417	76	3e-99	361	Sb03g031580.1	93.45	336	22	0	1	336	381	46	1e-138	492	Si001949m_PACid_19673442	93.77	353	22	0	5	357	413	61	1e-148	525	UniRef90_B7EZJ3	cDNA clone:002-113-H04, full insert sequence n=3 Tax=Oryza sativa RepID=B7EZJ3_ORYSJ
contig00541	499	94	LOC_Os12g42876.1_13112.m22136_CDS	5-methyltetrahydropteroyltriglutamate--homocysteine methyltransferase, putative, expressed	90.48	189	18	0	310	498	2301	2113	5e-60	232	Bradi1g13290.1	89.44	180	19	0	319	498	2292	2113	1e-52	206	Sb08g022210.2	93.65	189	12	0	310	498	2301	2113	1e-74	280	Si021282m_PACid_19702264	93.65	189	12	0	310	498	2298	2110	1e-74	280	UniRef90_Q2QLY5	5-methyltetrahydropteroyltriglutamate-homocysteine methyltransferase, putative, expressed n=12 Tax=Poaceae RepID=Q2QLY5_ORYSJ
contig00542	496	62	LOC_Os12g42884.3_13112.m04524_CDS	5-methyltetrahydropteroyltriglutamate--homocysteine methyltransferase, putative, expressed	91.53	189	16	0	308	496	2301	2113	8e-65	248	Bradi4g01200.2	88.36	189	22	0	308	496	2298	2110	7e-51	200	Sb08g022210.2	92.59	189	14	0	308	496	2301	2113	6e-70	264	Si021282m_PACid_19702264	92.59	189	14	0	308	496	2298	2110	7e-70	264	UniRef90_Q2QLY5	5-methyltetrahydropteroyltriglutamate-homocysteine methyltransferase, putative, expressed n=12 Tax=Poaceae RepID=Q2QLY5_ORYSJ
contig00543	305	18	#N/A	#N/A	#N/A	#N/A	#N/A	#N/A	#N/A	#N/A	#N/A	#N/A	#N/A	#N/A	#N/A	#N/A	#N/A	#N/A	#N/A	#N/A	#N/A	#N/A	#N/A	#N/A	#N/A	#N/A	#N/A	#N/A	#N/A	#N/A	#N/A	#N/A	#N/A	#N/A	#N/A	#N/A	Si006189m_PACid_19704762	90.38	104	10	0	2	105	1540	1643	6e-29	127	#N/A	#N/A
contig00544	948	87	#N/A	#N/A	#N/A	#N/A	#N/A	#N/A	#N/A	#N/A	#N/A	#N/A	#N/A	#N/A	#N/A	#N/A	#N/A	#N/A	#N/A	#N/A	#N/A	#N/A	#N/A	#N/A	#N/A	#N/A	#N/A	#N/A	#N/A	#N/A	#N/A	#N/A	#N/A	#N/A	#N/A	#N/A	#N/A	#N/A	#N/A	#N/A	#N/A	#N/A	#N/A	#N/A	#N/A	#N/A	#N/A	#N/A	#N/A
contig00545	1205	85	LOC_Os10g17280.1_13110.m01412_CDS	ATP synthase gamma chain, putative, expressed	84.36	844	129	1	120	963	974	134	3e-177	622	Bradi3g24730.1	84.75	846	129	0	157	1002	943	98	0	654	Sb01g042930.1	92.97	953	67	0	119	1071	993	41	0	1358	Si036593m_PACid_19680837	91.15	904	80	0	121	1024	982	79	0	1158	UniRef90_C5WST3	ATP synthase gamma chain n=2 Tax=Andropogoneae RepID=C5WST3_SORBI
contig00546	210	3	#N/A	#N/A	#N/A	#N/A	#N/A	#N/A	#N/A	#N/A	#N/A	#N/A	#N/A	#N/A	#N/A	#N/A	#N/A	#N/A	#N/A	#N/A	#N/A	#N/A	#N/A	#N/A	#N/A	#N/A	#N/A	#N/A	#N/A	#N/A	#N/A	#N/A	#N/A	#N/A	#N/A	#N/A	#N/A	#N/A	#N/A	#N/A	#N/A	#N/A	#N/A	#N/A	#N/A	#N/A	#N/A	#N/A	#N/A
contig00547	425	11	LOC_Os03g17690.1_13103.m02114_CDS	OsAPx1 - Cytosolic Ascorbate Peroxidase encoding gene 1-8, expressed	88.62	334	38	0	6	339	334	1	6e-99	361	Bradi1g65820.3	90.77	336	31	0	4	339	336	1	4e-117	420	Sb01g038760.1	93.39	333	22	0	7	339	333	1	8e-137	486	Si037167m_PACid_19682206	93.15	336	23	0	4	339	336	1	3e-136	484	UniRef90_Q5MJ31	Ascorbate peroxidase n=2 Tax=Poaceae RepID=Q5MJ31_PENAM
contig00548	340	18	LOC_Os03g17690.2_13103.m02115_CDS	OsAPx1 - Cytosolic Ascorbate Peroxidase encoding gene 1-8, expressed	91.25	80	7	0	258	337	572	493	2e-21	103	#N/A	#N/A	#N/A	#N/A	#N/A	#N/A	#N/A	#N/A	#N/A	#N/A	#N/A	#N/A	#N/A	#N/A	#N/A	#N/A	#N/A	#N/A	#N/A	#N/A	#N/A	#N/A	Si037167m_PACid_19682206	93.75	80	5	0	258	337	749	670	2e-26	119	#N/A	#N/A
contig00549	359	23	LOC_Os03g17690.2_13103.m02115_CDS	OsAPx1 - Cytosolic Ascorbate Peroxidase encoding gene 1-8, expressed	93.98	83	5	0	277	359	572	490	5e-28	125	#N/A	#N/A	#N/A	#N/A	#N/A	#N/A	#N/A	#N/A	#N/A	#N/A	#N/A	Sb01g038760.1	91.57	83	7	0	277	359	749	667	2e-23	109	Si037167m_PACid_19682206	93.98	83	5	0	277	359	749	667	3e-28	125	#N/A	#N/A
contig00550	1019	14	LOC_Os10g20630.1_13110.m01696_CDS	vacuolar-sorting receptor precursor, putative, expressed	87.33	884	112	0	2	885	956	73	0	864	Bradi3g24680.1	85.39	890	121	1	2	882	953	64	0	741	Sb0013s004030.1	93.25	593	40	0	2	594	593	1	0	858	Si034788m_PACid_19682873	94.35	885	50	0	1	885	957	73	0	1358	UniRef90_B6U4K3	Vacuolar sorting receptor 3 n=1 Tax=Zea mays RepID=B6U4K3_MAIZE
contig00551	1028	21	LOC_Os03g17470.1_13103.m02084_CDS	IN2-1 protein, putative, expressed	82.73	666	115	0	88	753	216	881	7e-113	408	Bradi1g66030.1	82.73	637	110	0	108	744	227	863	8e-108	391	Sb01g038910.2	87.11	706	88	1	37	742	156	858	0	674	Si036831m_PACid_19681452	87.32	710	90	0	44	753	151	860	0	694	UniRef90_Q8H8U5	Protein IN2-1 homolog B n=4 Tax=Oryza sativa RepID=IN21B_ORYSJ
contig00552	515	31	LOC_Os05g09400.3_13105.m01048_CDS	30S ribosomal protein S31, chloroplast precursor, putative, expressed	86.98	215	28	0	89	303	167	381	1e-51	204	Bradi1g38630.3	85.78	211	30	0	90	300	156	366	7e-45	180	Sb03g043130.1	91.63	227	19	0	77	303	167	393	1e-80	299	#N/A	#N/A	#N/A	#N/A	#N/A	#N/A	#N/A	#N/A	#N/A	#N/A	#N/A	#N/A	#N/A
contig00553	510	9	LOC_Os05g09400.3_13105.m01048_CDS	30S ribosomal protein S31, chloroplast precursor, putative, expressed	86.51	215	29	0	98	312	167	381	3e-49	196	Bradi1g38630.3	86.26	211	29	0	99	309	156	366	3e-47	188	Sb03g043130.1	88.46	312	36	0	1	312	82	393	8e-91	333	#N/A	#N/A	#N/A	#N/A	#N/A	#N/A	#N/A	#N/A	#N/A	#N/A	#N/A	UniRef90_B6TPC8	PSRP4 n=3 Tax=Zea mays RepID=B6TPC8_MAIZE
contig00554	630	10	LOC_Os03g55090.1_13103.m05985_CDS	alpha-glucan phosphorylast isozyme, putative, expressed	85.96	534	73	2	3	535	2123	1591	5e-125	448	Bradi1g08070.1	85.74	582	75	4	8	582	2199	1619	2e-132	472	Sb01g007560.2	92.04	628	45	3	3	626	2135	1509	0	829	Si034019m_PACid_19679688	92.37	629	46	2	3	630	2495	1868	0	850	UniRef90_B5AMJ9	Phosphorylase n=2 Tax=Zea mays RepID=B5AMJ9_MAIZE
contig00555	539	35	LOC_Os07g42950.1_13107.m04510_CDS	40S ribosomal protein S6, putative, expressed	91.67	348	29	0	3	350	400	747	1e-128	460	Bradi1g60730.1	89.14	304	33	0	3	306	400	703	3e-93	341	Sb02g039650.2	92.08	341	27	0	3	343	400	740	1e-129	462	Si030902m_PACid_19712352	93.04	359	25	0	1	359	398	756	5e-145	513	UniRef90_Q8LH97	Os07g0622100 protein n=11 Tax=Magnoliophyta RepID=Q8LH97_ORYSJ
contig00556	404	4	#N/A	#N/A	#N/A	#N/A	#N/A	#N/A	#N/A	#N/A	#N/A	#N/A	#N/A	#N/A	#N/A	#N/A	#N/A	#N/A	#N/A	#N/A	#N/A	#N/A	#N/A	#N/A	#N/A	#N/A	#N/A	#N/A	#N/A	#N/A	#N/A	#N/A	#N/A	#N/A	#N/A	#N/A	#N/A	#N/A	#N/A	#N/A	#N/A	#N/A	#N/A	#N/A	#N/A	#N/A	#N/A	#N/A	#N/A
contig00557	1135	18	LOC_Os06g06980.1_13106.m00722_CDS	caffeoyl-CoA O-methyltransferase, putative, expressed	89	709	78	0	180	888	63	771	0	787	Bradi1g48370.2	89.41	708	75	0	181	888	70	777	0	809	Sb10g004540.1	95.4	718	33	0	171	888	57	774	0	1162	Si014359m_PACid_19691685	80.66	362	70	0	403	764	235	596	4e-39	163	UniRef90_Q9XGD5	Caffeoyl-CoA O-methyltransferase 2 n=15 Tax=Andropogoneae RepID=CAMT2_MAIZE
contig00558	338	23	#N/A	#N/A	#N/A	#N/A	#N/A	#N/A	#N/A	#N/A	#N/A	#N/A	#N/A	#N/A	#N/A	#N/A	#N/A	#N/A	#N/A	#N/A	#N/A	#N/A	#N/A	#N/A	#N/A	Sb03g040900.2	91.95	87	7	0	2	88	883	969	6e-26	117	Si002088m_PACid_19676756	91.95	87	7	0	2	88	946	1032	6e-26	117	#N/A	#N/A
contig00559	599	15	#N/A	#N/A	#N/A	#N/A	#N/A	#N/A	#N/A	#N/A	#N/A	#N/A	#N/A	#N/A	#N/A	#N/A	#N/A	#N/A	#N/A	#N/A	#N/A	#N/A	#N/A	#N/A	#N/A	Sb03g040900.2	90.8	87	8	0	2	88	883	969	3e-23	109	Si002889m_PACid_19678421	87.78	180	19	1	423	599	645	466	4e-44	178	UniRef90_O48556	Soluble inorganic pyrophosphatase n=9 Tax=Poaceae RepID=IPYR_MAIZE
contig00560	459	3	#N/A	#N/A	#N/A	#N/A	#N/A	#N/A	#N/A	#N/A	#N/A	#N/A	#N/A	#N/A	#N/A	#N/A	#N/A	#N/A	#N/A	#N/A	#N/A	#N/A	#N/A	#N/A	#N/A	#N/A	#N/A	#N/A	#N/A	#N/A	#N/A	#N/A	#N/A	#N/A	#N/A	#N/A	Si035812m_PACid_19681742	93.75	64	4	0	1	64	46	109	3e-19	95.6	#N/A	#N/A
contig00561	668	11	#N/A	#N/A	#N/A	#N/A	#N/A	#N/A	#N/A	#N/A	#N/A	#N/A	#N/A	#N/A	#N/A	#N/A	#N/A	#N/A	#N/A	#N/A	#N/A	#N/A	#N/A	#N/A	#N/A	#N/A	#N/A	#N/A	#N/A	#N/A	#N/A	#N/A	#N/A	#N/A	#N/A	#N/A	#N/A	#N/A	#N/A	#N/A	#N/A	#N/A	#N/A	#N/A	#N/A	#N/A	#N/A	UniRef90_Q5VPM5	Os06g0580100 protein n=1 Tax=Oryza sativa subsp. japonica RepID=Q5VPM5_ORYSJ
contig00562	461	3	#N/A	#N/A	#N/A	#N/A	#N/A	#N/A	#N/A	#N/A	#N/A	#N/A	#N/A	#N/A	#N/A	#N/A	#N/A	#N/A	#N/A	#N/A	#N/A	#N/A	#N/A	#N/A	#N/A	Sb04g037310.1	81.82	308	45	6	1	301	387	690	2e-29	129	Si017951m_PACid_19689852	82.81	256	40	2	47	301	636	888	1e-34	147	UniRef90_C5XVX3	Putative uncharacterized protein Sb04g037310 n=1 Tax=Sorghum bicolor RepID=C5XVX3_SORBI
contig00563	1110	34	#N/A	#N/A	#N/A	#N/A	#N/A	#N/A	#N/A	#N/A	#N/A	#N/A	#N/A	#N/A	#N/A	#N/A	#N/A	#N/A	#N/A	#N/A	#N/A	#N/A	#N/A	#N/A	#N/A	#N/A	#N/A	#N/A	#N/A	#N/A	#N/A	#N/A	#N/A	#N/A	#N/A	#N/A	#N/A	#N/A	#N/A	#N/A	#N/A	#N/A	#N/A	#N/A	#N/A	#N/A	#N/A	#N/A	#N/A
contig00564	563	20	LOC_Os09g36100.2_13109.m07592_CDS	expressed protein	84.28	299	44	1	172	467	382	84	3e-55	216	Bradi4g35990.3	84	300	48	0	186	485	530	231	6e-55	214	Sb02g030750.1	89.98	449	41	1	94	538	449	1	2e-150	531	Si031072m_PACid_19713446	89.37	489	51	1	51	538	489	1	9e-156	549	UniRef90_C5X666	Putative uncharacterized protein Sb02g030750 n=1 Tax=Sorghum bicolor RepID=C5X666_SORBI
contig00565	1276	28	LOC_Os05g36290.1_13105.m03814_CDS	actin, putative, expressed	89.05	950	104	0	1	950	180	1129	0	1059	Bradi2g24070.1	88.43	951	110	0	2	952	181	1131	0	1013	Sb09g021660.1	94.62	948	51	0	5	952	184	1131	0	1475	Si022372m_PACid_19699181	92.12	952	75	0	1	952	180	1131	0	1292	UniRef90_P53496	Actin-11 n=10 Tax=Viridiplantae RepID=ACT11_ARATH
contig00566	236	4	LOC_Os01g64630.4_13101.m15102_CDS	actin, putative, expressed	93.33	75	5	0	162	236	1	75	2e-23	109	#N/A	#N/A	#N/A	#N/A	#N/A	#N/A	#N/A	#N/A	#N/A	#N/A	#N/A	Sb09g021660.1	92	75	6	0	162	236	1	75	2e-21	101	Si022372m_PACid_19699181	94.67	75	4	0	162	236	1	75	4e-26	117	#N/A	#N/A
contig00567	399	66	LOC_Os02g36974.5_13102.m04048_CDS	14-3-3 protein, putative, expressed	90.52	232	22	0	164	395	11	242	3e-76	285	Bradi3g46960.2	89.5	219	23	0	169	387	16	234	2e-66	252	Sb06g019100.1	90.48	231	22	0	169	399	13	243	5e-76	283	Si020196m_PACid_19687593	94.07	236	14	0	164	399	11	246	5e-98	357	UniRef90_Q43470	14-3-3-like protein B n=5 Tax=Poaceae RepID=1433B_HORVU
contig00568	838	7	LOC_Os09g33470.3_13109.m03326_CDS	mitochondrial carrier protein, putative, expressed	89.82	285	29	0	239	523	438	154	7e-91	335	Bradi1g69370.1	87.59	282	35	0	239	520	438	157	4e-75	281	Sb09g003080.1	91.53	354	24	1	239	586	441	88	1e-130	466	Si035397m_PACid_19683636	91.09	348	31	0	239	586	813	466	6e-124	444	UniRef90_Q6Z8B0	Putative peroxisomal membrane protein n=1 Tax=Oryza sativa subsp. japonica RepID=Q6Z8B0_ORYSJ
contig00569	1292	17	LOC_Os08g30884.1_13108.m03198_CDS	elongation factor Ts, putative, expressed	82.65	899	156	0	93	991	1085	187	6e-154	545	Bradi3g06900.1	83.35	913	152	0	62	974	1116	204	4e-172	605	Sb03g025910.2	86.1	971	135	0	60	1030	1118	148	0	854	Si013931m_PACid_19692638	90.33	993	96	0	38	1030	1140	148	0	1207	UniRef90_B4FHF0	Elongation factor Ts n=1 Tax=Zea mays RepID=B4FHF0_MAIZE
contig00570	535	6	LOC_Os03g17020.2_13103.m02036_CDS	GTPase-activating protein, putative, expressed	84.56	136	21	0	43	178	1143	1278	3e-21	103	Bradi1g66420.1	83.85	192	31	0	1	192	1125	1316	4e-31	135	Sb01g039320.1	91.76	267	22	0	5	271	1108	1374	2e-97	355	Si039502m_PACid_19682357	88.56	271	22	1	1	271	1938	2199	1e-80	299	UniRef90_B6TT21	DNA binding protein n=2 Tax=Andropogoneae RepID=B6TT21_MAIZE
contig00571	321	39	#N/A	#N/A	#N/A	#N/A	#N/A	#N/A	#N/A	#N/A	#N/A	#N/A	#N/A	#N/A	#N/A	#N/A	#N/A	#N/A	#N/A	#N/A	#N/A	#N/A	#N/A	#N/A	#N/A	#N/A	#N/A	#N/A	#N/A	#N/A	#N/A	#N/A	#N/A	#N/A	#N/A	#N/A	#N/A	#N/A	#N/A	#N/A	#N/A	#N/A	#N/A	#N/A	#N/A	#N/A	#N/A	#N/A	#N/A
contig00572	253	2	#N/A	#N/A	#N/A	#N/A	#N/A	#N/A	#N/A	#N/A	#N/A	#N/A	#N/A	#N/A	#N/A	#N/A	#N/A	#N/A	#N/A	#N/A	#N/A	#N/A	#N/A	#N/A	#N/A	#N/A	#N/A	#N/A	#N/A	#N/A	#N/A	#N/A	#N/A	#N/A	#N/A	#N/A	#N/A	#N/A	#N/A	#N/A	#N/A	#N/A	#N/A	#N/A	#N/A	#N/A	#N/A	#N/A	#N/A
contig00573	137	2	#N/A	#N/A	#N/A	#N/A	#N/A	#N/A	#N/A	#N/A	#N/A	#N/A	#N/A	#N/A	#N/A	#N/A	#N/A	#N/A	#N/A	#N/A	#N/A	#N/A	#N/A	#N/A	#N/A	#N/A	#N/A	#N/A	#N/A	#N/A	#N/A	#N/A	#N/A	#N/A	#N/A	#N/A	#N/A	#N/A	#N/A	#N/A	#N/A	#N/A	#N/A	#N/A	#N/A	#N/A	#N/A	#N/A	#N/A
contig00574	314	2	LOC_Os05g34670.1_13105.m03609_CDS	KH domain containing protein, putative, expressed	84.84	277	39	2	38	314	265	538	3e-51	202	#N/A	#N/A	#N/A	#N/A	#N/A	#N/A	#N/A	#N/A	#N/A	#N/A	#N/A	Sb09g020640.1	88.33	317	34	1	1	314	231	547	2e-90	331	Si022851m_PACid_19702145	84.7	268	41	0	47	314	274	541	8e-53	206	UniRef90_C5YY56	Putative uncharacterized protein Sb09g020640 n=1 Tax=Sorghum bicolor RepID=C5YY56_SORBI
contig00575	368	21	#N/A	#N/A	#N/A	#N/A	#N/A	#N/A	#N/A	#N/A	#N/A	#N/A	#N/A	#N/A	#N/A	#N/A	#N/A	#N/A	#N/A	#N/A	#N/A	#N/A	#N/A	#N/A	#N/A	#N/A	#N/A	#N/A	#N/A	#N/A	#N/A	#N/A	#N/A	#N/A	#N/A	#N/A	#N/A	#N/A	#N/A	#N/A	#N/A	#N/A	#N/A	#N/A	#N/A	#N/A	#N/A	#N/A	#N/A
contig00576	369	17	#N/A	#N/A	#N/A	#N/A	#N/A	#N/A	#N/A	#N/A	#N/A	#N/A	#N/A	#N/A	#N/A	#N/A	#N/A	#N/A	#N/A	#N/A	#N/A	#N/A	#N/A	#N/A	#N/A	#N/A	#N/A	#N/A	#N/A	#N/A	#N/A	#N/A	#N/A	#N/A	#N/A	#N/A	#N/A	#N/A	#N/A	#N/A	#N/A	#N/A	#N/A	#N/A	#N/A	#N/A	#N/A	#N/A	#N/A
contig00577	523	3	#N/A	#N/A	#N/A	#N/A	#N/A	#N/A	#N/A	#N/A	#N/A	#N/A	#N/A	#N/A	#N/A	#N/A	#N/A	#N/A	#N/A	#N/A	#N/A	#N/A	#N/A	#N/A	#N/A	#N/A	#N/A	#N/A	#N/A	#N/A	#N/A	#N/A	#N/A	#N/A	#N/A	#N/A	#N/A	#N/A	#N/A	#N/A	#N/A	#N/A	#N/A	#N/A	#N/A	#N/A	#N/A	#N/A	#N/A
contig00578	232	98	#N/A	#N/A	#N/A	#N/A	#N/A	#N/A	#N/A	#N/A	#N/A	#N/A	#N/A	#N/A	#N/A	#N/A	#N/A	#N/A	#N/A	#N/A	#N/A	#N/A	#N/A	#N/A	#N/A	#N/A	#N/A	#N/A	#N/A	#N/A	#N/A	#N/A	#N/A	#N/A	#N/A	#N/A	#N/A	#N/A	#N/A	#N/A	#N/A	#N/A	#N/A	#N/A	#N/A	#N/A	#N/A	#N/A	#N/A
contig00579	524	6	#N/A	#N/A	#N/A	#N/A	#N/A	#N/A	#N/A	#N/A	#N/A	#N/A	#N/A	#N/A	#N/A	#N/A	#N/A	#N/A	#N/A	#N/A	#N/A	#N/A	#N/A	#N/A	#N/A	#N/A	#N/A	#N/A	#N/A	#N/A	#N/A	#N/A	#N/A	#N/A	#N/A	#N/A	#N/A	#N/A	#N/A	#N/A	#N/A	#N/A	#N/A	#N/A	#N/A	#N/A	#N/A	UniRef90_Q7XED8	HAT family dimerisation domain containing protein n=1 Tax=Oryza sativa subsp. japonica RepID=Q7XED8_ORYSJ
contig00580	420	9	#N/A	#N/A	#N/A	#N/A	#N/A	#N/A	#N/A	#N/A	#N/A	#N/A	#N/A	#N/A	#N/A	#N/A	#N/A	#N/A	#N/A	#N/A	#N/A	#N/A	#N/A	#N/A	#N/A	#N/A	#N/A	#N/A	#N/A	#N/A	#N/A	#N/A	#N/A	#N/A	#N/A	#N/A	Si031072m_PACid_19713446	94.2	69	4	0	2	70	583	651	3e-22	105	#N/A	#N/A
contig00581	202	10	#N/A	#N/A	#N/A	#N/A	#N/A	#N/A	#N/A	#N/A	#N/A	#N/A	#N/A	#N/A	#N/A	#N/A	#N/A	#N/A	#N/A	#N/A	#N/A	#N/A	#N/A	#N/A	#N/A	#N/A	#N/A	#N/A	#N/A	#N/A	#N/A	#N/A	#N/A	#N/A	#N/A	#N/A	Si009779m_PACid_19696827	87.88	66	8	0	33	98	1523	1588	3e-11	67.9	#N/A	#N/A
contig00582	150	6	#N/A	#N/A	#N/A	#N/A	#N/A	#N/A	#N/A	#N/A	#N/A	#N/A	#N/A	#N/A	#N/A	#N/A	#N/A	#N/A	#N/A	#N/A	#N/A	#N/A	#N/A	#N/A	#N/A	#N/A	#N/A	#N/A	#N/A	#N/A	#N/A	#N/A	#N/A	#N/A	#N/A	#N/A	#N/A	#N/A	#N/A	#N/A	#N/A	#N/A	#N/A	#N/A	#N/A	#N/A	#N/A	#N/A	#N/A
contig00583	431	7	#N/A	#N/A	#N/A	#N/A	#N/A	#N/A	#N/A	#N/A	#N/A	#N/A	#N/A	#N/A	#N/A	#N/A	#N/A	#N/A	#N/A	#N/A	#N/A	#N/A	#N/A	#N/A	#N/A	#N/A	#N/A	#N/A	#N/A	#N/A	#N/A	#N/A	#N/A	#N/A	#N/A	#N/A	Si031072m_PACid_19713446	91.43	70	6	0	1	70	582	651	5e-18	91.7	#N/A	#N/A
contig00584	928	18	LOC_Os06g45380.2_13106.m04782_CDS	vacuolar-sorting receptor precursor, putative, expressed	85.33	259	38	0	470	728	1496	1238	8e-54	212	Bradi1g31820.1	87.02	208	27	0	718	925	1557	1350	6e-50	198	Sb10g026544.1	94.51	273	15	0	456	728	1915	1643	2e-117	422	Si006056m_PACid_19703276	91.94	273	22	0	456	728	1897	1625	1e-100	367	UniRef90_B6UEQ5	Vacuolar sorting receptor 7 n=3 Tax=Andropogoneae RepID=B6UEQ5_MAIZE
contig00585	334	2	LOC_Os07g39300.2_13107.m04070_CDS	expressed protein	91.84	331	27	0	4	334	1360	1690	2e-123	442	Bradi1g23480.2	88.22	331	39	0	4	334	1168	1498	3e-95	347	Sb02g037540.1	94.91	334	17	0	1	334	1357	1690	2e-149	527	Si029159m_PACid_19713381	94.61	334	18	0	1	334	1357	1690	5e-147	519	UniRef90_Q7XI89	Os07g0581300 protein n=1 Tax=Oryza sativa subsp. japonica RepID=Q7XI89_ORYSJ
contig00586	1693	122	LOC_Os04g40874.1_13104.m03995_CDS	glucose-6-phosphate 1-dehydrogenase, cytoplasmic isoform, putative, expressed	89.27	764	73	1	165	928	37	791	0	872	Bradi5g13860.4	88.97	1459	158	1	186	1641	61	1519	0	1612	Sb06g020640.2	93.9	1508	89	1	148	1655	20	1524	0	2256	Si009890m_PACid_19697537	93.66	1530	94	1	126	1655	1	1527	0	2260	UniRef90_Q7X7I6	Glucose-6-phosphate 1-dehydrogenase n=2 Tax=Oryza sativa subsp. japonica RepID=Q7X7I6_ORYSJ
contig00587	253	3	#N/A	#N/A	#N/A	#N/A	#N/A	#N/A	#N/A	#N/A	#N/A	#N/A	#N/A	#N/A	#N/A	#N/A	#N/A	#N/A	#N/A	#N/A	#N/A	#N/A	#N/A	#N/A	#N/A	#N/A	#N/A	#N/A	#N/A	#N/A	#N/A	#N/A	#N/A	#N/A	#N/A	#N/A	#N/A	#N/A	#N/A	#N/A	#N/A	#N/A	#N/A	#N/A	#N/A	#N/A	#N/A	#N/A	#N/A
contig00588	874	8	LOC_Os07g19470.1_13107.m02031_CDS	uncharacterized ACR, YggU family COG1872 containing protein, expressed	88.61	641	72	1	4	643	641	1	0	684	Bradi1g52700.1	90.39	635	60	1	10	643	635	1	0	767	Sb02g009470.1	95.01	641	31	1	4	643	641	1	0	1009	Si031000m_PACid_19713457	94.85	641	32	1	4	643	641	1	0	1001	UniRef90_Q6YVE5	Os07g0295200 protein n=3 Tax=Poaceae RepID=Q6YVE5_ORYSJ
contig00589	308	7	#N/A	#N/A	#N/A	#N/A	#N/A	#N/A	#N/A	#N/A	#N/A	#N/A	#N/A	#N/A	#N/A	#N/A	#N/A	#N/A	#N/A	#N/A	#N/A	#N/A	#N/A	#N/A	#N/A	#N/A	#N/A	#N/A	#N/A	#N/A	#N/A	#N/A	#N/A	#N/A	#N/A	#N/A	Si031000m_PACid_19713457	94.34	53	3	0	1	53	647	699	3e-15	81.8	#N/A	#N/A
contig00590	359	5	#N/A	#N/A	#N/A	#N/A	#N/A	#N/A	#N/A	#N/A	#N/A	#N/A	#N/A	#N/A	#N/A	#N/A	#N/A	#N/A	#N/A	#N/A	#N/A	#N/A	#N/A	#N/A	#N/A	#N/A	#N/A	#N/A	#N/A	#N/A	#N/A	#N/A	#N/A	#N/A	#N/A	#N/A	#N/A	#N/A	#N/A	#N/A	#N/A	#N/A	#N/A	#N/A	#N/A	#N/A	#N/A	#N/A	#N/A
contig00591	569	17	LOC_Os12g37850.1_13112.m03897_CDS	expressed protein	87.36	277	35	0	137	413	153	429	6e-72	272	Bradi4g04410.1	90.78	217	20	0	197	413	153	369	3e-72	272	Sb08g018450.2	95.74	258	11	0	156	413	13	270	3e-118	424	Si023799m_PACid_19698174	92.86	266	19	0	144	409	1	266	7e-104	377	UniRef90_B4FNE4	Putative uncharacterized protein n=1 Tax=Zea mays RepID=B4FNE4_MAIZE
contig00592	527	3	#N/A	#N/A	#N/A	#N/A	#N/A	#N/A	#N/A	#N/A	#N/A	#N/A	#N/A	#N/A	#N/A	#N/A	#N/A	#N/A	#N/A	#N/A	#N/A	#N/A	#N/A	#N/A	#N/A	#N/A	#N/A	#N/A	#N/A	#N/A	#N/A	#N/A	#N/A	#N/A	#N/A	#N/A	#N/A	#N/A	#N/A	#N/A	#N/A	#N/A	#N/A	#N/A	#N/A	#N/A	#N/A	#N/A	#N/A
contig00593	318	28	LOC_Os01g23740.2_13101.m02514_CDS	OsPDIL2-2 protein disulfide isomerase PDIL2-2, expressed	91.41	163	14	0	154	316	132	294	3e-54	212	Bradi2g35020.1	90.18	163	16	0	154	316	126	288	7e-50	196	Sb09g004370.1	92.96	284	17	1	38	318	1	284	3e-111	400	Si010416m_PACid_19697058	93.17	278	19	0	38	315	1	278	3e-111	400	UniRef90_Q5EUD6	Protein disulfide isomerase n=2 Tax=Andropogoneae RepID=Q5EUD6_MAIZE
contig00594	523	2	#N/A	#N/A	#N/A	#N/A	#N/A	#N/A	#N/A	#N/A	#N/A	#N/A	#N/A	#N/A	#N/A	#N/A	#N/A	#N/A	#N/A	#N/A	#N/A	#N/A	#N/A	#N/A	#N/A	#N/A	#N/A	#N/A	#N/A	#N/A	#N/A	#N/A	#N/A	#N/A	#N/A	#N/A	#N/A	#N/A	#N/A	#N/A	#N/A	#N/A	#N/A	#N/A	#N/A	#N/A	#N/A	#N/A	#N/A
contig00595	1078	29	LOC_Os05g36910.1_13105.m03829_CDS	NC domain-containing protein, putative, expressed	86.62	785	100	2	41	824	1	781	0	714	Bradi2g24030.1	83.23	465	72	1	313	771	270	734	4e-82	305	Sb09g021710.1	91.09	797	71	0	41	837	1	797	0	1017	Si022527m_PACid_19698272	91.75	800	65	1	20	818	207	1006	0	1055	UniRef90_C5YYR6	Putative uncharacterized protein Sb09g021710 n=2 Tax=Andropogoneae RepID=C5YYR6_SORBI
contig00596	431	7	#N/A	#N/A	#N/A	#N/A	#N/A	#N/A	#N/A	#N/A	#N/A	#N/A	#N/A	#N/A	#N/A	#N/A	#N/A	#N/A	#N/A	#N/A	#N/A	#N/A	#N/A	#N/A	#N/A	#N/A	#N/A	#N/A	#N/A	#N/A	#N/A	#N/A	#N/A	#N/A	#N/A	#N/A	#N/A	#N/A	#N/A	#N/A	#N/A	#N/A	#N/A	#N/A	#N/A	#N/A	#N/A	#N/A	#N/A
contig00597	391	37	LOC_Os05g06430.2_13105.m00688_CDS	OsPDIL2-1 protein disulfide isomerase PDIL2-1, expressed	91.76	85	7	0	307	391	1099	1015	2e-24	113	#N/A	#N/A	#N/A	#N/A	#N/A	#N/A	#N/A	#N/A	#N/A	#N/A	#N/A	Sb09g004370.1	98.75	80	1	0	305	384	1104	1025	5e-36	151	Si010416m_PACid_19697058	97.7	87	2	0	305	391	1101	1015	9e-38	157	#N/A	#N/A
contig00598	355	12	#N/A	#N/A	#N/A	#N/A	#N/A	#N/A	#N/A	#N/A	#N/A	#N/A	#N/A	#N/A	#N/A	#N/A	#N/A	#N/A	#N/A	#N/A	#N/A	#N/A	#N/A	#N/A	#N/A	Sb04g025100.3	90.83	120	11	0	224	343	1544	1425	4e-36	151	Si016930m_PACid_19686238	86.9	145	19	0	211	355	1551	1407	7e-32	137	UniRef90_C0PFX0	Glucose-6-phosphate 1-dehydrogenase n=2 Tax=Zea mays RepID=C0PFX0_MAIZE
contig00599	136	9	#N/A	#N/A	#N/A	#N/A	#N/A	#N/A	#N/A	#N/A	#N/A	#N/A	#N/A	#N/A	#N/A	#N/A	#N/A	#N/A	#N/A	#N/A	#N/A	#N/A	#N/A	#N/A	#N/A	#N/A	#N/A	#N/A	#N/A	#N/A	#N/A	#N/A	#N/A	#N/A	#N/A	#N/A	#N/A	#N/A	#N/A	#N/A	#N/A	#N/A	#N/A	#N/A	#N/A	#N/A	#N/A	#N/A	#N/A
contig00600	189	7	#N/A	#N/A	#N/A	#N/A	#N/A	#N/A	#N/A	#N/A	#N/A	#N/A	#N/A	#N/A	#N/A	#N/A	#N/A	#N/A	#N/A	#N/A	#N/A	#N/A	#N/A	#N/A	#N/A	Sb04g025100.3	89.92	119	12	0	58	176	1544	1426	2e-33	141	Si016930m_PACid_19686238	86.11	144	20	0	45	188	1551	1408	4e-29	127	UniRef90_C0PFX0	Glucose-6-phosphate 1-dehydrogenase n=2 Tax=Zea mays RepID=C0PFX0_MAIZE
contig00601	301	2	LOC_Os07g43350.1_13107.m04556_CDS	expressed protein	83.45	296	47	1	5	298	3113	2818	2e-48	192	Bradi1g20750.1	85.81	296	40	1	5	298	3113	2818	2e-65	248	#N/A	#N/A	#N/A	#N/A	#N/A	#N/A	#N/A	#N/A	#N/A	#N/A	#N/A	Si028782m_PACid_19711758	90.64	299	26	1	2	298	3107	2809	1e-100	365	UniRef90_Q8LI36	Os07g0626500 protein n=2 Tax=Oryza sativa RepID=Q8LI36_ORYSJ
contig00602	1400	45	LOC_Os10g36550.3_13110.m03311_CDS	CRP3 - Cysteine-rich family protein precursor, expressed	88.19	432	51	0	750	1181	432	1	8e-126	452	Bradi3g30750.3	88.51	435	47	1	750	1181	435	1	4e-129	462	Sb01g017460.1	95.6	432	19	0	750	1181	432	1	0	706	Si037941m_PACid_19683111	95.37	432	20	0	750	1181	432	1	0	698	UniRef90_C5WWA5	Putative uncharacterized protein Sb01g017460 n=4 Tax=Andropogoneae RepID=C5WWA5_SORBI
contig00603	277	13	#N/A	#N/A	#N/A	#N/A	#N/A	#N/A	#N/A	#N/A	#N/A	#N/A	#N/A	#N/A	#N/A	#N/A	#N/A	#N/A	#N/A	#N/A	#N/A	#N/A	#N/A	#N/A	#N/A	#N/A	#N/A	#N/A	#N/A	#N/A	#N/A	#N/A	#N/A	#N/A	#N/A	#N/A	#N/A	#N/A	#N/A	#N/A	#N/A	#N/A	#N/A	#N/A	#N/A	#N/A	#N/A	#N/A	#N/A
contig00604	491	3	LOC_Os02g15750.1_13102.m01756_CDS	expressed protein	85.42	487	64	1	2	488	1019	540	1e-112	406	Bradi3g09660.1	86.07	488	67	1	1	488	1017	531	4e-117	420	Sb04g009380.1	93.39	484	31	1	5	488	1004	522	0	698	Si017188m_PACid_19686408	93.44	488	31	1	1	488	1017	531	0	706	UniRef90_C5XZG6	Putative uncharacterized protein Sb04g009380 n=1 Tax=Sorghum bicolor RepID=C5XZG6_SORBI
contig00605	319	2	#N/A	#N/A	#N/A	#N/A	#N/A	#N/A	#N/A	#N/A	#N/A	#N/A	#N/A	#N/A	#N/A	#N/A	#N/A	#N/A	#N/A	#N/A	#N/A	#N/A	#N/A	#N/A	#N/A	#N/A	#N/A	#N/A	#N/A	#N/A	#N/A	#N/A	#N/A	#N/A	#N/A	#N/A	#N/A	#N/A	#N/A	#N/A	#N/A	#N/A	#N/A	#N/A	#N/A	#N/A	#N/A	#N/A	#N/A
contig00606	1015	39	#N/A	#N/A	#N/A	#N/A	#N/A	#N/A	#N/A	#N/A	#N/A	#N/A	#N/A	#N/A	#N/A	#N/A	#N/A	#N/A	#N/A	#N/A	#N/A	#N/A	#N/A	#N/A	#N/A	#N/A	#N/A	#N/A	#N/A	#N/A	#N/A	#N/A	#N/A	#N/A	#N/A	#N/A	#N/A	#N/A	#N/A	#N/A	#N/A	#N/A	#N/A	#N/A	#N/A	#N/A	#N/A	#N/A	#N/A
contig00607	563	9	LOC_Os06g43190.1_13106.m04521_CDS	retrotransposon protein, putative, unclassified, expressed	84.24	368	58	0	90	457	396	29	2e-71	270	Bradi1g30310.1	84.43	379	59	0	86	464	406	28	7e-76	283	Sb10g025040.1	92.46	451	34	0	35	485	451	1	2e-178	624	Si006645m_PACid_19705245	91.83	465	38	0	25	489	839	375	3e-177	620	UniRef90_B6SKP7	Calcium-binding protein n=2 Tax=Andropogoneae RepID=B6SKP7_MAIZE
contig00608	1742	53	LOC_Os12g01740.2_13112.m00091_CDS	serine/threonine-protein kinase, putative, expressed	90.23	942	91	1	63	1003	1420	479	0	1130	Bradi4g26810.1	87.47	966	120	1	82	1046	1407	442	0	948	Sb09g006610.1	92.34	1488	110	2	1	1484	1488	1	0	2034	Si021778m_PACid_19702612	92.47	1488	108	2	1	1484	1488	1	0	2050	UniRef90_C5YUQ1	Putative uncharacterized protein Sb09g006610 n=1 Tax=Sorghum bicolor RepID=C5YUQ1_SORBI
contig00609	509	18	#N/A	#N/A	#N/A	#N/A	#N/A	#N/A	#N/A	#N/A	#N/A	#N/A	#N/A	#N/A	#N/A	#N/A	#N/A	#N/A	#N/A	#N/A	#N/A	#N/A	#N/A	#N/A	#N/A	#N/A	#N/A	#N/A	#N/A	#N/A	#N/A	#N/A	#N/A	#N/A	#N/A	#N/A	#N/A	#N/A	#N/A	#N/A	#N/A	#N/A	#N/A	#N/A	#N/A	#N/A	#N/A	#N/A	#N/A
contig00610	566	10	#N/A	#N/A	#N/A	#N/A	#N/A	#N/A	#N/A	#N/A	#N/A	#N/A	#N/A	#N/A	#N/A	#N/A	#N/A	#N/A	#N/A	#N/A	#N/A	#N/A	#N/A	#N/A	#N/A	#N/A	#N/A	#N/A	#N/A	#N/A	#N/A	#N/A	#N/A	#N/A	#N/A	#N/A	Si021778m_PACid_19702612	94.44	54	3	0	507	560	1548	1495	2e-15	83.8	#N/A	#N/A
contig00611	316	7	#N/A	#N/A	#N/A	#N/A	#N/A	#N/A	#N/A	#N/A	#N/A	#N/A	#N/A	#N/A	#N/A	#N/A	#N/A	#N/A	#N/A	#N/A	#N/A	#N/A	#N/A	#N/A	#N/A	#N/A	#N/A	#N/A	#N/A	#N/A	#N/A	#N/A	#N/A	#N/A	#N/A	#N/A	#N/A	#N/A	#N/A	#N/A	#N/A	#N/A	#N/A	#N/A	#N/A	#N/A	#N/A	#N/A	#N/A
contig00612	440	23	#N/A	#N/A	#N/A	#N/A	#N/A	#N/A	#N/A	#N/A	#N/A	#N/A	#N/A	#N/A	#N/A	#N/A	#N/A	#N/A	#N/A	#N/A	#N/A	#N/A	#N/A	#N/A	#N/A	#N/A	#N/A	#N/A	#N/A	#N/A	#N/A	#N/A	#N/A	#N/A	#N/A	#N/A	#N/A	#N/A	#N/A	#N/A	#N/A	#N/A	#N/A	#N/A	#N/A	#N/A	#N/A	#N/A	#N/A
contig00613	561	15	LOC_Os03g52170.1_13103.m05682_CDS	4-hydroxy-3-methylbut-2-enyl diphosphate reductase, putative, expressed	88.09	554	64	2	2	553	679	1232	2e-158	559	Bradi1g09710.1	88.87	557	60	2	2	556	697	1253	4e-170	597	Sb01g009140.1	92.73	550	39	1	13	561	706	1255	0	765	Si035548m_PACid_19680535	91.81	562	44	2	2	561	700	1261	0	733	UniRef90_A4GKH3	Plastid 4-hydroxy-3-methylbut-2-enyl disphosphate reductase (Fragment) n=1 Tax=Mesostigma viride RepID=A4GKH3_MESVI
contig00614	496	10	LOC_Os03g52170.1_13103.m05682_CDS	4-hydroxy-3-methylbut-2-enyl diphosphate reductase, putative, expressed	90.91	132	12	0	1	132	1241	1372	2e-40	167	Bradi1g09710.1	90.7	129	12	0	12	140	1270	1398	6e-39	161	Sb01g009140.1	97.1	138	4	0	3	140	1258	1395	2e-63	242	Si035548m_PACid_19680535	96.32	136	5	0	1	136	1262	1397	9e-60	230	UniRef90_Q6AVG6	4-hydroxy-3-methylbut-2-enyl diphosphate reductase, putative, expressed n=5 Tax=Poaceae RepID=Q6AVG6_ORYSJ
contig00615	433	5	#N/A	#N/A	#N/A	#N/A	#N/A	#N/A	#N/A	#N/A	#N/A	#N/A	#N/A	#N/A	#N/A	#N/A	#N/A	#N/A	#N/A	#N/A	#N/A	#N/A	#N/A	#N/A	#N/A	#N/A	#N/A	#N/A	#N/A	#N/A	#N/A	#N/A	#N/A	#N/A	#N/A	#N/A	#N/A	#N/A	#N/A	#N/A	#N/A	#N/A	#N/A	#N/A	#N/A	#N/A	#N/A	#N/A	#N/A
contig00616	107	13	#N/A	#N/A	#N/A	#N/A	#N/A	#N/A	#N/A	#N/A	#N/A	#N/A	#N/A	#N/A	#N/A	#N/A	#N/A	#N/A	#N/A	#N/A	#N/A	#N/A	#N/A	#N/A	#N/A	#N/A	#N/A	#N/A	#N/A	#N/A	#N/A	#N/A	#N/A	#N/A	#N/A	#N/A	#N/A	#N/A	#N/A	#N/A	#N/A	#N/A	#N/A	#N/A	#N/A	#N/A	#N/A	#N/A	#N/A
contig00617	347	9	#N/A	#N/A	#N/A	#N/A	#N/A	#N/A	#N/A	#N/A	#N/A	#N/A	#N/A	#N/A	Bradi4g26810.2	92.68	82	6	0	266	347	2	83	2e-25	115	Sb09g006610.1	96.34	82	3	0	266	347	2	83	2e-32	139	Si021778m_PACid_19702612	93.9	82	5	0	266	347	2	83	1e-27	123	#N/A	#N/A
contig00618	1271	25	LOC_Os03g47500.2_13103.m05109_CDS	zinc finger, C3HC4 type domain containing protein, expressed	84.85	660	91	2	454	1104	702	43	2e-144	513	Bradi1g12570.1	81.34	702	113	4	454	1146	693	1	3e-95	349	Sb01g012070.1	90.23	696	59	3	454	1146	690	1	0	829	Si037325m_PACid_19684157	88.09	697	74	3	456	1146	694	1	0	712	UniRef90_B6T0C5	RING finger protein 5 n=6 Tax=Andropogoneae RepID=B6T0C5_MAIZE
contig00619	504	16	LOC_Os03g52730.1_13103.m05751_CDS	magnesium-dependent phosphatase 1, putative, expressed	90.68	397	36	1	107	503	1	396	2e-136	486	Bradi1g09380.2	89.17	397	42	1	107	503	1	396	2e-122	438	Sb01g008770.2	93.18	396	26	1	107	502	1	395	5e-160	563	Si037673m_PACid_19680944	94.97	398	19	1	107	504	1	397	7e-178	622	UniRef90_B9FBP7	Putative uncharacterized protein n=1 Tax=Oryza sativa subsp. japonica RepID=B9FBP7_ORYSJ
contig00620	379	5	LOC_Os04g39880.3_13104.m03870_CDS	Os4bglu12 - beta-glucosidase, exo-beta-glucanase, expressed	84.04	213	34	0	9	221	944	1156	3e-36	153	Bradi5g13260.1	83.68	239	39	0	1	239	1278	1516	3e-40	165	Sb06g019850.1	90.04	241	24	0	1	241	1314	1554	3e-77	287	Si011994m_PACid_19696129	85.71	224	32	0	9	232	1289	1512	6e-48	190	UniRef90_C5YAD8	Putative uncharacterized protein Sb06g019860 n=1 Tax=Sorghum bicolor RepID=C5YAD8_SORBI
contig00621	728	14	#N/A	#N/A	#N/A	#N/A	#N/A	#N/A	#N/A	#N/A	#N/A	#N/A	#N/A	#N/A	#N/A	#N/A	#N/A	#N/A	#N/A	#N/A	#N/A	#N/A	#N/A	#N/A	#N/A	#N/A	#N/A	#N/A	#N/A	#N/A	#N/A	#N/A	#N/A	#N/A	#N/A	#N/A	#N/A	#N/A	#N/A	#N/A	#N/A	#N/A	#N/A	#N/A	#N/A	#N/A	#N/A	UniRef90_Q2R0T3	NC domain-containing protein, putative n=1 Tax=Oryza sativa subsp. japonica RepID=Q2R0T3_ORYSJ
contig00622	173	4	#N/A	#N/A	#N/A	#N/A	#N/A	#N/A	#N/A	#N/A	#N/A	#N/A	#N/A	#N/A	#N/A	#N/A	#N/A	#N/A	#N/A	#N/A	#N/A	#N/A	#N/A	#N/A	#N/A	#N/A	#N/A	#N/A	#N/A	#N/A	#N/A	#N/A	#N/A	#N/A	#N/A	#N/A	#N/A	#N/A	#N/A	#N/A	#N/A	#N/A	#N/A	#N/A	#N/A	#N/A	#N/A	#N/A	#N/A
contig00623	424	2	#N/A	#N/A	#N/A	#N/A	#N/A	#N/A	#N/A	#N/A	#N/A	#N/A	#N/A	#N/A	#N/A	#N/A	#N/A	#N/A	#N/A	#N/A	#N/A	#N/A	#N/A	#N/A	#N/A	#N/A	#N/A	#N/A	#N/A	#N/A	#N/A	#N/A	#N/A	#N/A	#N/A	#N/A	#N/A	#N/A	#N/A	#N/A	#N/A	#N/A	#N/A	#N/A	#N/A	#N/A	#N/A	UniRef90_B8BCS3	Putative uncharacterized protein n=1 Tax=Oryza sativa subsp. indica RepID=B8BCS3_ORYSI
contig00624	524	3	#N/A	#N/A	#N/A	#N/A	#N/A	#N/A	#N/A	#N/A	#N/A	#N/A	#N/A	#N/A	#N/A	#N/A	#N/A	#N/A	#N/A	#N/A	#N/A	#N/A	#N/A	#N/A	#N/A	Sb09g020730.1	87.87	371	45	0	12	382	1504	1874	2e-104	379	Si021382m_PACid_19697861	84.39	237	36	1	209	444	1146	1382	3e-41	168	UniRef90_B4FKI0	Putative uncharacterized protein n=1 Tax=Zea mays RepID=B4FKI0_MAIZE
contig00625	269	13	#N/A	#N/A	#N/A	#N/A	#N/A	#N/A	#N/A	#N/A	#N/A	#N/A	#N/A	#N/A	#N/A	#N/A	#N/A	#N/A	#N/A	#N/A	#N/A	#N/A	#N/A	#N/A	#N/A	#N/A	#N/A	#N/A	#N/A	#N/A	#N/A	#N/A	#N/A	#N/A	#N/A	#N/A	#N/A	#N/A	#N/A	#N/A	#N/A	#N/A	#N/A	#N/A	#N/A	#N/A	#N/A	#N/A	#N/A
contig00626	853	21	LOC_Os03g61990.5_13103.m06834_CDS	glycine-rich RNA-binding protein 7, putative, expressed	87.58	322	40	0	133	454	13	334	1e-86	321	Bradi1g02570.4	83.91	317	51	0	136	452	16	332	9e-58	224	Sb01g002150.2	88.75	320	36	0	136	455	16	335	2e-95	349	Si037564m_PACid_19680564	90.71	323	30	0	133	455	13	335	2e-111	402	UniRef90_B6TF12	Glycine-rich RNA-binding protein 8 n=1 Tax=Zea mays RepID=B6TF12_MAIZE
contig00627	923	30	LOC_Os03g61990.5_13103.m06834_CDS	glycine-rich RNA-binding protein 7, putative, expressed	86.95	521	62	2	207	721	13	533	4e-136	486	Bradi1g02570.2	85.13	464	69	0	210	673	16	479	2e-102	373	Sb01g002150.2	90.02	591	53	2	210	800	16	600	0	696	Si037564m_PACid_19680564	88.54	602	45	4	207	793	13	605	0	654	UniRef90_B6TF12	Glycine-rich RNA-binding protein 8 n=1 Tax=Zea mays RepID=B6TF12_MAIZE
contig00628	678	37	LOC_Os10g36550.3_13110.m03311_CDS	CRP3 - Cysteine-rich family protein precursor, expressed	88.71	425	48	0	254	678	432	8	4e-129	462	Bradi3g30750.3	88.71	425	45	1	254	675	435	11	3e-128	458	Sb01g017460.1	95.29	425	20	0	254	678	432	8	0	684	Si037941m_PACid_19683111	95.06	425	21	0	254	678	432	8	0	676	UniRef90_C5WWA5	Putative uncharacterized protein Sb01g017460 n=4 Tax=Andropogoneae RepID=C5WWA5_SORBI
contig00629	608	6	LOC_Os03g41510.8_13103.m04470_CDS	oxidoreductase, aldo/keto reductase family protein, putative, expressed	84.81	507	76	1	102	608	217	722	2e-106	387	Bradi1g14710.2	84.13	504	79	1	102	605	217	719	7e-98	357	Sb01g014680.1	91.73	508	41	1	101	608	207	713	0	666	Si036598m_PACid_19685631	90.73	507	46	1	102	608	217	722	2e-178	624	UniRef90_C5WSB9	Putative uncharacterized protein Sb01g014680 n=1 Tax=Sorghum bicolor RepID=C5WSB9_SORBI
contig00630	497	3	#N/A	#N/A	#N/A	#N/A	#N/A	#N/A	#N/A	#N/A	#N/A	#N/A	#N/A	#N/A	#N/A	#N/A	#N/A	#N/A	#N/A	#N/A	#N/A	#N/A	#N/A	#N/A	#N/A	Sb01g050270.1	86.61	448	58	2	3	448	1370	923	6e-110	396	Si034173m_PACid_19685533	85.84	445	61	2	5	447	1356	912	6e-101	367	UniRef90_C5WMS8	Putative uncharacterized protein Sb01g050270 n=1 Tax=Sorghum bicolor RepID=C5WMS8_SORBI
contig00631	184	44	#N/A	#N/A	#N/A	#N/A	#N/A	#N/A	#N/A	#N/A	#N/A	#N/A	#N/A	#N/A	#N/A	#N/A	#N/A	#N/A	#N/A	#N/A	#N/A	#N/A	#N/A	#N/A	#N/A	Sb01g012830.1	95.65	69	3	0	116	184	1	69	5e-25	113	Si034539m_PACid_19684559	94.2	69	4	0	116	184	1	69	1e-22	105	#N/A	#N/A
contig00632	206	23	#N/A	#N/A	#N/A	#N/A	#N/A	#N/A	#N/A	#N/A	#N/A	#N/A	#N/A	#N/A	#N/A	#N/A	#N/A	#N/A	#N/A	#N/A	#N/A	#N/A	#N/A	#N/A	#N/A	#N/A	#N/A	#N/A	#N/A	#N/A	#N/A	#N/A	#N/A	#N/A	#N/A	#N/A	#N/A	#N/A	#N/A	#N/A	#N/A	#N/A	#N/A	#N/A	#N/A	#N/A	#N/A	#N/A	#N/A
contig00633	1490	31	LOC_Os11g41140.1_13111.m04080_CDS	zinc finger, C3HC4 type domain containing protein, expressed	86.15	585	68	6	636	1211	79	659	2e-135	484	Bradi4g12920.1	85.96	591	72	4	631	1213	77	664	3e-139	496	Sb05g025160.2	90.4	656	55	3	558	1211	1	650	0	787	Si026836m_PACid_19708773	92.1	658	50	2	558	1213	1	658	0	876	UniRef90_B4F997	Putative uncharacterized protein n=1 Tax=Zea mays RepID=B4F997_MAIZE
contig00634	527	3	#N/A	#N/A	#N/A	#N/A	#N/A	#N/A	#N/A	#N/A	#N/A	#N/A	#N/A	#N/A	#N/A	#N/A	#N/A	#N/A	#N/A	#N/A	#N/A	#N/A	#N/A	#N/A	#N/A	Sb01g025600.1	85.07	268	40	0	104	371	355	88	5e-55	214	Si037306m_PACid_19679509	84.57	324	50	0	104	427	436	113	2e-64	246	UniRef90_C5WNE0	Putative uncharacterized protein Sb01g025600 n=1 Tax=Sorghum bicolor RepID=C5WNE0_SORBI
contig00635	537	45	LOC_Os09g38030.1_13109.m03780_CDS	UTP--glucose-1-phosphate uridylyltransferase, putative, expressed	87.85	395	45	1	1	395	1019	1410	4e-110	398	Bradi4g37350.2	86.11	360	50	0	36	395	1024	1383	5e-86	317	Sb02g032250.1	94.63	391	21	0	3	393	997	1387	1e-173	609	Si029679m_PACid_19712835	92.37	393	30	0	3	395	1057	1449	2e-153	541	UniRef90_B3VDY8	UTP-glucose 1 phosphate uridylyltransferase n=1 Tax=Eucalyptus grandis RepID=B3VDY8_EUCGR
contig00636	534	76	LOC_Os09g38030.1_13109.m03780_CDS	UTP--glucose-1-phosphate uridylyltransferase, putative, expressed	87.53	393	46	1	3	395	1021	1410	1e-106	387	Bradi4g37350.2	85.01	387	58	0	9	395	997	1383	5e-83	307	Sb02g032250.1	94.4	393	22	0	1	393	995	1387	1e-172	605	Si029679m_PACid_19712835	92.66	395	29	0	1	395	1055	1449	5e-157	553	UniRef90_B3VDY8	UTP-glucose 1 phosphate uridylyltransferase n=1 Tax=Eucalyptus grandis RepID=B3VDY8_EUCGR
contig00637	356	65	#N/A	#N/A	#N/A	#N/A	#N/A	#N/A	#N/A	#N/A	#N/A	#N/A	#N/A	#N/A	#N/A	#N/A	#N/A	#N/A	#N/A	#N/A	#N/A	#N/A	#N/A	#N/A	#N/A	#N/A	#N/A	#N/A	#N/A	#N/A	#N/A	#N/A	#N/A	#N/A	#N/A	#N/A	#N/A	#N/A	#N/A	#N/A	#N/A	#N/A	#N/A	#N/A	#N/A	#N/A	#N/A	#N/A	#N/A
contig00638	355	153	LOC_Os04g40950.3_13104.m11913_CDS	glyceraldehyde-3-phosphate dehydrogenase, putative, expressed	91.8	256	21	0	1	256	256	1	5e-93	341	Bradi3g14040.1	85.19	216	32	0	35	250	222	7	3e-43	174	Sb04g025120.1	94.92	256	13	0	1	256	256	1	2e-112	404	Si017082m_PACid_19689567	95.82	263	11	0	1	263	673	411	2e-121	434	UniRef90_Q43247	Glyceraldehyde-3-phosphate dehydrogenase, cytosolic 3 n=6 Tax=Andropogoneae RepID=G3PE_MAIZE
contig00639	1003	169	LOC_Os02g38920.2_13102.m04290_CDS	glyceraldehyde-3-phosphate dehydrogenase, putative, expressed	88.48	738	85	0	247	984	989	252	0	789	Bradi3g14120.3	83.15	724	122	0	261	984	999	276	4e-131	468	Sb04g025120.1	91.81	757	62	0	247	1003	1013	257	0	1009	Si017082m_PACid_19689567	93.92	757	46	0	247	1003	1430	674	0	1136	UniRef90_Q43247	Glyceraldehyde-3-phosphate dehydrogenase, cytosolic 3 n=6 Tax=Andropogoneae RepID=G3PE_MAIZE
contig00640	256	29	#N/A	#N/A	#N/A	#N/A	#N/A	#N/A	#N/A	#N/A	#N/A	#N/A	#N/A	#N/A	#N/A	#N/A	#N/A	#N/A	#N/A	#N/A	#N/A	#N/A	#N/A	#N/A	#N/A	#N/A	#N/A	#N/A	#N/A	#N/A	#N/A	#N/A	#N/A	#N/A	#N/A	#N/A	#N/A	#N/A	#N/A	#N/A	#N/A	#N/A	#N/A	#N/A	#N/A	#N/A	#N/A	#N/A	#N/A
contig00641	256	47	#N/A	#N/A	#N/A	#N/A	#N/A	#N/A	#N/A	#N/A	#N/A	#N/A	#N/A	#N/A	#N/A	#N/A	#N/A	#N/A	#N/A	#N/A	#N/A	#N/A	#N/A	#N/A	#N/A	#N/A	#N/A	#N/A	#N/A	#N/A	#N/A	#N/A	#N/A	#N/A	#N/A	#N/A	#N/A	#N/A	#N/A	#N/A	#N/A	#N/A	#N/A	#N/A	#N/A	#N/A	#N/A	#N/A	#N/A
contig00642	1387	158	LOC_Os02g48720.2_13102.m05513_CDS	mitochondrial carrier protein, putative, expressed	87.53	1163	126	3	116	1277	1145	1	0	1164	Bradi3g53520.1	86	1157	152	2	116	1271	1151	4	0	1009	Sb04g029750.2	93.23	1167	75	3	112	1277	1164	1	0	1665	Si017478m_PACid_19689354	93.57	1167	74	1	112	1277	1167	1	0	1711	UniRef90_P31691	ADP,ATP carrier protein, mitochondrial n=9 Tax=Poaceae RepID=ADT_ORYSJ
contig00643	1152	6	LOC_Os06g46366.1_13106.m04897_CDS	zinc finger, C3HC4 type, domain containing protein, expressed	84.28	1145	178	2	6	1148	1217	73	0	827	Bradi1g32600.1	83.33	1146	186	3	12	1152	1385	240	0	737	Sb10g027165.1	91.07	1154	101	2	1	1152	1219	66	0	1455	Si006325m_PACid_19705090	90.12	1154	112	2	1	1152	1219	66	0	1368	UniRef90_C5Z7U0	Putative uncharacterized protein Sb10g027165 n=2 Tax=Andropogoneae RepID=C5Z7U0_SORBI
contig00644	343	2	#N/A	#N/A	#N/A	#N/A	#N/A	#N/A	#N/A	#N/A	#N/A	#N/A	#N/A	#N/A	#N/A	#N/A	#N/A	#N/A	#N/A	#N/A	#N/A	#N/A	#N/A	#N/A	#N/A	#N/A	#N/A	#N/A	#N/A	#N/A	#N/A	#N/A	#N/A	#N/A	#N/A	#N/A	#N/A	#N/A	#N/A	#N/A	#N/A	#N/A	#N/A	#N/A	#N/A	#N/A	#N/A	UniRef90_C5YWM3	Putative uncharacterized protein Sb09g030190 n=1 Tax=Sorghum bicolor RepID=C5YWM3_SORBI
contig00645	432	11	#N/A	#N/A	#N/A	#N/A	#N/A	#N/A	#N/A	#N/A	#N/A	#N/A	#N/A	#N/A	#N/A	#N/A	#N/A	#N/A	#N/A	#N/A	#N/A	#N/A	#N/A	#N/A	#N/A	#N/A	#N/A	#N/A	#N/A	#N/A	#N/A	#N/A	#N/A	#N/A	#N/A	#N/A	#N/A	#N/A	#N/A	#N/A	#N/A	#N/A	#N/A	#N/A	#N/A	#N/A	#N/A	#N/A	#N/A
contig00646	418	9	#N/A	#N/A	#N/A	#N/A	#N/A	#N/A	#N/A	#N/A	#N/A	#N/A	#N/A	#N/A	#N/A	#N/A	#N/A	#N/A	#N/A	#N/A	#N/A	#N/A	#N/A	#N/A	#N/A	#N/A	#N/A	#N/A	#N/A	#N/A	#N/A	#N/A	#N/A	#N/A	#N/A	#N/A	#N/A	#N/A	#N/A	#N/A	#N/A	#N/A	#N/A	#N/A	#N/A	#N/A	#N/A	#N/A	#N/A
contig00647	184	7	LOC_Os03g43760.1_13103.m04705_CDS	protein kinase domain containing protein, expressed	92.22	180	14	0	5	184	698	877	1e-64	246	Bradi1g14000.3	93.48	184	12	0	1	184	685	868	3e-72	270	Sb01g013890.2	96.11	180	7	0	5	184	695	874	1e-81	301	Si036191m_PACid_19684004	97.83	184	4	0	1	184	691	874	3e-91	333	UniRef90_UPI0000E1216C	#N/A
contig00648	482	10	LOC_Os03g43760.1_13103.m04705_CDS	protein kinase domain containing protein, expressed	87.95	249	27	2	237	482	1140	892	5e-63	242	Bradi1g14010.1	86.19	239	30	2	247	482	1121	883	3e-50	198	Sb01g013890.2	93.17	249	14	2	237	482	1137	889	2e-94	345	Si036191m_PACid_19684004	91.16	249	19	2	237	482	1137	889	2e-82	305	UniRef90_Q75J49	Protein kinase, putative, expressed n=2 Tax=Poaceae RepID=Q75J49_ORYSJ
contig00649	233	11	LOC_Os03g59710.1_13103.m06553_CDS	RNA recognition motif containing protein, putative, expressed	93.85	130	8	0	104	233	1	130	5e-49	194	Bradi1g04240.1	94.59	111	6	0	123	233	20	130	8e-43	172	Sb01g003790.1	96.92	130	4	0	104	233	1	130	6e-59	226	Si036151m_PACid_19685838	100	55	0	0	179	233	408	354	1e-23	109	UniRef90_Q7XZG6	Os03g0811700 protein n=6 Tax=Poaceae RepID=Q7XZG6_ORYSJ
contig00650	431	9	#N/A	#N/A	#N/A	#N/A	#N/A	#N/A	#N/A	#N/A	#N/A	#N/A	#N/A	#N/A	#N/A	#N/A	#N/A	#N/A	#N/A	#N/A	#N/A	#N/A	#N/A	#N/A	#N/A	Sb03g042460.1	91.43	105	9	0	62	166	868	972	8e-32	137	Si002240m_PACid_19677859	89.09	165	17	1	3	166	808	972	1e-43	176	UniRef90_Q0JGZ6	Fructokinase-1 n=7 Tax=Poaceae RepID=SCRK1_ORYSJ
contig00651	532	5	LOC_Os10g34380.1_13110.m03059_CDS	retrotransposon protein, putative, unclassified, expressed	85.69	531	75	1	1	530	2772	2242	3e-123	442	Bradi3g29250.2	83.62	531	86	1	1	530	2340	1810	2e-97	355	Sb01g018930.1	92.98	527	36	1	5	530	2681	2155	0	743	Si034032m_PACid_19681047	92.32	521	39	1	11	530	2663	2143	0	708	UniRef90_C5WYB2	Putative uncharacterized protein Sb01g018930 n=1 Tax=Sorghum bicolor RepID=C5WYB2_SORBI
contig00652	397	6	#N/A	#N/A	#N/A	#N/A	#N/A	#N/A	#N/A	#N/A	#N/A	#N/A	#N/A	#N/A	#N/A	#N/A	#N/A	#N/A	#N/A	#N/A	#N/A	#N/A	#N/A	#N/A	#N/A	#N/A	#N/A	#N/A	#N/A	#N/A	#N/A	#N/A	#N/A	#N/A	#N/A	#N/A	#N/A	#N/A	#N/A	#N/A	#N/A	#N/A	#N/A	#N/A	#N/A	#N/A	#N/A	#N/A	#N/A
contig00653	1411	43	LOC_Os03g08020.1_13103.m30163_CDS	elongation factor Tu, putative, expressed	89.39	1301	136	2	111	1409	1	1301	0	1469	Bradi1g06870.1	87.32	1301	163	2	111	1409	1	1301	0	1255	Sb02g036420.1	92.39	1301	97	2	111	1409	1	1301	0	1778	Si022033m_PACid_19697906	88.32	1301	150	2	111	1409	1	1301	0	1358	UniRef90_B8YJK4	Elongation factor 1-alpha (Fragment) n=1 Tax=Ignatius tetrasporus RepID=B8YJK4_9CHLO
contig00654	2394	45	LOC_Os03g20420.1_13103.m02449_CDS	alpha-N-arabinofuranosidase A, putative, expressed	85.18	1876	277	1	276	2150	99	1974	0	1507	Bradi1g63990.2	85.16	1927	285	1	228	2153	51	1977	0	1544	Sb01g036960.1	90.66	1220	113	1	931	2149	1	1220	0	1507	Si034569m_PACid_19679933	90.97	1994	170	2	178	2170	1	1985	0	2526	UniRef90_Q10M79	Alpha-L-arabinofuranosidase C-terminus family protein, expressed n=4 Tax=Oryza sativa RepID=Q10M79_ORYSJ
contig00655	259	11	LOC_Os01g64270.1_13101.m06918_CDS	expressed protein	93.88	98	6	0	1	98	439	536	1e-34	147	Bradi2g55750.1	89.47	114	12	0	10	123	466	579	3e-30	131	Sb03g040690.1	92.68	123	9	0	1	123	424	546	9e-43	172	Si003030m_PACid_19676326	96.75	123	4	0	1	123	448	570	1e-54	212	UniRef90_B6U3G5	Putative uncharacterized protein n=3 Tax=Zea mays RepID=B6U3G5_MAIZE
contig00656	212	8	#N/A	#N/A	#N/A	#N/A	#N/A	#N/A	#N/A	#N/A	#N/A	#N/A	#N/A	#N/A	#N/A	#N/A	#N/A	#N/A	#N/A	#N/A	#N/A	#N/A	#N/A	#N/A	#N/A	#N/A	#N/A	#N/A	#N/A	#N/A	#N/A	#N/A	#N/A	#N/A	#N/A	#N/A	#N/A	#N/A	#N/A	#N/A	#N/A	#N/A	#N/A	#N/A	#N/A	#N/A	#N/A	#N/A	#N/A
contig00657	824	61	#N/A	#N/A	#N/A	#N/A	#N/A	#N/A	#N/A	#N/A	#N/A	#N/A	#N/A	#N/A	#N/A	#N/A	#N/A	#N/A	#N/A	#N/A	#N/A	#N/A	#N/A	#N/A	#N/A	Sb10g012090.1	89.02	173	19	0	603	775	185	13	3e-48	192	#N/A	#N/A	#N/A	#N/A	#N/A	#N/A	#N/A	#N/A	#N/A	#N/A	#N/A	#N/A	#N/A
contig00658	1643	36	LOC_Os02g56560.1_13102.m06499_CDS	CK1CaseinKinase1.6 - CK1 includes the casein kinase 1 kinases, expressed	86.39	1271	156	5	1	1268	133	1389	0	1132	Bradi3g54860.1	86.58	1274	164	5	1	1267	133	1406	0	1134	Sb04g036670.1	92.62	461	31	3	37	494	1	461	8e-177	620	Si017230m_PACid_19686363	93.55	1271	78	4	1	1267	49	1319	0	1838	UniRef90_Q6K988	Os02g0810400 protein n=6 Tax=Poaceae RepID=Q6K988_ORYSJ
contig00659	1896	27	LOC_Os06g08480.1_13106.m00885_CDS	CHD3-type chromatin-remodeling factor PICKLE, putative, expressed	85.96	1881	249	3	5	1873	2330	453	0	1635	Bradi1g47370.3	85.76	1826	245	2	5	1818	2246	424	0	1568	Sb10g005630.1	93.51	1896	116	3	5	1896	2105	213	0	2767	Si005700m_PACid_19705612	93.13	1893	129	1	5	1896	2624	732	0	2714	UniRef90_C5Z5I1	Putative uncharacterized protein Sb10g005630 n=1 Tax=Sorghum bicolor RepID=C5Z5I1_SORBI
contig00660	208	6	#N/A	#N/A	#N/A	#N/A	#N/A	#N/A	#N/A	#N/A	#N/A	#N/A	#N/A	#N/A	#N/A	#N/A	#N/A	#N/A	#N/A	#N/A	#N/A	#N/A	#N/A	#N/A	#N/A	#N/A	#N/A	#N/A	#N/A	#N/A	#N/A	#N/A	#N/A	#N/A	#N/A	#N/A	#N/A	#N/A	#N/A	#N/A	#N/A	#N/A	#N/A	#N/A	#N/A	#N/A	#N/A	#N/A	#N/A
contig00661	400	10	#N/A	#N/A	#N/A	#N/A	#N/A	#N/A	#N/A	#N/A	#N/A	#N/A	#N/A	#N/A	#N/A	#N/A	#N/A	#N/A	#N/A	#N/A	#N/A	#N/A	#N/A	#N/A	#N/A	#N/A	#N/A	#N/A	#N/A	#N/A	#N/A	#N/A	#N/A	#N/A	#N/A	#N/A	#N/A	#N/A	#N/A	#N/A	#N/A	#N/A	#N/A	#N/A	#N/A	#N/A	#N/A	#N/A	#N/A
contig00662	383	83	#N/A	#N/A	#N/A	#N/A	#N/A	#N/A	#N/A	#N/A	#N/A	#N/A	#N/A	#N/A	#N/A	#N/A	#N/A	#N/A	#N/A	#N/A	#N/A	#N/A	#N/A	#N/A	#N/A	#N/A	#N/A	#N/A	#N/A	#N/A	#N/A	#N/A	#N/A	#N/A	#N/A	#N/A	Si023187m_PACid_19699634	90.7	86	8	0	8	93	581	666	7e-23	107	#N/A	#N/A
contig00663	435	141	#N/A	#N/A	#N/A	#N/A	#N/A	#N/A	#N/A	#N/A	#N/A	#N/A	#N/A	#N/A	#N/A	#N/A	#N/A	#N/A	#N/A	#N/A	#N/A	#N/A	#N/A	#N/A	#N/A	Sb09g029250.1	91.11	90	8	0	4	93	577	666	3e-25	115	Si023187m_PACid_19699634	93.1	87	6	0	7	93	580	666	3e-28	125	#N/A	#N/A
contig00664	526	2	#N/A	#N/A	#N/A	#N/A	#N/A	#N/A	#N/A	#N/A	#N/A	#N/A	#N/A	#N/A	#N/A	#N/A	#N/A	#N/A	#N/A	#N/A	#N/A	#N/A	#N/A	#N/A	#N/A	#N/A	#N/A	#N/A	#N/A	#N/A	#N/A	#N/A	#N/A	#N/A	#N/A	#N/A	#N/A	#N/A	#N/A	#N/A	#N/A	#N/A	#N/A	#N/A	#N/A	#N/A	#N/A	#N/A	#N/A
contig00665	1771	21	#N/A	#N/A	#N/A	#N/A	#N/A	#N/A	#N/A	#N/A	#N/A	#N/A	#N/A	#N/A	#N/A	#N/A	#N/A	#N/A	#N/A	#N/A	#N/A	#N/A	#N/A	#N/A	#N/A	#N/A	#N/A	#N/A	#N/A	#N/A	#N/A	#N/A	#N/A	#N/A	#N/A	#N/A	#N/A	#N/A	#N/A	#N/A	#N/A	#N/A	#N/A	#N/A	#N/A	#N/A	#N/A	#N/A	#N/A
contig00666	894	17	LOC_Os10g36030.1_13110.m03256_CDS	cytochrome b561, putative, expressed	85.75	428	61	0	21	448	1	428	9e-100	365	Bradi3g30270.1	88.31	308	36	0	72	379	52	359	3e-88	325	Sb01g017730.1	93.46	459	30	0	21	479	1	459	0	672	Si036725m_PACid_19683014	94.19	465	27	0	15	479	244	708	0	708	UniRef90_B6U566	Cytochrome b561 n=3 Tax=Andropogoneae RepID=B6U566_MAIZE
contig00667	360	103	LOC_Os05g49890.3_13105.m10415_CDS	ras-related protein, putative, expressed	92.22	257	20	0	5	261	257	1	5e-96	351	Bradi2g15730.2	92.22	257	20	0	5	261	257	1	2e-96	351	Sb09g029250.1	91.92	260	21	0	2	261	260	1	1e-95	349	Si023187m_PACid_19699634	93.87	261	16	0	1	261	261	1	3e-108	391	UniRef90_B9VWC2	Ran-related GTP-binding protein n=3 Tax=Poaceae RepID=B9VWC2_FESAR
contig00668	312	289	LOC_Os05g49890.2_13105.m05345_CDS	ras-related protein, putative, expressed	91.92	297	24	0	13	309	274	570	2e-110	398	Bradi2g15730.1	91.16	294	26	0	13	306	274	567	4e-104	377	Sb09g029250.1	93.91	312	19	0	1	312	262	573	1e-131	468	Si023187m_PACid_19699634	93.91	312	19	0	1	312	262	573	1e-131	468	UniRef90_B9VWC2	Ran-related GTP-binding protein n=3 Tax=Poaceae RepID=B9VWC2_FESAR
contig00669	1295	17	LOC_Os04g16734.1_13104.m11740_CDS	maturase K, putative	91.07	773	67	2	486	1257	1479	708	0	912	#N/A	#N/A	#N/A	#N/A	#N/A	#N/A	#N/A	#N/A	#N/A	#N/A	#N/A	#N/A	#N/A	#N/A	#N/A	#N/A	#N/A	#N/A	#N/A	#N/A	#N/A	#N/A	Si020823m_PACid_19697732	95.12	389	17	2	865	1252	965	578	1e-162	573	UniRef90_A4F416	Maturase K n=1 Tax=Calamagrostis rivalis RepID=A4F416_9POAL
contig00670	296	3	#N/A	#N/A	#N/A	#N/A	#N/A	#N/A	#N/A	#N/A	#N/A	#N/A	#N/A	#N/A	#N/A	#N/A	#N/A	#N/A	#N/A	#N/A	#N/A	#N/A	#N/A	#N/A	#N/A	#N/A	#N/A	#N/A	#N/A	#N/A	#N/A	#N/A	#N/A	#N/A	#N/A	#N/A	#N/A	#N/A	#N/A	#N/A	#N/A	#N/A	#N/A	#N/A	#N/A	#N/A	#N/A	#N/A	#N/A
contig00671	421	3	#N/A	#N/A	#N/A	#N/A	#N/A	#N/A	#N/A	#N/A	#N/A	#N/A	#N/A	#N/A	#N/A	#N/A	#N/A	#N/A	#N/A	#N/A	#N/A	#N/A	#N/A	#N/A	#N/A	#N/A	#N/A	#N/A	#N/A	#N/A	#N/A	#N/A	#N/A	#N/A	#N/A	#N/A	#N/A	#N/A	#N/A	#N/A	#N/A	#N/A	#N/A	#N/A	#N/A	#N/A	#N/A	UniRef90_Q0J2D5	Os09g0356000 protein n=1 Tax=Oryza sativa subsp. japonica RepID=Q0J2D5_ORYSJ
contig00672	1159	28	LOC_Os07g10600.1_13107.m01078_CDS	cycloartenol-C-24-methyltransferase 1, putative, expressed	88.25	987	111	5	176	1159	146	1130	0	997	Bradi1g54300.5	88.27	989	111	5	174	1159	228	1214	0	1001	Sb09g029600.1	94.42	985	50	5	178	1159	1	983	0	1477	Si030399m_PACid_19713031	93.81	985	56	5	178	1159	1	983	0	1429	UniRef90_O49215	(S)-adenosyl-L-methionine:delta 24-sterol methyltransferase n=4 Tax=Andropogoneae RepID=O49215_MAIZE
contig00673	426	11	#N/A	#N/A	#N/A	#N/A	#N/A	#N/A	#N/A	#N/A	#N/A	#N/A	#N/A	#N/A	#N/A	#N/A	#N/A	#N/A	#N/A	#N/A	#N/A	#N/A	#N/A	#N/A	#N/A	Sb01g012050.1	80.53	303	50	2	1	303	294	1	5e-30	131	Si034635m_PACid_19683504	88.16	152	15	1	2	153	299	151	4e-37	155	UniRef90_Q10F62	Os03g0679700 protein n=6 Tax=Poaceae RepID=Q10F62_ORYSJ
contig00674	382	11	LOC_Os03g47610.8_13103.m05130_CDS	thiamine biosynthesis protein thiC, putative, expressed	88.99	109	12	0	270	378	179	287	9e-27	121	#N/A	#N/A	#N/A	#N/A	#N/A	#N/A	#N/A	#N/A	#N/A	#N/A	#N/A	Sb01g012050.1	80.52	308	45	2	74	381	1	293	3e-34	145	Si034635m_PACid_19683504	82.52	309	45	2	74	382	1	300	1e-45	182	UniRef90_Q10F62	Os03g0679700 protein n=6 Tax=Poaceae RepID=Q10F62_ORYSJ
contig00675	257	4	#N/A	#N/A	#N/A	#N/A	#N/A	#N/A	#N/A	#N/A	#N/A	#N/A	#N/A	#N/A	#N/A	#N/A	#N/A	#N/A	#N/A	#N/A	#N/A	#N/A	#N/A	#N/A	#N/A	#N/A	#N/A	#N/A	#N/A	#N/A	#N/A	#N/A	#N/A	#N/A	#N/A	#N/A	#N/A	#N/A	#N/A	#N/A	#N/A	#N/A	#N/A	#N/A	#N/A	#N/A	#N/A	#N/A	#N/A
contig00676	160	5	#N/A	#N/A	#N/A	#N/A	#N/A	#N/A	#N/A	#N/A	#N/A	#N/A	#N/A	#N/A	#N/A	#N/A	#N/A	#N/A	#N/A	#N/A	#N/A	#N/A	#N/A	#N/A	#N/A	#N/A	#N/A	#N/A	#N/A	#N/A	#N/A	#N/A	#N/A	#N/A	#N/A	#N/A	#N/A	#N/A	#N/A	#N/A	#N/A	#N/A	#N/A	#N/A	#N/A	#N/A	#N/A	#N/A	#N/A
contig00677	732	14	LOC_Os01g27480.1_13101.m02856_CDS	glutathione S-transferase, putative, expressed	83.93	168	27	0	1	168	45	212	7e-26	119	Bradi2g13110.1	81.1	582	108	1	11	590	55	636	2e-73	276	Sb06g028630.1	84.39	615	77	4	5	601	49	662	1e-127	456	Si002864m_PACid_19674335	87.33	592	73	1	1	590	45	636	8e-163	573	UniRef90_C5YG26	Putative uncharacterized protein Sb06g028630 n=1 Tax=Sorghum bicolor RepID=C5YG26_SORBI
contig00678	325	2	#N/A	#N/A	#N/A	#N/A	#N/A	#N/A	#N/A	#N/A	#N/A	#N/A	#N/A	#N/A	#N/A	#N/A	#N/A	#N/A	#N/A	#N/A	#N/A	#N/A	#N/A	#N/A	#N/A	#N/A	#N/A	#N/A	#N/A	#N/A	#N/A	#N/A	#N/A	#N/A	#N/A	#N/A	#N/A	#N/A	#N/A	#N/A	#N/A	#N/A	#N/A	#N/A	#N/A	#N/A	#N/A	#N/A	#N/A
contig00679	366	12	#N/A	#N/A	#N/A	#N/A	#N/A	#N/A	#N/A	#N/A	#N/A	#N/A	#N/A	#N/A	#N/A	#N/A	#N/A	#N/A	#N/A	#N/A	#N/A	#N/A	#N/A	#N/A	#N/A	#N/A	#N/A	#N/A	#N/A	#N/A	#N/A	#N/A	#N/A	#N/A	#N/A	#N/A	#N/A	#N/A	#N/A	#N/A	#N/A	#N/A	#N/A	#N/A	#N/A	#N/A	#N/A	#N/A	#N/A
contig00680	729	7	#N/A	#N/A	#N/A	#N/A	#N/A	#N/A	#N/A	#N/A	#N/A	#N/A	#N/A	#N/A	#N/A	#N/A	#N/A	#N/A	#N/A	#N/A	#N/A	#N/A	#N/A	#N/A	#N/A	#N/A	#N/A	#N/A	#N/A	#N/A	#N/A	#N/A	#N/A	#N/A	#N/A	#N/A	#N/A	#N/A	#N/A	#N/A	#N/A	#N/A	#N/A	#N/A	#N/A	#N/A	#N/A	#N/A	#N/A
contig00681	226	16	#N/A	#N/A	#N/A	#N/A	#N/A	#N/A	#N/A	#N/A	#N/A	#N/A	#N/A	#N/A	#N/A	#N/A	#N/A	#N/A	#N/A	#N/A	#N/A	#N/A	#N/A	#N/A	#N/A	#N/A	#N/A	#N/A	#N/A	#N/A	#N/A	#N/A	#N/A	#N/A	#N/A	#N/A	#N/A	#N/A	#N/A	#N/A	#N/A	#N/A	#N/A	#N/A	#N/A	#N/A	#N/A	#N/A	#N/A
contig00682	797	12	LOC_Os07g30800.1_13107.m03104_CDS	immunophilin, putative, expressed	85.49	379	55	0	41	419	203	581	6e-85	315	Bradi1g27190.2	84.83	356	54	0	64	419	193	548	6e-74	278	Sb02g033640.1	91.13	406	36	0	14	419	83	488	1e-146	519	Si030008m_PACid_19713309	92.35	405	31	0	15	419	606	1010	5e-158	557	UniRef90_B6U2V4	FK506 binding protein n=1 Tax=Zea mays RepID=B6U2V4_MAIZE
contig00683	149	19	#N/A	#N/A	#N/A	#N/A	#N/A	#N/A	#N/A	#N/A	#N/A	#N/A	#N/A	#N/A	#N/A	#N/A	#N/A	#N/A	#N/A	#N/A	#N/A	#N/A	#N/A	#N/A	#N/A	#N/A	#N/A	#N/A	#N/A	#N/A	#N/A	#N/A	#N/A	#N/A	#N/A	#N/A	#N/A	#N/A	#N/A	#N/A	#N/A	#N/A	#N/A	#N/A	#N/A	#N/A	#N/A	#N/A	#N/A
contig00684	2091	32	LOC_Os08g03390.1_13108.m00296_CDS	pre-mRNA-splicing factor SLU7, putative, expressed	87.04	1451	177	3	90	1538	1	1442	0	1352	Bradi3g14190.1	86.42	1443	182	2	90	1530	1	1431	0	1296	Sb07g002300.1	93	1442	87	3	90	1529	1	1430	0	2030	Si013443m_PACid_19690792	92.67	1500	96	2	41	1538	150	1637	0	2076	UniRef90_Q6ZK48	Pre-mRNA-splicing factor SLU7 n=4 Tax=Poaceae RepID=SLU7_ORYSJ
contig00685	505	17	LOC_Os03g18180.1_13103.m02177_CDS	ranBP1 domain containing protein, expressed	89.61	356	37	0	150	505	58	413	2e-114	412	Bradi2g28890.1	84.59	344	53	0	159	502	94	437	2e-69	262	Sb01g038390.1	89.42	359	38	0	147	505	55	413	4e-114	410	Si036902m_PACid_19681200	88.58	359	41	0	147	505	289	647	7e-107	387	UniRef90_B6TQB3	Ran-binding protein 1 n=2 Tax=Zea mays RepID=B6TQB3_MAIZE
contig00686	541	18	#N/A	#N/A	#N/A	#N/A	#N/A	#N/A	#N/A	#N/A	#N/A	#N/A	#N/A	#N/A	#N/A	#N/A	#N/A	#N/A	#N/A	#N/A	#N/A	#N/A	#N/A	#N/A	#N/A	#N/A	#N/A	#N/A	#N/A	#N/A	#N/A	#N/A	#N/A	#N/A	#N/A	#N/A	#N/A	#N/A	#N/A	#N/A	#N/A	#N/A	#N/A	#N/A	#N/A	#N/A	#N/A	#N/A	#N/A
contig00687	540	16	#N/A	#N/A	#N/A	#N/A	#N/A	#N/A	#N/A	#N/A	#N/A	#N/A	#N/A	#N/A	#N/A	#N/A	#N/A	#N/A	#N/A	#N/A	#N/A	#N/A	#N/A	#N/A	#N/A	#N/A	#N/A	#N/A	#N/A	#N/A	#N/A	#N/A	#N/A	#N/A	#N/A	#N/A	#N/A	#N/A	#N/A	#N/A	#N/A	#N/A	#N/A	#N/A	#N/A	#N/A	#N/A	#N/A	#N/A
contig00688	1107	31	LOC_Os05g28290.1_13105.m02912_CDS	ranBP1 domain containing protein, expressed	87.65	429	53	0	177	605	79	507	2e-119	430	Bradi2g28890.1	85.92	426	60	0	177	602	88	513	3e-101	369	Sb09g016600.1	86.96	529	63	1	159	681	64	592	9e-142	504	Si022911m_PACid_19699082	84.83	547	77	1	141	681	220	766	4e-119	428	UniRef90_Q0DIY4	Os05g0350600 protein n=1 Tax=Oryza sativa subsp. japonica RepID=Q0DIY4_ORYSJ
contig00689	286	33	#N/A	#N/A	#N/A	#N/A	#N/A	#N/A	#N/A	#N/A	#N/A	#N/A	#N/A	#N/A	#N/A	#N/A	#N/A	#N/A	#N/A	#N/A	#N/A	#N/A	#N/A	#N/A	#N/A	#N/A	#N/A	#N/A	#N/A	#N/A	#N/A	#N/A	#N/A	#N/A	#N/A	#N/A	Si023207m_PACid_19702613	93.85	65	4	0	1	65	587	651	5e-20	97.6	#N/A	#N/A
contig00690	438	7	LOC_Os01g41210.1_13101.m04224_CDS	transposon protein, putative, unclassified, expressed	81.71	246	45	0	4	249	1809	2054	1e-29	131	#N/A	#N/A	#N/A	#N/A	#N/A	#N/A	#N/A	#N/A	#N/A	#N/A	#N/A	Sb03g002010.1	88.24	255	30	0	4	258	1524	1778	3e-71	268	Si000770m_PACid_19675215	90.08	262	26	0	4	265	1524	1785	7e-85	313	UniRef90_D0VLU1	P10Sh148J07 n=5 Tax=Andropogoneae RepID=D0VLU1_9POAL
contig00691	458	108	LOC_Os04g59040.1_13104.m06220_CDS	soluble inorganic pyrophosphatase, putative, expressed	92.31	455	35	0	1	455	575	121	3e-178	624	Bradi5g27030.1	91.76	449	37	0	7	455	572	124	3e-170	597	Sb06g033780.1	97.35	452	12	0	4	455	575	124	0	801	Si023207m_PACid_19702613	95.38	455	21	0	1	455	584	130	0	735	UniRef90_O48556	Soluble inorganic pyrophosphatase n=9 Tax=Poaceae RepID=IPYR_MAIZE
contig00692	230	27	#N/A	#N/A	#N/A	#N/A	#N/A	#N/A	#N/A	#N/A	#N/A	#N/A	#N/A	#N/A	#N/A	#N/A	#N/A	#N/A	#N/A	#N/A	#N/A	#N/A	#N/A	#N/A	#N/A	Sb06g033780.2	88.33	120	11	1	114	230	1	120	6e-28	123	Si023207m_PACid_19702613	89.8	98	10	0	133	230	29	126	2e-25	115	UniRef90_O48556	Soluble inorganic pyrophosphatase n=9 Tax=Poaceae RepID=IPYR_MAIZE
contig00693	218	31	#N/A	#N/A	#N/A	#N/A	#N/A	#N/A	#N/A	#N/A	#N/A	#N/A	#N/A	#N/A	#N/A	#N/A	#N/A	#N/A	#N/A	#N/A	#N/A	#N/A	#N/A	#N/A	#N/A	Sb06g033780.2	92.93	99	7	0	1	99	120	22	3e-33	141	Si023207m_PACid_19702613	92.06	126	10	0	1	126	126	1	3e-42	170	UniRef90_O48556	Soluble inorganic pyrophosphatase n=9 Tax=Poaceae RepID=IPYR_MAIZE
contig00694	400	23	LOC_Os02g02400.2_13102.m00178_CDS	catalase isozyme A, putative, expressed	89.67	397	41	0	2	398	909	1305	2e-129	462	Bradi3g01470.1	88.97	281	31	0	12	292	919	1199	2e-84	311	Sb04g001130.1	92.04	377	30	0	24	400	859	1235	5e-144	509	Si016999m_PACid_19689613	95.97	397	16	0	2	398	912	1308	0	660	UniRef90_P18123	Catalase isozyme 3 n=2 Tax=Andropogoneae RepID=CATA3_MAIZE
contig00695	747	5	LOC_Os03g51640.1_13103.m05623_CDS	expressed protein	83.38	391	53	5	45	428	386	1	2e-60	234	Bradi1g10120.1	84.97	193	29	0	45	237	401	209	2e-36	153	Sb01g009530.1	93.26	430	27	2	1	428	430	1	5e-173	607	Si035894m_PACid_19682248	89.91	436	36	4	1	428	436	1	2e-138	492	UniRef90_C5WM23	Putative uncharacterized protein Sb01g009530 n=3 Tax=Andropogoneae RepID=C5WM23_SORBI
contig00696	786	21	#N/A	#N/A	#N/A	#N/A	#N/A	#N/A	#N/A	#N/A	#N/A	#N/A	#N/A	#N/A	#N/A	#N/A	#N/A	#N/A	#N/A	#N/A	#N/A	#N/A	#N/A	#N/A	#N/A	Sb06g027110.1	81.66	469	86	0	294	762	490	22	6e-65	248	Si027889m_PACid_19707422	86.46	288	36	1	238	525	447	163	7e-68	258	UniRef90_C5YF17	Putative uncharacterized protein Sb06g027110 n=1 Tax=Sorghum bicolor RepID=C5YF17_SORBI
contig00697	384	95	#N/A	#N/A	#N/A	#N/A	#N/A	#N/A	#N/A	#N/A	#N/A	#N/A	#N/A	#N/A	#N/A	#N/A	#N/A	#N/A	#N/A	#N/A	#N/A	#N/A	#N/A	#N/A	#N/A	#N/A	#N/A	#N/A	#N/A	#N/A	#N/A	#N/A	#N/A	#N/A	#N/A	#N/A	Si023704m_PACid_19701891	97.78	45	1	0	339	383	336	292	4e-15	81.8	#N/A	#N/A
contig00698	3258	83	LOC_Os01g34780.2_13101.m03513_CDS	protein binding protein, putative, expressed	84.62	403	59	3	2286	2686	430	831	9e-75	283	Bradi1g37130.5	86.62	680	90	1	1388	2066	1180	1859	6e-176	618	Sb03g023440.2	89.94	1859	167	6	213	2063	1	1847	0	2183	Si028817m_PACid_19712548	88.63	1865	174	8	213	2066	1	1838	0	2012	UniRef90_B9EXB9	Putative uncharacterized protein n=1 Tax=Oryza sativa subsp. japonica RepID=B9EXB9_ORYSJ
contig00699	942	12	#N/A	#N/A	#N/A	#N/A	#N/A	#N/A	#N/A	#N/A	#N/A	#N/A	#N/A	#N/A	#N/A	#N/A	#N/A	#N/A	#N/A	#N/A	#N/A	#N/A	#N/A	#N/A	#N/A	#N/A	#N/A	#N/A	#N/A	#N/A	#N/A	#N/A	#N/A	#N/A	#N/A	#N/A	#N/A	#N/A	#N/A	#N/A	#N/A	#N/A	#N/A	#N/A	#N/A	#N/A	#N/A	#N/A	#N/A
contig00700	370	5	LOC_Os10g31970.1_13110.m02793_CDS	SNF2 family N-terminal domain containing protein, expressed	85.23	352	51	1	1	351	3826	3475	6e-74	278	Bradi3g27970.1	87.78	352	42	1	12	362	3887	3536	1e-95	349	Sb04g001085.1	89.44	142	15	0	1	142	145	4	1e-39	163	Si035822m_PACid_19681219	92.5	360	26	1	12	370	695	336	1e-138	492	UniRef90_Q337N7	SNF2 domain-containing protein, putative, expressed n=3 Tax=Oryza sativa subsp. japonica RepID=Q337N7_ORYSJ
contig00701	218	3	LOC_Os10g31970.1_13110.m02793_CDS	SNF2 family N-terminal domain containing protein, expressed	85.19	135	20	0	67	201	3918	3784	2e-23	109	Bradi3g27970.1	86.99	123	16	0	79	201	3978	3856	4e-26	117	Sb04g001085.1	86.58	149	18	2	71	218	233	86	2e-27	121	Si035822m_PACid_19681219	86.98	215	26	2	5	218	860	647	1e-47	188	UniRef90_Q337N7	SNF2 domain-containing protein, putative, expressed n=3 Tax=Oryza sativa subsp. japonica RepID=Q337N7_ORYSJ
contig00702	146	2	LOC_Os10g31970.1_13110.m02793_CDS	SNF2 family N-terminal domain containing protein, expressed	86.81	144	19	0	2	145	3454	3311	2e-31	135	Bradi3g27970.1	86.86	137	18	0	10	146	3518	3382	6e-30	129	#N/A	#N/A	#N/A	#N/A	#N/A	#N/A	#N/A	#N/A	#N/A	#N/A	#N/A	Si035822m_PACid_19681219	92.7	137	10	0	10	146	326	190	5e-49	192	UniRef90_Q337N7	SNF2 domain-containing protein, putative, expressed n=3 Tax=Oryza sativa subsp. japonica RepID=Q337N7_ORYSJ
contig00703	680	6	LOC_Os01g57066.1_13101.m06052_CDS	transmembrane protein 49, putative, expressed	84.35	460	63	1	2	452	530	71	4e-95	349	Bradi2g51700.1	82.05	429	68	1	11	430	524	96	5e-65	248	Sb03g036350.2	92.25	516	40	0	1	516	516	1	0	706	Si001502m_PACid_19673832	90.29	525	42	1	1	516	525	1	0	644	UniRef90_B6TDW5	Transmembrane protein 49 n=4 Tax=Andropogoneae RepID=B6TDW5_MAIZE
contig00704	256	27	#N/A	#N/A	#N/A	#N/A	#N/A	#N/A	#N/A	#N/A	#N/A	#N/A	#N/A	#N/A	#N/A	#N/A	#N/A	#N/A	#N/A	#N/A	#N/A	#N/A	#N/A	#N/A	#N/A	#N/A	#N/A	#N/A	#N/A	#N/A	#N/A	#N/A	#N/A	#N/A	#N/A	#N/A	#N/A	#N/A	#N/A	#N/A	#N/A	#N/A	#N/A	#N/A	#N/A	#N/A	#N/A	#N/A	#N/A
contig00705	286	8	#N/A	#N/A	#N/A	#N/A	#N/A	#N/A	#N/A	#N/A	#N/A	#N/A	#N/A	#N/A	#N/A	#N/A	#N/A	#N/A	#N/A	#N/A	#N/A	#N/A	#N/A	#N/A	#N/A	#N/A	#N/A	#N/A	#N/A	#N/A	#N/A	#N/A	#N/A	#N/A	#N/A	#N/A	#N/A	#N/A	#N/A	#N/A	#N/A	#N/A	#N/A	#N/A	#N/A	#N/A	#N/A	#N/A	#N/A
contig00706	383	26	LOC_Os10g42540.1_13110.m03998_CDS	expressed protein	93.29	298	20	0	86	383	1	298	2e-120	432	Bradi3g34360.1	92.95	298	21	0	86	383	1	298	2e-118	424	Sb01g028100.1	94.95	297	15	0	86	382	1	297	4e-132	470	Si039369m_PACid_19684560	95.05	323	16	0	61	383	69	391	3e-145	513	UniRef90_C5WQR1	Putative uncharacterized protein Sb01g028100 n=3 Tax=Andropogoneae RepID=C5WQR1_SORBI
contig00707	368	17	#N/A	#N/A	#N/A	#N/A	#N/A	#N/A	#N/A	#N/A	#N/A	#N/A	#N/A	#N/A	#N/A	#N/A	#N/A	#N/A	#N/A	#N/A	#N/A	#N/A	#N/A	#N/A	#N/A	#N/A	#N/A	#N/A	#N/A	#N/A	#N/A	#N/A	#N/A	#N/A	#N/A	#N/A	#N/A	#N/A	#N/A	#N/A	#N/A	#N/A	#N/A	#N/A	#N/A	#N/A	#N/A	#N/A	#N/A
contig00708	807	4	#N/A	#N/A	#N/A	#N/A	#N/A	#N/A	#N/A	#N/A	#N/A	#N/A	#N/A	#N/A	#N/A	#N/A	#N/A	#N/A	#N/A	#N/A	#N/A	#N/A	#N/A	#N/A	#N/A	#N/A	#N/A	#N/A	#N/A	#N/A	#N/A	#N/A	#N/A	#N/A	#N/A	#N/A	#N/A	#N/A	#N/A	#N/A	#N/A	#N/A	#N/A	#N/A	#N/A	#N/A	#N/A	#N/A	#N/A
contig00709	523	3	#N/A	#N/A	#N/A	#N/A	#N/A	#N/A	#N/A	#N/A	#N/A	#N/A	#N/A	#N/A	#N/A	#N/A	#N/A	#N/A	#N/A	#N/A	#N/A	#N/A	#N/A	#N/A	#N/A	#N/A	#N/A	#N/A	#N/A	#N/A	#N/A	#N/A	#N/A	#N/A	#N/A	#N/A	Si039846m_PACid_19683060	92.36	144	11	0	272	415	1	144	3e-50	198	UniRef90_B8AQM7	Putative uncharacterized protein n=1 Tax=Oryza sativa subsp. indica RepID=B8AQM7_ORYSI
contig00710	265	10	#N/A	#N/A	#N/A	#N/A	#N/A	#N/A	#N/A	#N/A	#N/A	#N/A	#N/A	#N/A	#N/A	#N/A	#N/A	#N/A	#N/A	#N/A	#N/A	#N/A	#N/A	#N/A	#N/A	#N/A	#N/A	#N/A	#N/A	#N/A	#N/A	#N/A	#N/A	#N/A	#N/A	#N/A	#N/A	#N/A	#N/A	#N/A	#N/A	#N/A	#N/A	#N/A	#N/A	#N/A	#N/A	#N/A	#N/A
contig00711	1394	20	LOC_Os06g07540.2_13106.m00786_CDS	WD-40 repeat family protein, putative, expressed	84.85	1076	163	0	9	1084	271	1346	0	841	Bradi1g48090.2	84.39	1076	168	0	9	1084	295	1370	0	801	Sb10g004900.1	90.91	1100	100	0	13	1112	275	1374	0	1388	Si006399m_PACid_19703046	88.32	1104	129	0	9	1112	268	1371	0	1166	UniRef90_C5Z508	Putative uncharacterized protein Sb10g004900 n=3 Tax=Andropogoneae RepID=C5Z508_SORBI
contig00712	486	3	#N/A	#N/A	#N/A	#N/A	#N/A	#N/A	#N/A	#N/A	#N/A	#N/A	#N/A	#N/A	Bradi5g27050.2	89.83	118	12	0	9	126	734	617	2e-32	139	Sb06g033800.1	89.86	365	28	3	9	367	665	304	2e-116	418	Si022906m_PACid_19699909	88.28	478	47	2	9	486	752	284	2e-141	502	UniRef90_Q259L0	H0701F11.6 protein n=1 Tax=Oryza sativa RepID=Q259L0_ORYSA
contig00713	266	13	#N/A	#N/A	#N/A	#N/A	#N/A	#N/A	#N/A	#N/A	#N/A	#N/A	#N/A	#N/A	#N/A	#N/A	#N/A	#N/A	#N/A	#N/A	#N/A	#N/A	#N/A	#N/A	#N/A	#N/A	#N/A	#N/A	#N/A	#N/A	#N/A	#N/A	#N/A	#N/A	#N/A	#N/A	#N/A	#N/A	#N/A	#N/A	#N/A	#N/A	#N/A	#N/A	#N/A	#N/A	#N/A	#N/A	#N/A
contig00714	1588	20	#N/A	#N/A	#N/A	#N/A	#N/A	#N/A	#N/A	#N/A	#N/A	#N/A	#N/A	#N/A	#N/A	#N/A	#N/A	#N/A	#N/A	#N/A	#N/A	#N/A	#N/A	#N/A	#N/A	#N/A	#N/A	#N/A	#N/A	#N/A	#N/A	#N/A	#N/A	#N/A	#N/A	#N/A	#N/A	#N/A	#N/A	#N/A	#N/A	#N/A	#N/A	#N/A	#N/A	#N/A	#N/A	UniRef90_C5XHH4	Putative uncharacterized protein Sb03g031960 n=1 Tax=Sorghum bicolor RepID=C5XHH4_SORBI
contig00715	1484	52	#N/A	#N/A	#N/A	#N/A	#N/A	#N/A	#N/A	#N/A	#N/A	#N/A	#N/A	#N/A	#N/A	#N/A	#N/A	#N/A	#N/A	#N/A	#N/A	#N/A	#N/A	#N/A	#N/A	Sb08g001245.1	84.25	362	57	0	754	1115	649	1010	5e-70	266	Si013966m_PACid_19691189	84.41	1097	159	3	31	1115	1	1097	0	813	UniRef90_B8A095	Putative uncharacterized protein n=1 Tax=Zea mays RepID=B8A095_MAIZE
contig00716	555	9	LOC_Os05g43910.1_13105.m04631_CDS	cytochrome P450, putative, expressed	87.93	116	14	0	219	334	752	637	5e-26	119	#N/A	#N/A	#N/A	#N/A	#N/A	#N/A	#N/A	#N/A	#N/A	#N/A	#N/A	Sb09g025490.1	84.77	197	30	0	222	418	794	598	2e-36	153	Si021797m_PACid_19699028	88.35	103	12	0	219	321	782	680	3e-23	109	UniRef90_C5Z0X7	Putative uncharacterized protein Sb09g025490 n=1 Tax=Sorghum bicolor RepID=C5Z0X7_SORBI
contig00717	776	7	LOC_Os07g08340.2_13107.m00825_CDS	pyruvate kinase, putative, expressed	84.92	610	90	1	169	776	1355	746	1e-132	474	Bradi1g55500.1	82.62	587	100	1	169	753	1724	1138	2e-95	349	Sb01g005200.1	92.1	620	47	1	159	776	1737	1118	0	835	Si034889m_PACid_19682226	90.81	620	55	1	159	776	1728	1109	0	771	UniRef90_C5WX73	Pyruvate kinase n=1 Tax=Sorghum bicolor RepID=C5WX73_SORBI
contig00718	280	2	LOC_Os11g17080.2_13111.m01730_CDS	OsMPK15 - Putative MAPK based on amino acid sequence homology, expressed	86.96	161	21	0	2	162	784	944	2e-36	153	#N/A	#N/A	#N/A	#N/A	#N/A	#N/A	#N/A	#N/A	#N/A	#N/A	#N/A	Sb09g003280.1	87.39	119	15	0	5	123	1111	1229	5e-26	117	Si026429m_PACid_19708538	89.09	275	29	1	1	274	711	985	7e-81	299	UniRef90_Q6TAR9	Mitogen activated protein kinase 6 n=1 Tax=Zea mays RepID=Q6TAR9_MAIZE
contig00719	497	4	LOC_Os04g59130.1_13104.m06230_CDS	OsFBT6 - F-box and tubby domain containing protein, expressed	84.16	404	60	2	11	414	485	884	6e-75	281	Bradi5g27110.3	85.58	416	55	3	32	446	515	926	1e-89	329	Sb06g033820.1	87.32	473	58	2	11	482	470	941	8e-125	446	Si022086m_PACid_19698968	89.75	488	48	2	11	497	470	956	1e-157	555	UniRef90_A5AJR7	Putative uncharacterized protein n=1 Tax=Vitis vinifera RepID=A5AJR7_VITVI
contig00720	715	90	LOC_Os10g33800.3_13110.m02991_CDS	lactate/malate dehydrogenase, putative, expressed	89.66	609	63	0	1	609	609	1	0	708	Bradi3g28820.1	89.98	599	60	0	11	609	599	1	0	712	Sb01g019280.1	94.42	609	34	0	1	609	609	1	0	938	Si036876m_PACid_19679909	94.09	609	36	0	1	609	609	1	0	922	UniRef90_P57106	Malate dehydrogenase, cytoplasmic 2 n=12 Tax=Magnoliophyta RepID=MDHC2_ARATH
contig00721	1144	167	LOC_Os06g51220.4_13106.m05521_CDS	HMG1/2, putative, expressed	91.25	480	36	1	105	584	1	474	1e-176	620	Bradi1g29730.1	90.85	481	41	1	105	582	1	481	5e-171	601	Sb10g030910.1	94.38	480	24	1	105	584	1	477	0	733	Si007288m_PACid_19704219	92.89	492	32	1	93	584	142	630	0	694	UniRef90_Q5Z7N3	HMG protein n=4 Tax=Oryza sativa RepID=Q5Z7N3_ORYSJ
contig00722	625	16	LOC_Os01g36930.1_13101.m03745_CDS	ubiquitin carboxyl-terminal hydrolase 6, putative, expressed	89.76	576	59	0	4	579	841	1416	0	674	Bradi2g40820.3	89.38	565	57	1	16	580	769	1330	0	640	Sb03g025180.1	93.99	599	33	1	1	599	838	1433	0	898	Si000961m_PACid_19675115	95.17	600	29	0	1	600	1018	1617	0	959	UniRef90_C5XN14	Ubiquitin carboxyl-terminal hydrolase n=3 Tax=Poaceae RepID=C5XN14_SORBI
contig00723	277	3	#N/A	#N/A	#N/A	#N/A	#N/A	#N/A	#N/A	#N/A	#N/A	#N/A	#N/A	#N/A	#N/A	#N/A	#N/A	#N/A	#N/A	#N/A	#N/A	#N/A	#N/A	#N/A	#N/A	#N/A	#N/A	#N/A	#N/A	#N/A	#N/A	#N/A	#N/A	#N/A	#N/A	#N/A	#N/A	#N/A	#N/A	#N/A	#N/A	#N/A	#N/A	#N/A	#N/A	#N/A	#N/A	#N/A	#N/A
contig00724	867	26	LOC_Os05g33110.1_13105.m03417_CDS	endo-1,3;1,4-beta-D-glucanase precursor, putative, expressed	83.04	625	105	1	25	648	637	13	1e-107	391	Bradi2g26010.2	81.69	617	112	1	33	648	629	13	2e-86	319	Sb09g019640.1	89.53	659	68	1	3	660	659	1	0	751	Si023108m_PACid_19698581	85.89	638	89	1	24	660	638	1	8e-154	543	UniRef90_Q688M8	'putative endo-1,3;1,4-beta-D-glucanase' n=2 Tax=Oryza sativa RepID=Q688M8_ORYSJ
contig00725	274	8	#N/A	#N/A	#N/A	#N/A	#N/A	#N/A	#N/A	#N/A	#N/A	#N/A	#N/A	#N/A	#N/A	#N/A	#N/A	#N/A	#N/A	#N/A	#N/A	#N/A	#N/A	#N/A	#N/A	#N/A	#N/A	#N/A	#N/A	#N/A	#N/A	#N/A	#N/A	#N/A	#N/A	#N/A	#N/A	#N/A	#N/A	#N/A	#N/A	#N/A	#N/A	#N/A	#N/A	#N/A	#N/A	#N/A	#N/A
contig00726	279	4	#N/A	#N/A	#N/A	#N/A	#N/A	#N/A	#N/A	#N/A	#N/A	#N/A	#N/A	#N/A	#N/A	#N/A	#N/A	#N/A	#N/A	#N/A	#N/A	#N/A	#N/A	#N/A	#N/A	#N/A	#N/A	#N/A	#N/A	#N/A	#N/A	#N/A	#N/A	#N/A	#N/A	#N/A	#N/A	#N/A	#N/A	#N/A	#N/A	#N/A	#N/A	#N/A	#N/A	#N/A	#N/A	#N/A	#N/A
contig00727	230	7	#N/A	#N/A	#N/A	#N/A	#N/A	#N/A	#N/A	#N/A	#N/A	#N/A	#N/A	#N/A	#N/A	#N/A	#N/A	#N/A	#N/A	#N/A	#N/A	#N/A	#N/A	#N/A	#N/A	#N/A	#N/A	#N/A	#N/A	#N/A	#N/A	#N/A	#N/A	#N/A	#N/A	#N/A	#N/A	#N/A	#N/A	#N/A	#N/A	#N/A	#N/A	#N/A	#N/A	#N/A	#N/A	#N/A	#N/A
contig00728	894	13	#N/A	#N/A	#N/A	#N/A	#N/A	#N/A	#N/A	#N/A	#N/A	#N/A	#N/A	#N/A	#N/A	#N/A	#N/A	#N/A	#N/A	#N/A	#N/A	#N/A	#N/A	#N/A	#N/A	#N/A	#N/A	#N/A	#N/A	#N/A	#N/A	#N/A	#N/A	#N/A	#N/A	#N/A	#N/A	#N/A	#N/A	#N/A	#N/A	#N/A	#N/A	#N/A	#N/A	#N/A	#N/A	#N/A	#N/A
contig00729	372	5	#N/A	#N/A	#N/A	#N/A	#N/A	#N/A	#N/A	#N/A	#N/A	#N/A	#N/A	#N/A	#N/A	#N/A	#N/A	#N/A	#N/A	#N/A	#N/A	#N/A	#N/A	#N/A	#N/A	Sb01g049430.1	91.22	148	13	0	1	148	1043	1190	5e-48	190	Si036098m_PACid_19682829	91.61	143	12	0	3	145	1021	1163	2e-47	188	UniRef90_C0PL98	Putative uncharacterized protein n=1 Tax=Zea mays RepID=C0PL98_MAIZE
contig00730	118	3	#N/A	#N/A	#N/A	#N/A	#N/A	#N/A	#N/A	#N/A	#N/A	#N/A	#N/A	#N/A	#N/A	#N/A	#N/A	#N/A	#N/A	#N/A	#N/A	#N/A	#N/A	#N/A	#N/A	Sb01g049410.1	92.17	115	9	0	2	116	260	146	2e-38	157	Si036469m_PACid_19681007	92.24	116	9	0	1	116	258	143	6e-39	159	UniRef90_C5X100	Putative uncharacterized protein Sb01g049410 n=2 Tax=Andropogoneae RepID=C5X100_SORBI
contig00731	891	10	LOC_Os03g02640.1_13103.m00230_CDS	methylthioribose kinase, putative, expressed	85.8	704	87	5	17	709	307	1008	3e-164	579	Bradi1g77350.1	87.14	700	77	5	17	705	310	1007	0	650	Sb01g049410.1	91.09	741	53	5	1	730	291	1029	0	922	Si036469m_PACid_19681007	90.82	741	55	5	1	730	288	1026	0	906	UniRef90_Q10SM2	Expressed protein n=2 Tax=Oryza sativa RepID=Q10SM2_ORYSJ
contig00732	737	19	LOC_Os08g13920.1_13108.m01491_CDS	glycosyl hydrolases family 16, putative, expressed	89.56	249	26	0	151	399	467	219	1e-76	287	Bradi3g18590.1	88.47	295	32	2	120	413	492	199	2e-80	299	Sb06g015940.1	91.96	547	44	0	4	550	605	59	0	735	Si014215m_PACid_19691303	93.54	542	35	0	4	545	602	61	0	797	UniRef90_C5YFX5	Putative uncharacterized protein Sb06g015940 n=1 Tax=Sorghum bicolor RepID=C5YFX5_SORBI
contig00733	564	14	#N/A	#N/A	#N/A	#N/A	#N/A	#N/A	#N/A	#N/A	#N/A	#N/A	#N/A	#N/A	#N/A	#N/A	#N/A	#N/A	#N/A	#N/A	#N/A	#N/A	#N/A	#N/A	#N/A	Sb06g015940.1	92.36	157	12	0	96	252	708	864	1e-55	216	Si014215m_PACid_19691303	91.67	156	13	0	97	252	697	852	2e-52	206	UniRef90_B4FTH5	Putative uncharacterized protein n=1 Tax=Zea mays RepID=B4FTH5_MAIZE
contig00734	390	10	#N/A	#N/A	#N/A	#N/A	#N/A	#N/A	#N/A	#N/A	#N/A	#N/A	#N/A	#N/A	#N/A	#N/A	#N/A	#N/A	#N/A	#N/A	#N/A	#N/A	#N/A	#N/A	#N/A	Sb06g015930.1	93.06	72	5	0	5	76	757	828	1e-21	103	Si014232m_PACid_19691092	96.2	79	3	0	4	82	762	840	1e-30	133	#N/A	#N/A
contig00735	333	12	#N/A	#N/A	#N/A	#N/A	#N/A	#N/A	#N/A	#N/A	#N/A	#N/A	#N/A	#N/A	#N/A	#N/A	#N/A	#N/A	#N/A	#N/A	#N/A	#N/A	#N/A	#N/A	#N/A	Sb06g015930.1	93.06	72	5	0	258	329	828	757	9e-22	103	Si014242m_PACid_19692410	98.65	74	1	0	257	330	826	753	2e-32	139	#N/A	#N/A
contig00736	359	8	#N/A	#N/A	#N/A	#N/A	#N/A	#N/A	#N/A	#N/A	#N/A	#N/A	#N/A	#N/A	#N/A	#N/A	#N/A	#N/A	#N/A	#N/A	#N/A	#N/A	#N/A	#N/A	#N/A	#N/A	#N/A	#N/A	#N/A	#N/A	#N/A	#N/A	#N/A	#N/A	#N/A	#N/A	#N/A	#N/A	#N/A	#N/A	#N/A	#N/A	#N/A	#N/A	#N/A	#N/A	#N/A	#N/A	#N/A
contig00737	638	8	LOC_Os12g18860.1_13112.m02010_CDS	OsPOP23 - Putative Prolyl Oligopeptidase homologue, expressed	84	250	40	0	92	341	885	1134	8e-44	178	#N/A	#N/A	#N/A	#N/A	#N/A	#N/A	#N/A	#N/A	#N/A	#N/A	#N/A	Sb0011s006470.1	87.72	342	40	2	1	341	629	969	2e-89	329	#N/A	#N/A	#N/A	#N/A	#N/A	#N/A	#N/A	#N/A	#N/A	#N/A	#N/A	UniRef90_B4FUQ1	Putative uncharacterized protein n=1 Tax=Zea mays RepID=B4FUQ1_MAIZE
contig00738	938	50	LOC_Os06g30970.1_13106.m03206_CDS	ubiquitin-conjugating enzyme, putative, expressed	83.75	443	72	0	131	573	1	443	2e-82	307	Bradi1g39270.1	84.38	384	60	0	131	514	1	384	3e-76	285	Sb10g020030.1	82.62	443	77	0	131	573	1	443	7e-71	268	Si023072m_PACid_19701357	94.64	448	24	0	129	576	296	743	0	698	UniRef90_B9HDK6	Ubiquitin carrier protein n=1 Tax=Populus trichocarpa RepID=B9HDK6_POPTR
contig00739	727	15	#N/A	#N/A	#N/A	#N/A	#N/A	#N/A	#N/A	#N/A	#N/A	#N/A	#N/A	#N/A	#N/A	#N/A	#N/A	#N/A	#N/A	#N/A	#N/A	#N/A	#N/A	#N/A	#N/A	#N/A	#N/A	#N/A	#N/A	#N/A	#N/A	#N/A	#N/A	#N/A	#N/A	#N/A	#N/A	#N/A	#N/A	#N/A	#N/A	#N/A	#N/A	#N/A	#N/A	#N/A	#N/A	#N/A	#N/A
contig00740	345	4	LOC_Os02g10130.1_13102.m01121_CDS	tubulin binding cofactor C, putative, expressed	93.33	75	5	0	252	326	1736	1662	3e-23	109	#N/A	#N/A	#N/A	#N/A	#N/A	#N/A	#N/A	#N/A	#N/A	#N/A	#N/A	Sb04g006490.1	95.92	98	4	0	248	345	1749	1652	1e-39	163	Si016753m_PACid_19686364	91.84	98	8	0	248	345	1737	1640	4e-30	131	UniRef90_B6SZ39	Putative uncharacterized protein n=1 Tax=Zea mays RepID=B6SZ39_MAIZE
contig00741	519	3	LOC_Os01g60700.1_13101.m06460_CDS	serine/threonine-protein kinase NAK, putative, expressed	80.06	316	57	2	11	323	1286	1598	5e-26	119	Bradi2g53550.1	80.71	254	46	1	16	266	1291	1544	6e-24	111	Sb03g038250.1	88.6	351	34	2	1	348	1288	1635	4e-102	371	Si000915m_PACid_19675237	91.74	351	26	1	1	348	1288	1638	1e-129	462	UniRef90_B6SNZ9	Serine/threonine-protein kinase NAK n=3 Tax=Andropogoneae RepID=B6SNZ9_MAIZE
contig00742	587	4	LOC_Os06g44890.1_13106.m04718_CDS	villin protein, putative, expressed	85.22	582	85	1	1	582	1933	1353	8e-130	464	Bradi1g31420.2	86.06	581	80	1	1	581	2194	1615	2e-141	502	Sb10g026230.1	92.25	581	44	1	1	581	1795	1216	0	787	#N/A	#N/A	#N/A	#N/A	#N/A	#N/A	#N/A	#N/A	#N/A	#N/A	#N/A	UniRef90_C5Z793	Putative uncharacterized protein Sb10g026230 n=1 Tax=Sorghum bicolor RepID=C5Z793_SORBI
contig00743	345	18	LOC_Os12g37870.1_13112.m03899_CDS	ATP-grasp domain containing protein, expressed	91.87	209	17	0	5	213	209	1	1e-74	280	Bradi4g04390.1	93.2	206	14	0	8	213	206	1	3e-80	297	Sb08g018480.1	96.24	213	8	0	1	213	213	1	9e-99	359	Si022147m_PACid_19698676	94.37	213	12	0	1	213	213	1	4e-89	327	UniRef90_Q2QNG7	ATP-citrate synthase, putative, expressed n=3 Tax=Oryza sativa RepID=Q2QNG7_ORYSJ
contig00744	880	157	LOC_Os02g32009.1_13102.m03458_CDS	expressed protein	97.56	82	2	0	541	622	138	57	4e-34	147	#N/A	#N/A	#N/A	#N/A	#N/A	#N/A	#N/A	#N/A	#N/A	#N/A	#N/A	Sb04g021205.1	92.31	130	10	0	529	658	159	30	5e-44	178	Si019338m_PACid_19689820	89.02	173	10	3	524	696	164	1	1e-44	180	#N/A	#N/A
contig00745	207	4	#N/A	#N/A	#N/A	#N/A	#N/A	#N/A	#N/A	#N/A	#N/A	#N/A	#N/A	#N/A	#N/A	#N/A	#N/A	#N/A	#N/A	#N/A	#N/A	#N/A	#N/A	#N/A	#N/A	#N/A	#N/A	#N/A	#N/A	#N/A	#N/A	#N/A	#N/A	#N/A	#N/A	#N/A	#N/A	#N/A	#N/A	#N/A	#N/A	#N/A	#N/A	#N/A	#N/A	#N/A	#N/A	#N/A	#N/A
contig00746	595	54	LOC_Os10g31000.1_13110.m02683_CDS	ubiquitin-conjugating enzyme, putative, expressed	85.68	398	54	1	3	397	127	524	2e-90	333	Bradi1g75170.5	88.25	332	39	0	4	335	50	381	2e-95	349	Sb01g047040.1	93.62	423	24	1	1	420	125	547	3e-177	620	Si037298m_PACid_19682559	90.54	423	37	1	1	420	278	700	3e-146	517	UniRef90_Q337R4	Ubiquitin carrier protein n=10 Tax=Poaceae RepID=Q337R4_ORYSJ
contig00747	277	3	LOC_Os07g42500.1_13107.m04442_CDS	FYVE zinc finger domain containing protein, expressed	89.49	257	27	0	8	264	1274	1018	2e-79	295	Bradi1g20900.1	90.15	274	27	0	1	274	1275	1002	7e-90	329	Sb02g039290.1	94.07	270	16	0	5	274	1274	1005	9e-114	408	Si029768m_PACid_19711364	90.6	266	25	0	5	270	1277	1012	7e-90	329	UniRef90_Q7X6I6	Os07g0616900 protein n=2 Tax=Oryza sativa RepID=Q7X6I6_ORYSJ
contig00748	721	13	#N/A	#N/A	#N/A	#N/A	#N/A	#N/A	#N/A	#N/A	#N/A	#N/A	#N/A	#N/A	#N/A	#N/A	#N/A	#N/A	#N/A	#N/A	#N/A	#N/A	#N/A	#N/A	#N/A	#N/A	#N/A	#N/A	#N/A	#N/A	#N/A	#N/A	#N/A	#N/A	#N/A	#N/A	#N/A	#N/A	#N/A	#N/A	#N/A	#N/A	#N/A	#N/A	#N/A	#N/A	#N/A	UniRef90_Q5BQ31	Serine/threonine protein kinase n=1 Tax=Triticum aestivum RepID=Q5BQ31_WHEAT
contig00749	193	5	#N/A	#N/A	#N/A	#N/A	#N/A	#N/A	#N/A	#N/A	#N/A	#N/A	#N/A	#N/A	#N/A	#N/A	#N/A	#N/A	#N/A	#N/A	#N/A	#N/A	#N/A	#N/A	#N/A	#N/A	#N/A	#N/A	#N/A	#N/A	#N/A	#N/A	#N/A	#N/A	#N/A	#N/A	#N/A	#N/A	#N/A	#N/A	#N/A	#N/A	#N/A	#N/A	#N/A	#N/A	#N/A	#N/A	#N/A
contig00750	283	3	#N/A	#N/A	#N/A	#N/A	#N/A	#N/A	#N/A	#N/A	#N/A	#N/A	#N/A	#N/A	#N/A	#N/A	#N/A	#N/A	#N/A	#N/A	#N/A	#N/A	#N/A	#N/A	#N/A	#N/A	#N/A	#N/A	#N/A	#N/A	#N/A	#N/A	#N/A	#N/A	#N/A	#N/A	#N/A	#N/A	#N/A	#N/A	#N/A	#N/A	#N/A	#N/A	#N/A	#N/A	#N/A	UniRef90_Q5BQ31	Serine/threonine protein kinase n=1 Tax=Triticum aestivum RepID=Q5BQ31_WHEAT
contig00751	293	2	#N/A	#N/A	#N/A	#N/A	#N/A	#N/A	#N/A	#N/A	#N/A	#N/A	#N/A	#N/A	#N/A	#N/A	#N/A	#N/A	#N/A	#N/A	#N/A	#N/A	#N/A	#N/A	#N/A	#N/A	#N/A	#N/A	#N/A	#N/A	#N/A	#N/A	#N/A	#N/A	#N/A	#N/A	#N/A	#N/A	#N/A	#N/A	#N/A	#N/A	#N/A	#N/A	#N/A	#N/A	#N/A	#N/A	#N/A
contig00752	592	28	#N/A	#N/A	#N/A	#N/A	#N/A	#N/A	#N/A	#N/A	#N/A	#N/A	#N/A	#N/A	#N/A	#N/A	#N/A	#N/A	#N/A	#N/A	#N/A	#N/A	#N/A	#N/A	#N/A	#N/A	#N/A	#N/A	#N/A	#N/A	#N/A	#N/A	#N/A	#N/A	#N/A	#N/A	Si002857m_PACid_19677896	87.1	124	16	0	469	592	653	530	3e-26	119	#N/A	#N/A
contig00753	593	61	LOC_Os01g18170.1_13101.m01974_CDS	Cupin domain containing protein, expressed	86.61	463	62	0	131	593	67	529	2e-118	426	Bradi2g11050.1	86.39	463	63	0	131	593	67	529	2e-116	418	Sb03g011590.1	91.68	529	44	0	65	593	1	529	0	700	Si002857m_PACid_19677896	90.36	529	51	0	65	593	1	529	0	644	UniRef90_C5XHF1	Putative uncharacterized protein Sb03g011590 n=1 Tax=Sorghum bicolor RepID=C5XHF1_SORBI
contig00754	865	14	LOC_Os08g38820.2_13108.m04122_CDS	transmembrane 9 superfamily member, putative, expressed	87.9	835	101	0	1	835	1152	1986	0	854	Bradi3g39480.1	88.02	835	100	0	1	835	1152	1986	0	862	Sb07g028570.1	93.41	835	55	0	1	835	1326	2160	0	1219	Si013377m_PACid_19692717	92.69	835	61	0	1	835	1152	1986	0	1172	UniRef90_C5YJA6	Putative uncharacterized protein Sb07g028570 n=1 Tax=Sorghum bicolor RepID=C5YJA6_SORBI
contig00755	326	9	#N/A	#N/A	#N/A	#N/A	#N/A	#N/A	#N/A	#N/A	#N/A	#N/A	#N/A	#N/A	#N/A	#N/A	#N/A	#N/A	#N/A	#N/A	#N/A	#N/A	#N/A	#N/A	#N/A	#N/A	#N/A	#N/A	#N/A	#N/A	#N/A	#N/A	#N/A	#N/A	#N/A	#N/A	#N/A	#N/A	#N/A	#N/A	#N/A	#N/A	#N/A	#N/A	#N/A	#N/A	#N/A	#N/A	#N/A
contig00756	377	3	LOC_Os10g02630.1_13110.m00169_CDS	transposon protein, putative, CACTA, En/Spm sub-class, expressed	84.71	314	48	0	1	314	381	68	4e-63	242	Bradi3g21360.1	85.1	302	45	0	1	302	381	80	2e-63	242	Sb01g039540.1	93.37	377	25	0	1	377	378	2	5e-156	549	Si035379m_PACid_19683652	93.1	377	26	0	1	377	378	2	1e-153	541	UniRef90_Q6E0J0	U1 snRNP n=3 Tax=Andropogoneae RepID=Q6E0J0_MAIZE
contig00757	512	2	#N/A	#N/A	#N/A	#N/A	#N/A	#N/A	#N/A	#N/A	#N/A	#N/A	#N/A	#N/A	Bradi5g11790.1	94.87	78	4	0	3	80	116	39	1e-27	123	Sb06g018270.1	96.25	80	3	0	1	80	118	39	4e-31	135	Si010078m_PACid_19695145	95	80	4	0	1	80	118	39	1e-28	127	#N/A	#N/A
contig00758	867	10	LOC_Os01g61430.1_13101.m06540_CDS	HIT zinc finger domain containing protein, expressed	82.59	224	39	0	233	456	290	513	1e-30	135	Bradi2g53990.2	82.74	226	39	0	224	449	239	464	4e-32	139	Sb03g038770.1	92.03	251	20	0	211	461	199	449	2e-92	339	Si003111m_PACid_19676949	86.12	461	45	1	1	461	77	518	6e-121	434	UniRef90_B6UAR1	HIT zinc finger family protein n=2 Tax=Zea mays RepID=B6UAR1_MAIZE
contig00759	340	2	#N/A	#N/A	#N/A	#N/A	#N/A	#N/A	#N/A	#N/A	#N/A	#N/A	#N/A	#N/A	#N/A	#N/A	#N/A	#N/A	#N/A	#N/A	#N/A	#N/A	#N/A	#N/A	#N/A	#N/A	#N/A	#N/A	#N/A	#N/A	#N/A	#N/A	#N/A	#N/A	#N/A	#N/A	#N/A	#N/A	#N/A	#N/A	#N/A	#N/A	#N/A	#N/A	#N/A	#N/A	#N/A	#N/A	#N/A
contig00760	697	32	LOC_Os12g37880.1_13112.m03900_CDS	expressed protein	87.34	316	40	0	137	452	1	316	3e-83	309	Bradi4g04370.1	86.88	320	42	0	136	455	210	529	4e-81	301	Sb08g018490.1	91.28	321	28	0	137	457	1	321	4e-115	414	Si023730m_PACid_19698305	91.9	321	26	0	137	457	1	321	7e-120	430	UniRef90_C5YPW1	Putative uncharacterized protein Sb08g018490 n=4 Tax=Andropogoneae RepID=C5YPW1_SORBI
contig00761	162	41	#N/A	#N/A	#N/A	#N/A	#N/A	#N/A	#N/A	#N/A	#N/A	#N/A	#N/A	#N/A	#N/A	#N/A	#N/A	#N/A	#N/A	#N/A	#N/A	#N/A	#N/A	#N/A	#N/A	#N/A	#N/A	#N/A	#N/A	#N/A	#N/A	#N/A	#N/A	#N/A	#N/A	#N/A	#N/A	#N/A	#N/A	#N/A	#N/A	#N/A	#N/A	#N/A	#N/A	#N/A	#N/A	#N/A	#N/A
contig00762	328	52	#N/A	#N/A	#N/A	#N/A	#N/A	#N/A	#N/A	#N/A	#N/A	#N/A	#N/A	#N/A	#N/A	#N/A	#N/A	#N/A	#N/A	#N/A	#N/A	#N/A	#N/A	#N/A	#N/A	#N/A	#N/A	#N/A	#N/A	#N/A	#N/A	#N/A	#N/A	#N/A	#N/A	#N/A	#N/A	#N/A	#N/A	#N/A	#N/A	#N/A	#N/A	#N/A	#N/A	#N/A	#N/A	#N/A	#N/A
contig00763	531	57	#N/A	#N/A	#N/A	#N/A	#N/A	#N/A	#N/A	#N/A	#N/A	#N/A	#N/A	#N/A	#N/A	#N/A	#N/A	#N/A	#N/A	#N/A	#N/A	#N/A	#N/A	#N/A	#N/A	#N/A	#N/A	#N/A	#N/A	#N/A	#N/A	#N/A	#N/A	#N/A	#N/A	#N/A	#N/A	#N/A	#N/A	#N/A	#N/A	#N/A	#N/A	#N/A	#N/A	#N/A	#N/A	#N/A	#N/A
contig00764	371	3	LOC_Os01g45274.4_13101.m04641_CDS	carbonic anhydrase, chloroplast precursor, putative, expressed	87.15	179	23	0	4	182	409	587	3e-42	172	Bradi2g44860.3	86.6	194	26	0	4	197	556	749	2e-44	178	Sb03g029190.2	90.05	201	20	0	4	204	409	609	7e-63	240	Si002148m_PACid_19675512	92.16	204	16	0	1	204	805	1008	3e-74	278	UniRef90_B6TLF0	Carbonic anhydrase n=2 Tax=Zea mays RepID=B6TLF0_MAIZE
contig00765	600	14	LOC_Os12g37880.1_13112.m03900_CDS	expressed protein	89.9	287	29	0	141	427	1	287	3e-92	339	Bradi4g04370.1	86.25	291	40	0	140	430	210	500	1e-68	260	Sb08g018490.1	90.65	321	30	0	141	461	1	321	2e-110	398	Si023730m_PACid_19698305	91.9	321	26	0	141	461	1	321	6e-120	430	UniRef90_C5YPW1	Putative uncharacterized protein Sb08g018490 n=4 Tax=Andropogoneae RepID=C5YPW1_SORBI
contig00766	1393	22	LOC_Os02g01170.1_13102.m00028_CDS	HECT-domain domain containing protein, expressed	84.56	1023	158	0	24	1046	1429	2451	0	775	Bradi3g00350.1	85.2	1000	147	1	56	1054	4344	5343	0	801	Sb04g000340.1	92.04	1055	83	1	1	1054	2504	3558	0	1417	Si016079m_PACid_19687043	91.74	1053	86	1	3	1054	4012	5064	0	1390	UniRef90_C5XRH1	Putative uncharacterized protein Sb04g000340 n=1 Tax=Sorghum bicolor RepID=C5XRH1_SORBI
contig00767	288	11	#N/A	#N/A	#N/A	#N/A	#N/A	#N/A	#N/A	#N/A	#N/A	#N/A	#N/A	#N/A	#N/A	#N/A	#N/A	#N/A	#N/A	#N/A	#N/A	#N/A	#N/A	#N/A	#N/A	#N/A	#N/A	#N/A	#N/A	#N/A	#N/A	#N/A	#N/A	#N/A	#N/A	#N/A	#N/A	#N/A	#N/A	#N/A	#N/A	#N/A	#N/A	#N/A	#N/A	#N/A	#N/A	#N/A	#N/A
contig00768	1025	33	LOC_Os08g38170.1_13108.m04040_CDS	methyladenine glycosylase, putative, expressed	89.11	836	85	1	181	1010	130	965	0	938	Bradi3g38950.1	87.78	581	71	0	445	1025	448	1028	2e-167	589	Sb07g028890.1	91.68	961	68	4	74	1025	5	962	0	1255	Si014160m_PACid_19692228	94.92	394	20	0	632	1025	467	860	1e-177	622	UniRef90_B4FL85	GMP synthase n=2 Tax=Andropogoneae RepID=B4FL85_MAIZE
contig00769	305	10	#N/A	#N/A	#N/A	#N/A	#N/A	#N/A	#N/A	#N/A	#N/A	#N/A	#N/A	#N/A	#N/A	#N/A	#N/A	#N/A	#N/A	#N/A	#N/A	#N/A	#N/A	#N/A	#N/A	#N/A	#N/A	#N/A	#N/A	#N/A	#N/A	#N/A	#N/A	#N/A	#N/A	#N/A	Si014160m_PACid_19692228	97.44	39	1	0	2	40	862	900	1e-11	69.9	#N/A	#N/A
contig00770	385	10	#N/A	#N/A	#N/A	#N/A	#N/A	#N/A	#N/A	#N/A	#N/A	#N/A	#N/A	#N/A	#N/A	#N/A	#N/A	#N/A	#N/A	#N/A	#N/A	#N/A	#N/A	#N/A	#N/A	Sb09g005900.1	86.41	206	25	1	1	203	528	733	1e-45	182	Si022390m_PACid_19700426	84.85	198	30	0	1	198	918	1115	3e-37	155	UniRef90_C5YUA9	Putative uncharacterized protein Sb09g005900 n=1 Tax=Sorghum bicolor RepID=C5YUA9_SORBI
contig00771	646	25	LOC_Os05g09550.2_13105.m01067_CDS	Der1-like family domain containing protein, expressed	82.54	378	66	0	239	616	120	497	4e-58	226	Bradi2g33360.1	81.53	498	89	3	121	616	1	497	7e-61	234	Sb09g005900.1	85.77	506	71	1	121	625	1	506	4e-118	424	Si022390m_PACid_19700426	86.73	520	68	1	120	638	390	909	1e-133	476	UniRef90_Q4G2J6	Derlin-1.1 n=3 Tax=Zea mays RepID=DER11_MAIZE
contig00772	423	6	LOC_Os05g40260.1_13105.m04246_CDS	acetyltransferase, GNAT family, putative, expressed	90.24	123	12	0	1	123	283	161	4e-35	149	Bradi2g22150.4	84.93	146	22	0	1	146	268	123	3e-25	115	Sb09g023610.1	92.25	142	11	0	4	145	166	25	4e-49	194	Si023055m_PACid_19700355	89.62	260	27	0	3	262	266	7	3e-81	301	UniRef90_B6TF66	Putative uncharacterized protein n=2 Tax=Zea mays RepID=B6TF66_MAIZE
contig00773	1098	36	LOC_Os02g16640.1_13102.m01863_CDS	proline-rich protein HaeIII subfamily 1 precursor, putative, expressed	89.76	381	39	0	599	979	381	1	4e-124	446	Bradi3g09870.1	85.04	381	48	2	599	979	372	1	6e-81	301	Sb04g028260.1	89.16	489	38	2	491	979	474	1	2e-158	559	Si018264m_PACid_19690381	90.61	479	36	2	501	979	470	1	5e-168	591	UniRef90_C5XZK6	Putative uncharacterized protein Sb04g009880 n=3 Tax=Andropogoneae RepID=C5XZK6_SORBI
contig00774	383	4	LOC_Os02g56980.1_13102.m06552_CDS	cytidylyltransferase domain containing protein, expressed	85.52	221	31	1	7	227	499	280	2e-43	176	Bradi3g55160.1	88.5	200	23	0	28	227	281	82	4e-55	214	Sb04g036990.1	89.21	315	31	2	1	314	313	1	2e-93	341	Si018170m_PACid_19689246	87.94	315	35	2	1	314	313	1	1e-83	309	UniRef90_B6TP31	Nicotinamide-nucleotide adenylyltransferase 1 n=2 Tax=Andropogoneae RepID=B6TP31_MAIZE
contig00775	344	6	LOC_Os09g17870.2_13109.m01721_CDS	cytidylyltransferase domain containing protein, expressed	87.41	135	15	2	8	141	112	245	1e-25	117	Bradi3g55160.3	85.35	314	44	2	8	320	211	523	1e-63	242	Sb04g036990.1	93.29	328	20	2	2	328	403	729	3e-129	460	Si018170m_PACid_19689246	89.09	330	34	2	1	329	402	730	6e-97	353	UniRef90_B6TP31	Nicotinamide-nucleotide adenylyltransferase 1 n=2 Tax=Andropogoneae RepID=B6TP31_MAIZE
contig00776	147	5	#N/A	#N/A	#N/A	#N/A	#N/A	#N/A	#N/A	#N/A	#N/A	#N/A	#N/A	#N/A	#N/A	#N/A	#N/A	#N/A	#N/A	#N/A	#N/A	#N/A	#N/A	#N/A	#N/A	#N/A	#N/A	#N/A	#N/A	#N/A	#N/A	#N/A	#N/A	#N/A	#N/A	#N/A	#N/A	#N/A	#N/A	#N/A	#N/A	#N/A	#N/A	#N/A	#N/A	#N/A	#N/A	#N/A	#N/A
contig00777	815	22	LOC_Os06g19640.1_13106.m02097_CDS	39S ribosomal protein L46, mitochondrial precursor, putative, expressed	86.5	637	83	1	24	657	747	111	1e-163	577	Bradi1g43120.1	84.62	637	95	1	24	657	726	90	2e-135	482	Sb10g011040.1	92.46	637	48	0	24	660	741	105	0	882	Si007161m_PACid_19704377	92.64	747	51	2	24	766	747	1	0	1033	UniRef90_C5Z942	Putative uncharacterized protein Sb10g011040 n=1 Tax=Sorghum bicolor RepID=C5Z942_SORBI
contig00778	112	4	#N/A	#N/A	#N/A	#N/A	#N/A	#N/A	#N/A	#N/A	#N/A	#N/A	#N/A	#N/A	#N/A	#N/A	#N/A	#N/A	#N/A	#N/A	#N/A	#N/A	#N/A	#N/A	#N/A	#N/A	#N/A	#N/A	#N/A	#N/A	#N/A	#N/A	#N/A	#N/A	#N/A	#N/A	#N/A	#N/A	#N/A	#N/A	#N/A	#N/A	#N/A	#N/A	#N/A	#N/A	#N/A	#N/A	#N/A
contig00779	253	4	#N/A	#N/A	#N/A	#N/A	#N/A	#N/A	#N/A	#N/A	#N/A	#N/A	#N/A	#N/A	#N/A	#N/A	#N/A	#N/A	#N/A	#N/A	#N/A	#N/A	#N/A	#N/A	#N/A	#N/A	#N/A	#N/A	#N/A	#N/A	#N/A	#N/A	#N/A	#N/A	#N/A	#N/A	#N/A	#N/A	#N/A	#N/A	#N/A	#N/A	#N/A	#N/A	#N/A	#N/A	#N/A	#N/A	#N/A
contig00780	147	6	#N/A	#N/A	#N/A	#N/A	#N/A	#N/A	#N/A	#N/A	#N/A	#N/A	#N/A	#N/A	#N/A	#N/A	#N/A	#N/A	#N/A	#N/A	#N/A	#N/A	#N/A	#N/A	#N/A	#N/A	#N/A	#N/A	#N/A	#N/A	#N/A	#N/A	#N/A	#N/A	#N/A	#N/A	#N/A	#N/A	#N/A	#N/A	#N/A	#N/A	#N/A	#N/A	#N/A	#N/A	#N/A	#N/A	#N/A
contig00781	469	36	LOC_Os03g20370.1_13103.m02438_CDS	OsCam1-1 - Calmodulin, expressed	93.57	171	11	0	296	466	450	280	5e-66	252	Bradi1g64020.1	91.81	171	14	0	296	466	450	280	3e-59	228	Sb01g037010.1	96.49	171	6	0	296	466	450	280	3e-78	291	Si037909m_PACid_19685414	97.66	171	4	0	296	466	450	280	5e-83	307	UniRef90_UPI0000DD8A7A	#N/A
contig00782	391	34	LOC_Os03g20370.1_13103.m02438_CDS	OsCam1-1 - Calmodulin, expressed	93.84	276	17	0	1	276	276	1	2e-114	412	Bradi1g17240.2	91.67	276	23	0	1	276	276	1	2e-100	365	Sb01g037010.1	96.01	276	11	0	1	276	276	1	4e-129	460	Si037909m_PACid_19685414	95.29	276	13	0	1	276	276	1	3e-124	444	UniRef90_UPI0000DD8A7A	#N/A
contig00783	463	29	LOC_Os03g20370.1_13103.m02438_CDS	OsCam1-1 - Calmodulin, expressed	93.68	174	11	0	290	463	450	277	7e-68	258	Bradi1g64020.1	92.53	174	13	0	290	463	450	277	2e-63	242	Sb01g037010.1	96.55	174	6	0	290	463	450	277	4e-80	297	Si037909m_PACid_19685414	97.7	174	4	0	290	463	450	277	7e-85	313	UniRef90_UPI0000DD8A7A	#N/A
contig00784	985	40	LOC_Os05g33290.1_13105.m03440_CDS	uncharacterized conserved membrane protein specific to cyanobacteria, putative, expressed	84.99	453	68	0	255	707	154	606	6e-98	359	Bradi3g10200.1	86.49	370	50	0	313	682	251	620	1e-91	337	Sb04g010390.1	90.45	639	58	1	72	707	1	639	0	779	Si018253m_PACid_19689338	90.16	671	66	0	33	703	25	695	0	807	UniRef90_C5Y011	Putative uncharacterized protein Sb04g010390 n=2 Tax=Andropogoneae RepID=C5Y011_SORBI
contig00785	564	5	#N/A	#N/A	#N/A	#N/A	#N/A	#N/A	#N/A	#N/A	#N/A	#N/A	#N/A	#N/A	#N/A	#N/A	#N/A	#N/A	#N/A	#N/A	#N/A	#N/A	#N/A	#N/A	#N/A	#N/A	#N/A	#N/A	#N/A	#N/A	#N/A	#N/A	#N/A	#N/A	#N/A	#N/A	Si038862m_PACid_19683647	94.74	57	3	0	133	189	1357	1413	2e-17	89.7	#N/A	#N/A
contig00786	470	3	LOC_Os02g44910.1_13102.m05032_CDS	transmembrane protein, putative, expressed	86.96	184	24	0	16	199	230	47	9e-43	174	Bradi5g18390.1	89.47	114	12	0	30	143	216	103	5e-30	131	Sb09g029970.1	92.65	245	18	0	1	245	245	1	8e-94	343	Si017098m_PACid_19689278	91.84	245	20	0	1	245	245	1	5e-89	327	UniRef90_C5YWJ7	Putative uncharacterized protein Sb09g029970 n=1 Tax=Sorghum bicolor RepID=C5YWJ7_SORBI
contig00787	1256	11	LOC_Os02g36570.1_13102.m03991_CDS	ABC1 family domain containing protein, putative, expressed	88.01	1168	140	0	89	1256	2288	1121	0	1205	Bradi3g46740.1	87.97	1172	141	0	85	1256	2268	1097	0	1205	Sb04g023800.1	94.52	1168	64	0	89	1256	2255	1088	0	1808	Si016407m_PACid_19688322	93.77	1172	73	0	85	1256	2286	1115	0	1744	UniRef90_B6SVY7	ATATH13 n=4 Tax=Andropogoneae RepID=B6SVY7_MAIZE
contig00788	423	3	LOC_Os03g42010.2_13103.m04520_CDS	DNA-directed polymerase, putative, expressed	83.43	362	59	1	5	365	865	1226	1e-60	234	Bradi1g14660.1	83.58	274	44	1	98	370	1147	1420	2e-44	178	Sb01g014630.1	92.68	410	26	2	5	413	1012	1418	4e-160	563	Si034553m_PACid_19680578	89.86	414	41	1	2	414	1009	1422	5e-135	480	UniRef90_C5WSB4	Putative uncharacterized protein Sb01g014630 n=2 Tax=Andropogoneae RepID=C5WSB4_SORBI
contig00789	1034	6	#N/A	#N/A	#N/A	#N/A	#N/A	#N/A	#N/A	#N/A	#N/A	#N/A	#N/A	#N/A	#N/A	#N/A	#N/A	#N/A	#N/A	#N/A	#N/A	#N/A	#N/A	#N/A	#N/A	#N/A	#N/A	#N/A	#N/A	#N/A	#N/A	#N/A	#N/A	#N/A	#N/A	#N/A	#N/A	#N/A	#N/A	#N/A	#N/A	#N/A	#N/A	#N/A	#N/A	#N/A	#N/A	#N/A	#N/A
contig00790	887	11	LOC_Os04g59560.1_13104.m06284_CDS	tubulin folding cofactor B, putative, expressed	84.83	422	64	0	222	643	316	737	5e-89	329	Bradi5g27560.1	90.78	293	27	0	345	637	445	737	1e-100	367	Sb06g034100.1	92.07	429	31	1	219	647	307	732	6e-164	577	Si025676m_PACid_19700249	91.61	429	33	1	219	647	307	732	4e-159	561	UniRef90_C5YB52	Putative uncharacterized protein Sb06g034100 n=2 Tax=Andropogoneae RepID=C5YB52_SORBI
contig00791	523	51	#N/A	#N/A	#N/A	#N/A	#N/A	#N/A	#N/A	#N/A	#N/A	#N/A	#N/A	#N/A	#N/A	#N/A	#N/A	#N/A	#N/A	#N/A	#N/A	#N/A	#N/A	#N/A	#N/A	Sb04g023210.1	92.14	229	18	0	1	229	443	671	3e-84	311	Si018280m_PACid_19688560	90.31	227	22	0	3	229	451	677	2e-73	276	UniRef90_B6TYS6	Glutathione S-transferase zeta class n=2 Tax=Andropogoneae RepID=B6TYS6_MAIZE
contig00792	515	42	LOC_Os02g35590.3_13102.m03869_CDS	glutathione S-transferase, putative, expressed	84.17	398	61	2	9	404	443	46	1e-72	274	Bradi3g46100.4	86.12	425	54	3	21	443	422	1	2e-97	355	Sb04g023210.1	90.79	445	36	3	1	443	442	1	3e-152	537	Si018280m_PACid_19688560	88.02	409	47	2	1	407	448	40	7e-113	406	UniRef90_B6TYS6	Glutathione S-transferase zeta class n=2 Tax=Andropogoneae RepID=B6TYS6_MAIZE
contig00793	1486	8	LOC_Os02g58020.1_13102.m06715_CDS	ABC transporter, ATP-binding protein, putative, expressed	89.74	1404	143	1	1	1404	763	2165	0	1635	Bradi3g56780.1	88.43	1400	161	1	1	1400	757	2155	0	1485	Sb04g037970.1	92.44	1403	105	1	1	1403	760	2161	0	1935	Si016464m_PACid_19687387	91.55	1396	117	1	1	1396	757	2151	0	1826	UniRef90_B9F4M2	Putative uncharacterized protein n=4 Tax=Poaceae RepID=B9F4M2_ORYSJ
contig00794	258	9	#N/A	#N/A	#N/A	#N/A	#N/A	#N/A	#N/A	#N/A	#N/A	#N/A	#N/A	#N/A	#N/A	#N/A	#N/A	#N/A	#N/A	#N/A	#N/A	#N/A	#N/A	#N/A	#N/A	#N/A	#N/A	#N/A	#N/A	#N/A	#N/A	#N/A	#N/A	#N/A	#N/A	#N/A	#N/A	#N/A	#N/A	#N/A	#N/A	#N/A	#N/A	#N/A	#N/A	#N/A	#N/A	#N/A	#N/A
contig00795	162	3	#N/A	#N/A	#N/A	#N/A	#N/A	#N/A	#N/A	#N/A	#N/A	#N/A	#N/A	#N/A	#N/A	#N/A	#N/A	#N/A	#N/A	#N/A	#N/A	#N/A	#N/A	#N/A	#N/A	#N/A	#N/A	#N/A	#N/A	#N/A	#N/A	#N/A	#N/A	#N/A	#N/A	#N/A	#N/A	#N/A	#N/A	#N/A	#N/A	#N/A	#N/A	#N/A	#N/A	#N/A	#N/A	#N/A	#N/A
contig00796	608	24	#N/A	#N/A	#N/A	#N/A	#N/A	#N/A	#N/A	#N/A	#N/A	#N/A	#N/A	#N/A	#N/A	#N/A	#N/A	#N/A	#N/A	#N/A	#N/A	#N/A	#N/A	#N/A	#N/A	#N/A	#N/A	#N/A	#N/A	#N/A	#N/A	#N/A	#N/A	#N/A	#N/A	#N/A	Si020738m_PACid_19693646	97.96	49	1	0	331	379	14	62	3e-17	89.7	#N/A	#N/A
contig00797	335	33	#N/A	#N/A	#N/A	#N/A	#N/A	#N/A	#N/A	#N/A	#N/A	#N/A	#N/A	#N/A	#N/A	#N/A	#N/A	#N/A	#N/A	#N/A	#N/A	#N/A	#N/A	#N/A	#N/A	#N/A	#N/A	#N/A	#N/A	#N/A	#N/A	#N/A	#N/A	#N/A	#N/A	#N/A	Si014658m_PACid_19691041	91.18	102	6	1	233	334	375	277	7e-29	127	#N/A	#N/A
contig00798	333	9	#N/A	#N/A	#N/A	#N/A	#N/A	#N/A	#N/A	#N/A	#N/A	#N/A	#N/A	#N/A	#N/A	#N/A	#N/A	#N/A	#N/A	#N/A	#N/A	#N/A	#N/A	#N/A	#N/A	#N/A	#N/A	#N/A	#N/A	#N/A	#N/A	#N/A	#N/A	#N/A	#N/A	#N/A	Si014658m_PACid_19691041	90.2	102	7	1	2	103	277	375	2e-26	119	#N/A	#N/A
contig00799	403	37	LOC_Os08g42000.1_13108.m04514_CDS	nuclear transport factor, putative, expressed	87.04	270	33	2	1	269	269	1	4e-63	242	Bradi3g41310.1	88.85	269	30	0	1	269	269	1	1e-79	295	Sb07g026170.1	89.22	269	29	0	1	269	269	1	6e-82	303	Si014658m_PACid_19691041	93.77	273	17	0	1	273	275	3	6e-113	406	UniRef90_C0PEZ5	Putative uncharacterized protein n=1 Tax=Zea mays RepID=C0PEZ5_MAIZE
contig00800	745	6	LOC_Os02g30730.2_13102.m03359_CDS	SART-1 family protein, putative, expressed	84.43	289	39	1	48	330	2127	2415	1e-55	218	Bradi3g60140.2	83.45	284	41	1	25	302	2152	2435	3e-48	192	Sb02g040460.1	88.4	319	31	1	18	330	456	774	5e-93	341	Si009359m_PACid_19696283	91.85	319	20	1	18	330	2184	2502	3e-119	428	UniRef90_C5X397	Putative uncharacterized protein Sb02g040460 n=2 Tax=Andropogoneae RepID=C5X397_SORBI
contig00801	805	12	LOC_Os07g32350.1_13107.m03275_CDS	WD domain, G-beta repeat domain containing protein, expressed	87.83	115	14	0	1	115	948	1062	3e-25	117	Bradi1g26700.1	90.22	92	9	0	2	93	943	1034	9e-24	111	Sb02g034230.1	87.86	140	17	0	1	140	939	1078	3e-33	143	Si029485m_PACid_19713406	92.14	140	11	0	1	140	939	1078	1e-47	190	UniRef90_B4FRD5	Putative uncharacterized protein n=1 Tax=Zea mays RepID=B4FRD5_MAIZE
contig00802	632	14	LOC_Os08g02080.1_13108.m00141_CDS	rickettsia 17 kDa surface antigen family protein, expressed	89.29	308	33	0	1	308	106	413	4e-95	349	Bradi3g13580.1	90.97	321	29	0	1	321	106	426	8e-113	406	Sb07g001260.2	92.83	321	23	0	1	321	106	426	4e-127	454	Si015695m_PACid_19691247	92.83	321	23	0	1	321	190	510	4e-127	454	UniRef90_B4FL77	Putative uncharacterized protein n=3 Tax=Zea mays RepID=B4FL77_MAIZE
contig00803	617	16	LOC_Os12g03880.1_13112.m00359_CDS	60S acidic ribosomal protein P0, putative, expressed	86.09	338	47	0	280	617	856	519	1e-79	297	Bradi3g19390.1	85.4	322	47	0	291	612	854	533	2e-70	266	Sb07g002560.1	89.8	441	45	0	176	616	960	520	3e-146	517	Si014107m_PACid_19692171	90.02	441	44	0	176	616	960	520	1e-148	525	UniRef90_O24573	60S acidic ribosomal protein P0 n=6 Tax=Andropogoneae RepID=RLA0_MAIZE
contig00804	630	11	LOC_Os11g04070.1_13111.m00354_CDS	60S acidic ribosomal protein P0, putative, expressed	84.5	387	60	0	244	630	906	520	7e-78	291	Bradi3g19390.1	84.38	333	52	0	294	626	865	533	5e-65	248	Sb09g028230.1	88.37	447	46	1	184	630	960	520	1e-133	476	Si014107m_PACid_19692171	90.16	447	38	1	184	630	960	520	1e-152	539	UniRef90_O24573	60S acidic ribosomal protein P0 n=6 Tax=Andropogoneae RepID=RLA0_MAIZE
contig00805	3341	40	LOC_Os03g17570.3_13103.m02099_CDS	response regulator receiver domain containing protein, expressed	81.41	979	170	2	1973	2939	1312	2290	2e-140	502	Bradi1g65910.1	79.16	979	174	4	1968	2928	1310	2276	6e-93	343	Sb01g038820.1	89.58	1823	175	3	1131	2947	479	2292	0	2107	Si034368m_PACid_19679868	90.05	1809	159	2	1131	2939	482	2269	0	2181	UniRef90_Q10N34	Two-component response regulator-like PRR73 n=5 Tax=Oryza sativa RepID=PRR73_ORYSJ
contig00806	716	34	LOC_Os07g47290.1_13107.m05028_CDS	xylose isomerase, putative, expressed	89.38	386	41	0	11	396	1042	1427	1e-122	440	Bradi1g18550.2	88.92	397	44	0	5	401	1036	1432	3e-122	438	Sb02g042340.2	94.46	397	22	0	5	401	1054	1450	8e-175	613	Si029684m_PACid_19713684	92.65	408	30	0	2	409	1036	1443	3e-162	571	UniRef90_Q8H3Q7	Xylose isomerase n=7 Tax=Poaceae RepID=Q8H3Q7_ORYSJ
contig00807	215	11	#N/A	#N/A	#N/A	#N/A	#N/A	#N/A	#N/A	#N/A	#N/A	#N/A	#N/A	#N/A	#N/A	#N/A	#N/A	#N/A	#N/A	#N/A	#N/A	#N/A	#N/A	#N/A	#N/A	#N/A	#N/A	#N/A	#N/A	#N/A	#N/A	#N/A	#N/A	#N/A	#N/A	#N/A	#N/A	#N/A	#N/A	#N/A	#N/A	#N/A	#N/A	#N/A	#N/A	#N/A	#N/A	#N/A	#N/A
contig00808	733	22	LOC_Os07g47290.1_13107.m05028_CDS	xylose isomerase, putative, expressed	88.28	401	47	0	8	408	1040	1440	4e-117	422	Bradi1g18550.2	87.9	405	49	0	4	408	1036	1440	4e-115	414	Sb02g042340.2	92.84	405	29	0	4	408	1054	1458	7e-163	573	Si029684m_PACid_19713684	92.57	404	30	0	1	404	1036	1439	8e-160	563	UniRef90_Q8H3Q7	Xylose isomerase n=7 Tax=Poaceae RepID=Q8H3Q7_ORYSJ
contig00809	1202	69	LOC_Os12g34018.1_13112.m08837_CDS	ATP synthase protein YMF19, putative, expressed	94.79	384	20	0	560	943	85	468	3e-171	603	#N/A	#N/A	#N/A	#N/A	#N/A	#N/A	#N/A	#N/A	#N/A	#N/A	#N/A	#N/A	#N/A	#N/A	#N/A	#N/A	#N/A	#N/A	#N/A	#N/A	#N/A	#N/A	Si020763m_PACid_19693603	96.07	356	14	0	588	943	44	399	4e-169	595	UniRef90_P43650	Putative ATP synthase protein YMF19 n=22 Tax=Poaceae RepID=YMF19_WHEAT
contig00810	955	30	LOC_Os05g32110.3_13105.m03301_CDS	COBRA, putative, expressed	85.46	557	81	0	382	938	1206	650	5e-129	462	Bradi1g08130.2	86.35	564	77	0	387	950	1174	611	5e-143	507	Sb01g007760.1	92.81	570	41	0	382	951	1350	781	0	805	Si035669m_PACid_19685708	93.51	570	37	0	382	951	1350	781	0	837	UniRef90_Q9SEC8	Phytochelatin synthetase-like protein n=1 Tax=Zea mays RepID=Q9SEC8_MAIZE
contig00811	784	8	LOC_Os05g02670.3_13105.m00238_CDS	kinesin motor domain containing protein, putative, expressed	88.48	738	76	5	56	784	46	783	0	757	Bradi2g37750.1	87.4	786	87	4	11	784	1	786	0	757	Sb09g002030.1	93.04	776	51	3	11	783	1	776	0	1086	Si021062m_PACid_19700485	90.99	777	61	4	11	784	1	771	0	963	UniRef90_Q5W7C6	Os05g0117798 protein n=3 Tax=Poaceae RepID=Q5W7C6_ORYSJ
contig00812	206	4	#N/A	#N/A	#N/A	#N/A	#N/A	#N/A	#N/A	#N/A	#N/A	#N/A	#N/A	#N/A	#N/A	#N/A	#N/A	#N/A	#N/A	#N/A	#N/A	#N/A	#N/A	#N/A	#N/A	#N/A	#N/A	#N/A	#N/A	#N/A	#N/A	#N/A	#N/A	#N/A	#N/A	#N/A	#N/A	#N/A	#N/A	#N/A	#N/A	#N/A	#N/A	#N/A	#N/A	#N/A	#N/A	#N/A	#N/A
contig00813	146	2	#N/A	#N/A	#N/A	#N/A	#N/A	#N/A	#N/A	#N/A	#N/A	#N/A	#N/A	#N/A	#N/A	#N/A	#N/A	#N/A	#N/A	#N/A	#N/A	#N/A	#N/A	#N/A	#N/A	#N/A	#N/A	#N/A	#N/A	#N/A	#N/A	#N/A	#N/A	#N/A	#N/A	#N/A	Si035669m_PACid_19685708	95.59	68	3	0	1	68	709	776	2e-24	111	#N/A	#N/A
contig00814	932	14	LOC_Os03g54750.1_13103.m05945_CDS	COBRA-like 3 protein precursor, putative, expressed	88.07	721	86	0	24	744	768	48	0	747	Bradi1g08310.1	87.47	718	90	0	24	741	768	51	0	710	Sb01g007760.1	90.98	743	67	0	1	743	776	34	0	942	Si035669m_PACid_19685708	91.8	744	61	0	1	744	776	33	0	991	UniRef90_Q84KI4	Phytochelatin synthetase-like protein 2 n=5 Tax=Andropogoneae RepID=Q84KI4_SORBI
contig00815	265	17	LOC_Os03g63430.2_13103.m07031_CDS	proteasome subunit, putative, expressed	89.69	262	27	0	3	264	109	370	2e-82	305	Bradi1g17990.1	88.59	263	30	0	3	265	106	368	3e-76	283	Sb04g037990.1	92.75	262	19	0	3	264	109	370	7e-102	369	Si035748m_PACid_19683021	95.42	262	12	0	3	264	109	370	2e-118	424	UniRef90_Q851Y6	Os03g0851300 protein n=6 Tax=Poaceae RepID=Q851Y6_ORYSJ
contig00816	315	17	LOC_Os03g63430.2_13103.m07031_CDS	proteasome subunit, putative, expressed	93.33	90	6	0	6	95	101	12	8e-30	131	#N/A	#N/A	#N/A	#N/A	#N/A	#N/A	#N/A	#N/A	#N/A	#N/A	#N/A	Sb04g037990.1	93.27	104	7	0	1	104	106	3	4e-36	151	Si035748m_PACid_19683021	93.27	104	7	0	1	104	106	3	4e-36	151	#N/A	#N/A
contig00817	1013	33	LOC_Os01g63410.1_13101.m06804_CDS	expressed protein	86.86	624	76	1	231	848	140	763	4e-167	589	Bradi2g55200.1	84.59	623	96	0	235	857	144	766	7e-133	474	Sb03g040140.1	90.79	771	68	1	92	862	1	768	0	961	Si002619m_PACid_19674739	89.75	771	79	0	92	862	1	771	0	902	UniRef90_C5XPW0	Putative uncharacterized protein Sb03g040140 n=1 Tax=Sorghum bicolor RepID=C5XPW0_SORBI
contig00818	1042	58	LOC_Os01g63410.1_13101.m06804_CDS	expressed protein	85.42	624	73	1	274	879	140	763	8e-153	541	Bradi2g55200.1	82.93	627	95	1	278	892	144	770	3e-113	408	Sb03g040140.1	89.58	777	66	2	135	899	1	774	0	908	Si002619m_PACid_19674739	88.13	775	80	1	135	897	1	775	0	821	UniRef90_C5XPW0	Putative uncharacterized protein Sb03g040140 n=1 Tax=Sorghum bicolor RepID=C5XPW0_SORBI
contig00819	265	6	LOC_Os03g63430.2_13103.m07031_CDS	proteasome subunit, putative, expressed	92.08	265	21	0	1	265	107	371	2e-98	359	Bradi1g17990.1	89.77	264	27	0	1	264	104	367	6e-84	309	Sb04g037990.1	93.21	265	18	0	1	265	107	371	5e-106	383	Si035748m_PACid_19683021	93.21	265	18	0	1	265	107	371	5e-106	383	UniRef90_Q851Y6	Os03g0851300 protein n=6 Tax=Poaceae RepID=Q851Y6_ORYSJ
contig00820	544	16	LOC_Os03g63430.1_13103.m07032_CDS	proteasome subunit, putative, expressed	88.51	261	30	0	3	263	1072	1332	2e-74	280	Bradi1g17990.1	90.42	261	25	0	3	263	1069	1329	1e-86	319	Sb04g037990.1	89.27	261	28	0	3	263	1072	1332	2e-79	295	Si035748m_PACid_19683021	92.78	263	19	0	1	263	1058	1320	4e-102	371	UniRef90_Q8W3N3	26S proteasome regulatory particle non-ATPase subunit5 (Fragment) n=1 Tax=Oryza sativa subsp. japonica RepID=Q8W3N3_ORYSJ
contig00821	539	33	LOC_Os11g03970.2_13111.m00341_CDS	CAMKKIN1/SNF1/Nim1like.5 - CAMK includes calcium/calmodulin depedent protein kinases, expressed	90.24	533	51	1	8	539	115	647	0	636	Bradi4g26410.1	88.68	530	59	1	11	539	118	647	3e-161	567	Sb05g002000.3	94.4	536	29	1	5	539	112	647	0	817	Si026375m_PACid_19706355	95.09	530	25	1	11	539	118	647	0	837	UniRef90_Q2RAX3	CBL-interacting protein kinase 33 n=11 Tax=Poaceae RepID=CIPKX_ORYSJ
contig00822	312	3	#N/A	#N/A	#N/A	#N/A	#N/A	#N/A	#N/A	#N/A	#N/A	#N/A	#N/A	#N/A	#N/A	#N/A	#N/A	#N/A	#N/A	#N/A	#N/A	#N/A	#N/A	#N/A	#N/A	#N/A	#N/A	#N/A	#N/A	#N/A	#N/A	#N/A	#N/A	#N/A	#N/A	#N/A	#N/A	#N/A	#N/A	#N/A	#N/A	#N/A	#N/A	#N/A	#N/A	#N/A	#N/A	#N/A	#N/A
contig00823	306	13	LOC_Os12g03810.2_13112.m00343_CDS	CAMKKIN1/SNF1/Nim1like.37 - CAMK includes calcium/calmodulin depedent protein kinases, expressed	88.89	279	31	0	28	306	1298	1020	6e-83	307	Bradi4g26410.1	89.32	281	30	0	25	305	1304	1024	7e-87	319	Sb05g002000.3	93.01	272	19	0	34	305	1295	1024	9e-108	389	Si026375m_PACid_19706355	89.9	297	30	0	6	302	1323	1027	2e-96	351	UniRef90_B4FG71	Putative uncharacterized protein n=2 Tax=Zea mays RepID=B4FG71_MAIZE
contig00824	376	19	LOC_Os11g03970.2_13111.m00341_CDS	CAMKKIN1/SNF1/Nim1like.5 - CAMK includes calcium/calmodulin depedent protein kinases, expressed	90.81	359	30	2	2	360	1019	664	1e-121	436	Bradi4g26410.1	88.37	361	40	2	1	360	1023	664	4e-101	367	Sb05g002000.3	94.1	373	20	2	1	372	1023	652	5e-156	549	Si010128m_PACid_19696493	93.61	360	21	2	2	360	1022	664	8e-146	515	UniRef90_Q2RAX3	CBL-interacting protein kinase 33 n=11 Tax=Poaceae RepID=CIPKX_ORYSJ
contig00825	312	3	#N/A	#N/A	#N/A	#N/A	#N/A	#N/A	#N/A	#N/A	#N/A	#N/A	#N/A	#N/A	#N/A	#N/A	#N/A	#N/A	#N/A	#N/A	#N/A	#N/A	#N/A	#N/A	#N/A	#N/A	#N/A	#N/A	#N/A	#N/A	#N/A	#N/A	#N/A	#N/A	#N/A	#N/A	#N/A	#N/A	#N/A	#N/A	#N/A	#N/A	#N/A	#N/A	#N/A	#N/A	#N/A	#N/A	#N/A
contig00826	450	5	#N/A	#N/A	#N/A	#N/A	#N/A	#N/A	#N/A	#N/A	#N/A	#N/A	#N/A	#N/A	#N/A	#N/A	#N/A	#N/A	#N/A	#N/A	#N/A	#N/A	#N/A	#N/A	#N/A	Sb08g001430.1	94.06	101	5	1	348	447	4	104	4e-34	145	Si026375m_PACid_19706355	92.78	97	6	1	352	447	8	104	2e-29	129	#N/A	#N/A
contig00827	393	6	#N/A	#N/A	#N/A	#N/A	#N/A	#N/A	#N/A	#N/A	#N/A	#N/A	#N/A	#N/A	#N/A	#N/A	#N/A	#N/A	#N/A	#N/A	#N/A	#N/A	#N/A	#N/A	#N/A	#N/A	#N/A	#N/A	#N/A	#N/A	#N/A	#N/A	#N/A	#N/A	#N/A	#N/A	#N/A	#N/A	#N/A	#N/A	#N/A	#N/A	#N/A	#N/A	#N/A	#N/A	#N/A	#N/A	#N/A
contig00828	495	4	#N/A	#N/A	#N/A	#N/A	#N/A	#N/A	#N/A	#N/A	#N/A	#N/A	#N/A	#N/A	#N/A	#N/A	#N/A	#N/A	#N/A	#N/A	#N/A	#N/A	#N/A	#N/A	#N/A	#N/A	#N/A	#N/A	#N/A	#N/A	#N/A	#N/A	#N/A	#N/A	#N/A	#N/A	#N/A	#N/A	#N/A	#N/A	#N/A	#N/A	#N/A	#N/A	#N/A	#N/A	#N/A	#N/A	#N/A
contig00829	969	61	LOC_Os07g42300.2_13107.m04415_CDS	elongation factor protein, putative, expressed	85.14	545	81	0	298	842	590	46	8e-122	438	Bradi1g21550.3	81.98	666	114	1	198	863	684	25	7e-102	371	Sb02g039166.1	89.99	669	61	1	198	866	684	22	0	797	Si031021m_PACid_19713126	89.86	690	64	2	198	884	687	1	0	805	UniRef90_B4FNT1	Elongation factor 1-delta 1 n=4 Tax=Andropogoneae RepID=B4FNT1_MAIZE
contig00830	987	74	LOC_Os07g42300.2_13107.m04415_CDS	elongation factor protein, putative, expressed	83.23	644	108	0	224	867	689	46	2e-116	420	Bradi1g21550.3	84.9	404	61	0	223	626	684	281	9e-86	317	Sb02g039166.1	88.94	669	68	1	223	891	684	22	0	741	Si031021m_PACid_19713126	90.29	690	61	2	223	909	687	1	0	829	UniRef90_B4FNT1	Elongation factor 1-delta 1 n=4 Tax=Andropogoneae RepID=B4FNT1_MAIZE
contig00831	317	24	#N/A	#N/A	#N/A	#N/A	#N/A	#N/A	#N/A	#N/A	#N/A	#N/A	#N/A	#N/A	#N/A	#N/A	#N/A	#N/A	#N/A	#N/A	#N/A	#N/A	#N/A	#N/A	#N/A	#N/A	#N/A	#N/A	#N/A	#N/A	#N/A	#N/A	#N/A	#N/A	#N/A	#N/A	#N/A	#N/A	#N/A	#N/A	#N/A	#N/A	#N/A	#N/A	#N/A	#N/A	#N/A	#N/A	#N/A
contig00832	277	11	LOC_Os08g23710.1_13108.m02429_CDS	ribosomal protein L7Ae, putative, expressed	95.94	197	8	0	75	271	1	197	6e-89	327	Bradi5g24680.2	93.4	197	13	0	75	271	1	197	2e-77	287	Sb02g029400.1	93.91	197	12	0	75	271	1	197	9e-80	295	Si030867m_PACid_19710171	92.39	197	12	1	75	271	1	194	2e-71	268	UniRef90_P35685	60S ribosomal protein L7a n=11 Tax=Poaceae RepID=RL7A_ORYSJ
contig00833	928	16	LOC_Os04g43760.1_13104.m04352_CDS	phenylalanine ammonia-lyase, putative, expressed	88.64	616	69	1	10	625	1508	2122	0	658	Bradi3g49250.2	82.91	474	75	2	154	621	1639	2112	2e-77	289	Sb06g022740.1	90.91	616	55	1	12	627	1498	2112	0	769	Si012256m_PACid_19697045	86.73	588	78	0	40	627	1525	2112	6e-155	547	UniRef90_Q84VE0	Phenylalanine ammonia-lyase n=2 Tax=Poaceae RepID=Q84VE0_ORYSJ
contig00834	1549	42	LOC_Os01g48960.1_13101.m05086_CDS	glutamate synthase, chloroplast precursor, putative, expressed	87.45	1187	149	0	9	1195	5242	6428	0	1172	Bradi2g46670.1	85.8	1211	172	0	3	1213	5224	6434	0	1037	Sb03g031310.1	93.53	1268	82	0	4	1271	5225	6492	0	1863	Si000006m_PACid_19675258	92.74	1268	92	0	4	1271	5225	6492	0	1784	UniRef90_Q0JKD0	Glutamate synthase 1 [NADH] n=4 Tax=Poaceae RepID=GLT1_ORYSJ
contig00835	2437	48	LOC_Os01g68324.2_13101.m07439_CDS	dolichyl-diphosphooligosaccharide--protein glycosyltransferase 63 kDasubunit precursor, putative, expressed	85.18	1990	292	1	316	2302	2069	80	0	1602	Bradi2g58370.6	84.5	2000	305	3	296	2294	2071	76	0	1487	Sb03g043460.1	89.99	2077	205	1	296	2372	2074	1	0	2464	Si000523m_PACid_19673684	91.18	2085	184	0	288	2372	2085	1	0	2674	UniRef90_C5XFL4	Putative uncharacterized protein Sb03g043460 n=3 Tax=Andropogoneae RepID=C5XFL4_SORBI
contig00836	641	7	#N/A	#N/A	#N/A	#N/A	#N/A	#N/A	#N/A	#N/A	#N/A	#N/A	#N/A	#N/A	#N/A	#N/A	#N/A	#N/A	#N/A	#N/A	#N/A	#N/A	#N/A	#N/A	#N/A	Sb02g002070.1	87.85	354	40	2	290	640	990	637	7e-95	347	Si030161m_PACid_19713298	90.11	354	29	3	290	640	1149	799	9e-113	406	UniRef90_C5X8R1	Putative uncharacterized protein Sb02g002070 n=1 Tax=Sorghum bicolor RepID=C5X8R1_SORBI
contig00837	524	3	#N/A	#N/A	#N/A	#N/A	#N/A	#N/A	#N/A	#N/A	#N/A	#N/A	#N/A	#N/A	#N/A	#N/A	#N/A	#N/A	#N/A	#N/A	#N/A	#N/A	#N/A	#N/A	#N/A	#N/A	#N/A	#N/A	#N/A	#N/A	#N/A	#N/A	#N/A	#N/A	#N/A	#N/A	#N/A	#N/A	#N/A	#N/A	#N/A	#N/A	#N/A	#N/A	#N/A	#N/A	#N/A	#N/A	#N/A
contig00838	1052	14	LOC_Os04g55230.1_13104.m05723_CDS	tetratricopeptide repeat domain containing protein, putative, expressed	89.04	292	31	1	2	292	4363	4654	2e-85	317	Bradi5g23890.1	85.77	274	38	1	1	273	4344	4617	3e-58	226	Sb06g030550.1	89.54	803	68	7	2	800	4225	5015	0	888	Si009165m_PACid_19696376	89.79	803	69	6	2	800	4378	5171	0	908	UniRef90_C5Y915	Putative uncharacterized protein Sb06g030550 n=1 Tax=Sorghum bicolor RepID=C5Y915_SORBI
contig00839	415	5	#N/A	#N/A	#N/A	#N/A	#N/A	#N/A	#N/A	#N/A	#N/A	#N/A	#N/A	#N/A	#N/A	#N/A	#N/A	#N/A	#N/A	#N/A	#N/A	#N/A	#N/A	#N/A	#N/A	#N/A	#N/A	#N/A	#N/A	#N/A	#N/A	#N/A	#N/A	#N/A	#N/A	#N/A	#N/A	#N/A	#N/A	#N/A	#N/A	#N/A	#N/A	#N/A	#N/A	#N/A	#N/A	#N/A	#N/A
contig00840	1116	24	LOC_Os05g45420.3_13105.m04826_CDS	CAMKKIN1/SNF1/Nim1likeAMPKh.3 - CAMK includes calcium/calmodulin depedent protein kinases, expressed	84.69	751	103	3	9	750	769	1516	9e-162	571	Bradi2g18970.1	87.72	285	35	0	9	293	769	1053	9e-77	287	Sb09g026450.1	93.22	752	51	0	1	752	764	1515	0	1086	Si021828m_PACid_19701195	92.82	752	54	0	1	752	761	1512	0	1063	UniRef90_Q9ZRJ1	#N/A
contig00841	557	11	LOC_Os05g45420.3_13105.m04826_CDS	CAMKKIN1/SNF1/Nim1likeAMPKh.3 - CAMK includes calcium/calmodulin depedent protein kinases, expressed	91.4	558	46	2	2	557	758	201	0	710	Bradi2g18970.1	89.96	558	54	2	2	557	758	201	0	646	Sb09g026450.1	94.45	559	29	2	1	557	762	204	0	846	Si022467m_PACid_19701196	93.92	559	32	2	1	557	759	201	0	823	UniRef90_B4FG91	Putative uncharacterized protein n=1 Tax=Zea mays RepID=B4FG91_MAIZE
contig00842	497	17	LOC_Os03g53800.5_13103.m05883_CDS	periplasmic beta-glucosidase precursor, putative, expressed	91.27	275	24	0	3	277	1585	1859	5e-97	355	Bradi1g08570.2	88.62	246	28	0	29	274	1611	1856	2e-70	266	Sb01g008040.3	93.84	292	18	0	2	293	1575	1866	7e-122	436	Si035613m_PACid_19680387	92.81	292	21	0	2	293	1083	1374	1e-114	412	UniRef90_C4J695	Putative uncharacterized protein n=1 Tax=Zea mays RepID=C4J695_MAIZE
contig00843	813	55	LOC_Os04g35090.1_13104.m03411_CDS	40S ribosomal protein S10, putative, expressed	93.3	552	34	1	70	618	1	552	0	797	Bradi5g10170.1	88.43	553	58	2	70	616	1	553	3e-165	581	Sb06g016800.1	93.15	555	32	2	70	618	1	555	0	791	Si011146m_PACid_19695979	94.38	552	25	2	70	618	1	549	0	841	UniRef90_Q9AYP4	40S ribosomal protein S10 n=13 Tax=Poaceae RepID=RS10_ORYSJ
contig00844	497	4	#N/A	#N/A	#N/A	#N/A	#N/A	#N/A	#N/A	#N/A	#N/A	#N/A	#N/A	#N/A	#N/A	#N/A	#N/A	#N/A	#N/A	#N/A	#N/A	#N/A	#N/A	#N/A	#N/A	#N/A	#N/A	#N/A	#N/A	#N/A	#N/A	#N/A	#N/A	#N/A	#N/A	#N/A	#N/A	#N/A	#N/A	#N/A	#N/A	#N/A	#N/A	#N/A	#N/A	#N/A	#N/A	#N/A	#N/A
contig00845	305	13	LOC_Os05g04170.3_13105.m00413_CDS	AMP-binding enzyme, putative, expressed	86.29	124	17	0	31	154	179	56	7e-24	111	Bradi2g38490.1	83.33	192	32	0	4	195	206	15	5e-29	127	Sb09g002640.2	88.35	206	24	0	4	209	206	1	2e-56	218	Si021451m_PACid_19700961	87.92	149	18	0	4	152	206	58	1e-36	153	UniRef90_B7ZX64	Putative uncharacterized protein n=1 Tax=Zea mays RepID=B7ZX64_MAIZE
contig00846	230	2	LOC_Os07g39430.1_13107.m04084_CDS	mTERF family protein, expressed	85.27	129	19	0	5	133	1369	1497	3e-22	105	Bradi1g23400.2	84.03	144	23	0	5	148	1360	1503	6e-22	103	Sb02g037620.1	92.36	144	11	0	5	148	1378	1521	1e-50	198	Si029526m_PACid_19713334	91.67	144	12	0	5	148	1399	1542	4e-48	190	UniRef90_Q84ZT1	Os07g0583200 protein n=2 Tax=Oryza sativa RepID=Q84ZT1_ORYSJ
contig00847	154	4	#N/A	#N/A	#N/A	#N/A	#N/A	#N/A	#N/A	#N/A	#N/A	#N/A	#N/A	#N/A	#N/A	#N/A	#N/A	#N/A	#N/A	#N/A	#N/A	#N/A	#N/A	#N/A	#N/A	#N/A	#N/A	#N/A	#N/A	#N/A	#N/A	#N/A	#N/A	#N/A	#N/A	#N/A	#N/A	#N/A	#N/A	#N/A	#N/A	#N/A	#N/A	#N/A	#N/A	#N/A	#N/A	#N/A	#N/A
contig00848	292	6	#N/A	#N/A	#N/A	#N/A	#N/A	#N/A	#N/A	#N/A	#N/A	#N/A	#N/A	#N/A	#N/A	#N/A	#N/A	#N/A	#N/A	#N/A	#N/A	#N/A	#N/A	#N/A	#N/A	#N/A	#N/A	#N/A	#N/A	#N/A	#N/A	#N/A	#N/A	#N/A	#N/A	#N/A	#N/A	#N/A	#N/A	#N/A	#N/A	#N/A	#N/A	#N/A	#N/A	#N/A	#N/A	#N/A	#N/A
contig00849	873	9	#N/A	#N/A	#N/A	#N/A	#N/A	#N/A	#N/A	#N/A	#N/A	#N/A	#N/A	#N/A	#N/A	#N/A	#N/A	#N/A	#N/A	#N/A	#N/A	#N/A	#N/A	#N/A	#N/A	#N/A	#N/A	#N/A	#N/A	#N/A	#N/A	#N/A	#N/A	#N/A	#N/A	#N/A	Si034310m_PACid_19683227	87.1	876	105	4	4	873	548	1421	0	817	UniRef90_Q10NF9	Retrotransposon protein, putative, unclassified, expressed n=1 Tax=Oryza sativa subsp. japonica RepID=Q10NF9_ORYSJ
contig00850	189	16	#N/A	#N/A	#N/A	#N/A	#N/A	#N/A	#N/A	#N/A	#N/A	#N/A	#N/A	#N/A	#N/A	#N/A	#N/A	#N/A	#N/A	#N/A	#N/A	#N/A	#N/A	#N/A	#N/A	#N/A	#N/A	#N/A	#N/A	#N/A	#N/A	#N/A	#N/A	#N/A	#N/A	#N/A	#N/A	#N/A	#N/A	#N/A	#N/A	#N/A	#N/A	#N/A	#N/A	#N/A	#N/A	#N/A	#N/A
contig00851	3342	41	LOC_Os07g46790.1_13107.m04954_CDS	4-alpha-glucanotransferase, putative, expressed	86.71	2821	369	4	293	3111	19	2835	0	2591	Bradi1g18650.1	85.85	2586	351	5	470	3053	178	2750	0	2204	Sb02g042100.1	92.89	2828	198	3	292	3117	15	2841	0	3988	Si034110m_PACid_19683061	93.53	2828	177	4	292	3117	27	2850	0	4127	UniRef90_C5X4T9	Putative uncharacterized protein Sb02g042100 n=1 Tax=Sorghum bicolor RepID=C5X4T9_SORBI
contig00852	533	7	LOC_Os10g28020.4_13110.m02370_CDS	OsPOP21 - Putative Prolyl Oligopeptidase homologue, expressed	87.62	420	52	0	1	420	662	1081	1e-116	420	Bradi3g26780.4	85.53	532	74	2	1	532	470	998	5e-120	430	Sb01g021970.5	91.12	529	47	0	1	529	467	995	0	676	Si034264m_PACid_19680329	91.93	533	43	0	1	533	641	1173	0	716	UniRef90_B6U4F7	Acylamino-acid-releasing enzyme n=1 Tax=Zea mays RepID=B6U4F7_MAIZE
contig00853	185	8	#N/A	#N/A	#N/A	#N/A	#N/A	#N/A	#N/A	#N/A	#N/A	#N/A	#N/A	#N/A	#N/A	#N/A	#N/A	#N/A	#N/A	#N/A	#N/A	#N/A	#N/A	#N/A	#N/A	#N/A	#N/A	#N/A	#N/A	#N/A	#N/A	#N/A	#N/A	#N/A	#N/A	#N/A	#N/A	#N/A	#N/A	#N/A	#N/A	#N/A	#N/A	#N/A	#N/A	#N/A	#N/A	#N/A	#N/A
contig00854	1829	87	LOC_Os05g04170.4_13105.m00412_CDS	AMP-binding enzyme, putative, expressed	85.2	1750	255	2	50	1798	1795	49	0	1370	Bradi2g38490.1	86.52	1766	237	1	64	1828	1976	211	0	1572	Sb09g002640.1	94.29	1803	102	1	27	1828	2013	211	0	2716	Si021398m_PACid_19700960	93.01	1802	125	1	27	1827	2013	212	0	2531	UniRef90_Q0DL03	Os05g0132100 protein n=3 Tax=Oryza sativa RepID=Q0DL03_ORYSJ
contig00855	426	4	LOC_Os01g64980.2_13101.m07013_CDS	ion channel DMI1, chloroplast precursor, putative, expressed	87.32	426	54	0	1	426	2195	1770	1e-115	416	Bradi2g56280.1	89.91	426	43	0	1	426	2297	1872	3e-142	504	Sb03g041120.1	94.37	426	24	0	1	426	2231	1806	0	654	Si000376m_PACid_19673693	92.72	426	31	0	1	426	2228	1803	8e-171	599	UniRef90_C5XR88	Putative uncharacterized protein Sb03g041120 n=1 Tax=Sorghum bicolor RepID=C5XR88_SORBI
contig00856	867	24	LOC_Os02g08380.1_13102.m00966_CDS	CR084 protein, putative, expressed	89.22	408	44	0	285	692	151	558	2e-128	460	Bradi3g06010.1	86.81	417	46	1	285	692	211	627	3e-110	398	Sb04g005460.1	92.86	546	36	1	147	692	16	558	0	769	Si018443m_PACid_19689211	93.41	546	36	0	147	692	16	561	0	797	UniRef90_C5XWV2	Putative uncharacterized protein Sb04g005460 n=4 Tax=Andropogoneae RepID=C5XWV2_SORBI
contig00857	983	9	LOC_Os06g48700.1_13106.m05182_CDS	DNA binding protein, putative, expressed	86.63	845	111	2	1	844	274	1117	0	763	Bradi1g34130.1	86.78	847	110	2	1	846	268	1113	0	775	Sb10g028910.2	92.44	847	62	2	1	846	274	1119	0	1156	Si006988m_PACid_19705071	93.86	847	50	2	1	846	64	909	0	1251	UniRef90_C0P7H1	Putative uncharacterized protein n=3 Tax=Zea mays RepID=C0P7H1_MAIZE
contig00858	489	20	LOC_Os07g04840.1_13107.m00428_CDS	PsbP, putative, expressed	91.2	216	19	0	272	487	765	550	9e-74	278	Bradi1g58160.1	87.38	206	26	0	276	481	758	553	2e-51	202	Sb02g002690.1	96.14	207	8	0	274	480	784	578	5e-95	347	Si007114m_PACid_19704867	95.79	214	9	0	274	487	781	568	9e-97	353	UniRef90_C5X9F7	Putative uncharacterized protein Sb02g002690 n=1 Tax=Sorghum bicolor RepID=C5X9F7_SORBI
contig00859	731	7	LOC_Os03g24180.1_13103.m02856_CDS	pleckstrin homology domain-containing protein, putative, expressed	86.08	661	87	3	4	662	1930	2587	6e-159	561	Bradi1g62030.1	87.32	686	85	2	14	697	1946	2631	0	654	Sb02g041730.1	85	220	33	0	1	220	1879	2098	6e-43	174	Si034191m_PACid_19681630	92.99	699	41	4	4	697	1930	2625	0	973	UniRef90_B6SV62	Rho GTPase activator n=1 Tax=Zea mays RepID=B6SV62_MAIZE
contig00860	1116	36	#N/A	#N/A	#N/A	#N/A	#N/A	#N/A	#N/A	#N/A	#N/A	#N/A	#N/A	#N/A	#N/A	#N/A	#N/A	#N/A	#N/A	#N/A	#N/A	#N/A	#N/A	#N/A	#N/A	#N/A	#N/A	#N/A	#N/A	#N/A	#N/A	#N/A	#N/A	#N/A	#N/A	#N/A	#N/A	#N/A	#N/A	#N/A	#N/A	#N/A	#N/A	#N/A	#N/A	#N/A	#N/A	#N/A	#N/A
contig00861	899	16	LOC_Os05g50890.2_13105.m05469_CDS	OsGH3.5 - Probable indole-3-acetic acid-amido synthetase, expressed	79.57	553	110	1	1	553	1151	1700	5e-49	196	Bradi2g14830.1	80.51	585	111	1	11	595	1161	1742	4e-66	252	Sb03g028240.1	91.15	599	53	0	1	599	1238	1836	0	767	Si000805m_PACid_19677502	93.21	589	40	0	11	599	1161	1749	0	850	UniRef90_C5XR49	Putative uncharacterized protein Sb03g028240 n=2 Tax=Andropogoneae RepID=C5XR49_SORBI
contig00862	308	26	#N/A	#N/A	#N/A	#N/A	#N/A	#N/A	#N/A	#N/A	#N/A	#N/A	#N/A	#N/A	#N/A	#N/A	#N/A	#N/A	#N/A	#N/A	#N/A	#N/A	#N/A	#N/A	#N/A	#N/A	#N/A	#N/A	#N/A	#N/A	#N/A	#N/A	#N/A	#N/A	#N/A	#N/A	#N/A	#N/A	#N/A	#N/A	#N/A	#N/A	#N/A	#N/A	#N/A	#N/A	#N/A	#N/A	#N/A
contig00863	344	29	#N/A	#N/A	#N/A	#N/A	#N/A	#N/A	#N/A	#N/A	#N/A	#N/A	#N/A	#N/A	#N/A	#N/A	#N/A	#N/A	#N/A	#N/A	#N/A	#N/A	#N/A	#N/A	#N/A	#N/A	#N/A	#N/A	#N/A	#N/A	#N/A	#N/A	#N/A	#N/A	#N/A	#N/A	#N/A	#N/A	#N/A	#N/A	#N/A	#N/A	#N/A	#N/A	#N/A	#N/A	#N/A	#N/A	#N/A
contig00864	1396	30	LOC_Os06g16640.1_13106.m01836_CDS	carboxyl-terminal peptidase, putative, expressed	89.06	128	14	0	212	339	134	261	9e-33	143	#N/A	#N/A	#N/A	#N/A	#N/A	#N/A	#N/A	#N/A	#N/A	#N/A	#N/A	Sb05g026890.3	78.66	539	107	3	757	1288	466	1003	4e-33	143	Si026420m_PACid_19706393	80.28	492	85	4	675	1163	630	1112	2e-47	190	UniRef90_A2WR92	Putative uncharacterized protein n=1 Tax=Oryza sativa subsp. indica RepID=A2WR92_ORYSI
contig00865	469	4	LOC_Os10g11060.1_13110.m00999_CDS	ACI13, putative, expressed	86.47	377	51	0	7	383	392	16	2e-93	343	Bradi3g22920.1	86.47	340	46	0	31	370	368	29	1e-83	309	Sb01g027260.1	89.38	405	43	0	1	405	407	3	1e-129	462	Si037734m_PACid_19684650	89.95	209	21	0	1	209	209	1	4e-65	248	UniRef90_B6SN13	ACI13 n=2 Tax=Andropogoneae RepID=B6SN13_MAIZE
contig00866	1702	14	LOC_Os02g47150.1_13102.m05304_CDS	DNA topoisomerase 2, putative, expressed	85.45	213	29	2	358	568	214	426	5e-38	161	Bradi3g52470.2	89.47	95	10	0	358	452	214	308	7e-23	109	Sb01g048550.1	92.22	90	7	0	352	441	136	225	5e-27	123	Si032277m_PACid_19711633	93.31	239	14	1	346	582	88	326	1e-92	341	UniRef90_Q2L363	DNA topoisomerase 2 n=1 Tax=Malus domestica RepID=Q2L363_MALDO
contig00867	280	39	#N/A	#N/A	#N/A	#N/A	#N/A	#N/A	#N/A	#N/A	#N/A	#N/A	#N/A	#N/A	#N/A	#N/A	#N/A	#N/A	#N/A	#N/A	#N/A	#N/A	#N/A	#N/A	#N/A	#N/A	#N/A	#N/A	#N/A	#N/A	#N/A	#N/A	#N/A	#N/A	#N/A	#N/A	#N/A	#N/A	#N/A	#N/A	#N/A	#N/A	#N/A	#N/A	#N/A	#N/A	#N/A	#N/A	#N/A
contig00868	1565	11	LOC_Os05g14170.1_13105.m01489_CDS	expressed protein	85.75	1460	198	6	1	1450	1537	78	0	1205	Bradi2g31830.1	84.9	1450	209	6	1	1440	1534	85	0	1098	Sb09g007880.1	90.16	1534	144	5	1	1527	1534	1	0	1808	Si021090m_PACid_19701563	91.72	1534	120	5	1	1527	1534	1	0	1998	UniRef90_C5YV63	Putative uncharacterized protein Sb09g007880 n=1 Tax=Sorghum bicolor RepID=C5YV63_SORBI
contig00869	499	3	#N/A	#N/A	#N/A	#N/A	#N/A	#N/A	#N/A	#N/A	#N/A	#N/A	#N/A	#N/A	#N/A	#N/A	#N/A	#N/A	#N/A	#N/A	#N/A	#N/A	#N/A	#N/A	#N/A	#N/A	#N/A	#N/A	#N/A	#N/A	#N/A	#N/A	#N/A	#N/A	#N/A	#N/A	#N/A	#N/A	#N/A	#N/A	#N/A	#N/A	#N/A	#N/A	#N/A	#N/A	#N/A	#N/A	#N/A
contig00870	726	15	#N/A	#N/A	#N/A	#N/A	#N/A	#N/A	#N/A	#N/A	#N/A	#N/A	#N/A	#N/A	#N/A	#N/A	#N/A	#N/A	#N/A	#N/A	#N/A	#N/A	#N/A	#N/A	#N/A	#N/A	#N/A	#N/A	#N/A	#N/A	#N/A	#N/A	#N/A	#N/A	#N/A	#N/A	#N/A	#N/A	#N/A	#N/A	#N/A	#N/A	#N/A	#N/A	#N/A	#N/A	#N/A	UniRef90_A7LM74	Jasmonate-induced protein n=2 Tax=Triticum aestivum RepID=A7LM74_WHEAT
contig00871	437	2	LOC_Os02g51850.2_13102.m05903_CDS	OsAPRL3 adenosine 5'-phosphosulfate reductase-like OsAPRL3, expressed	84.77	302	40	4	1	299	439	141	2e-52	206	Bradi3g58740.1	88.82	313	32	3	1	310	463	151	1e-86	319	Sb04g027510.1	90.29	443	35	5	1	435	457	15	3e-142	504	Si017816m_PACid_19688467	90.27	442	35	5	1	437	451	13	1e-141	502	UniRef90_B6TY43	APRL3-Zea mays adenosine 5'-phosphosulfate reductase-like n=4 Tax=Andropogoneae RepID=B6TY43_MAIZE
contig00872	595	10	LOC_Os04g10240.1_13104.m00918_CDS	nicotiana lesion-inducing like, putative, expressed	88.08	260	29	2	48	305	169	428	9e-59	228	Bradi5g00790.1	83.33	270	44	1	83	351	205	474	2e-36	153	Sb06g003000.1	91.95	348	24	3	8	351	127	474	3e-112	404	Si011223m_PACid_19694809	90.03	351	31	3	1	347	120	470	5e-102	371	UniRef90_B6T5P9	Nicotiana lesion-inducing like n=3 Tax=Andropogoneae RepID=B6T5P9_MAIZE
contig00873	725	32	LOC_Os04g10240.1_13104.m00918_CDS	nicotiana lesion-inducing like, putative, expressed	88.46	260	30	0	50	309	169	428	7e-66	252	Bradi5g00790.1	81.45	345	64	0	11	355	130	474	4e-38	159	Sb06g003000.1	92.68	355	26	0	1	355	120	474	1e-127	456	Si011223m_PACid_19694809	90.7	344	32	0	8	351	127	470	2e-111	402	UniRef90_B6T5P9	Nicotiana lesion-inducing like n=3 Tax=Andropogoneae RepID=B6T5P9_MAIZE
contig00874	250	15	LOC_Os04g10240.2_13104.m00919_CDS	nicotiana lesion-inducing like, putative, expressed	93.28	119	8	0	132	250	1	119	2e-42	172	Bradi5g00790.1	86.79	106	14	0	132	237	1	106	1e-20	99.6	Sb06g003000.1	97.48	119	3	0	132	250	1	119	1e-54	212	Si011223m_PACid_19694809	98.32	119	2	0	132	250	1	119	4e-57	220	UniRef90_B6T5P9	Nicotiana lesion-inducing like n=3 Tax=Andropogoneae RepID=B6T5P9_MAIZE
contig00875	1189	245	LOC_Os02g44630.2_13102.m04992_CDS	aquaporin protein, putative, expressed	92.35	850	65	0	235	1084	870	21	0	1170	Bradi3g51390.1	93.25	652	44	0	433	1084	672	21	0	944	Sb04g032430.1	97.65	850	20	0	235	1084	870	21	0	1526	Si017731m_PACid_19688304	93.37	980	56	4	114	1084	1000	21	0	1405	UniRef90_Q6EU94	Aquaporin PIP1-1 n=21 Tax=Liliopsida RepID=PIP11_ORYSJ
contig00876	360	7	#N/A	#N/A	#N/A	#N/A	#N/A	#N/A	#N/A	#N/A	#N/A	#N/A	#N/A	#N/A	#N/A	#N/A	#N/A	#N/A	#N/A	#N/A	#N/A	#N/A	#N/A	#N/A	#N/A	#N/A	#N/A	#N/A	#N/A	#N/A	#N/A	#N/A	#N/A	#N/A	#N/A	#N/A	Si022623m_PACid_19700395	94	50	3	0	190	239	576	625	2e-13	75.8	#N/A	#N/A
contig00877	352	9	#N/A	#N/A	#N/A	#N/A	#N/A	#N/A	#N/A	#N/A	#N/A	#N/A	#N/A	#N/A	#N/A	#N/A	#N/A	#N/A	#N/A	#N/A	#N/A	#N/A	#N/A	#N/A	#N/A	#N/A	#N/A	#N/A	#N/A	#N/A	#N/A	#N/A	#N/A	#N/A	#N/A	#N/A	#N/A	#N/A	#N/A	#N/A	#N/A	#N/A	#N/A	#N/A	#N/A	#N/A	#N/A	#N/A	#N/A
contig00878	144	8	#N/A	#N/A	#N/A	#N/A	#N/A	#N/A	#N/A	#N/A	#N/A	#N/A	#N/A	#N/A	#N/A	#N/A	#N/A	#N/A	#N/A	#N/A	#N/A	#N/A	#N/A	#N/A	#N/A	#N/A	#N/A	#N/A	#N/A	#N/A	#N/A	#N/A	#N/A	#N/A	#N/A	#N/A	#N/A	#N/A	#N/A	#N/A	#N/A	#N/A	#N/A	#N/A	#N/A	#N/A	#N/A	#N/A	#N/A
contig00879	145	7	#N/A	#N/A	#N/A	#N/A	#N/A	#N/A	#N/A	#N/A	#N/A	#N/A	#N/A	#N/A	#N/A	#N/A	#N/A	#N/A	#N/A	#N/A	#N/A	#N/A	#N/A	#N/A	#N/A	#N/A	#N/A	#N/A	#N/A	#N/A	#N/A	#N/A	#N/A	#N/A	#N/A	#N/A	#N/A	#N/A	#N/A	#N/A	#N/A	#N/A	#N/A	#N/A	#N/A	#N/A	#N/A	#N/A	#N/A
contig00880	127	13	#N/A	#N/A	#N/A	#N/A	#N/A	#N/A	#N/A	#N/A	#N/A	#N/A	#N/A	#N/A	#N/A	#N/A	#N/A	#N/A	#N/A	#N/A	#N/A	#N/A	#N/A	#N/A	#N/A	#N/A	#N/A	#N/A	#N/A	#N/A	#N/A	#N/A	#N/A	#N/A	#N/A	#N/A	Si002497m_PACid_19674857	100	44	0	0	25	68	11	54	2e-17	87.7	#N/A	#N/A
contig00881	174	5	#N/A	#N/A	#N/A	#N/A	#N/A	#N/A	#N/A	#N/A	#N/A	#N/A	#N/A	#N/A	#N/A	#N/A	#N/A	#N/A	#N/A	#N/A	#N/A	#N/A	#N/A	#N/A	#N/A	#N/A	#N/A	#N/A	#N/A	#N/A	#N/A	#N/A	#N/A	#N/A	#N/A	#N/A	#N/A	#N/A	#N/A	#N/A	#N/A	#N/A	#N/A	#N/A	#N/A	#N/A	#N/A	#N/A	#N/A
contig00882	391	14	#N/A	#N/A	#N/A	#N/A	#N/A	#N/A	#N/A	#N/A	#N/A	#N/A	#N/A	#N/A	#N/A	#N/A	#N/A	#N/A	#N/A	#N/A	#N/A	#N/A	#N/A	#N/A	#N/A	#N/A	#N/A	#N/A	#N/A	#N/A	#N/A	#N/A	#N/A	#N/A	#N/A	#N/A	#N/A	#N/A	#N/A	#N/A	#N/A	#N/A	#N/A	#N/A	#N/A	#N/A	#N/A	#N/A	#N/A
contig00883	436	2	LOC_Os04g05030.1_13104.m00424_CDS	serine-rich 25 kDa antigen protein, putative, expressed	85.39	178	23	3	1	175	983	806	3e-27	123	Bradi1g77630.1	86.57	134	17	1	1	133	1133	1000	3e-25	115	Sb06g001380.1	87.53	441	50	5	1	436	566	126	1e-110	398	Si037400m_PACid_19685747	86.38	448	47	6	1	434	575	128	9e-103	373	UniRef90_B4FN32	Putative uncharacterized protein n=1 Tax=Zea mays RepID=B4FN32_MAIZE
contig00884	249	3	#N/A	#N/A	#N/A	#N/A	#N/A	#N/A	#N/A	#N/A	#N/A	#N/A	#N/A	#N/A	#N/A	#N/A	#N/A	#N/A	#N/A	#N/A	#N/A	#N/A	#N/A	#N/A	#N/A	Sb05g020840.1	89.94	159	16	0	89	247	214	372	1e-47	188	Si028424m_PACid_19707912	91.19	159	14	0	89	247	100	258	3e-52	204	#N/A	#N/A
contig00885	112	3	#N/A	#N/A	#N/A	#N/A	#N/A	#N/A	#N/A	#N/A	#N/A	#N/A	#N/A	#N/A	#N/A	#N/A	#N/A	#N/A	#N/A	#N/A	#N/A	#N/A	#N/A	#N/A	#N/A	#N/A	#N/A	#N/A	#N/A	#N/A	#N/A	#N/A	#N/A	#N/A	#N/A	#N/A	#N/A	#N/A	#N/A	#N/A	#N/A	#N/A	#N/A	#N/A	#N/A	#N/A	#N/A	#N/A	#N/A
contig00886	1251	23	LOC_Os10g28120.1_13110.m02380_CDS	glycosyl hydrolase, putative, expressed	81.92	874	141	5	79	942	1	867	2e-129	464	Bradi3g26840.1	81.38	811	140	4	79	882	1	807	2e-108	392	Sb05g006880.1	88.77	864	94	1	79	942	1	861	0	940	Si026720m_PACid_19708386	88.95	860	92	1	79	938	1	857	0	948	UniRef90_B4FBN8	Chitinase 1 n=2 Tax=Andropogoneae RepID=B4FBN8_MAIZE
contig00887	463	8	#N/A	#N/A	#N/A	#N/A	#N/A	#N/A	#N/A	#N/A	#N/A	#N/A	#N/A	#N/A	#N/A	#N/A	#N/A	#N/A	#N/A	#N/A	#N/A	#N/A	#N/A	#N/A	#N/A	#N/A	#N/A	#N/A	#N/A	#N/A	#N/A	#N/A	#N/A	#N/A	#N/A	#N/A	#N/A	#N/A	#N/A	#N/A	#N/A	#N/A	#N/A	#N/A	#N/A	#N/A	#N/A	#N/A	#N/A
contig00888	253	43	#N/A	#N/A	#N/A	#N/A	#N/A	#N/A	#N/A	#N/A	#N/A	#N/A	#N/A	#N/A	#N/A	#N/A	#N/A	#N/A	#N/A	#N/A	#N/A	#N/A	#N/A	#N/A	#N/A	#N/A	#N/A	#N/A	#N/A	#N/A	#N/A	#N/A	#N/A	#N/A	#N/A	#N/A	Si007052m_PACid_19705629	88.36	146	17	0	107	252	7	152	2e-37	155	#N/A	#N/A
contig00889	261	21	#N/A	#N/A	#N/A	#N/A	#N/A	#N/A	#N/A	#N/A	#N/A	#N/A	#N/A	#N/A	#N/A	#N/A	#N/A	#N/A	#N/A	#N/A	#N/A	#N/A	#N/A	#N/A	#N/A	Sb10g003770.1	93.15	73	5	0	183	255	75	147	2e-22	105	Si007052m_PACid_19705629	88.44	147	17	0	115	261	7	153	6e-38	157	#N/A	#N/A
contig00890	356	2	LOC_Os04g39280.1_13104.m03799_CDS	ATPOT1, putative, expressed	85.98	271	35	1	1	268	405	135	3e-60	232	Bradi5g12880.1	87.01	331	35	4	5	332	407	82	2e-78	291	Sb06g019440.2	89.21	315	29	3	3	317	406	97	1e-91	335	Si009979m_PACid_19695649	88.76	347	34	3	1	347	411	70	1e-98	359	UniRef90_B8AV47	Putative uncharacterized protein n=1 Tax=Oryza sativa subsp. indica RepID=B8AV47_ORYSI
contig00891	979	128	LOC_Os06g06030.1_13106.m00604_CDS	peptidase, T1 family, putative, expressed	87.36	633	79	1	1	633	151	782	2e-174	613	Bradi1g49140.2	87.95	664	79	1	1	664	145	807	0	674	Sb10g003770.1	93.57	669	42	1	1	669	154	821	0	977	Si007052m_PACid_19705629	94.52	675	36	1	1	675	154	827	0	1037	UniRef90_C5Z4C7	Proteasome subunit beta type n=2 Tax=Andropogoneae RepID=C5Z4C7_SORBI
contig00892	314	7	LOC_Os10g40720.1_13110.m03775_CDS	expansin precursor, putative, expressed	85.82	134	19	0	23	156	207	74	5e-25	115	Bradi3g33150.1	88.18	110	13	0	16	125	220	111	2e-25	115	Sb01g029270.1	90.36	197	19	0	1	197	229	33	5e-63	240	Si037057m_PACid_19679843	91.3	161	14	0	1	161	226	66	2e-53	208	UniRef90_B6T629	Beta-expansin 1a n=5 Tax=Andropogoneae RepID=B6T629_MAIZE
contig00893	339	9	LOC_Os10g40720.1_13110.m03775_CDS	expansin precursor, putative, expressed	90.36	83	8	0	1	83	681	763	7e-21	101	#N/A	#N/A	#N/A	#N/A	#N/A	#N/A	#N/A	#N/A	#N/A	#N/A	#N/A	Sb01g029270.1	91.45	117	10	0	1	117	681	797	1e-36	153	Si037057m_PACid_19679843	96.4	111	4	0	11	121	688	798	2e-47	188	UniRef90_B6T629	Beta-expansin 1a n=5 Tax=Andropogoneae RepID=B6T629_MAIZE
contig00894	298	8	#N/A	#N/A	#N/A	#N/A	#N/A	#N/A	#N/A	#N/A	#N/A	#N/A	#N/A	#N/A	#N/A	#N/A	#N/A	#N/A	#N/A	#N/A	#N/A	#N/A	#N/A	#N/A	#N/A	Sb01g029270.1	93.42	76	5	0	223	298	796	721	3e-24	111	Si037057m_PACid_19679843	95.06	81	4	0	218	298	798	718	1e-29	129	#N/A	#N/A
contig00895	193	15	LOC_Os10g40720.1_13110.m03775_CDS	expansin precursor, putative, expressed	91.67	192	15	1	1	191	423	232	1e-64	246	Bradi3g33150.1	89.69	194	19	1	1	193	429	236	1e-56	218	Sb01g029273.1	92.78	194	9	3	1	191	405	214	2e-67	254	Si037058m_PACid_19680444	94.85	194	9	1	1	193	420	227	2e-80	297	UniRef90_Q336T5	Expansin-B3 n=3 Tax=Oryza sativa RepID=EXPB3_ORYSJ
contig00896	267	37	#N/A	#N/A	#N/A	#N/A	#N/A	#N/A	#N/A	#N/A	#N/A	#N/A	#N/A	#N/A	#N/A	#N/A	#N/A	#N/A	#N/A	#N/A	#N/A	#N/A	#N/A	#N/A	#N/A	#N/A	#N/A	#N/A	#N/A	#N/A	#N/A	#N/A	#N/A	#N/A	#N/A	#N/A	#N/A	#N/A	#N/A	#N/A	#N/A	#N/A	#N/A	#N/A	#N/A	#N/A	#N/A	#N/A	#N/A
contig00897	348	12	#N/A	#N/A	#N/A	#N/A	#N/A	#N/A	#N/A	#N/A	#N/A	#N/A	#N/A	#N/A	#N/A	#N/A	#N/A	#N/A	#N/A	#N/A	#N/A	#N/A	#N/A	#N/A	#N/A	#N/A	#N/A	#N/A	#N/A	#N/A	#N/A	#N/A	#N/A	#N/A	#N/A	#N/A	#N/A	#N/A	#N/A	#N/A	#N/A	#N/A	#N/A	#N/A	#N/A	#N/A	#N/A	#N/A	#N/A
contig00898	100	3	#N/A	#N/A	#N/A	#N/A	#N/A	#N/A	#N/A	#N/A	#N/A	#N/A	#N/A	#N/A	#N/A	#N/A	#N/A	#N/A	#N/A	#N/A	#N/A	#N/A	#N/A	#N/A	#N/A	#N/A	#N/A	#N/A	#N/A	#N/A	#N/A	#N/A	#N/A	#N/A	#N/A	#N/A	#N/A	#N/A	#N/A	#N/A	#N/A	#N/A	#N/A	#N/A	#N/A	#N/A	#N/A	#N/A	#N/A
contig00899	206	2	#N/A	#N/A	#N/A	#N/A	#N/A	#N/A	#N/A	#N/A	#N/A	#N/A	#N/A	#N/A	#N/A	#N/A	#N/A	#N/A	#N/A	#N/A	#N/A	#N/A	#N/A	#N/A	#N/A	#N/A	#N/A	#N/A	#N/A	#N/A	#N/A	#N/A	#N/A	#N/A	#N/A	#N/A	#N/A	#N/A	#N/A	#N/A	#N/A	#N/A	#N/A	#N/A	#N/A	#N/A	#N/A	#N/A	#N/A
contig00900	196	6	#N/A	#N/A	#N/A	#N/A	#N/A	#N/A	#N/A	#N/A	#N/A	#N/A	#N/A	#N/A	#N/A	#N/A	#N/A	#N/A	#N/A	#N/A	#N/A	#N/A	#N/A	#N/A	#N/A	#N/A	#N/A	#N/A	#N/A	#N/A	#N/A	#N/A	#N/A	#N/A	#N/A	#N/A	#N/A	#N/A	#N/A	#N/A	#N/A	#N/A	#N/A	#N/A	#N/A	#N/A	#N/A	#N/A	#N/A
contig00901	396	18	#N/A	#N/A	#N/A	#N/A	#N/A	#N/A	#N/A	#N/A	#N/A	#N/A	#N/A	#N/A	Bradi3g33150.1	92.68	82	6	0	308	389	778	697	3e-25	115	Sb01g029270.1	93.28	119	8	0	277	395	800	682	1e-42	172	Si037053m_PACid_19682976	96.36	110	4	0	280	389	794	685	1e-46	186	UniRef90_B6T629	Beta-expansin 1a n=5 Tax=Andropogoneae RepID=B6T629_MAIZE
contig00902	782	11	#N/A	#N/A	#N/A	#N/A	#N/A	#N/A	#N/A	#N/A	#N/A	#N/A	#N/A	#N/A	#N/A	#N/A	#N/A	#N/A	#N/A	#N/A	#N/A	#N/A	#N/A	#N/A	#N/A	#N/A	#N/A	#N/A	#N/A	#N/A	#N/A	#N/A	#N/A	#N/A	#N/A	#N/A	#N/A	#N/A	#N/A	#N/A	#N/A	#N/A	#N/A	#N/A	#N/A	#N/A	#N/A	#N/A	#N/A
contig00903	437	120	LOC_Os12g31780.2_13112.m08922_CDS	nitrilase-associated protein, putative, expressed	91.86	86	7	0	352	437	306	221	6e-25	115	#N/A	#N/A	#N/A	#N/A	#N/A	#N/A	#N/A	#N/A	#N/A	#N/A	#N/A	Sb08g015560.2	96.15	78	3	0	352	429	303	226	5e-30	131	Si023756m_PACid_19700360	96.15	78	3	0	352	429	306	229	6e-30	131	#N/A	#N/A
contig00904	671	85	LOC_Os12g31780.2_13112.m08922_CDS	nitrilase-associated protein, putative, expressed	89.54	306	32	0	344	649	306	1	2e-96	353	#N/A	#N/A	#N/A	#N/A	#N/A	#N/A	#N/A	#N/A	#N/A	#N/A	#N/A	Sb08g015560.2	91.5	306	23	1	344	649	303	1	9e-110	396	Si023756m_PACid_19700360	93.46	306	20	0	344	649	306	1	3e-125	448	UniRef90_Q2QQ99	Nitrilase-associated protein, putative, expressed n=2 Tax=Oryza sativa RepID=Q2QQ99_ORYSJ
contig00905	101	20	#N/A	#N/A	#N/A	#N/A	#N/A	#N/A	#N/A	#N/A	#N/A	#N/A	#N/A	#N/A	#N/A	#N/A	#N/A	#N/A	#N/A	#N/A	#N/A	#N/A	#N/A	#N/A	#N/A	#N/A	#N/A	#N/A	#N/A	#N/A	#N/A	#N/A	#N/A	#N/A	#N/A	#N/A	#N/A	#N/A	#N/A	#N/A	#N/A	#N/A	#N/A	#N/A	#N/A	#N/A	#N/A	#N/A	#N/A
contig00906	1150	21	LOC_Os05g43170.1_13105.m04542_CDS	calreticulin precursor protein, putative, expressed	89.14	856	92	1	278	1132	1047	192	0	952	Bradi2g20510.3	88.19	889	104	1	259	1146	1057	169	0	922	Sb09g024930.1	94.57	902	48	1	248	1148	1080	179	0	1392	Si022370m_PACid_19701144	94.44	900	49	1	248	1146	1059	160	0	1380	UniRef90_C5Z0S1	Putative uncharacterized protein Sb09g024930 n=2 Tax=Andropogoneae RepID=C5Z0S1_SORBI
contig00907	273	7	#N/A	#N/A	#N/A	#N/A	#N/A	#N/A	#N/A	#N/A	#N/A	#N/A	#N/A	#N/A	#N/A	#N/A	#N/A	#N/A	#N/A	#N/A	#N/A	#N/A	#N/A	#N/A	#N/A	#N/A	#N/A	#N/A	#N/A	#N/A	#N/A	#N/A	#N/A	#N/A	#N/A	#N/A	#N/A	#N/A	#N/A	#N/A	#N/A	#N/A	#N/A	#N/A	#N/A	#N/A	#N/A	#N/A	#N/A
contig00908	317	8	LOC_Os10g40720.1_13110.m03775_CDS	expansin precursor, putative, expressed	87.85	107	13	0	23	129	207	101	3e-23	109	Bradi3g33150.1	90	110	11	0	16	125	220	111	4e-30	131	Sb01g029270.1	90.85	164	15	0	2	165	228	65	8e-53	206	Si037057m_PACid_19679843	90.12	162	16	0	2	163	225	64	3e-49	194	UniRef90_C5WSE7	Putative uncharacterized protein Sb01g029250 n=1 Tax=Sorghum bicolor RepID=C5WSE7_SORBI
contig00909	527	10	#N/A	#N/A	#N/A	#N/A	#N/A	#N/A	#N/A	#N/A	#N/A	#N/A	#N/A	#N/A	#N/A	#N/A	#N/A	#N/A	#N/A	#N/A	#N/A	#N/A	#N/A	#N/A	#N/A	#N/A	#N/A	#N/A	#N/A	#N/A	#N/A	#N/A	#N/A	#N/A	#N/A	#N/A	#N/A	#N/A	#N/A	#N/A	#N/A	#N/A	#N/A	#N/A	#N/A	#N/A	#N/A	#N/A	#N/A
contig00910	355	24	#N/A	#N/A	#N/A	#N/A	#N/A	#N/A	#N/A	#N/A	#N/A	#N/A	#N/A	#N/A	#N/A	#N/A	#N/A	#N/A	#N/A	#N/A	#N/A	#N/A	#N/A	#N/A	#N/A	#N/A	#N/A	#N/A	#N/A	#N/A	#N/A	#N/A	#N/A	#N/A	#N/A	#N/A	Si014566m_PACid_19691829	93.33	60	4	0	295	354	483	424	6e-17	87.7	#N/A	#N/A
contig00911	780	34	LOC_Os12g18880.1_13112.m02012_CDS	mago nashi, putative, expressed	94.87	429	22	0	308	736	470	42	0	676	Bradi3g13270.1	94.52	438	24	0	295	732	495	58	0	678	Sb07g000840.1	96.54	434	15	0	299	732	476	43	0	741	Si014566m_PACid_19691829	96.4	444	16	0	295	738	483	40	0	753	UniRef90_B6ST87	#N/A
contig00912	1031	37	LOC_Os04g33990.1_13104.m03296_CDS	harpin-induced protein 1 domain containing protein, expressed	87.71	545	67	0	89	633	5	549	3e-155	549	Bradi5g09670.1	86.86	510	67	0	111	620	24	533	1e-134	480	Sb06g016230.1	91.5	553	47	0	85	637	1	553	0	724	Si011024m_PACid_19696580	89.12	671	55	2	85	752	1	656	0	767	UniRef90_B6U2B1	VAMP protein SEC22 n=4 Tax=Andropogoneae RepID=B6U2B1_MAIZE
contig00913	1494	16	LOC_Os04g35700.2_13104.m03488_CDS	STEMEKKste11MAP3K.16 - STE kinases include homologs to sterile 7, sterile 11 and sterile 20 from yeast, expressed	88.71	735	82	1	1	735	997	1730	0	791	Bradi5g10670.2	86.82	759	96	2	22	780	979	1733	0	700	Sb06g017240.1	89.37	1138	111	5	1	1135	1090	2220	0	1267	Si009483m_PACid_19695226	91.1	1135	94	3	1	1135	1057	2184	0	1433	UniRef90_B4F7T3	Putative uncharacterized protein n=1 Tax=Zea mays RepID=B4F7T3_MAIZE
contig00914	623	4	LOC_Os01g55590.1_13101.m05865_CDS	AMP-binding enzyme, putative, expressed	85.24	508	72	2	1	505	1170	1677	4e-110	398	Bradi2g50560.1	87.68	495	58	2	6	497	971	1465	4e-136	484	Sb03g035250.2	91.93	508	38	2	1	505	1170	1677	0	668	Si000672m_PACid_19676228	91.14	508	42	2	1	505	1380	1887	0	636	UniRef90_Q94DS1	P0460E08.27 protein n=1 Tax=Oryza sativa subsp. japonica RepID=Q94DS1_ORYSJ
contig00915	562	11	LOC_Os07g37100.2_13107.m10023_CDS	nucleoside transporter, putative, expressed	84.51	381	59	0	1	381	877	1257	1e-76	287	Bradi1g24960.3	83.86	378	61	0	4	381	880	1257	2e-70	266	Sb02g036180.2	92.72	371	27	0	11	381	884	1254	2e-147	521	Si029954m_PACid_19714040	93.18	381	26	0	1	381	880	1260	9e-156	549	UniRef90_B6U145	Nucleoside transporter n=2 Tax=Zea mays RepID=B6U145_MAIZE
contig00916	300	12	LOC_Os07g04840.1_13107.m00428_CDS	PsbP, putative, expressed	89.32	281	30	0	1	281	547	267	1e-86	319	Bradi1g58160.2	87.73	277	34	0	12	288	533	257	6e-75	280	Sb02g002690.1	92.54	295	20	1	8	300	561	267	2e-112	404	Si007114m_PACid_19704867	91.81	281	23	0	1	281	565	285	1e-103	375	UniRef90_Q8GTK4	Os07g0141400 protein n=4 Tax=Oryza sativa RepID=Q8GTK4_ORYSJ
contig00917	488	9	LOC_Os07g39280.1_13107.m04067_CDS	transporter-related, putative, expressed	93.31	344	23	0	133	476	1	344	1e-140	500	Bradi1g23500.1	92.82	348	24	1	133	480	398	744	3e-136	484	Sb02g037520.1	95.79	356	15	0	133	488	1	356	3e-167	587	Si030385m_PACid_19710034	98.03	356	7	0	133	488	1	356	0	650	UniRef90_Q69V70	Os07g0581000 protein n=7 Tax=Poaceae RepID=Q69V70_ORYSJ
contig00918	150	4	LOC_Os07g39280.1_13107.m04067_CDS	transporter-related, putative, expressed	88.59	149	17	0	2	150	358	506	4e-39	161	#N/A	#N/A	#N/A	#N/A	#N/A	#N/A	#N/A	#N/A	#N/A	#N/A	#N/A	Sb02g037520.1	90.6	149	14	0	2	150	358	506	1e-46	184	Si030385m_PACid_19710034	87.33	150	19	0	1	150	357	506	3e-35	147	UniRef90_Q69V70	Os07g0581000 protein n=7 Tax=Poaceae RepID=Q69V70_ORYSJ
contig00919	1024	54	LOC_Os09g32800.1_13109.m03279_CDS	peptidase, T1 family, putative, expressed	88.72	665	75	0	244	908	665	1	0	724	Bradi4g34620.1	86.03	673	86	2	243	908	672	1	3e-166	585	Sb02g029260.1	92.64	666	49	0	243	908	666	1	0	932	Si031055m_PACid_19714057	92.64	666	49	0	243	908	666	1	0	932	UniRef90_O64464	Proteasome subunit beta type-1 n=6 Tax=Poaceae RepID=PSB1_ORYSJ
contig00920	395	9	#N/A	#N/A	#N/A	#N/A	#N/A	#N/A	#N/A	#N/A	#N/A	#N/A	#N/A	#N/A	#N/A	#N/A	#N/A	#N/A	#N/A	#N/A	#N/A	#N/A	#N/A	#N/A	#N/A	#N/A	#N/A	#N/A	#N/A	#N/A	#N/A	#N/A	#N/A	#N/A	#N/A	#N/A	#N/A	#N/A	#N/A	#N/A	#N/A	#N/A	#N/A	#N/A	#N/A	#N/A	#N/A	#N/A	#N/A
contig00921	439	4	#N/A	#N/A	#N/A	#N/A	#N/A	#N/A	#N/A	#N/A	#N/A	#N/A	#N/A	#N/A	#N/A	#N/A	#N/A	#N/A	#N/A	#N/A	#N/A	#N/A	#N/A	#N/A	#N/A	#N/A	#N/A	#N/A	#N/A	#N/A	#N/A	#N/A	#N/A	#N/A	#N/A	#N/A	Si016649m_PACid_19688172	83.42	187	31	0	249	435	1349	1535	3e-28	125	UniRef90_C0PEX5	Putative uncharacterized protein n=1 Tax=Zea mays RepID=C0PEX5_MAIZE
contig00922	380	14	#N/A	#N/A	#N/A	#N/A	#N/A	#N/A	#N/A	#N/A	#N/A	#N/A	#N/A	#N/A	#N/A	#N/A	#N/A	#N/A	#N/A	#N/A	#N/A	#N/A	#N/A	#N/A	#N/A	#N/A	#N/A	#N/A	#N/A	#N/A	#N/A	#N/A	#N/A	#N/A	#N/A	#N/A	#N/A	#N/A	#N/A	#N/A	#N/A	#N/A	#N/A	#N/A	#N/A	#N/A	#N/A	#N/A	#N/A
contig00923	688	4	LOC_Os02g35470.4_13102.m03853_CDS	calmodulin binding protein, putative, expressed	87.5	688	84	2	1	687	821	135	0	666	Bradi3g46060.2	88.23	688	79	2	1	687	824	138	0	706	Sb04g023100.1	95.35	688	30	2	1	687	812	126	0	1094	Si016603m_PACid_19687791	95.35	688	30	2	1	687	812	126	0	1094	UniRef90_C5XUY6	Putative uncharacterized protein Sb04g023100 n=1 Tax=Sorghum bicolor RepID=C5XUY6_SORBI
contig00924	1359	35	LOC_Os04g56646.1_13104.m05906_CDS	MEE34, putative, expressed	89.5	476	48	2	595	1068	324	799	1e-149	531	Bradi5g24960.1	91.64	933	78	0	138	1070	1	933	0	1231	Sb06g031700.1	95.07	933	46	0	138	1070	1	933	0	1485	Si024273m_PACid_19700959	95.84	746	31	0	138	883	1	746	0	1233	UniRef90_B4FT82	Putative uncharacterized protein n=1 Tax=Zea mays RepID=B4FT82_MAIZE
contig00925	626	5	#N/A	#N/A	#N/A	#N/A	#N/A	#N/A	#N/A	#N/A	#N/A	#N/A	#N/A	#N/A	#N/A	#N/A	#N/A	#N/A	#N/A	#N/A	#N/A	#N/A	#N/A	#N/A	#N/A	#N/A	#N/A	#N/A	#N/A	#N/A	#N/A	#N/A	#N/A	#N/A	#N/A	#N/A	#N/A	#N/A	#N/A	#N/A	#N/A	#N/A	#N/A	#N/A	#N/A	#N/A	#N/A	#N/A	#N/A
contig00926	453	59	LOC_Os03g28940.1_13103.m03320_CDS	ZIM domain containing protein, putative, expressed	93	100	7	0	195	294	36	135	3e-33	143	Bradi1g21490.1	92.96	71	5	0	181	251	22	92	5e-21	101	Sb01g033020.1	86.14	303	27	1	163	450	1	303	4e-77	287	Si037350m_PACid_19679200	81.52	276	33	2	196	453	34	309	3e-38	159	UniRef90_C5WXI6	Putative uncharacterized protein Sb01g033020 n=1 Tax=Sorghum bicolor RepID=C5WXI6_SORBI
contig00927	1045	26	LOC_Os11g06750.1_13111.m00683_CDS	ribosomal protein L3, putative, expressed	88.57	971	111	0	1	971	971	1	0	1045	Bradi4g41680.1	89.13	957	104	0	15	971	957	1	0	1072	Sb06g028650.1	92.02	965	77	0	7	971	965	1	0	1302	Si010307m_PACid_19697627	92.77	968	70	0	4	971	968	1	0	1364	UniRef90_A2ZIF8	Putative uncharacterized protein n=1 Tax=Oryza sativa subsp. indica RepID=A2ZIF8_ORYSI
contig00928	425	13	LOC_Os12g07010.1_13112.m00726_CDS	ribosomal protein L3, putative, expressed	93.71	159	10	0	9	167	1006	1164	2e-61	236	Bradi4g24610.2	89.54	153	16	0	3	155	1000	1152	9e-44	176	Sb06g028650.1	93.79	161	10	0	1	161	998	1158	7e-63	240	Si010307m_PACid_19697627	93.71	159	10	0	3	161	1000	1158	1e-61	236	UniRef90_Q9AT58	L3 ribosomal protein (Fragment) n=3 Tax=Magnoliophyta RepID=Q9AT58_LOLPR
contig00929	518	2	LOC_Os02g54990.2_13102.m06298_CDS	TMS membrane protein/tumour differentially expressed protein, putative, expressed	86.52	141	19	0	236	376	1021	1161	5e-29	129	#N/A	#N/A	#N/A	#N/A	#N/A	#N/A	#N/A	#N/A	#N/A	#N/A	#N/A	Sb04g035670.1	85.51	138	20	0	239	376	1021	1158	4e-25	115	Si017354m_PACid_19689033	84.78	138	21	0	239	376	1021	1158	1e-22	107	UniRef90_Q9S9L9	T24D18.26 protein n=2 Tax=Arabidopsis thaliana RepID=Q9S9L9_ARATH
contig00930	1070	37	LOC_Os11g06750.1_13111.m00683_CDS	ribosomal protein L3, putative, expressed	89.75	995	101	1	75	1068	1	995	0	1156	Bradi4g41680.1	89.87	997	100	1	75	1070	1	997	0	1168	Sb05g004130.1	93.48	997	64	1	75	1070	1	997	0	1453	Si026478m_PACid_19706358	92.98	997	69	1	75	1070	1	997	0	1413	UniRef90_A2ZIF8	Putative uncharacterized protein n=1 Tax=Oryza sativa subsp. indica RepID=A2ZIF8_ORYSI
contig00931	387	16	LOC_Os12g07010.1_13112.m00726_CDS	ribosomal protein L3, putative, expressed	91.82	159	13	0	9	167	1006	1164	3e-54	212	Bradi4g24610.2	88.96	154	17	0	1	154	998	1151	5e-42	170	Sb06g028650.1	93.71	159	10	0	3	161	1000	1158	1e-61	236	Si026478m_PACid_19706358	91.62	167	14	0	1	167	998	1164	7e-57	220	UniRef90_Q9AT58	L3 ribosomal protein (Fragment) n=3 Tax=Magnoliophyta RepID=Q9AT58_LOLPR
contig00932	609	8	#N/A	#N/A	#N/A	#N/A	#N/A	#N/A	#N/A	#N/A	#N/A	#N/A	#N/A	#N/A	#N/A	#N/A	#N/A	#N/A	#N/A	#N/A	#N/A	#N/A	#N/A	#N/A	#N/A	Sb02g023610.1	87.27	165	21	0	410	574	2586	2422	8e-39	161	Si028903m_PACid_19714039	86.05	129	18	0	448	576	2557	2429	2e-24	113	UniRef90_B4F870	Putative uncharacterized protein n=1 Tax=Zea mays RepID=B4F870_MAIZE
contig00933	1176	17	LOC_Os03g14800.4_13103.m01727_CDS	serine palmitoyltransferase 1, putative, expressed	86.44	841	114	0	2	842	607	1447	0	763	Bradi1g67920.3	88.43	795	92	0	1	795	606	1400	0	846	Sb01g040920.1	94.73	854	44	1	1	854	606	1458	0	1328	Si035420m_PACid_19681162	95.2	854	40	1	1	854	606	1458	0	1360	UniRef90_Q10P02	Aminotransferase, classes I and II family protein, expressed n=5 Tax=Poaceae RepID=Q10P02_ORYSJ
contig00934	213	4	#N/A	#N/A	#N/A	#N/A	#N/A	#N/A	#N/A	#N/A	#N/A	#N/A	#N/A	#N/A	#N/A	#N/A	#N/A	#N/A	#N/A	#N/A	#N/A	#N/A	#N/A	#N/A	#N/A	#N/A	#N/A	#N/A	#N/A	#N/A	#N/A	#N/A	#N/A	#N/A	#N/A	#N/A	#N/A	#N/A	#N/A	#N/A	#N/A	#N/A	#N/A	#N/A	#N/A	#N/A	#N/A	#N/A	#N/A
contig00935	169	4	#N/A	#N/A	#N/A	#N/A	#N/A	#N/A	#N/A	#N/A	#N/A	#N/A	#N/A	#N/A	#N/A	#N/A	#N/A	#N/A	#N/A	#N/A	#N/A	#N/A	#N/A	#N/A	#N/A	#N/A	#N/A	#N/A	#N/A	#N/A	#N/A	#N/A	#N/A	#N/A	#N/A	#N/A	#N/A	#N/A	#N/A	#N/A	#N/A	#N/A	#N/A	#N/A	#N/A	#N/A	#N/A	#N/A	#N/A
contig00936	414	2	LOC_Os09g20990.1_13109.m02003_CDS	trehalose-6-phosphate synthase, putative, expressed	82.63	357	62	0	48	404	1909	1553	2e-55	216	Bradi3g35820.2	80.28	360	71	0	46	405	1908	1549	5e-36	151	Sb02g023610.1	86.95	406	53	0	1	406	1953	1548	2e-106	385	Si028903m_PACid_19714039	87.1	403	52	0	1	403	1959	1557	6e-107	387	UniRef90_B6SH67	Trehalose 6-phosphate synthase n=3 Tax=Andropogoneae RepID=B6SH67_MAIZE
contig00937	276	5	#N/A	#N/A	#N/A	#N/A	#N/A	#N/A	#N/A	#N/A	#N/A	#N/A	#N/A	#N/A	#N/A	#N/A	#N/A	#N/A	#N/A	#N/A	#N/A	#N/A	#N/A	#N/A	#N/A	#N/A	#N/A	#N/A	#N/A	#N/A	#N/A	#N/A	#N/A	#N/A	#N/A	#N/A	#N/A	#N/A	#N/A	#N/A	#N/A	#N/A	#N/A	#N/A	#N/A	#N/A	#N/A	#N/A	#N/A
contig00938	257	3	#N/A	#N/A	#N/A	#N/A	#N/A	#N/A	#N/A	#N/A	#N/A	#N/A	#N/A	#N/A	#N/A	#N/A	#N/A	#N/A	#N/A	#N/A	#N/A	#N/A	#N/A	#N/A	#N/A	#N/A	#N/A	#N/A	#N/A	#N/A	#N/A	#N/A	#N/A	#N/A	#N/A	#N/A	#N/A	#N/A	#N/A	#N/A	#N/A	#N/A	#N/A	#N/A	#N/A	#N/A	#N/A	#N/A	#N/A
contig00939	106	2	#N/A	#N/A	#N/A	#N/A	#N/A	#N/A	#N/A	#N/A	#N/A	#N/A	#N/A	#N/A	#N/A	#N/A	#N/A	#N/A	#N/A	#N/A	#N/A	#N/A	#N/A	#N/A	#N/A	#N/A	#N/A	#N/A	#N/A	#N/A	#N/A	#N/A	#N/A	#N/A	#N/A	#N/A	#N/A	#N/A	#N/A	#N/A	#N/A	#N/A	#N/A	#N/A	#N/A	#N/A	#N/A	#N/A	#N/A
contig00940	727	30	LOC_Os07g29610.1_13107.m02976_CDS	PQ loop repeat domain containing protein, expressed	90.12	567	56	0	18	584	584	18	0	680	Bradi1g28010.1	87.84	584	71	0	1	584	844	261	2e-169	595	Sb02g033160.1	95.19	582	28	0	1	582	592	11	0	932	Si030968m_PACid_19710619	94.33	582	33	0	1	582	589	8	0	892	UniRef90_Q7X990	Os07g0479200 protein n=5 Tax=Poaceae RepID=Q7X990_ORYSJ
contig00941	356	19	LOC_Os07g29610.1_13107.m02976_CDS	PQ loop repeat domain containing protein, expressed	88.52	122	14	0	3	124	604	725	9e-30	131	#N/A	#N/A	#N/A	#N/A	#N/A	#N/A	#N/A	#N/A	#N/A	#N/A	#N/A	Sb02g033160.1	92.42	132	10	0	3	134	595	726	1e-45	182	Si030999m_PACid_19710620	93.18	132	9	0	3	134	568	699	6e-48	190	UniRef90_C4J0S2	Putative uncharacterized protein n=1 Tax=Zea mays RepID=C4J0S2_MAIZE
contig00942	519	7	LOC_Os02g01920.1_13102.m29149_CDS	GHMP kinases ATP-binding protein, putative, expressed	91.61	298	25	0	1	298	303	6	2e-108	392	Bradi2g61850.1	91.1	281	25	0	1	281	291	11	1e-98	359	Sb04g035950.1	94.67	300	16	0	1	300	300	1	2e-131	468	Si017062m_PACid_19690401	96.69	302	10	0	1	302	489	188	7e-147	519	UniRef90_B6TCA9	Diphosphomevalonate decarboxylase n=4 Tax=Poaceae RepID=B6TCA9_MAIZE
contig00943	546	4	LOC_Os10g28050.1_13110.m02374_CDS	chitinase 2, putative, expressed	86.89	427	53	3	4	428	498	73	4e-104	379	Bradi3g26810.1	84.62	195	29	1	11	204	434	240	7e-33	141	Sb01g021920.1	89.02	428	46	1	2	428	509	82	2e-131	468	Si036765m_PACid_19684907	91.24	445	38	1	4	447	501	57	1e-160	565	UniRef90_B6U7J7	Chitinase 2 n=3 Tax=Andropogoneae RepID=B6U7J7_MAIZE
contig00944	652	9	LOC_Os10g28050.1_13110.m02374_CDS	chitinase 2, putative, expressed	81.43	517	90	1	1	517	572	62	4e-70	266	Bradi3g26810.1	85.88	177	25	0	106	282	416	240	2e-36	153	Sb01g021920.1	83.2	506	77	3	13	517	569	71	2e-85	315	Si036765m_PACid_19684907	84.89	503	70	1	1	503	575	79	9e-110	396	UniRef90_B6U7J7	Chitinase 2 n=3 Tax=Andropogoneae RepID=B6U7J7_MAIZE
contig00945	426	4	#N/A	#N/A	#N/A	#N/A	#N/A	#N/A	#N/A	#N/A	#N/A	#N/A	#N/A	#N/A	#N/A	#N/A	#N/A	#N/A	#N/A	#N/A	#N/A	#N/A	#N/A	#N/A	#N/A	#N/A	#N/A	#N/A	#N/A	#N/A	#N/A	#N/A	#N/A	#N/A	#N/A	#N/A	#N/A	#N/A	#N/A	#N/A	#N/A	#N/A	#N/A	#N/A	#N/A	#N/A	#N/A	#N/A	#N/A
contig00946	862	11	LOC_Os02g35470.4_13102.m03853_CDS	calmodulin binding protein, putative, expressed	80.99	405	71	2	9	407	1347	1751	2e-45	184	Bradi3g46060.2	82.66	323	53	1	82	404	1420	1739	3e-48	192	Sb04g023100.1	86.23	610	61	6	12	601	1347	1953	1e-149	529	Si016603m_PACid_19687791	88.01	609	59	4	7	601	1339	1947	7e-176	617	UniRef90_C5XUY6	Putative uncharacterized protein Sb04g023100 n=1 Tax=Sorghum bicolor RepID=C5XUY6_SORBI
contig00947	942	12	#N/A	#N/A	#N/A	#N/A	#N/A	#N/A	#N/A	#N/A	#N/A	#N/A	#N/A	#N/A	#N/A	#N/A	#N/A	#N/A	#N/A	#N/A	#N/A	#N/A	#N/A	#N/A	#N/A	#N/A	#N/A	#N/A	#N/A	#N/A	#N/A	#N/A	#N/A	#N/A	#N/A	#N/A	#N/A	#N/A	#N/A	#N/A	#N/A	#N/A	#N/A	#N/A	#N/A	#N/A	#N/A	UniRef90_Q53JS8	Putative uncharacterized protein n=2 Tax=Oryza sativa subsp. japonica RepID=Q53JS8_ORYSJ
contig00948	123	2	#N/A	#N/A	#N/A	#N/A	#N/A	#N/A	#N/A	#N/A	#N/A	#N/A	#N/A	#N/A	#N/A	#N/A	#N/A	#N/A	#N/A	#N/A	#N/A	#N/A	#N/A	#N/A	#N/A	#N/A	#N/A	#N/A	#N/A	#N/A	#N/A	#N/A	#N/A	#N/A	#N/A	#N/A	#N/A	#N/A	#N/A	#N/A	#N/A	#N/A	#N/A	#N/A	#N/A	#N/A	#N/A	#N/A	#N/A
contig00949	148	5	#N/A	#N/A	#N/A	#N/A	#N/A	#N/A	#N/A	#N/A	#N/A	#N/A	#N/A	#N/A	#N/A	#N/A	#N/A	#N/A	#N/A	#N/A	#N/A	#N/A	#N/A	#N/A	#N/A	#N/A	#N/A	#N/A	#N/A	#N/A	#N/A	#N/A	#N/A	#N/A	#N/A	#N/A	#N/A	#N/A	#N/A	#N/A	#N/A	#N/A	#N/A	#N/A	#N/A	#N/A	#N/A	#N/A	#N/A
contig00950	374	5	LOC_Os06g05800.2_13106.m10475_CDS	RNA recognition motif containing protein, putative, expressed	82.06	262	46	1	85	345	892	631	4e-32	139	Bradi1g49340.1	84.23	260	40	1	85	343	970	711	1e-45	182	Sb10g003600.1	87.84	255	30	1	106	359	874	620	2e-66	252	Si008908m_PACid_19703621	96.83	63	2	0	283	345	194	132	2e-23	109	UniRef90_B4FLG1	Putative uncharacterized protein n=1 Tax=Zea mays RepID=B4FLG1_MAIZE
contig00951	1219	88	#N/A	#N/A	#N/A	#N/A	#N/A	#N/A	#N/A	#N/A	#N/A	#N/A	#N/A	#N/A	#N/A	#N/A	#N/A	#N/A	#N/A	#N/A	#N/A	#N/A	#N/A	#N/A	#N/A	Sb02g002280.1	88.9	1054	117	0	62	1115	1	1054	0	1162	#N/A	#N/A	#N/A	#N/A	#N/A	#N/A	#N/A	#N/A	#N/A	#N/A	#N/A	UniRef90_C5X8T4	Putative uncharacterized protein Sb02g002280 n=1 Tax=Sorghum bicolor RepID=C5X8T4_SORBI
contig00952	866	9	LOC_Os05g28280.1_13105.m02911_CDS	peptidase, M24 family protein, putative, expressed	88.62	123	14	0	54	176	740	618	6e-30	133	Bradi2g28680.2	88.46	104	12	0	57	160	737	634	9e-24	111	#N/A	#N/A	#N/A	#N/A	#N/A	#N/A	#N/A	#N/A	#N/A	#N/A	#N/A	Si022835m_PACid_19702588	90.35	114	11	0	53	166	420	307	5e-32	139	UniRef90_B6TBW4	Proliferation-associated protein 2G4 n=2 Tax=Poaceae RepID=B6TBW4_MAIZE
contig00953	364	9	#N/A	#N/A	#N/A	#N/A	#N/A	#N/A	#N/A	#N/A	#N/A	#N/A	#N/A	#N/A	#N/A	#N/A	#N/A	#N/A	#N/A	#N/A	#N/A	#N/A	#N/A	#N/A	#N/A	#N/A	#N/A	#N/A	#N/A	#N/A	#N/A	#N/A	#N/A	#N/A	#N/A	#N/A	#N/A	#N/A	#N/A	#N/A	#N/A	#N/A	#N/A	#N/A	#N/A	#N/A	#N/A	#N/A	#N/A
contig00954	237	2	#N/A	#N/A	#N/A	#N/A	#N/A	#N/A	#N/A	#N/A	#N/A	#N/A	#N/A	#N/A	#N/A	#N/A	#N/A	#N/A	#N/A	#N/A	#N/A	#N/A	#N/A	#N/A	#N/A	#N/A	#N/A	#N/A	#N/A	#N/A	#N/A	#N/A	#N/A	#N/A	#N/A	#N/A	#N/A	#N/A	#N/A	#N/A	#N/A	#N/A	#N/A	#N/A	#N/A	#N/A	#N/A	#N/A	#N/A
contig00955	242	4	#N/A	#N/A	#N/A	#N/A	#N/A	#N/A	#N/A	#N/A	#N/A	#N/A	#N/A	#N/A	#N/A	#N/A	#N/A	#N/A	#N/A	#N/A	#N/A	#N/A	#N/A	#N/A	#N/A	#N/A	#N/A	#N/A	#N/A	#N/A	#N/A	#N/A	#N/A	#N/A	#N/A	#N/A	#N/A	#N/A	#N/A	#N/A	#N/A	#N/A	#N/A	#N/A	#N/A	#N/A	#N/A	#N/A	#N/A
contig00956	275	9	LOC_Os04g47870.2_13104.m04863_CDS	PINHEAD, putative, expressed	82.35	255	33	2	6	251	3304	3053	2e-36	153	Bradi5g18540.1	85.28	265	39	0	8	272	3281	3017	7e-56	216	Sb06g025560.1	92.22	270	21	0	4	273	3249	2980	8e-102	369	Si009227m_PACid_19695091	92.22	270	21	0	4	273	3252	2983	8e-102	369	UniRef90_C5YE15	Putative uncharacterized protein Sb06g025560 n=1 Tax=Sorghum bicolor RepID=C5YE15_SORBI
contig00957	245	8	#N/A	#N/A	#N/A	#N/A	#N/A	#N/A	#N/A	#N/A	#N/A	#N/A	#N/A	#N/A	#N/A	#N/A	#N/A	#N/A	#N/A	#N/A	#N/A	#N/A	#N/A	#N/A	#N/A	#N/A	#N/A	#N/A	#N/A	#N/A	#N/A	#N/A	#N/A	#N/A	#N/A	#N/A	#N/A	#N/A	#N/A	#N/A	#N/A	#N/A	#N/A	#N/A	#N/A	#N/A	#N/A	#N/A	#N/A
contig00958	531	4	LOC_Os12g04940.1_13112.m00486_CDS	splicing factor, putative, expressed	86.84	494	65	0	19	512	1520	1027	7e-130	464	Bradi4g26590.1	86.63	531	71	0	1	531	1652	1122	6e-138	490	Sb05g002755.1	93.41	531	35	0	1	531	1577	1047	0	775	Si009715m_PACid_19696677	91.53	531	45	0	1	531	1631	1101	0	696	UniRef90_C5YQ80	Putative uncharacterized protein Sb08g001030 n=3 Tax=Andropogoneae RepID=C5YQ80_SORBI
contig00959	1398	19	LOC_Os07g23880.1_13107.m02354_CDS	glycosyl hydrolase, family 31, putative, expressed	85.99	1142	157	1	224	1365	3169	2031	0	991	Bradi1g52510.1	85.22	1137	168	0	237	1373	3114	1978	0	922	Sb02g010060.1	90.5	400	37	1	1000	1398	2030	1631	1e-135	484	Si028815m_PACid_19710181	92.26	1176	90	1	224	1398	2953	1778	0	1602	UniRef90_B9FWW3	Putative uncharacterized protein n=3 Tax=Oryza sativa RepID=B9FWW3_ORYSJ
contig00960	1509	12	LOC_Os12g41230.3_13112.m04299_CDS	tesmin/TSO1-like CXC domain containing protein, expressed	84.01	469	70	3	180	646	1315	1780	2e-74	281	Bradi4g02390.2	85.93	583	77	4	183	760	1342	1924	5e-113	408	Sb08g020800.1	87.41	993	112	8	180	1162	1315	2304	0	848	Si021159m_PACid_19702330	87.44	1154	128	10	1	1141	1521	2670	0	1013	UniRef90_C5YRH0	Putative uncharacterized protein Sb08g020800 n=1 Tax=Sorghum bicolor RepID=C5YRH0_SORBI
contig00961	206	20	#N/A	#N/A	#N/A	#N/A	#N/A	#N/A	#N/A	#N/A	#N/A	#N/A	#N/A	#N/A	#N/A	#N/A	#N/A	#N/A	#N/A	#N/A	#N/A	#N/A	#N/A	#N/A	#N/A	#N/A	#N/A	#N/A	#N/A	#N/A	#N/A	#N/A	#N/A	#N/A	#N/A	#N/A	#N/A	#N/A	#N/A	#N/A	#N/A	#N/A	#N/A	#N/A	#N/A	#N/A	#N/A	#N/A	#N/A
contig00962	1100	171	LOC_Os02g41590.1_13102.m04590_CDS	kinase, pfkB family, putative, expressed	89.37	969	103	0	132	1100	1026	58	0	1104	Bradi3g49230.1	91.33	969	84	0	132	1100	1038	70	0	1255	Sb04g026500.1	93.6	969	62	0	132	1100	1029	61	0	1429	Si017707m_PACid_19690066	94.12	969	57	0	132	1100	1029	61	0	1469	UniRef90_Q0DZE5	Os02g0625500 protein (Fragment) n=5 Tax=Poaceae RepID=Q0DZE5_ORYSJ
contig00963	2305	41	LOC_Os07g36740.1_13107.m03771_CDS	CSLF4 - cellulose synthase-like family F; beta1,3;1,4 glucan synthase	80.85	1269	236	3	790	2051	1506	238	5e-162	573	Bradi1g25120.1	84.03	601	96	0	2	602	794	194	2e-119	430	Sb02g035980.1	87.96	1362	148	5	788	2136	1511	153	0	1382	Si028885m_PACid_19709353	89.71	2157	218	2	2	2154	2276	120	0	2504	UniRef90_B1P2T3	Cellulose synthase-like CslF4 n=1 Tax=Hordeum vulgare RepID=B1P2T3_HORVU
contig00964	201	9	#N/A	#N/A	#N/A	#N/A	#N/A	#N/A	#N/A	#N/A	#N/A	#N/A	#N/A	#N/A	#N/A	#N/A	#N/A	#N/A	#N/A	#N/A	#N/A	#N/A	#N/A	#N/A	#N/A	#N/A	#N/A	#N/A	#N/A	#N/A	#N/A	#N/A	#N/A	#N/A	#N/A	#N/A	#N/A	#N/A	#N/A	#N/A	#N/A	#N/A	#N/A	#N/A	#N/A	#N/A	#N/A	#N/A	#N/A
contig00965	814	26	LOC_Os01g37832.1_13101.m03848_CDS	thioredoxin, putative, expressed	90.41	615	59	0	186	800	1	615	0	751	Bradi2g41230.4	90.05	613	61	0	188	800	6	618	0	731	#N/A	#N/A	#N/A	#N/A	#N/A	#N/A	#N/A	#N/A	#N/A	#N/A	#N/A	Si002964m_PACid_19676301	95.45	615	28	0	186	800	1	615	0	997	UniRef90_Q5JKQ4	Os01g0559000 protein n=6 Tax=Poaceae RepID=Q5JKQ4_ORYSJ
contig00966	126	8	#N/A	#N/A	#N/A	#N/A	#N/A	#N/A	#N/A	#N/A	#N/A	#N/A	#N/A	#N/A	#N/A	#N/A	#N/A	#N/A	#N/A	#N/A	#N/A	#N/A	#N/A	#N/A	#N/A	#N/A	#N/A	#N/A	#N/A	#N/A	#N/A	#N/A	#N/A	#N/A	#N/A	#N/A	#N/A	#N/A	#N/A	#N/A	#N/A	#N/A	#N/A	#N/A	#N/A	#N/A	#N/A	#N/A	#N/A
contig00967	283	2	#N/A	#N/A	#N/A	#N/A	#N/A	#N/A	#N/A	#N/A	#N/A	#N/A	#N/A	#N/A	Bradi4g08000.2	89.05	283	31	0	1	283	1831	2113	1e-85	315	Sb08g012560.1	91.52	283	24	0	1	283	1852	2134	2e-102	371	Si020939m_PACid_19702065	92.93	283	20	0	1	283	1846	2128	6e-112	402	UniRef90_B9GCX0	Putative uncharacterized protein n=1 Tax=Oryza sativa subsp. japonica RepID=B9GCX0_ORYSJ
contig00968	999	280	LOC_Os01g55830.1_13101.m05891_CDS	glutathione S-transferase, putative, expressed	82.95	481	79	1	91	568	1	481	5e-80	299	Bradi2g50760.4	83	506	86	0	91	596	1	506	6e-87	321	Sb03g035420.1	87.13	645	83	0	91	735	1	645	5e-177	620	Si002905m_PACid_19674458	85.87	637	90	0	91	727	1	637	2e-155	549	UniRef90_P12653	Glutathione S-transferase 1 n=4 Tax=Andropogoneae RepID=GSTF1_MAIZE
contig00969	1051	8	#N/A	#N/A	#N/A	#N/A	#N/A	#N/A	#N/A	#N/A	#N/A	#N/A	#N/A	#N/A	#N/A	#N/A	#N/A	#N/A	#N/A	#N/A	#N/A	#N/A	#N/A	#N/A	#N/A	Sb02g035520.1	81.91	409	73	1	490	897	461	53	3e-55	216	Si001233m_PACid_19675646	83.91	348	55	1	471	817	501	154	8e-62	238	UniRef90_C5XAS3	Putative uncharacterized protein Sb02g035480 n=1 Tax=Sorghum bicolor RepID=C5XAS3_SORBI
contig00970	138	2	#N/A	#N/A	#N/A	#N/A	#N/A	#N/A	#N/A	#N/A	#N/A	#N/A	#N/A	#N/A	#N/A	#N/A	#N/A	#N/A	#N/A	#N/A	#N/A	#N/A	#N/A	#N/A	#N/A	#N/A	#N/A	#N/A	#N/A	#N/A	#N/A	#N/A	#N/A	#N/A	#N/A	#N/A	#N/A	#N/A	#N/A	#N/A	#N/A	#N/A	#N/A	#N/A	#N/A	#N/A	#N/A	#N/A	#N/A
contig00971	1229	19	LOC_Os11g01170.1_13111.m00024_CDS	tonneau 1b, putative, expressed	85.92	767	96	3	163	920	157	920	0	658	Bradi1g02310.7	88.47	659	70	2	163	815	1	659	0	696	Sb05g000250.1	92.04	766	55	2	163	925	1	763	0	1027	Si026767m_PACid_19706671	92.12	774	58	1	163	936	1	771	0	1047	UniRef90_C5Y2M2	Putative uncharacterized protein Sb05g000250 n=3 Tax=Andropogoneae RepID=C5Y2M2_SORBI
contig00972	1184	8	LOC_Os06g20390.1_13106.m02179_CDS	expressed protein	90.54	497	46	1	532	1028	496	1	7e-172	605	Bradi1g42790.1	89.35	507	53	1	522	1028	506	1	2e-161	569	Sb10g011810.1	90.28	1029	94	4	1	1028	1024	1	0	1219	Si006194m_PACid_19702720	89.63	1080	99	6	1	1070	1213	137	0	1219	UniRef90_C5Z1L0	Putative uncharacterized protein Sb10g011810 n=4 Tax=Andropogoneae RepID=C5Z1L0_SORBI
contig00973	780	32	LOC_Os05g04520.1_13105.m00456_CDS	protein kinase, putative, expressed	86.32	614	84	0	4	617	614	1	6e-156	551	Bradi2g11230.2	88.49	617	71	0	1	617	617	1	0	660	Sb03g011910.2	93.03	617	40	1	1	617	614	1	0	878	Si002001m_PACid_19676447	92.54	617	46	0	1	617	617	1	0	858	UniRef90_B4FY46	Putative uncharacterized protein n=1 Tax=Zea mays RepID=B4FY46_MAIZE
contig00974	285	15	#N/A	#N/A	#N/A	#N/A	#N/A	#N/A	#N/A	#N/A	#N/A	#N/A	#N/A	#N/A	#N/A	#N/A	#N/A	#N/A	#N/A	#N/A	#N/A	#N/A	#N/A	#N/A	#N/A	#N/A	#N/A	#N/A	#N/A	#N/A	#N/A	#N/A	#N/A	#N/A	#N/A	#N/A	#N/A	#N/A	#N/A	#N/A	#N/A	#N/A	#N/A	#N/A	#N/A	#N/A	#N/A	#N/A	#N/A
contig00975	106	5	#N/A	#N/A	#N/A	#N/A	#N/A	#N/A	#N/A	#N/A	#N/A	#N/A	#N/A	#N/A	#N/A	#N/A	#N/A	#N/A	#N/A	#N/A	#N/A	#N/A	#N/A	#N/A	#N/A	#N/A	#N/A	#N/A	#N/A	#N/A	#N/A	#N/A	#N/A	#N/A	#N/A	#N/A	#N/A	#N/A	#N/A	#N/A	#N/A	#N/A	#N/A	#N/A	#N/A	#N/A	#N/A	#N/A	#N/A
contig00976	1234	48	LOC_Os03g17470.1_13103.m02084_CDS	IN2-1 protein, putative, expressed	81.33	664	121	1	262	925	219	879	7e-89	329	Bradi1g66030.1	81.67	633	113	1	286	918	234	863	8e-90	331	Sb01g038910.2	86.74	709	90	2	209	916	153	858	0	648	Si037206m_PACid_19681453	87.2	664	82	1	262	925	42	702	0	638	UniRef90_B6T3H1	IN2-1 protein n=4 Tax=Zea mays RepID=B6T3H1_MAIZE
contig00977	249	8	LOC_Os03g17174.1_13103.m02053_CDS	PsbP, putative, expressed	88.31	154	18	0	96	249	699	546	2e-39	163	Bradi1g66300.1	86.23	138	19	0	112	249	1565	1428	7e-28	123	Sb01g039120.2	90.26	154	15	0	96	249	696	543	6e-47	186	Si037307m_PACid_19679019	90.91	154	14	0	96	249	699	546	2e-49	194	UniRef90_B9F7D0	Os03g0279950 protein n=2 Tax=Oryza sativa RepID=B9F7D0_ORYSJ
contig00978	697	17	LOC_Os11g01570.1_13111.m00070_CDS	PMR5, putative, expressed	81.58	505	91	2	1	504	1009	1512	1e-64	248	#N/A	#N/A	#N/A	#N/A	#N/A	#N/A	#N/A	#N/A	#N/A	#N/A	#N/A	Sb05g000570.1	87.8	492	60	0	1	492	829	1320	8e-141	500	Si026372m_PACid_19706491	91.27	504	44	0	1	504	829	1332	0	650	UniRef90_C5YQ29	Putative uncharacterized protein Sb08g000580 n=1 Tax=Sorghum bicolor RepID=C5YQ29_SORBI
contig00979	262	7	LOC_Os03g17174.1_13103.m02053_CDS	PsbP, putative, expressed	88.24	153	18	0	109	261	699	547	7e-39	161	Bradi1g66300.1	86.86	137	18	0	125	261	1565	1429	1e-29	129	Sb01g039120.2	89.54	153	16	0	109	261	696	544	6e-44	176	Si037307m_PACid_19679019	90.2	153	15	0	109	261	699	547	3e-46	184	UniRef90_B9F7D0	Os03g0279950 protein n=2 Tax=Oryza sativa RepID=B9F7D0_ORYSJ
contig00980	1141	36	LOC_Os01g34480.1_13101.m03469_CDS	NAD dependent epimerase/dehydratase family protein, putative, expressed	84.56	745	115	0	22	766	265	1009	6e-160	565	Bradi2g13450.1	85.26	719	106	0	19	737	256	974	3e-166	585	Sb04g011550.1	90.68	762	68	1	7	768	247	1005	0	944	Si020672m_PACid_19693745	87.56	394	43	1	349	736	1	394	6e-109	394	UniRef90_D2IX49	Cinnamoyl CoA reductase-like 2a n=3 Tax=Panicum virgatum RepID=D2IX49_9POAL
contig00981	325	5	LOC_Os01g34480.3_13101.m03471_CDS	NAD dependent epimerase/dehydratase family protein, putative, expressed	88.44	147	17	0	119	265	36	182	1e-37	157	Bradi2g13450.1	90.48	210	20	0	113	322	24	233	2e-68	258	Sb04g011550.1	94.2	207	12	0	113	319	27	233	1e-85	315	Si030709m_PACid_19711194	86.87	99	13	0	111	209	1	99	9e-19	93.7	UniRef90_D2IX49	Cinnamoyl CoA reductase-like 2a n=3 Tax=Panicum virgatum RepID=D2IX49_9POAL
contig00982	412	51	LOC_Os01g34480.3_13101.m03471_CDS	NAD dependent epimerase/dehydratase family protein, putative, expressed	90.27	113	11	0	98	210	146	34	2e-31	137	Bradi2g13450.1	89.62	212	22	0	5	216	233	22	4e-55	214	Sb04g011550.1	93.22	236	13	1	8	243	233	1	4e-80	297	Si030374m_PACid_19711374	85.06	87	13	0	116	202	131	45	2e-11	69.9	UniRef90_D2IX49	Cinnamoyl CoA reductase-like 2a n=3 Tax=Panicum virgatum RepID=D2IX49_9POAL
contig00983	211	17	LOC_Os02g54470.2_13102.m06237_CDS	60S ribosomal protein L35a-3, putative, expressed	93.88	147	9	0	65	211	1	147	7e-57	220	Bradi3g60180.4	97.28	147	4	0	65	211	1	147	4e-69	260	Sb10g006160.1	97.96	147	3	0	65	211	1	147	2e-71	268	Si007344m_PACid_19705641	96.3	189	7	0	23	211	259	447	5e-87	319	UniRef90_C4J9C0	Putative uncharacterized protein n=1 Tax=Zea mays RepID=C4J9C0_MAIZE
contig00984	399	16	LOC_Os02g54470.2_13102.m06237_CDS	60S ribosomal protein L35a-3, putative, expressed	88.27	179	21	0	14	192	161	339	5e-47	188	Bradi1g46840.2	90.63	192	18	0	1	192	148	339	3e-62	238	Sb02g022800.1	95.77	189	8	0	4	192	151	339	2e-84	311	Si007276m_PACid_19705640	96.84	190	6	0	1	190	448	637	1e-89	329	UniRef90_B3TLX9	Ribosomal protein L35A n=4 Tax=Magnoliophyta RepID=B3TLX9_ELAGV
contig00985	426	7	LOC_Os02g54470.2_13102.m06237_CDS	60S ribosomal protein L35a-3, putative, expressed	91.67	192	16	0	235	426	339	148	1e-66	254	Bradi3g60180.4	93.72	191	12	0	235	425	339	149	5e-76	283	Sb04g035260.1	97.4	192	5	0	235	426	339	148	3e-93	341	Si019343m_PACid_19689775	97.31	186	5	0	235	420	432	247	1e-89	329	UniRef90_Q6K8U8	Os02g0785800 protein n=5 Tax=Poaceae RepID=Q6K8U8_ORYSJ
contig00986	366	14	LOC_Os01g62230.1_13101.m06658_CDS	Core histone H2A/H2B/H3/H4 domain containing protein, putative, expressed	98.08	104	2	0	3	106	316	419	1e-47	190	Bradi2g23230.1	98.98	98	1	0	3	100	340	437	8e-47	186	Sb02g041800.1	97.98	99	2	0	9	107	358	456	5e-45	180	Si018574m_PACid_19687876	96.19	105	4	0	3	107	361	465	9e-44	176	#N/A	#N/A
contig00987	282	4	LOC_Os01g62230.1_13101.m06658_CDS	Core histone H2A/H2B/H3/H4 domain containing protein, putative, expressed	92.96	71	5	0	208	278	106	176	6e-21	101	Bradi1g08860.1	90.6	149	11	1	136	281	73	221	4e-45	180	Sb04g030340.1	93.94	198	9	1	84	278	27	224	4e-79	293	Si018574m_PACid_19687876	94.68	188	10	0	91	278	34	221	4e-79	293	#N/A	#N/A
contig00988	709	5	LOC_Os02g42330.1_13102.m04686_CDS	nitrilase, putative, expressed	84.28	318	44	2	147	461	330	16	4e-58	226	Bradi3g49620.1	84.86	284	40	1	148	431	317	37	5e-56	218	Sb04g026930.1	88.03	284	31	1	148	431	326	46	2e-77	289	Si016877m_PACid_19686867	86.55	565	65	4	148	709	845	289	9e-141	500	UniRef90_A4ULE0	Nitrilase 1 n=3 Tax=Andropogoneae RepID=A4ULE0_MAIZE
contig00989	512	12	LOC_Os03g12590.1_13103.m01442_CDS	coatomer subunit gamma-1, putative, expressed	85.93	263	37	0	1	263	2425	2687	7e-59	228	Bradi1g69000.1	88.08	260	31	0	7	266	2431	2690	1e-71	270	Sb01g041860.1	89.63	270	28	0	1	270	2428	2697	8e-85	313	Si034149m_PACid_19679995	93.21	265	18	0	4	268	2434	2698	1e-105	383	UniRef90_B7ZZX2	Putative uncharacterized protein n=1 Tax=Zea mays RepID=B7ZZX2_MAIZE
contig00990	479	10	#N/A	#N/A	#N/A	#N/A	#N/A	#N/A	#N/A	#N/A	#N/A	#N/A	#N/A	#N/A	#N/A	#N/A	#N/A	#N/A	#N/A	#N/A	#N/A	#N/A	#N/A	#N/A	#N/A	#N/A	#N/A	#N/A	#N/A	#N/A	#N/A	#N/A	#N/A	#N/A	#N/A	#N/A	#N/A	#N/A	#N/A	#N/A	#N/A	#N/A	#N/A	#N/A	#N/A	#N/A	#N/A	#N/A	#N/A
contig00991	210	7	LOC_Os02g13970.2_13102.m01555_CDS	Complex I intermediate-associated protein 30 domain containing protein, putative, expressed	84.67	137	21	0	11	147	1531	1667	3e-22	105	Bradi3g09010.2	88.14	194	23	0	17	210	1555	1748	4e-44	176	Sb04g008450.1	91.75	206	17	0	5	210	1540	1745	1e-65	248	Si016801m_PACid_19688320	91.87	209	17	0	2	210	1447	1655	3e-67	254	UniRef90_C5XYM5	Putative uncharacterized protein Sb04g008450 n=1 Tax=Sorghum bicolor RepID=C5XYM5_SORBI
contig00992	334	5	#N/A	#N/A	#N/A	#N/A	#N/A	#N/A	#N/A	#N/A	#N/A	#N/A	#N/A	#N/A	#N/A	#N/A	#N/A	#N/A	#N/A	#N/A	#N/A	#N/A	#N/A	#N/A	#N/A	#N/A	#N/A	#N/A	#N/A	#N/A	#N/A	#N/A	#N/A	#N/A	#N/A	#N/A	Si009392m_PACid_19693958	89.17	120	13	0	213	332	2384	2265	3e-31	135	#N/A	#N/A
contig00993	335	5	#N/A	#N/A	#N/A	#N/A	#N/A	#N/A	#N/A	#N/A	#N/A	#N/A	#N/A	#N/A	#N/A	#N/A	#N/A	#N/A	#N/A	#N/A	#N/A	#N/A	#N/A	#N/A	#N/A	Sb06g030930.1	86.89	122	16	0	214	335	749	628	2e-25	115	Si009392m_PACid_19693958	90.98	122	11	0	214	335	2384	2263	3e-37	155	#N/A	#N/A
contig00994	2131	32	LOC_Os10g41780.1_13110.m03906_CDS	chlorophyllide a oxygenase, chloroplast precursor, putative, expressed	85.21	1629	237	2	99	1726	1	1626	0	1306	Bradi2g61500.2	86.63	1002	134	0	725	1726	652	1653	0	924	Sb03g046660.1	91.3	1632	135	3	99	1726	1	1629	0	2093	Si000937m_PACid_19676436	91.38	1625	136	2	99	1722	1	1622	0	2099	UniRef90_Q8S7E1	Chlorophyllide a oxygenase, chloroplastic n=6 Tax=Poaceae RepID=CAO_ORYSJ
contig00995	463	6	LOC_Os03g12890.5_13103.m01484_CDS	aminotransferase domain containing protein, putative, expressed	87.8	164	20	0	2	165	496	659	2e-40	167	Bradi1g69160.2	86.67	165	22	0	1	165	786	950	1e-36	153	Sb01g042040.1	97.14	175	5	0	1	175	834	1008	4e-83	307	Si036614m_PACid_19679042	92	175	14	0	1	175	805	979	1e-61	236	UniRef90_B6STR2	Branched-chain-amino-acid aminotransferase n=2 Tax=Zea mays RepID=B6STR2_MAIZE
contig00996	841	17	LOC_Os07g39560.3_13107.m04101_CDS	RNA recognition motif containing protein, putative, expressed	86.76	355	44	1	48	402	1068	1419	2e-88	327	Bradi1g23280.3	84.44	360	53	1	43	402	1063	1419	3e-70	266	Sb02g005670.1	91.82	318	26	0	11	328	1043	1360	5e-118	424	Si029724m_PACid_19709526	93.11	392	27	0	11	402	1025	1416	9e-160	563	UniRef90_C5XCH7	Putative uncharacterized protein Sb02g037690 n=2 Tax=Andropogoneae RepID=C5XCH7_SORBI
contig00997	396	3	LOC_Os02g10180.2_13102.m01127_CDS	dnaJ homolog subfamily C member, putative, expressed	84.66	378	52	6	1	377	723	351	4e-63	242	Bradi2g62730.1	86.93	398	45	6	1	396	702	310	2e-90	331	Sb0088s002010.1	90.38	395	31	7	1	393	957	568	6e-119	426	Si001030m_PACid_19676555	93.47	398	19	7	1	396	873	481	2e-149	527	UniRef90_B6T437	DnaJ subfamily C member 7 n=2 Tax=Zea mays RepID=B6T437_MAIZE
contig00998	737	11	LOC_Os01g74580.2_13101.m08153_CDS	dnaJ homolog subfamily C member, putative, expressed	88.3	342	40	0	168	509	945	1286	1e-98	361	Bradi2g62730.1	85.81	296	42	0	169	464	982	1277	9e-67	254	Sb0088s002010.1	95.16	413	17	1	169	581	1237	1646	0	656	Si001030m_PACid_19676555	93.67	411	23	1	169	576	1153	1563	2e-172	605	UniRef90_Q0JFJ2	Os01g0977200 protein n=1 Tax=Oryza sativa subsp. japonica RepID=Q0JFJ2_ORYSJ
contig00999	399	4	#N/A	#N/A	#N/A	#N/A	#N/A	#N/A	#N/A	#N/A	#N/A	#N/A	#N/A	#N/A	#N/A	#N/A	#N/A	#N/A	#N/A	#N/A	#N/A	#N/A	#N/A	#N/A	#N/A	Sb04g003650.1	86.91	298	36	1	63	357	539	836	3e-74	278	Si016760m_PACid_19690242	85.07	268	37	1	59	323	544	811	7e-54	210	UniRef90_C5XUQ0	Putative uncharacterized protein Sb04g003650 n=1 Tax=Sorghum bicolor RepID=C5XUQ0_SORBI
contig01000	1403	22	LOC_Os05g14170.1_13105.m01489_CDS	expressed protein	84.17	1080	168	3	2	1080	1891	2968	0	761	Bradi2g31830.1	86.23	1082	143	4	3	1080	1889	2968	0	936	Sb09g007880.1	90.41	1085	98	4	2	1082	1888	2970	0	1298	Si021090m_PACid_19701563	92.14	1082	82	3	2	1082	1888	2967	0	1447	UniRef90_C5YV63	Putative uncharacterized protein Sb09g007880 n=1 Tax=Sorghum bicolor RepID=C5YV63_SORBI
contig01001	1200	42	#N/A	#N/A	#N/A	#N/A	#N/A	#N/A	#N/A	#N/A	#N/A	#N/A	#N/A	#N/A	#N/A	#N/A	#N/A	#N/A	#N/A	#N/A	#N/A	#N/A	#N/A	#N/A	#N/A	Sb03g001705.1	82.54	315	49	1	329	637	1226	912	2e-47	190	#N/A	#N/A	#N/A	#N/A	#N/A	#N/A	#N/A	#N/A	#N/A	#N/A	#N/A	UniRef90_UPI00019857FC	#N/A
contig01002	551	4	LOC_Os11g47460.2_13111.m04727_CDS	MYB family transcription factor, putative, expressed	87.25	251	32	0	61	311	251	1	1e-63	244	Bradi4g09490.2	86.9	252	33	0	60	311	252	1	4e-62	238	Sb08g018580.2	83.73	252	41	0	60	311	252	1	5e-43	174	Si026803m_PACid_19708408	85.85	212	30	0	60	271	345	134	2e-45	182	UniRef90_B6TJ14	MYB59 n=2 Tax=Andropogoneae RepID=B6TJ14_MAIZE
contig01003	855	20	LOC_Os11g47460.2_13111.m04727_CDS	MYB family transcription factor, putative, expressed	89.62	212	22	0	11	222	40	251	5e-64	246	Bradi4g09490.2	88.39	224	26	0	1	224	30	253	6e-62	238	Sb05g027370.1	86.18	492	56	2	74	556	1	489	8e-123	440	Si026803m_PACid_19708408	88.11	597	50	4	5	589	127	714	1e-177	622	UniRef90_B6TJ14	MYB59 n=2 Tax=Andropogoneae RepID=B6TJ14_MAIZE
contig01004	323	28	#N/A	#N/A	#N/A	#N/A	#N/A	#N/A	#N/A	#N/A	#N/A	#N/A	#N/A	#N/A	#N/A	#N/A	#N/A	#N/A	#N/A	#N/A	#N/A	#N/A	#N/A	#N/A	#N/A	#N/A	#N/A	#N/A	#N/A	#N/A	#N/A	#N/A	#N/A	#N/A	#N/A	#N/A	#N/A	#N/A	#N/A	#N/A	#N/A	#N/A	#N/A	#N/A	#N/A	#N/A	#N/A	#N/A	#N/A
contig01005	677	13	LOC_Os07g44250.1_13107.m04655_CDS	dirigent, putative, expressed	84.43	212	33	0	361	572	398	609	8e-38	159	#N/A	#N/A	#N/A	#N/A	#N/A	#N/A	#N/A	#N/A	#N/A	#N/A	#N/A	Sb02g040570.1	84.19	215	34	0	361	575	383	597	1e-37	157	Si031257m_PACid_19710741	88.1	210	25	0	361	570	317	526	5e-56	218	UniRef90_C5X3A9	Putative uncharacterized protein Sb02g040570 n=1 Tax=Sorghum bicolor RepID=C5X3A9_SORBI
contig01006	430	27	LOC_Os03g08060.1_13103.m30165_CDS	elongation factor Tu, putative, expressed	90.85	142	13	0	5	146	1207	1348	5e-44	178	Bradi1g06870.1	91.41	128	11	0	19	146	1215	1342	9e-41	167	Sb10g023350.3	91.55	142	12	0	5	146	1201	1342	1e-46	186	Si035686m_PACid_19685753	93.66	142	9	0	5	146	1201	1342	7e-54	210	UniRef90_Q9SB99	Elongation factor 1-alpha (Fragment) n=8 Tax=Spermatophyta RepID=Q9SB99_CICAR
contig01007	534	28	LOC_Os03g08060.1_13103.m30165_CDS	elongation factor Tu, putative, expressed	90.28	144	14	0	386	529	1350	1207	1e-42	174	Bradi1g06870.1	90.77	130	12	0	386	515	1344	1215	2e-39	163	Sb10g023350.3	89.58	144	15	0	386	529	1344	1201	1e-40	167	Si035686m_PACid_19685753	93.75	144	9	0	386	529	1344	1201	6e-55	214	UniRef90_Q9SB99	Elongation factor 1-alpha (Fragment) n=8 Tax=Spermatophyta RepID=Q9SB99_CICAR
contig01008	301	4	LOC_Os08g32100.1_13108.m03333_CDS	transposon protein, putative, CACTA, En/Spm sub-class, expressed	80.53	262	51	0	1	262	824	1085	4e-25	115	#N/A	#N/A	#N/A	#N/A	#N/A	#N/A	#N/A	#N/A	#N/A	#N/A	#N/A	Sb07g020335.1	87.67	292	35	1	1	291	794	1085	1e-76	285	Si013306m_PACid_19693486	87.96	274	32	1	1	273	389	662	4e-73	274	UniRef90_C5YKW7	Putative uncharacterized protein Sb07g020335 (Fragment) n=1 Tax=Sorghum bicolor RepID=C5YKW7_SORBI
contig01009	739	8	LOC_Os06g02550.2_13106.m00184_CDS	CPuORF21 - conserved peptide uORF-containing transcript, expressed	84.85	330	47	1	413	739	1073	744	2e-66	254	Bradi1g50590.1	80.68	497	84	3	255	739	1240	744	5e-56	218	Sb10g001310.1	89.31	683	63	5	63	739	1422	744	0	745	Si006360m_PACid_19702741	89.94	676	62	3	63	737	1416	746	0	783	UniRef90_C5Z2U5	Putative uncharacterized protein Sb10g001310 n=2 Tax=Andropogoneae RepID=C5Z2U5_SORBI
contig01010	754	6	#N/A	#N/A	#N/A	#N/A	#N/A	#N/A	#N/A	#N/A	#N/A	#N/A	#N/A	#N/A	#N/A	#N/A	#N/A	#N/A	#N/A	#N/A	#N/A	#N/A	#N/A	#N/A	#N/A	Sb05g002710.1	83.43	362	46	4	360	707	584	223	1e-59	230	Si012300m_PACid_19693970	80.99	684	126	4	27	707	884	202	1e-78	293	UniRef90_C5Y4J2	Putative uncharacterized protein Sb05g002710 n=1 Tax=Sorghum bicolor RepID=C5Y4J2_SORBI
contig01011	603	71	LOC_Os03g08060.1_13103.m30165_CDS	elongation factor Tu, putative, expressed	92.24	219	17	0	2	220	1132	1350	3e-80	299	Bradi1g06870.1	91.78	219	18	0	2	220	1126	1344	3e-78	291	Sb10g023360.3	90	220	22	0	1	220	1125	1344	3e-69	262	Si035686m_PACid_19685753	94.52	219	12	0	2	220	1126	1344	2e-92	339	UniRef90_Q9SB99	Elongation factor 1-alpha (Fragment) n=8 Tax=Spermatophyta RepID=Q9SB99_CICAR
contig01012	903	182	LOC_Os11g07020.4_13111.m00723_CDS	fructose-bisphospate aldolase isozyme, putative, expressed	89.95	567	57	0	2	568	121	687	0	672	Bradi4g24370.1	86.43	575	78	0	1	575	591	1165	3e-147	521	Sb05g004590.1	92.35	575	44	0	2	576	592	1166	0	791	Si026480m_PACid_19706617	93.3	567	38	0	2	568	595	1161	0	823	UniRef90_Q2RA02	Fructose-bisphosphate aldolase n=1 Tax=Oryza sativa subsp. japonica RepID=Q2RA02_ORYSJ
contig01013	187	46	#N/A	#N/A	#N/A	#N/A	#N/A	#N/A	#N/A	#N/A	#N/A	#N/A	#N/A	#N/A	#N/A	#N/A	#N/A	#N/A	#N/A	#N/A	#N/A	#N/A	#N/A	#N/A	#N/A	#N/A	#N/A	#N/A	#N/A	#N/A	#N/A	#N/A	#N/A	#N/A	#N/A	#N/A	Si026480m_PACid_19706617	89.23	65	7	0	16	80	74	10	5e-13	73.8	#N/A	#N/A
contig01014	902	194	LOC_Os11g07020.4_13111.m00723_CDS	fructose-bisphospate aldolase isozyme, putative, expressed	89.96	568	57	0	335	902	687	120	0	674	Bradi4g24370.1	86.76	574	76	0	328	901	1165	592	2e-151	535	Sb05g004590.1	92.36	576	44	0	327	902	1166	591	0	793	Si026480m_PACid_19706617	93.13	568	39	0	335	902	1161	594	0	817	UniRef90_Q2RA02	Fructose-bisphosphate aldolase n=1 Tax=Oryza sativa subsp. japonica RepID=Q2RA02_ORYSJ
contig01015	345	2	#N/A	#N/A	#N/A	#N/A	#N/A	#N/A	#N/A	#N/A	#N/A	#N/A	#N/A	#N/A	Bradi1g18910.1	88.95	344	38	0	2	345	2000	1657	3e-105	381	Sb02g041910.1	93.81	339	21	0	1	339	1941	1603	7e-143	505	Si028655m_PACid_19713070	95.65	345	15	0	1	345	2043	1699	9e-161	565	UniRef90_B9FUP1	Putative uncharacterized protein n=2 Tax=Oryza sativa RepID=B9FUP1_ORYSJ
contig01016	938	7	#N/A	#N/A	#N/A	#N/A	#N/A	#N/A	#N/A	#N/A	#N/A	#N/A	#N/A	#N/A	#N/A	#N/A	#N/A	#N/A	#N/A	#N/A	#N/A	#N/A	#N/A	#N/A	#N/A	#N/A	#N/A	#N/A	#N/A	#N/A	#N/A	#N/A	#N/A	#N/A	#N/A	#N/A	#N/A	#N/A	#N/A	#N/A	#N/A	#N/A	#N/A	#N/A	#N/A	#N/A	#N/A	UniRef90_Q10PX5	Transposable element protein, putative, MuDR n=1 Tax=Oryza sativa subsp. japonica RepID=Q10PX5_ORYSJ
contig01017	1274	12	LOC_Os01g17180.1_13101.m01927_CDS	proteasome subunit, putative, expressed	89.61	1242	128	1	3	1243	79	1320	0	1431	Bradi2g10780.3	89.61	1242	128	1	3	1243	73	1314	0	1431	Sb03g011260.1	93.54	1238	79	1	3	1239	79	1316	0	1812	Si001486m_PACid_19673734	94.28	1242	70	1	3	1243	79	1320	0	1891	UniRef90_A9P7W9	Predicted protein n=11 Tax=Spermatophyta RepID=A9P7W9_POPTR
contig01018	266	30	#N/A	#N/A	#N/A	#N/A	#N/A	#N/A	#N/A	#N/A	#N/A	#N/A	#N/A	#N/A	#N/A	#N/A	#N/A	#N/A	#N/A	#N/A	#N/A	#N/A	#N/A	#N/A	#N/A	#N/A	#N/A	#N/A	#N/A	#N/A	#N/A	#N/A	#N/A	#N/A	#N/A	#N/A	#N/A	#N/A	#N/A	#N/A	#N/A	#N/A	#N/A	#N/A	#N/A	#N/A	#N/A	#N/A	#N/A
contig01019	416	120	#N/A	#N/A	#N/A	#N/A	#N/A	#N/A	#N/A	#N/A	#N/A	#N/A	#N/A	#N/A	#N/A	#N/A	#N/A	#N/A	#N/A	#N/A	#N/A	#N/A	#N/A	#N/A	#N/A	#N/A	#N/A	#N/A	#N/A	#N/A	#N/A	#N/A	#N/A	#N/A	#N/A	#N/A	#N/A	#N/A	#N/A	#N/A	#N/A	#N/A	#N/A	#N/A	#N/A	#N/A	#N/A	#N/A	#N/A
contig01020	515	5	#N/A	#N/A	#N/A	#N/A	#N/A	#N/A	#N/A	#N/A	#N/A	#N/A	#N/A	#N/A	#N/A	#N/A	#N/A	#N/A	#N/A	#N/A	#N/A	#N/A	#N/A	#N/A	#N/A	Sb02g029150.1	87.62	210	26	0	1	210	541	332	8e-54	210	Si031221m_PACid_19710355	90.6	149	14	0	1	149	502	354	5e-46	184	UniRef90_B6T9H6	Putative uncharacterized protein n=1 Tax=Zea mays RepID=B6T9H6_MAIZE
contig01021	2303	382	LOC_Os03g28330.4_13103.m03307_CDS	sucrose synthase, putative, expressed	89.35	2301	244	1	4	2303	2451	151	0	2611	Bradi1g60320.3	88.13	2257	264	2	41	2296	2411	158	0	2337	Sb01g033060.1	94.57	2301	124	1	4	2303	2451	151	0	3562	Si034279m_PACid_19680282	94.57	2301	124	1	4	2303	2451	151	0	3562	UniRef90_P31924	Sucrose synthase 1 n=3 Tax=Poaceae RepID=SUS1_ORYSJ
contig01022	905	19	LOC_Os02g50240.1_13102.m05701_CDS	glutamine synthetase, catalytic domain containing protein, expressed	90.78	824	76	0	82	905	10	833	0	1031	Bradi3g59970.1	88.12	825	98	0	81	905	9	833	0	858	Sb04g028690.1	94	833	50	0	73	905	1	833	0	1255	Si017628m_PACid_19687715	94.72	833	44	0	73	905	1	833	0	1302	UniRef90_P14656	Glutamine synthetase cytosolic isozyme 1-1 n=9 Tax=Poaceae RepID=GLN11_ORYSJ
contig01023	397	10	LOC_Os02g50240.2_13102.m05702_CDS	glutamine synthetase, catalytic domain containing protein, expressed	90.91	154	14	0	244	397	797	644	8e-49	194	Bradi3g59970.1	94.81	154	8	0	244	397	1067	914	2e-63	242	Sb04g028690.4	94.81	154	8	0	244	397	791	638	2e-63	242	Si017939m_PACid_19687716	96.75	154	5	0	244	397	890	737	1e-70	266	UniRef90_Q06378	Glutamine synthetase n=7 Tax=Poaceae RepID=GLNA3_HORVU
contig01024	190	35	#N/A	#N/A	#N/A	#N/A	#N/A	#N/A	#N/A	#N/A	#N/A	#N/A	#N/A	#N/A	#N/A	#N/A	#N/A	#N/A	#N/A	#N/A	#N/A	#N/A	#N/A	#N/A	#N/A	#N/A	#N/A	#N/A	#N/A	#N/A	#N/A	#N/A	#N/A	#N/A	#N/A	#N/A	#N/A	#N/A	#N/A	#N/A	#N/A	#N/A	#N/A	#N/A	#N/A	#N/A	#N/A	#N/A	#N/A
contig01025	369	35	LOC_Os02g50240.2_13102.m05702_CDS	glutamine synthetase, catalytic domain containing protein, expressed	91.56	154	13	0	1	154	644	797	3e-51	202	Bradi3g59970.1	96.1	154	6	0	1	154	914	1067	3e-68	258	Sb04g028690.4	96.1	154	6	0	1	154	638	791	3e-68	258	Si017939m_PACid_19687716	97.4	154	4	0	1	154	737	890	5e-73	274	UniRef90_Q06378	Glutamine synthetase n=7 Tax=Poaceae RepID=GLNA3_HORVU
contig01026	111	3	LOC_Os05g05700.2_13105.m00604_CDS	cullin, putative, expressed	89.52	105	11	0	5	109	1886	1782	2e-27	121	Bradi2g35820.1	90.65	107	10	0	5	111	1892	1786	3e-31	133	Sb09g003820.1	90.09	111	11	0	1	111	1896	1786	3e-31	133	Si021373m_PACid_19701496	95.5	111	5	0	1	111	1743	1633	2e-45	180	UniRef90_Q0DKQ0	Os05g0149600 protein n=2 Tax=Oryza sativa subsp. japonica RepID=Q0DKQ0_ORYSJ
contig01027	163	5	LOC_Os01g27150.2_13101.m02824_CDS	cullin, putative, expressed	87.73	163	19	1	1	162	445	283	7e-38	157	Bradi2g35820.1	87.5	152	18	1	9	159	437	286	5e-34	143	Sb03g015000.1	96.69	151	5	0	1	151	445	295	3e-69	260	Si000608m_PACid_19674189	94.48	163	8	1	1	162	169	7	2e-64	244	UniRef90_Q5ZC88	CUL1 n=8 Tax=Poaceae RepID=Q5ZC88_ORYSJ
contig01028	177	7	LOC_Os01g27150.2_13101.m02824_CDS	cullin, putative, expressed	95.98	174	7	0	3	176	279	106	8e-78	289	Bradi2g35820.1	93.22	177	12	0	1	177	281	105	5e-68	256	Sb03g015000.1	96.61	177	6	0	1	177	281	105	2e-82	303	Si021373m_PACid_19701496	92.97	128	9	0	1	128	128	1	6e-46	182	UniRef90_Q5ZC88	CUL1 n=8 Tax=Poaceae RepID=Q5ZC88_ORYSJ
contig01029	233	4	LOC_Os01g27150.2_13101.m02824_CDS	cullin, putative, expressed	97.83	92	2	0	1	92	92	1	1e-40	167	Bradi2g35820.1	94.57	92	5	0	1	92	92	1	7e-34	143	Sb03g015000.1	100	92	0	0	1	92	92	1	8e-46	182	#N/A	#N/A	#N/A	#N/A	#N/A	#N/A	#N/A	#N/A	#N/A	#N/A	#N/A	#N/A	#N/A
contig01030	1666	22	LOC_Os01g27150.1_13101.m02823_CDS	cullin, putative, expressed	88.72	1667	186	2	1	1665	430	2096	0	1798	Bradi2g35820.1	85.65	1658	236	2	1	1656	430	2087	0	1384	Sb03g015000.1	93.82	1667	101	2	1	1665	430	2096	0	2472	Si000608m_PACid_19674189	95.49	1664	73	2	4	1665	157	1820	0	2688	UniRef90_Q5ZC88	CUL1 n=8 Tax=Poaceae RepID=Q5ZC88_ORYSJ
contig01031	514	10	LOC_Os05g05700.2_13105.m00604_CDS	cullin, putative, expressed	88.79	107	12	0	405	511	2201	2095	2e-25	117	Bradi2g35830.1	91.85	135	11	0	377	511	2235	2101	7e-45	180	Sb09g003820.1	92.75	138	10	0	377	514	2235	2098	5e-49	194	Si021373m_PACid_19701496	96.95	131	4	0	381	511	2078	1948	4e-59	228	UniRef90_Q0DKQ0	Os05g0149600 protein n=2 Tax=Oryza sativa subsp. japonica RepID=Q0DKQ0_ORYSJ
contig01032	158	9	LOC_Os01g27150.2_13101.m02824_CDS	cullin, putative, expressed	92.75	138	10	0	2	139	2062	2199	3e-49	194	Bradi2g35820.1	87.77	139	17	0	1	139	2097	2235	2e-33	141	Sb03g015000.1	94.24	139	8	0	1	139	2097	2235	6e-55	212	Si000608m_PACid_19674189	94.24	139	8	0	1	139	1821	1959	6e-55	212	UniRef90_Q5ZC88	CUL1 n=8 Tax=Poaceae RepID=Q5ZC88_ORYSJ
contig01033	290	6	#N/A	#N/A	#N/A	#N/A	#N/A	#N/A	#N/A	#N/A	#N/A	#N/A	#N/A	#N/A	#N/A	#N/A	#N/A	#N/A	#N/A	#N/A	#N/A	#N/A	#N/A	#N/A	#N/A	#N/A	#N/A	#N/A	#N/A	#N/A	#N/A	#N/A	#N/A	#N/A	#N/A	#N/A	Si014295m_PACid_19692947	87.21	172	19	1	13	181	236	65	1e-39	163	UniRef90_C5YFW5	Putative uncharacterized protein Sb06g015670 n=1 Tax=Sorghum bicolor RepID=C5YFW5_SORBI
contig01034	403	4	#N/A	#N/A	#N/A	#N/A	#N/A	#N/A	#N/A	#N/A	#N/A	#N/A	#N/A	#N/A	#N/A	#N/A	#N/A	#N/A	#N/A	#N/A	#N/A	#N/A	#N/A	#N/A	#N/A	#N/A	#N/A	#N/A	#N/A	#N/A	#N/A	#N/A	#N/A	#N/A	#N/A	#N/A	#N/A	#N/A	#N/A	#N/A	#N/A	#N/A	#N/A	#N/A	#N/A	#N/A	#N/A	#N/A	#N/A
contig01035	363	7	#N/A	#N/A	#N/A	#N/A	#N/A	#N/A	#N/A	#N/A	#N/A	#N/A	#N/A	#N/A	#N/A	#N/A	#N/A	#N/A	#N/A	#N/A	#N/A	#N/A	#N/A	#N/A	#N/A	Sb06g015670.1	89.41	236	25	0	1	236	560	795	7e-72	270	Si014295m_PACid_19692947	92.37	236	18	0	1	236	551	786	2e-88	325	UniRef90_C5YFW5	Putative uncharacterized protein Sb06g015670 n=1 Tax=Sorghum bicolor RepID=C5YFW5_SORBI
contig01036	302	14	#N/A	#N/A	#N/A	#N/A	#N/A	#N/A	#N/A	#N/A	#N/A	#N/A	#N/A	#N/A	#N/A	#N/A	#N/A	#N/A	#N/A	#N/A	#N/A	#N/A	#N/A	#N/A	#N/A	Sb06g015670.1	89	291	32	0	5	295	555	265	5e-88	323	Si014295m_PACid_19692947	88.22	297	35	0	2	298	549	253	2e-84	311	UniRef90_C5YFW5	Putative uncharacterized protein Sb06g015670 n=1 Tax=Sorghum bicolor RepID=C5YFW5_SORBI
contig01037	460	11	#N/A	#N/A	#N/A	#N/A	#N/A	#N/A	#N/A	#N/A	#N/A	#N/A	#N/A	#N/A	#N/A	#N/A	#N/A	#N/A	#N/A	#N/A	#N/A	#N/A	#N/A	#N/A	#N/A	Sb06g015670.1	87.18	234	30	0	225	458	795	562	1e-58	226	Si014295m_PACid_19692947	91.34	231	20	0	225	455	786	556	1e-80	299	UniRef90_C5YFW5	Putative uncharacterized protein Sb06g015670 n=1 Tax=Sorghum bicolor RepID=C5YFW5_SORBI
contig01038	508	23	LOC_Os01g55950.1_13101.m05909_CDS	acetamidase, putative, expressed	84.9	351	53	0	158	508	16	366	3e-73	276	Bradi2g50850.1	83.84	365	59	0	143	507	1	365	1e-67	256	Sb03g035520.1	87.43	366	46	0	143	508	1	366	4e-99	361	Si001397m_PACid_19677939	87.16	366	47	0	143	508	1	366	1e-96	353	UniRef90_C5XKW6	Putative uncharacterized protein Sb03g035510 n=3 Tax=Andropogoneae RepID=C5XKW6_SORBI
contig01039	1134	12	LOC_Os04g56730.3_13104.m11964_CDS	repressor of RNA polymerase III transcription MAF1, putative, expressed	86.21	667	92	0	180	846	7	673	3e-168	593	Bradi1g54400.4	85.6	604	87	0	181	784	8	611	6e-143	507	Sb04g024970.1	94.47	669	37	0	180	848	7	675	0	1033	Si018281m_PACid_19689710	93.08	665	46	0	184	848	11	675	0	954	UniRef90_B6TPC2	Repressor of RNA polymerase III transcription MAF1 n=3 Tax=Andropogoneae RepID=B6TPC2_MAIZE
contig01040	363	12	LOC_Os01g55950.1_13101.m05909_CDS	acetamidase, putative, expressed	84.85	297	45	0	66	362	69	365	3e-60	232	Bradi2g50850.1	82.99	294	50	0	70	363	73	366	8e-47	186	Sb03g035510.1	87.21	297	38	0	66	362	69	365	3e-77	287	Si001397m_PACid_19677939	86.53	297	40	0	66	362	69	365	2e-72	272	UniRef90_C5XKW6	Putative uncharacterized protein Sb03g035510 n=3 Tax=Andropogoneae RepID=C5XKW6_SORBI
contig01041	965	25	LOC_Os06g29180.1_13106.m03012_CDS	erythronate-4-phosphate dehydrogenase domain containing protein, expressed	87.11	869	110	2	3	869	869	1	0	819	Bradi1g42270.1	88.37	817	93	2	1	815	874	58	0	850	Sb10g016920.1	91.62	871	71	2	1	869	871	1	0	1132	Si006676m_PACid_19703763	93	871	59	2	1	869	871	1	0	1227	UniRef90_A3BBW2	Putative uncharacterized protein n=1 Tax=Oryza sativa subsp. japonica RepID=A3BBW2_ORYSJ
contig01042	329	14	#N/A	#N/A	#N/A	#N/A	#N/A	#N/A	#N/A	#N/A	#N/A	#N/A	#N/A	#N/A	#N/A	#N/A	#N/A	#N/A	#N/A	#N/A	#N/A	#N/A	#N/A	#N/A	#N/A	#N/A	#N/A	#N/A	#N/A	#N/A	#N/A	#N/A	#N/A	#N/A	#N/A	#N/A	Si019896m_PACid_19688578	91.38	58	5	0	1	58	771	828	2e-13	75.8	#N/A	#N/A
contig01043	561	5	LOC_Os01g56580.2_13101.m05994_CDS	CK1CaseinKinase1a.3 - CK1 includes the casein kinase 1 kinases, expressed	91.38	557	48	0	2	558	1469	913	0	724	Bradi2g51370.2	90.68	558	50	2	2	558	1469	913	0	678	Sb03g036000.2	94.46	560	31	0	2	561	1382	823	0	864	Si000715m_PACid_19676217	94.46	560	31	0	2	561	1466	907	0	864	UniRef90_Q8S1J0	Os01g0772600 protein n=1 Tax=Oryza sativa subsp. japonica RepID=Q8S1J0_ORYSJ
contig01044	457	12	#N/A	#N/A	#N/A	#N/A	#N/A	#N/A	#N/A	#N/A	#N/A	#N/A	#N/A	#N/A	#N/A	#N/A	#N/A	#N/A	#N/A	#N/A	#N/A	#N/A	#N/A	#N/A	#N/A	#N/A	#N/A	#N/A	#N/A	#N/A	#N/A	#N/A	#N/A	#N/A	#N/A	#N/A	#N/A	#N/A	#N/A	#N/A	#N/A	#N/A	#N/A	#N/A	#N/A	#N/A	#N/A	#N/A	#N/A
contig01045	326	4	LOC_Os01g56580.2_13101.m05994_CDS	CK1CaseinKinase1a.3 - CK1 includes the casein kinase 1 kinases, expressed	93.99	283	17	0	1	283	1808	2090	1e-118	426	Bradi2g51370.1	91.26	286	25	0	1	286	1808	2093	9e-102	369	Sb03g036000.2	93.79	290	18	0	1	290	1721	2010	7e-121	432	Si000515m_PACid_19676216	95.52	290	13	0	1	290	1805	2094	9e-133	472	UniRef90_Q8S1J0	Os01g0772600 protein n=1 Tax=Oryza sativa subsp. japonica RepID=Q8S1J0_ORYSJ
contig01046	2138	31	LOC_Os05g05160.1_13105.m00531_CDS	CGMCMAPKCGMC2.1 - CGMC includes CDA, MAPK, GSK3, and CLKC kinases, expressed	87.35	1265	149	2	2	1266	33	1286	0	1201	Bradi2g36470.1	87.16	1207	144	2	6	1212	37	1232	0	1126	Sb09g003280.1	91.34	1616	128	3	1	1616	68	1671	0	2048	Si021678m_PACid_19698378	90.92	1619	132	4	1	1616	32	1638	0	1996	UniRef90_Q6TAR9	Mitogen activated protein kinase 6 n=1 Tax=Zea mays RepID=Q6TAR9_MAIZE
contig01047	1345	333	#N/A	#N/A	#N/A	#N/A	#N/A	#N/A	#N/A	#N/A	#N/A	#N/A	#N/A	#N/A	#N/A	#N/A	#N/A	#N/A	#N/A	#N/A	#N/A	#N/A	#N/A	#N/A	#N/A	#N/A	#N/A	#N/A	#N/A	#N/A	#N/A	#N/A	#N/A	#N/A	#N/A	#N/A	#N/A	#N/A	#N/A	#N/A	#N/A	#N/A	#N/A	#N/A	#N/A	#N/A	#N/A	UniRef90_Q7X7Z6	OSJNBa0016N04.16 protein n=2 Tax=Oryza sativa RepID=Q7X7Z6_ORYSJ
contig01048	629	96	LOC_Os03g08050.1_13103.m30164_CDS	elongation factor Tu, putative, expressed	89.1	266	29	0	350	615	1340	1075	1e-79	297	Bradi4g12750.2	90	270	27	0	346	615	1344	1075	4e-87	321	Sb10g023360.3	90	270	27	0	346	615	1344	1075	4e-87	321	Si035686m_PACid_19685753	91.48	270	23	0	346	615	1344	1075	1e-96	353	UniRef90_Q9SB99	Elongation factor 1-alpha (Fragment) n=8 Tax=Spermatophyta RepID=Q9SB99_CICAR
contig01049	283	19	#N/A	#N/A	#N/A	#N/A	#N/A	#N/A	#N/A	#N/A	#N/A	#N/A	#N/A	#N/A	#N/A	#N/A	#N/A	#N/A	#N/A	#N/A	#N/A	#N/A	#N/A	#N/A	#N/A	#N/A	#N/A	#N/A	#N/A	#N/A	#N/A	#N/A	#N/A	#N/A	#N/A	#N/A	#N/A	#N/A	#N/A	#N/A	#N/A	#N/A	#N/A	#N/A	#N/A	#N/A	#N/A	#N/A	#N/A
contig01050	248	36	#N/A	#N/A	#N/A	#N/A	#N/A	#N/A	#N/A	#N/A	#N/A	#N/A	#N/A	#N/A	#N/A	#N/A	#N/A	#N/A	#N/A	#N/A	#N/A	#N/A	#N/A	#N/A	#N/A	#N/A	#N/A	#N/A	#N/A	#N/A	#N/A	#N/A	#N/A	#N/A	#N/A	#N/A	#N/A	#N/A	#N/A	#N/A	#N/A	#N/A	#N/A	#N/A	#N/A	#N/A	#N/A	#N/A	#N/A
contig01051	610	5	LOC_Os02g44320.1_13102.m04948_CDS	LTPL113 - Protease inhibitor/seed storage/LTP family protein precursor, expressed	88	125	15	0	259	383	241	365	6e-29	129	Bradi1g78240.1	88.28	128	14	1	262	388	292	419	1e-28	127	Sb01g050360.1	92.59	243	15	1	151	393	202	441	2e-91	335	Si008632m_PACid_19704232	84.72	144	22	0	259	402	229	372	7e-24	111	UniRef90_B6T7W8	Cortical cell-delineating protein n=2 Tax=Zea mays RepID=B6T7W8_MAIZE
contig01052	1304	23	#N/A	#N/A	#N/A	#N/A	#N/A	#N/A	#N/A	#N/A	#N/A	#N/A	#N/A	#N/A	Bradi1g35880.1	91.59	547	40	1	493	1039	616	76	0	722	Sb06g033053.1	89.71	175	18	0	700	874	175	1	1e-51	204	Si004581m_PACid_19675871	78.81	387	76	2	641	1024	384	1	6e-23	109	UniRef90_Q2QT96	MAR-binding protein, putative, expressed n=2 Tax=Oryza sativa subsp. japonica RepID=Q2QT96_ORYSJ
contig01053	568	5	#N/A	#N/A	#N/A	#N/A	#N/A	#N/A	#N/A	#N/A	#N/A	#N/A	#N/A	#N/A	#N/A	#N/A	#N/A	#N/A	#N/A	#N/A	#N/A	#N/A	#N/A	#N/A	#N/A	Sb01g003710.1	93.64	110	7	0	1	110	826	935	2e-39	163	Si036695m_PACid_19680419	95.05	101	5	0	1	101	817	917	8e-39	161	UniRef90_C0PDM4	Putative uncharacterized protein n=1 Tax=Zea mays RepID=C0PDM4_MAIZE
contig01054	1163	23	#N/A	#N/A	#N/A	#N/A	#N/A	#N/A	#N/A	#N/A	#N/A	#N/A	#N/A	#N/A	#N/A	#N/A	#N/A	#N/A	#N/A	#N/A	#N/A	#N/A	#N/A	#N/A	#N/A	#N/A	#N/A	#N/A	#N/A	#N/A	#N/A	#N/A	#N/A	#N/A	#N/A	#N/A	#N/A	#N/A	#N/A	#N/A	#N/A	#N/A	#N/A	#N/A	#N/A	#N/A	#N/A	UniRef90_Q2QQL8	NB-ARC domain containing protein, expressed n=1 Tax=Oryza sativa subsp. japonica RepID=Q2QQL8_ORYSJ
contig01055	512	5	LOC_Os02g53670.4_13102.m06130_CDS	MYB family transcription factor, putative, expressed	85.33	368	51	2	56	423	812	448	9e-77	287	Bradi3g57300.1	87.19	406	52	0	9	414	856	451	1e-108	392	Sb04g034770.2	89.09	504	52	1	9	512	859	359	8e-159	559	Si017020m_PACid_19688174	90.64	502	47	0	10	511	849	348	7e-178	622	UniRef90_C0PEX5	Putative uncharacterized protein n=1 Tax=Zea mays RepID=C0PEX5_MAIZE
contig01056	809	35	#N/A	#N/A	#N/A	#N/A	#N/A	#N/A	#N/A	#N/A	#N/A	#N/A	#N/A	#N/A	#N/A	#N/A	#N/A	#N/A	#N/A	#N/A	#N/A	#N/A	#N/A	#N/A	#N/A	#N/A	#N/A	#N/A	#N/A	#N/A	#N/A	#N/A	#N/A	#N/A	#N/A	#N/A	#N/A	#N/A	#N/A	#N/A	#N/A	#N/A	#N/A	#N/A	#N/A	#N/A	#N/A	#N/A	#N/A
contig01057	742	9	LOC_Os03g19970.1_13103.m02394_CDS	CAS1 domain-containing protein 1 precursor, putative, expressed	82.64	576	95	3	1	575	621	50	4e-89	329	Bradi1g64180.1	83.92	628	93	4	1	627	621	1	6e-117	420	Sb01g037160.1	91.39	627	51	1	1	627	624	1	0	811	Si034996m_PACid_19679723	90.91	627	57	0	1	627	627	1	0	791	UniRef90_C5X1V9	Putative uncharacterized protein Sb01g037160 n=1 Tax=Sorghum bicolor RepID=C5X1V9_SORBI
contig01058	711	10	LOC_Os05g50510.1_13105.m05420_CDS	CAS1 domain-containing protein 1 precursor, putative, expressed	87.5	576	71	1	3	577	576	1	1e-159	563	Bradi2g15300.2	87.18	577	73	1	2	577	577	1	1e-155	549	Sb09g029750.1	92.87	575	40	1	4	577	575	1	0	807	Si021422m_PACid_19699861	91.58	582	48	1	1	581	929	348	0	757	UniRef90_C5YWH1	Putative uncharacterized protein Sb09g029750 n=1 Tax=Sorghum bicolor RepID=C5YWH1_SORBI
contig01059	1049	26	LOC_Os05g50510.1_13105.m05420_CDS	CAS1 domain-containing protein 1 precursor, putative, expressed	88.91	1046	113	3	2	1046	580	1623	0	1130	Bradi2g15300.2	87.19	1046	131	3	2	1046	580	1623	0	987	Sb09g029750.1	94.06	1043	59	3	5	1046	583	1623	0	1552	Si021422m_PACid_19699861	94.65	1046	53	3	2	1046	931	1974	0	1606	UniRef90_C5YWH1	Putative uncharacterized protein Sb09g029750 n=1 Tax=Sorghum bicolor RepID=C5YWH1_SORBI
contig01060	264	5	#N/A	#N/A	#N/A	#N/A	#N/A	#N/A	#N/A	#N/A	#N/A	#N/A	#N/A	#N/A	#N/A	#N/A	#N/A	#N/A	#N/A	#N/A	#N/A	#N/A	#N/A	#N/A	#N/A	Sb07g020860.1	94.12	187	11	0	5	191	633	819	3e-76	283	Si014407m_PACid_19692990	86.84	190	22	1	5	191	495	684	2e-43	174	#N/A	#N/A
contig01061	107	5	#N/A	#N/A	#N/A	#N/A	#N/A	#N/A	#N/A	#N/A	#N/A	#N/A	#N/A	#N/A	#N/A	#N/A	#N/A	#N/A	#N/A	#N/A	#N/A	#N/A	#N/A	#N/A	#N/A	#N/A	#N/A	#N/A	#N/A	#N/A	#N/A	#N/A	#N/A	#N/A	#N/A	#N/A	#N/A	#N/A	#N/A	#N/A	#N/A	#N/A	#N/A	#N/A	#N/A	#N/A	#N/A	#N/A	#N/A
contig01062	405	22	#N/A	#N/A	#N/A	#N/A	#N/A	#N/A	#N/A	#N/A	#N/A	#N/A	#N/A	#N/A	#N/A	#N/A	#N/A	#N/A	#N/A	#N/A	#N/A	#N/A	#N/A	#N/A	#N/A	#N/A	#N/A	#N/A	#N/A	#N/A	#N/A	#N/A	#N/A	#N/A	#N/A	#N/A	#N/A	#N/A	#N/A	#N/A	#N/A	#N/A	#N/A	#N/A	#N/A	#N/A	#N/A	#N/A	#N/A
contig01063	314	45	#N/A	#N/A	#N/A	#N/A	#N/A	#N/A	#N/A	#N/A	#N/A	#N/A	#N/A	#N/A	#N/A	#N/A	#N/A	#N/A	#N/A	#N/A	#N/A	#N/A	#N/A	#N/A	#N/A	#N/A	#N/A	#N/A	#N/A	#N/A	#N/A	#N/A	#N/A	#N/A	#N/A	#N/A	#N/A	#N/A	#N/A	#N/A	#N/A	#N/A	#N/A	#N/A	#N/A	#N/A	#N/A	#N/A	#N/A
contig01064	314	21	LOC_Os10g30580.2_13110.m02635_CDS	cell division control protein 48 homolog E, putative, expressed	88.96	308	34	0	4	311	332	25	4e-93	341	Bradi1g74920.1	86.5	311	42	0	4	314	3875	3565	4e-76	283	Sb01g020910.1	92.68	314	23	0	1	314	2177	1864	3e-123	440	Si034292m_PACid_19681256	92.36	314	24	0	1	314	2177	1864	8e-121	432	UniRef90_C4J0Z7	Putative uncharacterized protein n=1 Tax=Zea mays RepID=C4J0Z7_MAIZE
contig01065	193	2	#N/A	#N/A	#N/A	#N/A	#N/A	#N/A	#N/A	#N/A	#N/A	#N/A	#N/A	#N/A	#N/A	#N/A	#N/A	#N/A	#N/A	#N/A	#N/A	#N/A	#N/A	#N/A	#N/A	#N/A	#N/A	#N/A	#N/A	#N/A	#N/A	#N/A	#N/A	#N/A	#N/A	#N/A	#N/A	#N/A	#N/A	#N/A	#N/A	#N/A	#N/A	#N/A	#N/A	#N/A	#N/A	#N/A	#N/A
contig01066	147	2	#N/A	#N/A	#N/A	#N/A	#N/A	#N/A	#N/A	#N/A	#N/A	#N/A	#N/A	#N/A	#N/A	#N/A	#N/A	#N/A	#N/A	#N/A	#N/A	#N/A	#N/A	#N/A	#N/A	#N/A	#N/A	#N/A	#N/A	#N/A	#N/A	#N/A	#N/A	#N/A	#N/A	#N/A	#N/A	#N/A	#N/A	#N/A	#N/A	#N/A	#N/A	#N/A	#N/A	#N/A	#N/A	#N/A	#N/A
contig01067	491	6	#N/A	#N/A	#N/A	#N/A	#N/A	#N/A	#N/A	#N/A	#N/A	#N/A	#N/A	#N/A	#N/A	#N/A	#N/A	#N/A	#N/A	#N/A	#N/A	#N/A	#N/A	#N/A	#N/A	#N/A	#N/A	#N/A	#N/A	#N/A	#N/A	#N/A	#N/A	#N/A	#N/A	#N/A	#N/A	#N/A	#N/A	#N/A	#N/A	#N/A	#N/A	#N/A	#N/A	#N/A	#N/A	#N/A	#N/A
contig01068	500	11	LOC_Os03g05730.1_13103.m00618_CDS	cell division control protein 48 homolog E, putative, expressed	90.31	454	44	0	43	496	904	451	4e-156	551	Bradi1g74920.2	89.13	497	52	2	2	496	953	457	2e-153	541	Sb01g046840.1	93.6	500	30	2	2	499	944	445	0	722	Si034302m_PACid_19679766	93.75	480	28	2	1	478	945	466	0	698	UniRef90_B8BH45	Putative uncharacterized protein n=1 Tax=Oryza sativa subsp. indica RepID=B8BH45_ORYSI
contig01069	315	15	LOC_Os03g05730.1_13103.m00618_CDS	cell division control protein 48 homolog E, putative, expressed	89.47	304	31	1	1	303	446	143	4e-93	341	Bradi1g74920.2	92.41	316	23	1	1	315	2150	1835	1e-119	428	Sb01g046840.1	94.3	316	17	1	1	315	443	128	5e-134	476	Si034302m_PACid_19679766	95.89	316	12	1	1	315	443	128	7e-146	515	UniRef90_B8BH45	Putative uncharacterized protein n=1 Tax=Oryza sativa subsp. indica RepID=B8BH45_ORYSI
contig01070	714	23	LOC_Os03g40270.1_13103.m04360_CDS	alpha-1,4-glucan-protein synthase, putative, expressed	92.36	576	43	1	21	595	576	1	0	785	Bradi1g15050.1	92.19	576	44	1	21	595	576	1	0	777	Sb01g015090.1	94.8	596	30	1	1	595	596	1	0	928	Si036300m_PACid_19682562	94.97	596	29	1	1	595	596	1	0	936	UniRef90_P80607	Alpha-1,4-glucan-protein synthase [UDP-forming] n=8 Tax=Poaceae RepID=UPTG_MAIZE
contig01071	312	7	LOC_Os01g13210.2_13101.m01452_CDS	salt stress root protein RS1, putative, expressed	82.74	307	53	0	3	309	319	13	4e-47	188	Bradi2g07940.3	84.49	303	42	3	11	312	308	10	2e-53	208	Sb03g000700.2	91.21	307	27	0	3	309	319	13	2e-109	394	Si002906m_PACid_19676284	89.58	307	32	0	3	309	319	13	1e-97	355	UniRef90_B6UG58	DREPP4 protein n=3 Tax=Zea mays RepID=B6UG58_MAIZE
contig01072	131	9	#N/A	#N/A	#N/A	#N/A	#N/A	#N/A	#N/A	#N/A	#N/A	#N/A	#N/A	#N/A	#N/A	#N/A	#N/A	#N/A	#N/A	#N/A	#N/A	#N/A	#N/A	#N/A	#N/A	#N/A	#N/A	#N/A	#N/A	#N/A	#N/A	#N/A	#N/A	#N/A	#N/A	#N/A	#N/A	#N/A	#N/A	#N/A	#N/A	#N/A	#N/A	#N/A	#N/A	#N/A	#N/A	#N/A	#N/A
contig01073	127	2	#N/A	#N/A	#N/A	#N/A	#N/A	#N/A	#N/A	#N/A	#N/A	#N/A	#N/A	#N/A	#N/A	#N/A	#N/A	#N/A	#N/A	#N/A	#N/A	#N/A	#N/A	#N/A	#N/A	#N/A	#N/A	#N/A	#N/A	#N/A	#N/A	#N/A	#N/A	#N/A	#N/A	#N/A	#N/A	#N/A	#N/A	#N/A	#N/A	#N/A	#N/A	#N/A	#N/A	#N/A	#N/A	#N/A	#N/A
contig01074	188	2	#N/A	#N/A	#N/A	#N/A	#N/A	#N/A	#N/A	#N/A	#N/A	#N/A	#N/A	#N/A	#N/A	#N/A	#N/A	#N/A	#N/A	#N/A	#N/A	#N/A	#N/A	#N/A	#N/A	Sb03g000700.2	89.21	139	15	0	1	139	252	390	4e-38	157	Si002906m_PACid_19676284	89.86	138	14	0	5	142	256	393	6e-40	163	UniRef90_B4FUC4	Putative uncharacterized protein n=1 Tax=Zea mays RepID=B4FUC4_MAIZE
contig01075	300	13	#N/A	#N/A	#N/A	#N/A	#N/A	#N/A	#N/A	#N/A	#N/A	#N/A	#N/A	#N/A	#N/A	#N/A	#N/A	#N/A	#N/A	#N/A	#N/A	#N/A	#N/A	#N/A	#N/A	#N/A	#N/A	#N/A	#N/A	#N/A	#N/A	#N/A	#N/A	#N/A	#N/A	#N/A	#N/A	#N/A	#N/A	#N/A	#N/A	#N/A	#N/A	#N/A	#N/A	#N/A	#N/A	#N/A	#N/A
contig01076	319	3	#N/A	#N/A	#N/A	#N/A	#N/A	#N/A	#N/A	#N/A	#N/A	#N/A	#N/A	#N/A	#N/A	#N/A	#N/A	#N/A	#N/A	#N/A	#N/A	#N/A	#N/A	#N/A	#N/A	#N/A	#N/A	#N/A	#N/A	#N/A	#N/A	#N/A	#N/A	#N/A	#N/A	#N/A	#N/A	#N/A	#N/A	#N/A	#N/A	#N/A	#N/A	#N/A	#N/A	#N/A	#N/A	#N/A	#N/A
contig01077	230	5	#N/A	#N/A	#N/A	#N/A	#N/A	#N/A	#N/A	#N/A	#N/A	#N/A	#N/A	#N/A	#N/A	#N/A	#N/A	#N/A	#N/A	#N/A	#N/A	#N/A	#N/A	#N/A	#N/A	#N/A	#N/A	#N/A	#N/A	#N/A	#N/A	#N/A	#N/A	#N/A	#N/A	#N/A	#N/A	#N/A	#N/A	#N/A	#N/A	#N/A	#N/A	#N/A	#N/A	#N/A	#N/A	#N/A	#N/A
contig01078	530	5	#N/A	#N/A	#N/A	#N/A	#N/A	#N/A	#N/A	#N/A	#N/A	#N/A	#N/A	#N/A	#N/A	#N/A	#N/A	#N/A	#N/A	#N/A	#N/A	#N/A	#N/A	#N/A	#N/A	Sb08g022010.1	90.52	232	22	0	4	235	2103	2334	2e-76	285	Si021276m_PACid_19702652	84.58	201	19	2	4	204	2106	2294	1e-37	157	UniRef90_C5YSF1	Putative uncharacterized protein Sb08g022010 n=1 Tax=Sorghum bicolor RepID=C5YSF1_SORBI
contig01079	770	6	LOC_Os04g51580.2_13104.m05265_CDS	leucine rich repeat containing protein, expressed	85.62	438	54	3	336	770	971	540	2e-97	357	Bradi5g20880.1	83.57	347	51	2	417	757	923	577	5e-59	228	Sb06g027760.1	90.94	519	35	3	252	770	1079	573	0	650	Si010446m_PACid_19693971	86.48	540	55	6	240	770	1076	546	4e-131	468	UniRef90_B6SU52	Leucine-rich repeat-containing protein 40 n=3 Tax=Andropogoneae RepID=B6SU52_MAIZE
contig01080	345	13	#N/A	#N/A	#N/A	#N/A	#N/A	#N/A	#N/A	#N/A	#N/A	#N/A	#N/A	#N/A	#N/A	#N/A	#N/A	#N/A	#N/A	#N/A	#N/A	#N/A	#N/A	#N/A	#N/A	#N/A	#N/A	#N/A	#N/A	#N/A	#N/A	#N/A	#N/A	#N/A	#N/A	#N/A	#N/A	#N/A	#N/A	#N/A	#N/A	#N/A	#N/A	#N/A	#N/A	#N/A	#N/A	#N/A	#N/A
contig01081	287	14	#N/A	#N/A	#N/A	#N/A	#N/A	#N/A	#N/A	#N/A	#N/A	#N/A	#N/A	#N/A	#N/A	#N/A	#N/A	#N/A	#N/A	#N/A	#N/A	#N/A	#N/A	#N/A	#N/A	#N/A	#N/A	#N/A	#N/A	#N/A	#N/A	#N/A	#N/A	#N/A	#N/A	#N/A	#N/A	#N/A	#N/A	#N/A	#N/A	#N/A	#N/A	#N/A	#N/A	#N/A	#N/A	#N/A	#N/A
contig01082	623	5	#N/A	#N/A	#N/A	#N/A	#N/A	#N/A	#N/A	#N/A	#N/A	#N/A	#N/A	#N/A	#N/A	#N/A	#N/A	#N/A	#N/A	#N/A	#N/A	#N/A	#N/A	#N/A	#N/A	#N/A	#N/A	#N/A	#N/A	#N/A	#N/A	#N/A	#N/A	#N/A	#N/A	#N/A	#N/A	#N/A	#N/A	#N/A	#N/A	#N/A	#N/A	#N/A	#N/A	#N/A	#N/A	#N/A	#N/A
contig01083	1272	20	LOC_Os05g01450.1_13105.m00072_CDS	eukaryotic translation initiation factor 3 subunit F, putative, expressed	87.01	785	102	0	187	971	58	842	0	747	Bradi2g39810.1	83.48	817	135	0	166	982	55	871	2e-155	549	Sb09g026780.1	91.27	848	74	0	136	983	448	1295	0	1094	Si022875m_PACid_19702342	90.15	863	82	1	121	983	1	860	0	1033	UniRef90_C5YUI6	Putative uncharacterized protein Sb09g026780 n=1 Tax=Sorghum bicolor RepID=C5YUI6_SORBI
contig01084	719	15	LOC_Os01g72990.2_13101.m07963_CDS	expressed protein	83	547	92	1	171	717	2631	2086	4e-92	339	Bradi2g62790.1	82.1	581	103	1	136	716	2672	2093	2e-86	319	Sb06g000230.1	87.77	564	68	1	115	678	563	1	7e-160	563	Si009276m_PACid_19694510	87.87	717	80	4	1	717	2819	2110	0	706	UniRef90_C5YB71	Putative uncharacterized protein Sb06g000230 n=1 Tax=Sorghum bicolor RepID=C5YB71_SORBI
contig01085	296	5	#N/A	#N/A	#N/A	#N/A	#N/A	#N/A	#N/A	#N/A	#N/A	#N/A	#N/A	#N/A	#N/A	#N/A	#N/A	#N/A	#N/A	#N/A	#N/A	#N/A	#N/A	#N/A	#N/A	#N/A	#N/A	#N/A	#N/A	#N/A	#N/A	#N/A	#N/A	#N/A	#N/A	#N/A	Si009276m_PACid_19694510	91.67	60	5	0	5	64	2824	2883	1e-14	79.8	#N/A	#N/A
contig01086	266	5	#N/A	#N/A	#N/A	#N/A	#N/A	#N/A	#N/A	#N/A	#N/A	#N/A	#N/A	#N/A	#N/A	#N/A	#N/A	#N/A	#N/A	#N/A	#N/A	#N/A	#N/A	#N/A	#N/A	#N/A	#N/A	#N/A	#N/A	#N/A	#N/A	#N/A	#N/A	#N/A	#N/A	#N/A	Si009276m_PACid_19694510	90	60	6	0	203	262	2883	2824	3e-12	71.9	#N/A	#N/A
contig01087	301	2	LOC_Os01g39260.1_13101.m04007_CDS	OsFtsH5 FtsH protease, homologue of AtFtsH4, expressed	88.4	293	34	0	6	298	1103	811	4e-84	311	Bradi2g41610.1	89.3	299	32	0	3	301	1085	787	7e-93	339	Sb03g025820.1	95.32	299	14	0	3	301	1085	787	8e-136	482	Si000487m_PACid_19675348	93.98	299	18	0	3	301	1085	787	3e-126	450	UniRef90_C5XNS5	Putative uncharacterized protein Sb03g025820 n=2 Tax=Andropogoneae RepID=C5XNS5_SORBI
contig01088	990	36	LOC_Os01g51200.1_13101.m05336_CDS	CK1CaseinKinase1.3 - CK1 includes the casein kinase 1 kinases, expressed	86.31	906	120	2	2	903	514	1419	0	801	Bradi2g47850.1	84	900	137	3	2	894	514	1413	8e-179	626	Sb03g032560.1	94.03	904	50	2	1	903	513	1413	0	1352	Si001789m_PACid_19678874	94.25	904	51	1	1	903	270	1173	0	1372	UniRef90_Q8LR51	Casein kinase I-like n=4 Tax=Poaceae RepID=Q8LR51_ORYSJ
contig01089	760	9	LOC_Os06g50380.2_13106.m05414_CDS	protein phosphatase 2C, putative, expressed	88.18	516	57	2	1	512	520	5	9e-149	527	Bradi1g30200.1	88.76	516	54	2	1	512	520	5	3e-156	551	Sb10g030320.1	94.13	511	29	1	7	516	511	1	0	767	Si006636m_PACid_19703378	93.65	520	29	2	1	516	520	1	0	757	UniRef90_Q5Z8P0	Probable protein phosphatase 2C 60 n=9 Tax=Poaceae RepID=P2C60_ORYSJ
contig01090	1237	17	LOC_Os03g53800.5_13103.m05883_CDS	periplasmic beta-glucosidase precursor, putative, expressed	85.56	665	95	1	318	981	74	738	4e-155	549	Bradi1g08560.1	86.78	658	86	1	306	962	62	719	9e-173	607	Sb01g008040.3	91.72	761	62	1	260	1019	13	773	0	1001	Si034705m_PACid_19680386	89.52	773	80	1	248	1019	1	773	0	882	UniRef90_Q9LLB8	Exoglucanase n=2 Tax=Zea mays RepID=Q9LLB8_MAIZE
contig01091	631	9	LOC_Os02g14900.1_13102.m01664_CDS	1,3-beta-glucan synthase component domain containing protein, expressed	96.1	77	3	0	431	507	1498	1574	6e-29	129	Bradi3g09320.2	92	100	8	0	51	150	1880	1979	5e-31	135	#N/A	#N/A	#N/A	#N/A	#N/A	#N/A	#N/A	#N/A	#N/A	#N/A	#N/A	Si016487m_PACid_19686986	99.08	109	1	0	464	572	2019	2127	4e-53	208	UniRef90_UPI0001985803	#N/A
contig01092	141	2	#N/A	#N/A	#N/A	#N/A	#N/A	#N/A	#N/A	#N/A	#N/A	#N/A	#N/A	#N/A	#N/A	#N/A	#N/A	#N/A	#N/A	#N/A	#N/A	#N/A	#N/A	#N/A	#N/A	#N/A	#N/A	#N/A	#N/A	#N/A	#N/A	#N/A	#N/A	#N/A	#N/A	#N/A	#N/A	#N/A	#N/A	#N/A	#N/A	#N/A	#N/A	#N/A	#N/A	#N/A	#N/A	#N/A	#N/A
contig01093	347	3	#N/A	#N/A	#N/A	#N/A	#N/A	#N/A	#N/A	#N/A	#N/A	#N/A	#N/A	#N/A	#N/A	#N/A	#N/A	#N/A	#N/A	#N/A	#N/A	#N/A	#N/A	#N/A	#N/A	#N/A	#N/A	#N/A	#N/A	#N/A	#N/A	#N/A	#N/A	#N/A	#N/A	#N/A	#N/A	#N/A	#N/A	#N/A	#N/A	#N/A	#N/A	#N/A	#N/A	#N/A	#N/A	#N/A	#N/A
contig01094	871	6	LOC_Os03g55950.4_13103.m06093_CDS	H-BTB1 - Bric-a-Brac, Tramtrack, Broad Complex BTB domain with H family conserved sequence, expressed	84.91	603	90	1	82	683	28	630	3e-130	466	Bradi1g07360.1	83.31	605	100	1	79	682	25	629	7e-108	391	Sb01g006900.2	90.97	609	48	3	82	683	28	636	0	755	Si035150m_PACid_19679825	88.99	636	63	2	55	683	1	636	0	700	UniRef90_Q75KA7	Expressed protein n=2 Tax=Oryza sativa RepID=Q75KA7_ORYSJ
contig01095	2670	135	LOC_Os06g50300.1_13106.m05403_CDS	heat shock protein, putative, expressed	90	2361	224	2	51	2399	1	2361	0	2813	Bradi1g30130.1	90.1	2313	223	2	51	2360	1	2310	0	2761	Sb10g030240.1	92.87	2427	164	2	51	2471	1	2424	0	3437	Si005877m_PACid_19705136	96.04	2424	93	1	51	2471	1	2424	0	4040	UniRef90_Q5Z9N8	Heat shock protein 90 n=6 Tax=Oryza sativa RepID=Q5Z9N8_ORYSJ
contig01096	1067	24	#N/A	#N/A	#N/A	#N/A	#N/A	#N/A	#N/A	#N/A	#N/A	#N/A	#N/A	#N/A	Bradi1g15070.1	85.05	649	97	0	238	886	697	49	5e-146	517	Sb01g015110.1	89.72	710	73	0	233	942	726	17	0	829	Si036445m_PACid_19683600	89.25	735	76	1	233	967	1038	307	0	827	UniRef90_C5WT92	Putative uncharacterized protein Sb01g015110 n=3 Tax=Andropogoneae RepID=C5WT92_SORBI
contig01097	273	8	#N/A	#N/A	#N/A	#N/A	#N/A	#N/A	#N/A	#N/A	#N/A	#N/A	#N/A	#N/A	Bradi1g15070.2	88.14	194	23	0	65	258	242	49	1e-51	202	Sb01g015110.1	87.18	273	35	0	1	273	330	58	3e-70	264	Si036445m_PACid_19683600	88.26	264	31	0	1	264	642	379	2e-74	278	UniRef90_C5WT92	Putative uncharacterized protein Sb01g015110 n=3 Tax=Andropogoneae RepID=C5WT92_SORBI
contig01098	2707	97	LOC_Os06g50300.1_13106.m05403_CDS	heat shock protein, putative, expressed	89.64	1352	137	1	302	1653	2361	1013	0	1566	Bradi1g30130.1	89.18	1358	144	1	301	1658	2350	996	0	1522	Sb10g030240.1	92.58	1429	103	1	230	1658	2424	999	0	1988	Si005877m_PACid_19705136	93.78	1432	83	2	230	1658	2424	996	0	2125	UniRef90_P36183	Endoplasmin homolog n=5 Tax=Poaceae RepID=ENPL_HORVU
contig01099	598	3	LOC_Os06g02260.2_13106.m00146_CDS	callose synthase, putative, expressed	88.4	500	58	0	21	520	500	1	4e-150	531	Bradi1g51760.1	90.47	598	57	0	1	598	4984	4387	0	733	Sb01g050470.1	93.68	475	30	0	1	475	475	1	0	704	Si034369m_PACid_19680118	92.47	598	45	0	1	598	1498	901	0	829	UniRef90_Q5VS25	Putative beta 1,3 glucan synthase n=1 Tax=Oryza sativa subsp. japonica RepID=Q5VS25_ORYSJ
contig01100	1012	14	LOC_Os06g02260.2_13106.m00146_CDS	callose synthase, putative, expressed	84.59	727	107	2	286	1012	1311	590	2e-153	543	Bradi1g51760.1	83.1	728	116	4	286	1012	5775	5054	2e-123	442	Sb01g050470.1	90.37	727	65	1	286	1012	1266	545	0	886	Si034369m_PACid_19680118	88.3	718	79	1	295	1012	2280	1568	0	757	UniRef90_C5WMV7	Putative uncharacterized protein Sb01g050470 n=1 Tax=Sorghum bicolor RepID=C5WMV7_SORBI
contig01101	574	48	LOC_Os05g23720.1_13105.m02418_CDS	mitochondrial carrier protein, putative, expressed	87.92	571	69	0	1	571	425	995	3e-166	585	Bradi3g53520.1	80.18	570	109	2	4	571	440	1007	2e-57	222	Sb01g048660.1	91.94	571	46	0	1	571	425	995	0	767	Si036152m_PACid_19684639	91.29	574	47	1	1	571	425	998	0	737	UniRef90_B4FSA7	ADP,ATP carrier protein n=2 Tax=Andropogoneae RepID=B4FSA7_MAIZE
contig01102	570	15	LOC_Os05g23720.1_13105.m02418_CDS	mitochondrial carrier protein, putative, expressed	87.73	220	27	0	6	225	419	200	5e-57	222	Bradi3g53520.1	87.68	138	17	0	32	169	405	268	3e-32	139	Sb01g048660.1	92.62	393	29	0	32	424	393	1	8e-156	549	Si036152m_PACid_19684639	92.62	420	31	0	5	424	420	1	4e-167	587	UniRef90_B4FSA7	ADP,ATP carrier protein n=2 Tax=Andropogoneae RepID=B4FSA7_MAIZE
contig01103	687	13	LOC_Os10g37180.1_13110.m03371_CDS	glycine cleavage system H protein, putative, expressed	86.89	305	40	0	93	397	491	187	1e-76	287	Bradi3g30500.1	86.62	314	42	0	93	406	491	178	1e-77	289	Sb08g005210.1	91.83	416	31	2	93	508	509	97	2e-153	541	Si011200m_PACid_19697005	89.26	503	39	2	93	595	488	1	1e-164	579	UniRef90_C5YT80	Putative uncharacterized protein Sb08g005210 n=1 Tax=Sorghum bicolor RepID=C5YT80_SORBI
contig01104	1248	100	LOC_Os02g44500.1_13102.m04967_CDS	glutathione peroxidase, putative, expressed	91.03	513	43	1	455	964	701	189	0	648	Bradi3g51010.3	89.07	485	53	0	455	939	707	223	4e-153	541	Sb04g032520.1	92.91	536	38	0	454	989	732	197	0	761	Si018223m_PACid_19689225	92.96	497	35	0	449	945	497	1	0	708	UniRef90_C5Y1E9	Glutathione peroxidase n=3 Tax=Andropogoneae RepID=C5Y1E9_SORBI
contig01105	361	2	LOC_Os09g36090.1_13109.m03545_CDS	plus-3 domain containing protein, expressed	85.38	212	31	0	75	286	3836	3625	7e-43	174	Bradi4g35980.1	86.73	211	28	0	70	280	3880	3670	8e-50	196	Sb03g034370.1	90.2	306	30	0	41	346	3432	3127	1e-101	369	Si000025m_PACid_19675611	91.14	361	32	0	1	361	3478	3118	1e-129	462	UniRef90_C5XK13	Putative uncharacterized protein Sb03g034370 n=1 Tax=Sorghum bicolor RepID=C5XK13_SORBI
contig01106	602	54	LOC_Os06g17870.1_13106.m01960_CDS	nitrate-induced NOI protein, putative	87.39	238	30	0	153	390	117	354	1e-60	234	Bradi1g43430.1	86.08	237	33	0	152	388	5	241	4e-53	208	Sb10g010690.1	88.7	239	27	0	148	386	1	239	1e-68	260	Si008331m_PACid_19703759	91.16	249	22	0	142	390	163	411	2e-86	319	UniRef90_O22632	Nitrate-induced NOI protein n=3 Tax=Andropogoneae RepID=O22632_MAIZE
contig01107	601	52	LOC_Os06g17870.1_13106.m01960_CDS	nitrate-induced NOI protein, putative	87.39	238	30	0	161	398	117	354	1e-60	234	Bradi1g43430.1	86.08	237	33	0	160	396	5	241	4e-53	208	Sb10g010690.1	88.7	239	27	0	156	394	1	239	1e-68	260	Si008331m_PACid_19703759	91.24	251	22	0	148	398	161	411	1e-87	323	UniRef90_O22632	Nitrate-induced NOI protein n=3 Tax=Andropogoneae RepID=O22632_MAIZE
contig01108	407	2	LOC_Os01g51860.1_13101.m05418_CDS	violaxanthin de-epoxidase, putative, expressed	85.26	407	60	0	1	407	1057	1463	5e-90	331	Bradi2g48230.1	87.67	365	45	0	1	365	1027	1391	5e-101	367	Sb03g032920.1	92.61	406	30	0	1	406	1039	1444	2e-161	567	Si000967m_PACid_19675975	92.75	400	29	0	1	400	1069	1468	4e-160	563	UniRef90_C5XIB1	Putative uncharacterized protein Sb03g032920 n=2 Tax=Andropogoneae RepID=C5XIB1_SORBI
contig01109	750	19	LOC_Os01g53280.2_13101.m05581_CDS	50S ribosomal protein L20, putative, expressed	91.09	359	29	1	88	443	1	359	1e-126	454	Bradi2g49030.2	89.16	332	36	0	88	419	1	332	1e-102	373	Sb03g033790.1	94.44	360	20	0	88	447	1	360	2e-157	555	Si002981m_PACid_19677021	94.59	370	20	0	84	453	231	600	2e-163	575	UniRef90_Q65XC7	50S ribosomal protein L20 n=8 Tax=Poaceae RepID=Q65XC7_ORYSJ
contig01110	732	5	LOC_Os01g41210.1_13101.m04224_CDS	transposon protein, putative, unclassified, expressed	83.87	564	91	0	2	565	908	345	2e-109	396	Bradi2g02790.1	86.19	514	71	0	2	515	734	221	1e-127	456	Sb03g002010.1	91.17	623	52	1	2	621	623	1	0	795	Si000770m_PACid_19675215	91.81	623	48	1	2	621	623	1	0	827	UniRef90_D0VLU1	P10Sh148J07 n=5 Tax=Andropogoneae RepID=D0VLU1_9POAL
contig01111	361	7	LOC_Os02g21250.2_13102.m12322_CDS	clathrin adaptor complex small chain domain containing protein, expressed	89.47	266	28	0	12	277	275	10	3e-82	305	Bradi4g08770.1	90.33	269	26	0	18	286	269	1	3e-89	327	Sb02g027160.2	94.06	286	17	0	1	286	286	1	8e-121	432	Si003065m_PACid_19675362	96.5	286	10	0	1	286	286	1	2e-137	488	UniRef90_B8AG97	Putative uncharacterized protein n=1 Tax=Oryza sativa subsp. indica RepID=B8AG97_ORYSI
contig01112	566	9	LOC_Os07g34950.1_13107.m03572_CDS	uncharacterized membrane protein, putative, expressed	83.79	438	66	1	64	501	440	8	4e-82	305	Bradi5g03590.1	84.39	474	74	0	63	536	705	232	1e-96	353	Sb06g002030.1	92.83	307	21	1	260	566	519	214	8e-119	426	Si010935m_PACid_19695325	92.29	506	39	0	58	563	731	226	0	694	UniRef90_B6TJB0	Permeases of the major facilitator superfamily n=2 Tax=Zea mays RepID=B6TJB0_MAIZE
contig01113	289	4	#N/A	#N/A	#N/A	#N/A	#N/A	#N/A	#N/A	#N/A	#N/A	#N/A	#N/A	#N/A	#N/A	#N/A	#N/A	#N/A	#N/A	#N/A	#N/A	#N/A	#N/A	#N/A	#N/A	#N/A	#N/A	#N/A	#N/A	#N/A	#N/A	#N/A	#N/A	#N/A	#N/A	#N/A	Si015538m_PACid_19692495	100	37	0	0	10	46	44	8	7e-13	73.8	#N/A	#N/A
contig01114	272	2	LOC_Os08g01750.2_13108.m00102_CDS	SAC domain containing protein, putative, expressed	86.25	240	33	0	1	240	2162	1923	6e-55	214	Bradi3g13330.1	91.12	214	19	0	1	214	2183	1970	3e-73	274	Sb07g000950.1	91.54	272	23	0	1	272	2192	1921	3e-98	357	Si013231m_PACid_19692764	87.74	261	32	0	1	261	2189	1929	4e-70	264	UniRef90_C5YLV0	Putative uncharacterized protein Sb07g000950 n=2 Tax=Andropogoneae RepID=C5YLV0_SORBI
contig01115	1540	10	#N/A	#N/A	#N/A	#N/A	#N/A	#N/A	#N/A	#N/A	#N/A	#N/A	#N/A	#N/A	#N/A	#N/A	#N/A	#N/A	#N/A	#N/A	#N/A	#N/A	#N/A	#N/A	#N/A	#N/A	#N/A	#N/A	#N/A	#N/A	#N/A	#N/A	#N/A	#N/A	#N/A	#N/A	#N/A	#N/A	#N/A	#N/A	#N/A	#N/A	#N/A	#N/A	#N/A	#N/A	#N/A	#N/A	#N/A
contig01116	249	4	#N/A	#N/A	#N/A	#N/A	#N/A	#N/A	#N/A	#N/A	#N/A	#N/A	#N/A	#N/A	#N/A	#N/A	#N/A	#N/A	#N/A	#N/A	#N/A	#N/A	#N/A	#N/A	#N/A	#N/A	#N/A	#N/A	#N/A	#N/A	#N/A	#N/A	#N/A	#N/A	#N/A	#N/A	#N/A	#N/A	#N/A	#N/A	#N/A	#N/A	#N/A	#N/A	#N/A	#N/A	#N/A	#N/A	#N/A
contig01117	200	7	#N/A	#N/A	#N/A	#N/A	#N/A	#N/A	#N/A	#N/A	#N/A	#N/A	#N/A	#N/A	#N/A	#N/A	#N/A	#N/A	#N/A	#N/A	#N/A	#N/A	#N/A	#N/A	#N/A	#N/A	#N/A	#N/A	#N/A	#N/A	#N/A	#N/A	#N/A	#N/A	#N/A	#N/A	#N/A	#N/A	#N/A	#N/A	#N/A	#N/A	#N/A	#N/A	#N/A	#N/A	#N/A	#N/A	#N/A
contig01118	215	2	#N/A	#N/A	#N/A	#N/A	#N/A	#N/A	#N/A	#N/A	#N/A	#N/A	#N/A	#N/A	#N/A	#N/A	#N/A	#N/A	#N/A	#N/A	#N/A	#N/A	#N/A	#N/A	#N/A	#N/A	#N/A	#N/A	#N/A	#N/A	#N/A	#N/A	#N/A	#N/A	#N/A	#N/A	#N/A	#N/A	#N/A	#N/A	#N/A	#N/A	#N/A	#N/A	#N/A	#N/A	#N/A	#N/A	#N/A
contig01119	295	4	#N/A	#N/A	#N/A	#N/A	#N/A	#N/A	#N/A	#N/A	#N/A	#N/A	#N/A	#N/A	#N/A	#N/A	#N/A	#N/A	#N/A	#N/A	#N/A	#N/A	#N/A	#N/A	#N/A	Sb02g039420.2	84.35	262	37	2	36	294	1	261	1e-45	182	Si028972m_PACid_19711156	90	90	8	1	36	125	1	89	1e-20	99.6	#N/A	#N/A
contig01120	198	6	#N/A	#N/A	#N/A	#N/A	#N/A	#N/A	#N/A	#N/A	#N/A	#N/A	#N/A	#N/A	#N/A	#N/A	#N/A	#N/A	#N/A	#N/A	#N/A	#N/A	#N/A	#N/A	#N/A	#N/A	#N/A	#N/A	#N/A	#N/A	#N/A	#N/A	#N/A	#N/A	#N/A	#N/A	#N/A	#N/A	#N/A	#N/A	#N/A	#N/A	#N/A	#N/A	#N/A	#N/A	#N/A	#N/A	#N/A
contig01121	1920	17	LOC_Os05g43570.3_13105.m04589_CDS	AGCAGCotherNDRhTRCd.2 - ACG kinases include homologs to PKA, PKG and PKC, expressed	90.09	1675	161	2	247	1920	1671	1	0	1994	Bradi2g20200.1	90.15	1675	163	2	247	1920	1674	1	0	1996	Sb09g025200.1	94.57	1675	86	3	247	1920	1671	1	0	2579	Si021647m_PACid_19698019	94.51	1675	87	3	247	1920	1671	1	0	2571	UniRef90_Q6L535	Os05g0511400 protein n=11 Tax=Poaceae RepID=Q6L535_ORYSJ
contig01122	1047	26	LOC_Os03g57760.2_13103.m06334_CDS	25.3 kDa vesicle transport protein, putative, expressed	87.79	655	80	0	380	1034	1	655	0	664	Bradi1g06110.1	87.67	657	81	0	380	1036	1	657	0	660	Sb01g005550.1	93.15	657	45	0	380	1036	1	657	0	946	Si002863m_PACid_19675571	90.72	657	61	0	380	1036	1	657	0	819	UniRef90_Q852J3	25.3 kDa vesicle transport protein, putative, expressed n=7 Tax=Poaceae RepID=Q852J3_ORYSJ
contig01123	601	17	LOC_Os05g48620.1_13105.m05180_CDS	tRNA-binding arm, putative, expressed	90.61	277	25	1	1	276	2823	3099	5e-91	335	Bradi2g16820.1	89.89	277	27	1	1	276	2823	3099	1e-86	319	Sb09g028250.1	94.22	277	15	1	1	276	2805	3081	3e-115	414	Si021064m_PACid_19701091	94.58	277	14	1	1	276	2838	3114	1e-117	422	UniRef90_Q6AT30	Os05g0559900 protein n=3 Tax=Oryza sativa RepID=Q6AT30_ORYSJ
contig01124	980	13	#N/A	#N/A	#N/A	#N/A	#N/A	#N/A	#N/A	#N/A	#N/A	#N/A	#N/A	#N/A	#N/A	#N/A	#N/A	#N/A	#N/A	#N/A	#N/A	#N/A	#N/A	#N/A	#N/A	#N/A	#N/A	#N/A	#N/A	#N/A	#N/A	#N/A	#N/A	#N/A	#N/A	#N/A	#N/A	#N/A	#N/A	#N/A	#N/A	#N/A	#N/A	#N/A	#N/A	#N/A	#N/A	#N/A	#N/A
contig01125	1219	20	LOC_Os04g45490.1_13104.m04563_CDS	elongation factor, putative, expressed	89.81	1011	102	1	209	1219	1824	815	0	1179	Bradi5g16980.1	89.83	1032	101	2	188	1219	2307	1280	0	1201	Sb06g023840.1	93.38	997	65	1	218	1214	2301	1306	0	1445	Si009422m_PACid_19697162	94.19	1032	59	1	188	1219	2322	1292	0	1562	UniRef90_C5YCZ2	Putative uncharacterized protein Sb06g023840 n=2 Tax=Poaceae RepID=C5YCZ2_SORBI
contig01126	359	13	#N/A	#N/A	#N/A	#N/A	#N/A	#N/A	#N/A	#N/A	#N/A	#N/A	#N/A	#N/A	#N/A	#N/A	#N/A	#N/A	#N/A	#N/A	#N/A	#N/A	#N/A	#N/A	#N/A	#N/A	#N/A	#N/A	#N/A	#N/A	#N/A	#N/A	#N/A	#N/A	#N/A	#N/A	#N/A	#N/A	#N/A	#N/A	#N/A	#N/A	#N/A	#N/A	#N/A	#N/A	#N/A	#N/A	#N/A
contig01127	352	262	LOC_Os12g37419.1_13112.m03843_CDS	cytochrome c oxidase polypeptide Vc, putative, expressed	90.75	173	15	1	173	344	1	173	5e-53	208	Bradi4g04710.1	89.5	181	18	1	173	352	1	181	5e-51	200	Sb08g018180.1	93.18	176	11	1	173	347	1	176	1e-64	246	Si024179m_PACid_19701838	93.27	223	14	1	131	352	97	319	1e-85	315	UniRef90_Q9SXX7	Cytochrome c oxidase subunit 5C n=8 Tax=Poaceae RepID=COX5C_ORYSJ
contig01128	314	138	#N/A	#N/A	#N/A	#N/A	#N/A	#N/A	#N/A	#N/A	#N/A	#N/A	#N/A	#N/A	#N/A	#N/A	#N/A	#N/A	#N/A	#N/A	#N/A	#N/A	#N/A	#N/A	#N/A	#N/A	#N/A	#N/A	#N/A	#N/A	#N/A	#N/A	#N/A	#N/A	#N/A	#N/A	#N/A	#N/A	#N/A	#N/A	#N/A	#N/A	#N/A	#N/A	#N/A	#N/A	#N/A	#N/A	#N/A
contig01129	494	248	#N/A	#N/A	#N/A	#N/A	#N/A	#N/A	#N/A	#N/A	#N/A	#N/A	#N/A	#N/A	Bradi1g78770.2	93.02	86	6	0	187	272	318	233	1e-27	123	Sb02g002270.1	82.52	452	72	4	43	490	620	172	6e-64	244	#N/A	#N/A	#N/A	#N/A	#N/A	#N/A	#N/A	#N/A	#N/A	#N/A	#N/A	UniRef90_C5X8T3	Putative uncharacterized protein Sb02g002270 n=1 Tax=Sorghum bicolor RepID=C5X8T3_SORBI
contig01130	324	4	#N/A	#N/A	#N/A	#N/A	#N/A	#N/A	#N/A	#N/A	#N/A	#N/A	#N/A	#N/A	#N/A	#N/A	#N/A	#N/A	#N/A	#N/A	#N/A	#N/A	#N/A	#N/A	#N/A	#N/A	#N/A	#N/A	#N/A	#N/A	#N/A	#N/A	#N/A	#N/A	#N/A	#N/A	#N/A	#N/A	#N/A	#N/A	#N/A	#N/A	#N/A	#N/A	#N/A	#N/A	#N/A	#N/A	#N/A
contig01131	231	25	#N/A	#N/A	#N/A	#N/A	#N/A	#N/A	#N/A	#N/A	#N/A	#N/A	#N/A	#N/A	#N/A	#N/A	#N/A	#N/A	#N/A	#N/A	#N/A	#N/A	#N/A	#N/A	#N/A	#N/A	#N/A	#N/A	#N/A	#N/A	#N/A	#N/A	#N/A	#N/A	#N/A	#N/A	#N/A	#N/A	#N/A	#N/A	#N/A	#N/A	#N/A	#N/A	#N/A	#N/A	#N/A	#N/A	#N/A
contig01132	498	71	LOC_Os01g54920.1_13101.m05772_CDS	heat- and acid-stable phosphoprotein, putative, expressed	90.23	307	30	0	189	495	177	483	8e-102	371	Bradi2g50060.1	88.93	289	32	0	206	494	188	476	1e-86	319	Sb03g034800.1	94.5	309	17	0	190	498	172	480	2e-134	478	Si003763m_PACid_19677705	95.47	309	14	0	190	498	460	768	2e-141	502	UniRef90_Q5JMX3	Os01g0752800 protein n=6 Tax=Poaceae RepID=Q5JMX3_ORYSJ
contig01133	1010	30	LOC_Os01g15010.1_13101.m01661_CDS	miro, putative, expressed	92.04	578	46	0	118	695	1	578	0	781	Bradi2g09070.1	89.52	582	61	0	118	699	1	582	0	670	Sb03g009760.1	93.64	582	37	0	118	699	1	582	0	860	Si003006m_PACid_19678887	95.19	582	28	0	118	699	1	582	0	932	UniRef90_Q9SDK4	GTP-binding protein n=7 Tax=Spermatophyta RepID=Q9SDK4_ORYSJ
contig01134	1138	63	LOC_Os06g48750.2_13106.m05188_CDS	DEAD-box ATP-dependent RNA helicase, putative, expressed	89.56	977	102	0	162	1138	1	977	0	1128	Bradi1g34170.4	89.66	977	101	0	162	1138	1	977	0	1136	Sb10g028940.1	94.06	977	58	0	162	1138	1	977	0	1477	Si006544m_PACid_19703986	93.86	977	60	0	162	1138	1	977	0	1461	UniRef90_P35683	Eukaryotic initiation factor 4A-1 n=14 Tax=Magnoliophyta RepID=IF4A1_ORYSJ
contig01135	552	29	LOC_Os06g48750.3_13106.m05189_CDS	DEAD-box ATP-dependent RNA helicase, putative, expressed	92.05	264	21	0	5	268	847	1110	1e-97	357	Bradi1g34170.4	90.91	264	24	0	5	268	982	1245	9e-91	333	Sb10g028940.1	93.26	267	18	0	2	268	979	1245	7e-107	387	Si006544m_PACid_19703986	93.23	266	18	0	3	268	980	1245	3e-106	385	UniRef90_P35683	Eukaryotic initiation factor 4A-1 n=14 Tax=Magnoliophyta RepID=IF4A1_ORYSJ
contig01136	517	40	LOC_Os06g48750.3_13106.m05189_CDS	DEAD-box ATP-dependent RNA helicase, putative, expressed	91.67	264	22	0	5	268	847	1110	3e-95	349	Bradi1g34170.4	92.42	264	20	0	5	268	982	1245	2e-100	365	Sb10g028940.1	94.4	268	15	0	1	268	978	1245	1e-114	412	Si006544m_PACid_19703986	94.36	266	15	0	3	268	980	1245	2e-113	408	UniRef90_P35683	Eukaryotic initiation factor 4A-1 n=14 Tax=Magnoliophyta RepID=IF4A1_ORYSJ
contig01137	658	4	LOC_Os02g05500.1_13102.m00600_CDS	pyridoxamine 5'-phosphate oxidase family protein, putative, expressed	84.65	482	74	0	4	485	668	1149	4e-101	369	#N/A	#N/A	#N/A	#N/A	#N/A	#N/A	#N/A	#N/A	#N/A	#N/A	#N/A	Sb04g003510.1	90.06	523	49	1	4	523	656	1178	3e-177	620	Si017447m_PACid_19686413	89.81	520	52	1	1	519	650	1169	8e-172	603	UniRef90_B6TBI9	Pyridoxamine 5-phosphate oxidase family protein n=2 Tax=Andropogoneae RepID=B6TBI9_MAIZE
contig01138	752	27	LOC_Os03g11960.1_13103.m01350_CDS	copper/zinc superoxide dismutase, putative, expressed	87.42	477	57	1	37	510	1	477	3e-130	466	Bradi1g69680.1	84.97	479	69	1	37	512	1	479	3e-103	375	Sb01g042660.1	92.28	492	38	0	37	528	1	492	0	674	Si037598m_PACid_19680659	94.51	492	27	0	37	528	103	594	0	761	UniRef90_C5WSQ4	Superoxide dismutase [Cu-Zn] n=2 Tax=Andropogoneae RepID=C5WSQ4_SORBI
contig01139	269	2	LOC_Os04g42330.2_13104.m04173_CDS	Spc97 / Spc98 family protein, putative, expressed	88.28	256	30	0	1	256	643	388	1e-71	270	Bradi2g57060.2	89.69	262	27	0	1	262	487	226	9e-83	305	Sb06g021710.1	94.09	237	14	0	33	269	611	375	7e-99	359	Si009498m_PACid_19696306	95.13	267	13	0	1	267	637	371	4e-119	426	UniRef90_Q4JF26	OSJNBa0029H02.26 protein n=1 Tax=Oryza sativa RepID=Q4JF26_ORYSA
contig01140	1136	14	LOC_Os03g56869.1_13103.m06218_CDS	ribose-5-phosphate isomerase A, putative, expressed	82.44	632	111	0	344	975	776	145	5e-102	373	Bradi1g06750.1	80	720	144	0	239	958	887	168	4e-76	285	Sb01g006240.1	91.52	224	19	0	251	474	737	514	2e-78	293	Si038812m_PACid_19685367	89.51	791	82	1	250	1039	870	80	0	902	UniRef90_B6U2Y8	Ribose-5-phosphate isomerase n=1 Tax=Zea mays RepID=B6U2Y8_MAIZE
contig01141	501	3	LOC_Os09g37000.2_13109.m03659_CDS	26S proteasome non-ATPase regulatory subunit 3, putative, expressed	88.14	177	21	0	1	177	993	1169	1e-45	184	Bradi4g36700.1	83.91	174	28	0	14	187	1321	1494	1e-27	123	Sb07g024800.1	85.38	171	25	0	1	171	1305	1475	6e-33	141	Si029643m_PACid_19713092	90.91	187	17	0	1	187	1284	1470	2e-61	236	UniRef90_Q8W426	21D7 n=11 Tax=Poaceae RepID=Q8W426_ORYSJ
contig01142	316	10	#N/A	#N/A	#N/A	#N/A	#N/A	#N/A	#N/A	#N/A	#N/A	#N/A	#N/A	#N/A	#N/A	#N/A	#N/A	#N/A	#N/A	#N/A	#N/A	#N/A	#N/A	#N/A	#N/A	#N/A	#N/A	#N/A	#N/A	#N/A	#N/A	#N/A	#N/A	#N/A	#N/A	#N/A	#N/A	#N/A	#N/A	#N/A	#N/A	#N/A	#N/A	#N/A	#N/A	#N/A	#N/A	#N/A	#N/A
contig01143	480	5	#N/A	#N/A	#N/A	#N/A	#N/A	#N/A	#N/A	#N/A	#N/A	#N/A	#N/A	#N/A	#N/A	#N/A	#N/A	#N/A	#N/A	#N/A	#N/A	#N/A	#N/A	#N/A	#N/A	#N/A	#N/A	#N/A	#N/A	#N/A	#N/A	#N/A	#N/A	#N/A	#N/A	#N/A	#N/A	#N/A	#N/A	#N/A	#N/A	#N/A	#N/A	#N/A	#N/A	#N/A	#N/A	#N/A	#N/A
contig01144	512	3	#N/A	#N/A	#N/A	#N/A	#N/A	#N/A	#N/A	#N/A	#N/A	#N/A	#N/A	#N/A	#N/A	#N/A	#N/A	#N/A	#N/A	#N/A	#N/A	#N/A	#N/A	#N/A	#N/A	#N/A	#N/A	#N/A	#N/A	#N/A	#N/A	#N/A	#N/A	#N/A	#N/A	#N/A	#N/A	#N/A	#N/A	#N/A	#N/A	#N/A	#N/A	#N/A	#N/A	#N/A	#N/A	#N/A	#N/A
contig01145	475	11	#N/A	#N/A	#N/A	#N/A	#N/A	#N/A	#N/A	#N/A	#N/A	#N/A	#N/A	#N/A	#N/A	#N/A	#N/A	#N/A	#N/A	#N/A	#N/A	#N/A	#N/A	#N/A	#N/A	#N/A	#N/A	#N/A	#N/A	#N/A	#N/A	#N/A	#N/A	#N/A	#N/A	#N/A	#N/A	#N/A	#N/A	#N/A	#N/A	#N/A	#N/A	#N/A	#N/A	#N/A	#N/A	#N/A	#N/A
contig01146	296	2	#N/A	#N/A	#N/A	#N/A	#N/A	#N/A	#N/A	#N/A	#N/A	#N/A	#N/A	#N/A	#N/A	#N/A	#N/A	#N/A	#N/A	#N/A	#N/A	#N/A	#N/A	#N/A	#N/A	#N/A	#N/A	#N/A	#N/A	#N/A	#N/A	#N/A	#N/A	#N/A	#N/A	#N/A	#N/A	#N/A	#N/A	#N/A	#N/A	#N/A	#N/A	#N/A	#N/A	#N/A	#N/A	#N/A	#N/A
contig01147	1012	31	LOC_Os05g12320.1_13105.m01340_CDS	nodulin MtN3 family protein, putative, expressed	79.42	549	112	1	100	648	22	569	2e-45	184	Bradi2g32230.1	79.11	541	112	1	106	646	28	567	5e-41	168	Sb09g006950.1	88.34	223	26	0	155	377	14	236	3e-61	236	Si023067m_PACid_19701962	88.06	645	76	1	79	723	1	644	0	660	UniRef90_C4J9H4	Putative uncharacterized protein n=1 Tax=Zea mays RepID=C4J9H4_MAIZE
contig01148	335	50	LOC_Os11g11390.1_13111.m01208_CDS	ribosomal protein, putative, expressed	90.65	214	20	0	1	214	322	535	2e-70	266	Bradi4g22070.1	90.59	287	27	0	1	287	322	608	1e-97	355	Sb04g008500.1	93.43	335	22	0	1	335	322	656	4e-138	490	Si018125m_PACid_19690281	93.13	335	23	0	1	335	430	764	1e-135	482	UniRef90_C4J938	Putative uncharacterized protein n=1 Tax=Zea mays RepID=C4J938_MAIZE
contig01149	279	15	#N/A	#N/A	#N/A	#N/A	#N/A	#N/A	#N/A	#N/A	#N/A	#N/A	#N/A	#N/A	#N/A	#N/A	#N/A	#N/A	#N/A	#N/A	#N/A	#N/A	#N/A	#N/A	#N/A	#N/A	#N/A	#N/A	#N/A	#N/A	#N/A	#N/A	#N/A	#N/A	#N/A	#N/A	#N/A	#N/A	#N/A	#N/A	#N/A	#N/A	#N/A	#N/A	#N/A	#N/A	#N/A	#N/A	#N/A
contig01150	261	19	#N/A	#N/A	#N/A	#N/A	#N/A	#N/A	#N/A	#N/A	#N/A	#N/A	#N/A	#N/A	#N/A	#N/A	#N/A	#N/A	#N/A	#N/A	#N/A	#N/A	#N/A	#N/A	#N/A	#N/A	#N/A	#N/A	#N/A	#N/A	#N/A	#N/A	#N/A	#N/A	#N/A	#N/A	#N/A	#N/A	#N/A	#N/A	#N/A	#N/A	#N/A	#N/A	#N/A	#N/A	#N/A	#N/A	#N/A
contig01151	199	9	LOC_Os11g11390.1_13111.m01208_CDS	ribosomal protein, putative, expressed	91.62	191	16	0	5	195	317	127	2e-66	252	Bradi4g22070.1	91.24	194	17	0	5	198	317	124	3e-66	250	Sb04g008500.1	95.88	194	8	0	5	198	317	124	1e-87	321	Si018125m_PACid_19690281	93.3	194	13	0	5	198	425	232	1e-75	281	UniRef90_P93847	60S ribosomal protein L10 n=5 Tax=Magnoliophyta RepID=RL10_SOLME
contig01152	305	1	#N/A	#N/A	#N/A	#N/A	#N/A	#N/A	#N/A	#N/A	#N/A	#N/A	#N/A	#N/A	#N/A	#N/A	#N/A	#N/A	#N/A	#N/A	#N/A	#N/A	#N/A	#N/A	#N/A	#N/A	#N/A	#N/A	#N/A	#N/A	#N/A	#N/A	#N/A	#N/A	#N/A	#N/A	Si018125m_PACid_19690281	95.52	67	2	1	1	66	706	772	3e-21	101	#N/A	#N/A
contig01153	201	14	LOC_Os11g11390.1_13111.m01208_CDS	ribosomal protein, putative, expressed	96.04	101	4	0	101	201	22	122	2e-41	168	Bradi4g22070.1	93.07	101	7	0	101	201	22	122	1e-34	145	Sb04g008500.1	98.06	103	2	0	99	201	20	122	1e-47	188	Si018125m_PACid_19690281	94.07	118	7	0	80	197	109	226	1e-44	178	UniRef90_Q7X9L9	QM (Fragment) n=2 Tax=BEP clade RepID=Q7X9L9_WHEAT
contig01154	326	2	#N/A	#N/A	#N/A	#N/A	#N/A	#N/A	#N/A	#N/A	#N/A	#N/A	#N/A	#N/A	#N/A	#N/A	#N/A	#N/A	#N/A	#N/A	#N/A	#N/A	#N/A	#N/A	#N/A	#N/A	#N/A	#N/A	#N/A	#N/A	#N/A	#N/A	#N/A	#N/A	#N/A	#N/A	#N/A	#N/A	#N/A	#N/A	#N/A	#N/A	#N/A	#N/A	#N/A	#N/A	#N/A	#N/A	#N/A
contig01155	131	7	#N/A	#N/A	#N/A	#N/A	#N/A	#N/A	#N/A	#N/A	#N/A	#N/A	#N/A	#N/A	#N/A	#N/A	#N/A	#N/A	#N/A	#N/A	#N/A	#N/A	#N/A	#N/A	#N/A	#N/A	#N/A	#N/A	#N/A	#N/A	#N/A	#N/A	#N/A	#N/A	#N/A	#N/A	#N/A	#N/A	#N/A	#N/A	#N/A	#N/A	#N/A	#N/A	#N/A	#N/A	#N/A	#N/A	#N/A
contig01156	744	12	LOC_Os01g03040.1_13101.m00251_CDS	expressed protein	85.96	463	65	0	10	472	293	755	3e-111	402	#N/A	#N/A	#N/A	#N/A	#N/A	#N/A	#N/A	#N/A	#N/A	#N/A	#N/A	Sb03g007870.1	91.04	480	43	0	3	482	268	747	3e-174	611	Si002459m_PACid_19675153	92.59	459	34	0	24	482	409	867	0	640	UniRef90_C5XE81	Putative uncharacterized protein Sb03g007870 n=1 Tax=Sorghum bicolor RepID=C5XE81_SORBI
contig01157	343	7	#N/A	#N/A	#N/A	#N/A	#N/A	#N/A	#N/A	#N/A	#N/A	#N/A	#N/A	#N/A	#N/A	#N/A	#N/A	#N/A	#N/A	#N/A	#N/A	#N/A	#N/A	#N/A	#N/A	#N/A	#N/A	#N/A	#N/A	#N/A	#N/A	#N/A	#N/A	#N/A	#N/A	#N/A	#N/A	#N/A	#N/A	#N/A	#N/A	#N/A	#N/A	#N/A	#N/A	#N/A	#N/A	#N/A	#N/A
contig01158	833	24	LOC_Os12g10560.1_13112.m01119_CDS	clathrin adaptor complex small chain domain containing protein, expressed	88.76	427	48	0	243	669	427	1	4e-120	432	Bradi4g21080.1	90.59	425	40	0	245	669	425	1	2e-138	492	Sb05g007040.1	93.71	429	27	0	241	669	429	1	2e-169	595	Si026975m_PACid_19707195	93.24	429	29	0	241	669	429	1	1e-164	579	UniRef90_O50016	AP-2 complex subunit sigma-1 n=26 Tax=Eukaryota RepID=AP2S1_MAIZE
contig01159	815	28	LOC_Os12g10560.1_13112.m01119_CDS	clathrin adaptor complex small chain domain containing protein, expressed	88.52	427	48	1	231	656	427	1	2e-125	450	Bradi4g21080.1	90.82	425	38	1	233	656	425	1	2e-148	525	Sb05g007040.1	95.1	429	20	1	229	656	429	1	0	676	Si026975m_PACid_19707195	94.64	429	22	1	229	656	429	1	0	660	UniRef90_O50016	AP-2 complex subunit sigma-1 n=26 Tax=Eukaryota RepID=AP2S1_MAIZE
contig01160	411	2	#N/A	#N/A	#N/A	#N/A	#N/A	#N/A	#N/A	#N/A	#N/A	#N/A	#N/A	#N/A	#N/A	#N/A	#N/A	#N/A	#N/A	#N/A	#N/A	#N/A	#N/A	#N/A	#N/A	#N/A	#N/A	#N/A	#N/A	#N/A	#N/A	#N/A	#N/A	#N/A	#N/A	#N/A	#N/A	#N/A	#N/A	#N/A	#N/A	#N/A	#N/A	#N/A	#N/A	#N/A	#N/A	#N/A	#N/A
contig01161	645	15	LOC_Os01g55490.4_13101.m05847_CDS	transcriptional regulator family protein, putative, expressed	87.42	310	38	1	304	612	442	133	1e-79	297	Bradi2g50450.1	89.03	310	33	1	304	612	994	685	6e-92	337	Sb03g035180.1	88.57	630	71	1	1	629	1291	662	0	644	Si001468m_PACid_19673437	87.8	631	70	2	1	630	1303	679	8e-169	593	UniRef90_C5XKT4	Putative uncharacterized protein Sb03g035180 n=1 Tax=Sorghum bicolor RepID=C5XKT4_SORBI
contig01162	603	14	LOC_Os04g56530.1_13104.m05890_CDS	STEMEKKste11MAP3K.1 - STE kinases include homologs to sterile 7, sterile 11 and sterile 20 from yeast, expressed	89.06	256	28	0	1	256	3812	4067	4e-76	285	Bradi5g24870.3	91.95	261	21	0	3	263	3532	3792	4e-96	351	Sb06g031600.1	94.57	258	14	0	6	263	3757	4014	5e-111	400	Si020980m_PACid_19699969	93.49	261	17	0	3	263	3748	4008	1e-105	383	UniRef90_Q7XR00	OSJNBa0015K02.14 protein n=3 Tax=Oryza sativa RepID=Q7XR00_ORYSJ
contig01163	293	5	#N/A	#N/A	#N/A	#N/A	#N/A	#N/A	#N/A	#N/A	#N/A	#N/A	#N/A	#N/A	#N/A	#N/A	#N/A	#N/A	#N/A	#N/A	#N/A	#N/A	#N/A	#N/A	#N/A	Sb07g021180.1	82.72	243	42	0	50	292	293	51	1e-35	149	Si014520m_PACid_19691241	82.52	246	43	0	47	292	296	51	6e-35	147	UniRef90_B6T2P1	Transmembrane protein PFT27 n=1 Tax=Zea mays RepID=B6T2P1_MAIZE
contig01164	1271	27	#N/A	#N/A	#N/A	#N/A	#N/A	#N/A	#N/A	#N/A	#N/A	#N/A	#N/A	#N/A	Bradi1g17510.1	94.12	68	4	0	1164	1231	1892	1825	3e-21	103	Sb02g043180.1	88.61	158	13	2	948	1105	2109	1957	2e-38	161	Si029114m_PACid_19712900	93.33	90	6	0	1164	1253	1850	1761	2e-29	131	UniRef90_C5X5N9	Putative uncharacterized protein Sb02g043180 n=1 Tax=Sorghum bicolor RepID=C5X5N9_SORBI
contig01165	1056	8	LOC_Os04g47590.1_13104.m04826_CDS	niemann-Pick C1 protein precursor, putative, expressed	89.68	155	16	0	595	749	3402	3248	3e-44	180	Bradi5g18410.1	87.76	523	63	1	534	1055	1814	1292	3e-147	521	Sb06g025390.1	92.61	487	36	0	569	1055	3677	3191	0	680	Si009194m_PACid_19696388	93.59	562	32	2	498	1055	3794	3233	0	817	UniRef90_C5YE00	Putative uncharacterized protein Sb06g025390 n=1 Tax=Sorghum bicolor RepID=C5YE00_SORBI
contig01166	622	6	#N/A	#N/A	#N/A	#N/A	#N/A	#N/A	#N/A	#N/A	#N/A	#N/A	#N/A	#N/A	#N/A	#N/A	#N/A	#N/A	#N/A	#N/A	#N/A	#N/A	#N/A	#N/A	#N/A	#N/A	#N/A	#N/A	#N/A	#N/A	#N/A	#N/A	#N/A	#N/A	#N/A	#N/A	#N/A	#N/A	#N/A	#N/A	#N/A	#N/A	#N/A	#N/A	#N/A	#N/A	#N/A	#N/A	#N/A
contig01167	833	11	#N/A	#N/A	#N/A	#N/A	#N/A	#N/A	#N/A	#N/A	#N/A	#N/A	#N/A	#N/A	#N/A	#N/A	#N/A	#N/A	#N/A	#N/A	#N/A	#N/A	#N/A	#N/A	#N/A	Sb05g006650.1	83.77	345	56	0	32	376	246	590	1e-62	240	Si027566m_PACid_19708449	81.07	169	32	0	219	387	250	418	9e-15	81.8	UniRef90_B9SUZ6	Alcohol dehydrogenase, putative n=1 Tax=Ricinus communis RepID=B9SUZ6_RICCO
contig01168	795	10	#N/A	#N/A	#N/A	#N/A	#N/A	#N/A	#N/A	#N/A	#N/A	#N/A	#N/A	#N/A	#N/A	#N/A	#N/A	#N/A	#N/A	#N/A	#N/A	#N/A	#N/A	#N/A	#N/A	Sb05g006650.1	84.03	745	117	1	43	785	238	982	4e-149	527	Si027566m_PACid_19708449	81.75	548	97	2	238	783	250	796	2e-74	280	UniRef90_C5Y7L7	Putative uncharacterized protein Sb05g006650 n=1 Tax=Sorghum bicolor RepID=C5Y7L7_SORBI
contig01169	310	12	#N/A	#N/A	#N/A	#N/A	#N/A	#N/A	#N/A	#N/A	#N/A	#N/A	#N/A	#N/A	#N/A	#N/A	#N/A	#N/A	#N/A	#N/A	#N/A	#N/A	#N/A	#N/A	#N/A	Sb05g006650.1	86.93	176	23	0	1	176	207	32	6e-41	167	Si027566m_PACid_19708449	89.74	78	8	0	1	78	108	31	3e-18	91.7	UniRef90_C0PJR9	Putative uncharacterized protein n=1 Tax=Zea mays RepID=C0PJR9_MAIZE
contig01170	950	24	LOC_Os05g45930.2_13105.m04887_CDS	IQ calmodulin-binding motif family protein, putative, expressed	83.49	527	78	3	350	876	518	1	3e-93	343	Bradi2g18640.2	84.77	512	69	3	368	876	506	1	5e-106	385	Sb09g026770.3	88.71	877	90	3	1	876	869	1	0	942	Si021603m_PACid_19698860	89.4	877	78	6	1	876	863	1	0	971	UniRef90_B6U6R2	Calmodulin binding protein n=2 Tax=Zea mays RepID=B6U6R2_MAIZE
contig01171	292	12	#N/A	#N/A	#N/A	#N/A	#N/A	#N/A	#N/A	#N/A	#N/A	#N/A	#N/A	#N/A	Bradi2g18640.2	84.4	141	22	0	38	178	910	1050	2e-22	105	Sb09g026770.3	87.05	278	36	0	15	292	884	1161	9e-71	266	Si021605m_PACid_19698861	86.32	285	39	0	8	292	868	1152	9e-68	256	UniRef90_B6U6R2	Calmodulin binding protein n=2 Tax=Zea mays RepID=B6U6R2_MAIZE
[truncated: 18,998 more rows]
[truncated: 10 more columns]
