# Supplementary material for: Gene Discovery and Molecular Marker Development, Based on High-Throughput Transcript Sequencing of Paspalum dilatatum Poir
Source: PLoS One. 2014 Feb 10;9(2):e85050. doi: 10.1371/journal.pone.0085050 (PMC3919698; doi:10.1371/journal.pone.0085050)
Supplement: Table S2 — Details of all 2,339 SSR molecular markers identified within the study. (XLS) [file pone.0085050.s004.xls]

## Sheet: Sheet1
Index	Seq ID	Count	Primer type	Orientation	Start	Len	tm	GC%	Any compl	3' compl	Seq	Prod size	Seq len	Included len	Pair any compl	Pair 3' compl	Motif	Motif Len	SSR	SSRLen	SSR included in empirical validation
Pd0001	contig00007	1	SSR	FORWARD	633	21	55.41	47.62	2	0	AGTGATGTGCTGTAGAAGGTG	156	890	890	6	3	ATGT	4	ATGTATGTATGT	12
	contig00007	1	SSR	REVERSE	788	21	54.88	42.86	4	0	GTTCTGCAACAACAATCCTAC
Pd0002	contig00014	1	SSR	FORWARD	708	21	55.86	47.62	4	3	CTGCTTAGTACGTGCCATCTA	130	851	851	4	0	TTCC	4	TTCCTTCCTTCC	12
	contig00014	1	SSR	REVERSE	837	19	54.76	47.37	3	3	GCGAAATAGGTGAGGAATC
Pd0003	contig00028	1	SSR	FORWARD	940	21	54.85	33.33	3	0	ATGACAAGAAAGAACAACCAA	161	1207	1207	3	1	GAT	3	GATGATGATGAT	12
	contig00028	1	SSR	REVERSE	1100	20	55.45	45	3	3	AGACATTTGAAGAGCCAGTG
Pd0004	contig00032	1	SSR	FORWARD	281	21	55.11	47.62	5	2	CTCCTCCTAAAGAGACAAAGC	163	755	755	5	0	CCAAAG	6	CCAAAGCCAAAGCCAAAG	18	Yes
	contig00032	1	SSR	REVERSE	443	21	55.06	42.86	4	2	TATAGCCTCTTCCAGTCATCA
Pd0005	contig00038	1	SSR	FORWARD	2257	21	56.02	38.1	4	2	TCCTTTTTGGATCGACTTAAC	163	4193	4193	4	3	TTC	3	TTCTTCTTCTTC	12
	contig00038	1	SSR	REVERSE	2419	21	54.86	33.33	3	1	TATTGGATTGGATTCGTTAGA
Pd0006	contig00039	1	SSR	FORWARD	877	21	54.92	38.1	6	2	TAAGGTACTTTTGGAACACCA	228	1104	1104	6	0	AGAA	4	AGAAAGAAAGAAAGAA	16
	contig00039	1	SSR	REVERSE	1104	21	51.4	38.1	2	2	CAATCTGTCTTACCTTCCTTA
Pd0007	contig00051	1	SSR	FORWARD	1095	21	55.47	38.1	3	0	TTCTTCTCCGCTAATAAAACC	153	1720	1720	4	0	ATCC	4	ATCCATCCATCC	12
	contig00051	1	SSR	REVERSE	1247	21	55.37	47.62	5	2	GTAGCTGCCGATCTACCTTAT
Pd0008	contig00059	1	SSR	FORWARD	525	21	55.1	42.86	4	0	CTACTTAGCTTGTGCGTGTTT	133	803	803	4	3	CAGCCG	6	CAGCCGCAGCCGCAGCCGCAGCCGCAGCCGCAGCCG	36
	contig00059	1	SSR	REVERSE	657	21	54.69	47.62	6	2	CTGTACATCCTTGAACAGGAC
Pd0009	contig00062	1	SSR	FORWARD	1	21	55.31	33.33	3	0	AGGTCTGATTTTGGATTTTGT	138	3037	3037	5	2	TTAA	4	TTAATTAATTAATTAA	16
	contig00062	1	SSR	REVERSE	138	22	55.02	40.91	4	3	GGGACCTTCTACTCATAATTGA
Pd0010	contig00062	1	SSR	FORWARD	2253	21	54.52	33.33	2	0	CGCAAACAAAATAGAAGAAAC	141	3037	3037	3	1	TTCTAT	6	TTCTATTTCTATTTCTAT	18
	contig00062	1	SSR	REVERSE	2393	22	54.9	40.91	5	2	TGCTGCATAGAACTAGATATGG
Pd0011	contig00071	1	SSR	FORWARD	395	21	54.91	33.33	4	2	AGGCTCCTTTTTATATTGCAT	152	1030	1030	3	2	AAAT	4	AAaTAAATAAAT	12
	contig00071	1	SSR	REVERSE	546	21	54.86	47.62	6	0	GGATTCCGGTCTAGAGTATGT
Pd0012	contig00082	1	SSR	FORWARD	274	18	54.44	55.56	4	0	CAGCTCTGTTCCTGTGGT	121	635	635	4	2	AAT	3	AATAATAATAAT	12
	contig00082	1	SSR	REVERSE	394	21	55.47	42.86	8	2	CACACATACGTACGTCATCAA
Pd0013	contig00084	1	SSR	FORWARD	2556	21	53.79	38.1	8	2	AAAGAGCTCTCTTGTTTCGTA	199	3401	3401	3	1	ATTG	4	ATTGATTGATTG	12
	contig00084	1	SSR	REVERSE	2754	21	55	38.1	7	2	TAAGTTCAGAACGGTATTCCA
Pd0014	contig00084	1	SSR	FORWARD	3092	21	54.37	33.33	6	2	CGTATTCGTAAAAATCTTTGG	178	3401	3401	4	1	AACA	4	AACAAACAAaCA	12
	contig00084	1	SSR	REVERSE	3269	21	54.63	38.1	4	3	CTTCGGATAGTTCAATTCAGA
Pd0015	contig00147	1	SSR	FORWARD	69	21	55.21	47.62	4	2	ACAGTAGAGAGGAGGCAATTC	235	303	303	3	0	GGC	3	GGCGGCGGCGGC	12
	contig00147	1	SSR	REVERSE	303	18	55.12	50	5	2	AGGGACTTATTCCGCAAC
Pd0016	contig00150	1	SSR	FORWARD	1864	21	54.98	42.86	3	0	ATCGTCTGATTCCTCTTTACC	148	3193	3193	4	2	GAA	3	GAAGAAGAAGAA	12
	contig00150	1	SSR	REVERSE	2011	21	55.04	33.33	4	2	ATATCGGCAAAACAACAAGTA
Pd0017	contig00152	1	SSR	FORWARD	8	19	61.37	63.16	4	2	CTCGCCCTTTCCCTAGCTC	139	851	851	3	0	CCG	3	CCGCCGCCGCCG	12
	contig00152	1	SSR	REVERSE	146	21	55.88	42.86	3	1	GGTCTTCATCTTCAACCCTAA
Pd0018	contig00155	1	SSR	FORWARD	33	21	54.5	42.86	6	2	TATGAGGTCCTGTACATGGTT	163	912	912	5	0	AGA	3	AGAAGAAGAAGA	12
	contig00155	1	SSR	REVERSE	195	21	55.2	38.1	6	0	CCTCAAATTTCTCCTTCAGTT
Pd0019	contig00159	1	SSR	FORWARD	277	21	54.43	42.86	4	2	GGAAGCTAAAGGGATAGGATA	144	482	482	4	1	TGA	3	TGATGATGATGA	12
	contig00159	1	SSR	REVERSE	420	18	54.59	44.44	5	3	GTGAGCAAAGCCATTTGT
Pd0020	contig00166	1	SSR	FORWARD	294	21	54.59	38.1	6	2	AAAAAGGGCTTTCTACATAGG	151	6588	6588	4	0	AGGA	4	AGGAAGgAaGGA	12
	contig00166	1	SSR	REVERSE	444	21	54.81	33.33	4	3	GCGTTTTCTCTATCAATTTCA
Pd0021	contig00170	1	SSR	FORWARD	16	21	55.1	42.86	2	0	CTTCATCCTCTTCCTCATCTT	160	799	799	4	1	TCA	3	TCATCATCATCA	12
	contig00170	1	SSR	REVERSE	175	21	55.32	42.86	7	2	TATGACATAGGGACCACCATA
Pd0022	contig00173	1	SSR	FORWARD	1100	18	55.5	55.56	3	1	AAGGCAGCAGGAAGAGAC	140	1252	1252	2	0	CT	2	CTCTCTCTCTCTCTCT	16
	contig00173	1	SSR	REVERSE	1239	21	55	38.1	2	2	ACAACGAGCAACACAAACTAT
Pd0023	contig00179	1	SSR	FORWARD	137	20	54.86	50	4	0	GATCTCTGTTGGCTCACTTC	187	638	638	5	0	CAA	3	CAACAACAACAa	12
	contig00179	1	SSR	REVERSE	323	21	55.14	42.86	6	0	AAGAGGGATATCTCAAAGCAC
Pd0024	contig00179	1	SSR	FORWARD	467	21	55.54	38.1	4	1	GAGCATCCCTTTGTTAATTTC	151	638	638	4	2	GCCG	4	GCCGGCCGgCCG	12
	contig00179	1	SSR	REVERSE	617	21	55.51	47.62	5	2	TGTACTGTAGCAAGGATCTGG
Pd0025	contig00181	1	SSR	FORWARD	795	21	54.63	42.86	4	0	CTAGGAGAAGAGGAAGGAAAA	189	1010	1010	5	3	GAG	3	GAGGAGGAGGAG	12
	contig00181	1	SSR	REVERSE	983	18	54.67	50	2	0	CCTTTGTGCTGTTCGTCT
Pd0026	contig00183	1	SSR	FORWARD	707	21	55.58	38.1	5	1	ATTCGCTCTGAATAAGATGGT	166	1032	1032	4	2	TCGC	4	TCGCTCGCTCGC	12
	contig00183	1	SSR	REVERSE	872	21	54.41	47.62	5	0	AGATAGACGACGACTCAACAC
Pd0027	contig00186	1	SSR	FORWARD	692	21	54.96	38.1	5	3	CTTTCGCTCTGAATAAGATGA	148	1083	1083	4	1	TCGC	4	TCGCTCGCTCGC	12
	contig00186	1	SSR	REVERSE	839	21	55.1	47.62	4	2	TAGACGACTCAACGACTGACT
Pd0028	contig00187	1	SSR	FORWARD	796	21	54.27	38.1	3	2	AGCGACAGAAGTATGGAAATA	145	1002	1002	4	2	AACG	4	AACGAACGAACG	12
	contig00187	1	SSR	REVERSE	940	20	55.07	45	6	0	ATTTGATCAGGTCGTGTAGG
Pd0029	contig00196	1	SSR	FORWARD	33	21	55.02	38.1	4	0	AATTCCTTCGATTCTCATCTC	174	363	363	3	2	TACG	4	TACGTACGTACG	12
	contig00196	1	SSR	REVERSE	206	21	55.17	42.86	5	3	TCTGCTGCATACTACTTGGAT
Pd0030	contig00203	1	SSR	FORWARD	699	21	55.4	47.62	4	2	GATCTGAGTTGCTGTACGTGT	127	954	954	6	2	GAATT	5	GAATTGAATTGAATT	15
	contig00203	1	SSR	REVERSE	825	22	55.09	40.91	7	1	AAACTAAGTTCTACTCCCAGCA
Pd0031	contig00204	1	SSR	FORWARD	806	21	55.77	42.86	2	0	GTTCATACTTTCGCTTCTTCC	172	983	983	3	1	GGC	3	GGCGGCGGCGGC	12
	contig00204	1	SSR	REVERSE	977	21	54.88	47.62	4	2	CTCTCTGTGATACCAAACCAG
Pd0032	contig00211	1	SSR	FORWARD	894	21	55.68	47.62	4	0	TACGAAGGAGATGCTGTGTAG	159	1410	1410	3	0	TTCTA	5	TTCTATTCTATTCTA	15	Yes
	contig00211	1	SSR	REVERSE	1052	21	54.81	47.62	4	0	TTAGCTCAGTTGGGTAGAGTG
Pd0033	contig00212	1	SSR	FORWARD	792	21	55.39	42.86	4	2	TAGCTTTGTTCCGTCAGTCTA	146	1042	1042	4	2	CT	2	CTCTCTCTCTCT	12
	contig00212	1	SSR	REVERSE	937	21	54.32	42.86	5	2	GCACTGCTCTTTCTCTCTAAA
Pd0034	contig00217	1	SSR	FORWARD	59	21	55.2	42.86	5	0	CGAAGCTGTAATATCTTGTGG	160	1198	1198	3	1	TGA	3	TGATGATGATGA	12
	contig00217	1	SSR	REVERSE	218	21	55.56	42.86	6	3	CACTGAACCATCAGTTGAATC
Pd0035	contig00217	1	SSR	FORWARD	512	21	55.72	38.1	4	0	CAGTACAAGTGGAAGCAAAAA	168	1198	1198	6	1	CAG	3	CAGCAGCAGCAGCAG	15
	contig00217	1	SSR	REVERSE	679	21	55.32	42.86	4	3	CCACTGTATGCCTTATGGTAA
Pd0036	contig00217	1	SSR	FORWARD	570	21	54.52	42.86	3	0	AGTAGCAGTAGCAGCAAAAAG	150	1198	1198	2	2	CAG	3	CAGCAGCAGCAG	12
	contig00217	1	SSR	REVERSE	719	21	54.56	42.86	3	3	ATGAACACAAGTCACAGGTCT
Pd0037	contig00219	1	SSR	FORWARD	28	19	55.81	57.89	6	1	AGAGGATCCCTGAGGCTAC	163	193	193	5	0	ACGA	4	ACGAACGAACGA	12
	contig00219	1	SSR	REVERSE	190	19	55.66	36.84	2	0	ACCAATAGCCAAAAACCAA
Pd0038	contig00220	1	SSR	FORWARD	10	21	55.92	33.33	5	0	GAATCCAATTCCAAAGAAAGA	165	234	234	5	3	TCG	3	TCGTCGTCGTCG	12
	contig00220	1	SSR	REVERSE	174	21	55.04	42.86	7	3	CCAAGCTGTAATATCTTGTGG
Pd0039	contig00234	1	SSR	FORWARD	949	21	54.8	47.62	4	2	GAACTACTGTGAGCGGTCTAA	148	1996	1996	4	1	TTCT	4	TtCTTTCTTTCT	12
	contig00234	1	SSR	REVERSE	1096	21	55.47	42.86	5	3	ATGGGACTACTTCCTGAAAGA
Pd0040	contig00240	1	SSR	FORWARD	19	19	54.74	52.63	4	2	GAGACCAACTAGGGTTTGC	180	582	582	3	1	AAAAGA	6	AAAaGAAAAaGAAAAaGA	18	Yes
	contig00240	1	SSR	REVERSE	198	21	54.58	42.86	4	2	TGATAACTCAGATCCAGCTTC
Pd0041	contig00245	1	SSR	FORWARD	11	18	55.79	55.56	2	2	CAAACCCTACCCACCCTA	223	450	450	5	2	CGG	3	CGGCGGCGGCGG	12
	contig00245	1	SSR	REVERSE	233	20	55.16	45	4	0	ATCACCTTCTTGGGGTACTT
Pd0042	contig00246	1	SSR	FORWARD	490	20	55.16	45	4	0	ATCACCTTCTTGGGGTACTT	197	724	724	4	1	CGC	3	CGCCGCCGCCGC	12
	contig00246	1	SSR	REVERSE	686	18	57.48	61.11	2	0	AGAGGAGGAGGAGGAGCA
Pd0043	contig00246	1	SSR	FORWARD	490	20	55.16	45	4	0	ATCACCTTCTTGGGGTACTT	214	724	724	3	1	CTC	3	cTCCTCCTCCTCCTc	15
	contig00246	1	SSR	REVERSE	703	18	63.79	61.11	4	3	CGCAGTTCAGCAGCAGCA
Pd0044	contig00247	1	SSR	FORWARD	386	18	56.55	55.56	4	0	CTTCCTGCTCTGCACCTT	162	656	656	5	2	GAG	3	GAGGAGGAGGAG	12
	contig00247	1	SSR	REVERSE	547	21	54.83	52.38	2	0	CGAGAGAGAGACACAGAGAGA
Pd0045	contig00261	1	SSR	FORWARD	3	18	60.45	61.11	7	3	GGAGCCAAGTTGGGGTTC	135	576	576	5	1	CGC	3	CGCCGCCGCCGC	12
	contig00261	1	SSR	REVERSE	137	19	55.24	52.63	6	3	ACTGGTTCCTGAACAGCTC
Pd0046	contig00272	1	SSR	FORWARD	10	21	55.34	42.86	4	0	AAAATTCTCCCTCTCTCTCCT	147	652	652	3	0	GCGAC	5	GCGACGCGACGCGACGCGAC	20
	contig00272	1	SSR	REVERSE	156	20	56.48	50	4	0	CGACCCTTATTGCTCTAACC
Pd0047	contig00273	1	SSR	FORWARD	24	20	54.75	55	5	0	CTAGTAGGGGAAGAGGAAGG	151	555	555	6	3	GCGAC	5	GCGACGCGACGCGAC	15
	contig00273	1	SSR	REVERSE	174	19	54.98	52.63	3	2	CTTCTCCTCCATCACAGGT
Pd0048	contig00286	1	SSR	FORWARD	78	21	55.17	47.62	4	3	GGACGACACAACCATCTAGTA	156	425	425	3	0	CATC	4	CATCCATCCATC	12
	contig00286	1	SSR	REVERSE	233	21	55.19	42.86	4	0	GCTTTTGCCTAATTCTCTCTC
Pd0049	contig00288	1	SSR	FORWARD	190	21	54.54	42.86	4	0	AGGCGTCTTCTCTTATTTACC	143	524	524	5	3	CAG	3	CAGCAGCAGCAG	12
	contig00288	1	SSR	REVERSE	332	21	54.52	38.1	3	2	GGGACAAGCAAGACATAATAA
Pd0050	contig00288	1	SSR	FORWARD	415	21	55.22	38.1	6	0	TTGTACATTTCGCTCTTCTGT	109	524	524	4	2	TGA	3	TGATGATGATGA	12
	contig00288	1	SSR	REVERSE	523	18	55.17	44.44	3	2	AAGTTGGGGAAAACAAGC
Pd0051	contig00291	1	SSR	FORWARD	396	21	55.47	47.62	7	2	GCCCTTAGGGATGTTGTATAG	133	537	537	5	0	ACAA	4	ACAAACAAACAA	12
	contig00291	1	SSR	REVERSE	528	20	67.29	65	6	2	TTGAGGCAGGGCTCCTCTGG
Pd0052	contig00295	1	SSR	FORWARD	178	21	54.74	33.33	4	2	CGTCAATTCCTTTGAGTTTTA	148	1048	1048	5	2	CATG	4	CAtGcATgcATG	12
	contig00295	1	SSR	REVERSE	325	21	55.03	42.86	2	0	AGCAAACAGGATTAGATACCC
Pd0053	contig00305	1	SSR	FORWARD	589	18	55.24	55.56	2	0	AGCAGAAGAGGAGGATGG	129	717	717	5	2	GAAGG	5	GAaGGGAaGGGAaGG	15
	contig00305	1	SSR	REVERSE	717	18	61.69	61.11	8	3	TCGTCGTCGTCGTCGAGT
Pd0054	contig00307	1	SSR	FORWARD	98	19	55.04	52.63	4	0	GACAATCATCCCAGTACCC	148	587	587	3	0	CATC	4	CATCCatCCATC	12
	contig00307	1	SSR	REVERSE	245	20	54.89	45	5	2	GAAATTCACCTTCAGTGAGC
Pd0055	contig00316	1	SSR	FORWARD	306	19	54.84	52.63	3	1	GAGCCTTTACCTCATCCAG	167	1497	1497	6	3	CCAAAA	6	CCAAAaCCAAAaCCAAAa	18
	contig00316	1	SSR	REVERSE	472	19	54.95	47.37	3	3	GGTTTTGGTTCAGGCTTAG
Pd0056	contig00319	1	SSR	FORWARD	185	21	55.51	38.1	4	2	GATTGCTGCCTTTGATATGTA	134	395	395	5	3	TAC	3	TACTACTACTACTAC	15
	contig00319	1	SSR	REVERSE	318	21	54.6	42.86	6	2	AGCAGGTATACAAGACAATGC
Pd0057	contig00337	1	SSR	FORWARD	65	18	56.17	50	4	1	AACTGGCCTTTGACGAAC	188	426	426	6	0	GGGT	4	GGGTGGGTGGGT	12
	contig00337	1	SSR	REVERSE	252	18	55.52	55.56	5	2	CCCGTCCAAGAATCTCTC
Pd0058	contig00340	1	SSR	FORWARD	576	21	55.1	33.33	4	2	AACAAAGGGGTAAAGATTTTG	157	736	736	3	1	TTG	3	TTGTTGTTGTTG	12
	contig00340	1	SSR	REVERSE	732	23	53.79	39.13	6	2	TGAATAGAGTAGTCAATGGTCTG
Pd0059	contig00341	1	SSR	FORWARD	27	18	54.44	55.56	4	3	CACTGCACAAGGAGGAGT	112	177	177	4	1	TCGA	4	TCGATCGATCGA	12
	contig00341	1	SSR	REVERSE	138	19	54.64	47.37	4	3	CGAGGATGACGTACTTGAA
Pd0060	contig00342	1	SSR	FORWARD	27	18	57.14	61.11	4	3	CACTGCACAGGGAGGAGT	115	180	180	3	1	TCGA	4	TCGATCGATCGA	12
	contig00342	1	SSR	REVERSE	141	19	54.64	47.37	4	3	CGAGGATGACGTACTTGAA
Pd0061	contig00359	1	SSR	FORWARD	15	21	54.35	42.86	4	0	GCAGCTTCATCTCTATGTTTC	128	799	799	6	3	AGGAGC	6	AGGAGCAGGagcAGgagCAGGAGCAGGAGC	30	Yes
	contig00359	1	SSR	REVERSE	142	21	55.18	47.62	4	0	CTACATCAGGAGTAAGCGATG
Pd0062	contig00361	1	SSR	FORWARD	339	19	54.9	57.89	3	0	GTAGGAGAGGGACTGCTTG	228	589	589	5	3	CGA	3	cGACGACGACGA	12
	contig00361	1	SSR	REVERSE	566	18	57.37	50	5	2	ACCCAAGTTGTCGTCCAA
Pd0063	contig00362	1	SSR	FORWARD	2	20	55.23	50	4	1	CACTAGGACGACAAACCACT	108	383	383	4	0	AGCT	4	AGCTAGCTAGCT	12
	contig00362	1	SSR	REVERSE	109	21	55.13	47.62	5	2	CTCAAGTTCCACTAGACAACG
Pd0064	contig00371	1	SSR	FORWARD	234	21	54.91	42.86	3	3	ATGTCTGTGTATCCCATTGAG	149	385	385	3	1	TGAA	4	TGAATGAATGAA	12
	contig00371	1	SSR	REVERSE	382	18	61.75	61.11	2	0	CTTGGAACGAGGCGGAAC
Pd0065	contig00378	1	SSR	FORWARD	127	21	55.3	47.62	6	3	CCACAAGTAGTTGAAGCTCAG	165	388	388	5	2	CTTT	4	CTTTCTTtCTTT	12
	contig00378	1	SSR	REVERSE	291	21	54.7	38.1	4	1	TCTGCGTGCTACAATATACAA
Pd0066	contig00387	1	SSR	FORWARD	66	21	54.88	47.62	5	3	TAGCCAGAGTAACTGATGAGC	133	389	389	4	1	ACC	3	ACCACCACCACC	12
	contig00387	1	SSR	REVERSE	198	21	54.62	38.1	4	0	CGAACATAGGTAAACTCCAAA
Pd0067	contig00387	1	SSR	FORWARD	223	21	54.96	38.1	4	0	GTCCGATGCAAATGTAATAAG	145	389	389	5	1	TGTA	4	TGTATGTATGTA	12
	contig00387	1	SSR	REVERSE	367	21	54.91	38.1	4	2	CACATTCAAAAGGATCATAGC
Pd0068	contig00388	1	SSR	FORWARD	33	18	55.65	55.56	3	2	CTCAGCAGTGTCCAGCAT	111	176	176	6	2	TCC	3	TCCTCCTCCTCCTCC	15
	contig00388	1	SSR	REVERSE	143	18	65.44	66.67	4	3	GGCGCGTTCCTGATGAGC
Pd0069	contig00389	1	SSR	FORWARD	10	18	56.86	50	4	0	AGCATGTCCTTCGCTGTT	233	1715	1715	3	0	CTC	3	CTCCTCCTCCTCCTC	15
	contig00389	1	SSR	REVERSE	242	20	53.95	50	5	2	GGCTTCTTGTCATAGACCTC
Pd0070	contig00390	1	SSR	FORWARD	65	21	54.46	47.62	4	2	AGAGAGAGTGAGGGATCTCAT	142	383	383	6	1	AGG	3	AGgAGGAggaGG	12
	contig00390	1	SSR	REVERSE	206	21	54.94	42.86	4	0	CCCTCCTTCTTTTTATAGCAC
Pd0071	contig00403	1	SSR	FORWARD	212	21	55.07	47.62	6	2	CGGCACTCTATATACAACCTG	152	520	520	5	3	CACT	4	cACTCACTCACT	12
	contig00403	1	SSR	REVERSE	363	21	55.39	42.86	2	2	AAGGATGGAAGGAGATGTAGA
Pd0072	contig00410	1	SSR	FORWARD	121	21	54.98	38.1	6	0	TTGACCATGTATGGATTCTTC	140	395	395	5	2	GGC	3	GGCGGCGGCGGC	12
	contig00410	1	SSR	REVERSE	260	21	55.43	38.1	4	3	GTGCAATTTACGGAGTTCATA
Pd0073	contig00416	1	SSR	FORWARD	199	21	55	42.86	5	3	GAAGAGTTGTTTGAGACATCG	162	395	395	4	3	GCA	3	GCAGCAGCAGCA	12
	contig00416	1	SSR	REVERSE	360	21	54.67	42.86	6	3	GTAGAGGCTGTCAGAATTCAA
Pd0074	contig00428	1	SSR	FORWARD	812	20	54.56	55	3	2	GGGAGGAGAGTGACATAGTG	126	939	939	4	0	CGC	3	CGCCGCcGCCGC	12
	contig00428	1	SSR	REVERSE	937	21	54.69	33.33	4	0	GATCGCTTAGTTTTTCCTTTT
Pd0075	contig00434	1	SSR	FORWARD	800	21	55.45	42.86	4	0	AAGCAAAAGAACTCGTACCTC	154	1279	1279	4	3	CCG	3	CCGCCGCCGCCG	12
	contig00434	1	SSR	REVERSE	953	21	56.37	42.86	7	3	GATTTGAAGACCAAGTTGGAG
Pd0076	contig00434	1	SSR	FORWARD	8	19	54.93	36.84	7	2	AAAAGCACGGTCTTTCATT	163	1279	1279	6	3	CTTTT	5	CTTTTCTTTTCTTTT	15
	contig00434	1	SSR	REVERSE	170	21	55.13	52.38	4	2	GGAGCCTACAAAGACTAGAGC
Pd0077	contig00435	1	SSR	FORWARD	287	21	54.8	42.86	4	2	GATATTGGTTCCGAGGTAGAT	163	653	653	3	0	CT	2	CTCtCTCTCTCT	12
	contig00435	1	SSR	REVERSE	449	20	54.74	40	4	2	GAGTGAAAGAGCGTGTTTTT
Pd0078	contig00435	1	SSR	FORWARD	531	21	55.79	47.62	6	0	TACCTAGGGTTTGTGGATAGG	120	653	653	5	3	GCGT	4	GCGTGCGTGCGT	12
	contig00435	1	SSR	REVERSE	650	18	59.13	61.11	4	2	GGATTGGACTCGCTCCAC
Pd0079	contig00448	1	SSR	FORWARD	2396	21	55.93	42.86	4	0	ATGCCAAGGTTTACTAGGATG	158	2583	2583	5	2	AGC	3	AGCAGCAGCAGC	12
	contig00448	1	SSR	REVERSE	2553	20	54.89	50	4	3	CTGTGATCCTCTTTCCTGAG
Pd0080	contig00449	1	SSR	FORWARD	18	20	55.26	35	7	3	AAAAAGATTTTCCAGGAAGC	153	223	223	5	0	GCG	3	GCGGCGGCGGCG	12
	contig00449	1	SSR	REVERSE	170	19	55.23	47.37	2	0	GAGGAGATGGAAGAACGAA
Pd0081	contig00449	1	SSR	FORWARD	18	20	55.26	35	7	3	AAAAAGATTTTCCAGGAAGC	153	223	223	5	0	AGG	3	AGGAGGAGGAGG	12
	contig00449	1	SSR	REVERSE	170	19	55.23	47.37	2	0	GAGGAGATGGAAGAACGAA
Pd0082	contig00450	1	SSR	FORWARD	18	21	54.82	42.86	4	1	AAGAGAACAACAGCTCAACAG	182	2184	2184	5	2	AAGC	4	AAGCAAGCAAGC	12
	contig00450	1	SSR	REVERSE	199	18	55.71	55.56	5	3	GTGATGAGAGGCTGAGCA
Pd0083	contig00462	1	SSR	FORWARD	21	21	54.56	38.1	4	3	ATTTCATCGTAGGTTGCTATG	170	2825	2825	3	2	TCTT	4	TCTTTCTTTCTT	12
	contig00462	1	SSR	REVERSE	190	21	54.67	42.86	7	3	GCCACTAGACAGAATTTCTCA
Pd0084	contig00463	1	SSR	FORWARD	75	21	55.04	38.1	5	1	GCATCGTGTAAAACATTTAGG	152	270	270	5	2	TAAAG	5	TAAAGTAAAGTAAAGTAAAG	20
	contig00463	1	SSR	REVERSE	226	21	54.52	38.1	5	2	GGTTGGCAAATATCTCACTTA
Pd0085	contig00493	1	SSR	FORWARD	215	21	54.81	42.86	2	0	GCATACAATACAGACACAGCA	137	356	356	4	1	CTTG	4	CTTGCTTGCTTG	12
	contig00493	1	SSR	REVERSE	351	18	55.28	44.44	6	2	AGTTGGCAATGCATCATC
Pd0086	contig00504	1	SSR	FORWARD	4	21	55.63	33.33	2	0	GCTCCAAGAAAAAGAAAAGAA	113	1393	1393	4	1	GGC	3	GGCGGCGGCGGCGGC	15
	contig00504	1	SSR	REVERSE	116	19	55.15	52.63	6	2	GAGACGTCCTTGACGAGAT
Pd0087	contig00512	1	SSR	FORWARD	267	20	53.85	45	4	2	CTGTCTTCATGTTGGTGAAC	150	893	893	4	3	ATCC	4	ATCCATCCATCC	12
	contig00512	1	SSR	REVERSE	416	21	55.18	33.33	4	1	ACAGCAAAGTTGATTCTTTCA
Pd0088	contig00517	1	SSR	FORWARD	3	19	54.85	57.89	2	0	CAAGGAGAGTGAGGAGGAG	149	484	484	5	1	AGA	3	AGAAGAAGAAGA	12
	contig00517	1	SSR	REVERSE	151	20	55.01	35	8	0	CAGCATGCTTTTTCTTCTTT
Pd0089	contig00527	1	SSR	FORWARD	101	21	54.64	42.86	4	2	GTACTGGGGATATGAAGGAAT	156	777	777	6	2	TAC	3	TACTACTACTAC	12
	contig00527	1	SSR	REVERSE	256	21	55.07	42.86	5	1	AACAAGTTATTCCTGGGAGAG
Pd0090	contig00535	1	SSR	FORWARD	69	20	55.85	45	6	0	ATCGATCTCGAGCTTCTTCT	139	222	222	3	0	GCG	3	gCGGCGGCGGCG	12
	contig00535	1	SSR	REVERSE	207	18	54.64	55.56	4	0	GCCAAAACCCTAGTCCTC
Pd0091	contig00539	1	SSR	FORWARD	114	21	55.09	42.86	4	3	AATCTAGCACTGACGTTGGTA	151	707	707	4	2	AGC	3	AGCAGCAGCAGC	12
	contig00539	1	SSR	REVERSE	264	21	55.22	42.86	3	1	GTCAAAAGGATGAGGCTTACT
Pd0092	contig00545	1	SSR	FORWARD	958	21	55.02	33.33	3	0	TTGAAATAGACCGTAAACCAA	203	1205	1205	5	0	CGC	3	CGCCGCCGCCGC	12
	contig00545	1	SSR	REVERSE	1160	20	55.16	40	4	0	AAAACAGGTCTGCAAGAGAA
Pd0093	contig00545	1	SSR	FORWARD	958	21	55.02	33.33	3	0	TTGAAATAGACCGTAAACCAA	203	1205	1205	5	0	GCCATC	6	GCCATCGCCATCGCCATC	18
	contig00545	1	SSR	REVERSE	1160	20	55.16	40	4	0	AAAACAGGTCTGCAAGAGAA
Pd0094	contig00546	1	SSR	FORWARD	68	20	55.66	50	3	2	GACGAGGTGGAGGAATCTAT	143	210	210	4	2	GCC	3	GCCGCCGCCGCC	12
	contig00546	1	SSR	REVERSE	210	20	55.81	55	3	0	GAGTGTCAACCGAGAGAGTG
Pd0095	contig00550	1	SSR	FORWARD	848	20	54.44	45	4	0	ATCAAGCTGTTCTTCTCCAC	152	1019	1019	3	0	GCA	3	GCAGCAGCAGCA	12
	contig00550	1	SSR	REVERSE	999	19	55.01	47.37	4	2	AGCCACTCTTCCGATCTAA
Pd0096	contig00552	1	SSR	FORWARD	7	21	55.03	47.62	4	2	ATATCCACCTCCTCTTACTCG	105	515	515	4	3	GCC	3	GCCGCCGCCGCC	12
	contig00552	1	SSR	REVERSE	111	21	55.13	47.62	5	1	GTAGACTTCAAGAACCGGAGT
Pd0097	contig00557	1	SSR	FORWARD	52	19	55.51	52.63	7	2	AGATCTGCGAGACTCGTTC	181	1135	1135	4	1	AGC	3	AGCAGCAGCAGCAGCAGC	18
	contig00557	1	SSR	REVERSE	232	20	55.63	50	3	0	TCTTGAGTAGGCTCTTGTGG
Pd0098	contig00557	1	SSR	FORWARD	868	18	56.42	61.11	5	2	GATGGAGTCACCCTCTGC	134	1135	1135	5	2	CGC	3	CGCCGCCGCCGCCGC	15
	contig00557	1	SSR	REVERSE	1001	21	54.95	38.1	6	2	GGTGAATAATTAATGCTGTGC
Pd0099	contig00559	1	SSR	FORWARD	253	21	54.89	42.86	5	1	CGTGACGCTAATACATACACA	176	599	599	5	2	TAC	3	TACTACTACTAC	12
	contig00559	1	SSR	REVERSE	428	21	55.04	42.86	4	2	CAGTAGTTTTATGGCTCATGG
Pd0100	contig00560	1	SSR	FORWARD	4	18	56.4	55.56	4	2	CTGTTCGGGAAGACCATC	103	459	459	3	1	GGTT	4	GGTTGGTTGGTT	12
	contig00560	1	SSR	REVERSE	106	21	55.17	47.62	7	2	GTACGGTACGGAGAGAAGTTT
Pd0101	contig00569	1	SSR	FORWARD	1093	21	55.16	47.62	2	2	CTGAAGAAGAGTATCCCCCTA	200	1292	1292	6	0	GGC	3	GGCGgCGGCGGC	12
	contig00569	1	SSR	REVERSE	1292	18	50.5	50	5	3	CTCTCTCTTTTCGACGAC
Pd0102	contig00575	1	SSR	FORWARD	5	21	54.81	33.33	5	2	GCCAAGTTTAACAAAAGTGAA	186	368	368	4	3	TTTA	4	TTtATTtATTTA	12
	contig00575	1	SSR	REVERSE	190	21	55.59	42.86	6	0	GCCTCATGACACAAATTACAC
Pd0103	contig00591	1	SSR	FORWARD	6	21	55.91	52.38	2	0	ACGAGACCAGAGAACACTACC	142	569	569	4	1	GCG	3	GCGGCGGCGGCG	12
	contig00591	1	SSR	REVERSE	147	20	55.25	40	2	0	GCATCTTCTTCTTCCCTTTT
Pd0104	contig00591	1	SSR	FORWARD	6	21	55.91	52.38	2	0	ACGAGACCAGAGAACACTACC	142	569	569	4	1	GCGGC	5	GCGGCGCGGCGCGGC	15
	contig00591	1	SSR	REVERSE	147	20	55.25	40	2	0	GCATCTTCTTCTTCCCTTTT
Pd0105	contig00592	1	SSR	FORWARD	363	21	55.07	42.86	6	2	CAAGGACTAATGAGTTTGACG	153	527	527	4	2	TTAAAC	6	TTAAACTTAAACTTAAaC	18
	contig00592	1	SSR	REVERSE	515	21	55.05	38.1	4	0	TACGACATACGGAGGTAAAAA
Pd0106	contig00618	1	SSR	FORWARD	482	20	55.01	45	5	3	AGAACTCCAACCATGATGAG	150	1271	1271	5	1	CTG	3	CTGCTGCTgCTG	12
	contig00618	1	SSR	REVERSE	631	19	55.11	47.37	4	2	TGGGTTCCACTATGGGTAT
Pd0107	contig00626	1	SSR	FORWARD	379	21	54.86	47.62	4	2	GGATCTGGTAGAGACCGTAAT	163	853	853	6	1	GGT	3	GGTGGTGGTGGTGGTGGTGGT	21	Yes
	contig00626	1	SSR	REVERSE	541	20	55.11	45	6	2	ACTCTCTAGCGAAATGACCA
Pd0108	contig00626	1	SSR	FORWARD	572	21	54.96	42.86	4	3	GATATGGTGGAAGAGATGACA	173	853	853	5	1	CGGTGG	6	CGGTGGCGGTGGCGGTGG	18
	contig00626	1	SSR	REVERSE	744	21	55.06	42.86	6	2	TCAAGATCTAGGCCATCAGTA
Pd0109	contig00627	1	SSR	FORWARD	469	21	55.39	42.86	5	2	GTAATGGTGACCGTGATTATG	145	923	923	4	2	GGT	3	GgTGGTGgTGGT	12
	contig00627	1	SSR	REVERSE	613	20	55.11	50	6	0	CACTCTCTAGCGAAATGACC
Pd0110	contig00627	1	SSR	FORWARD	593	20	55.11	45	6	2	TGGTCATTTCGCTAGAGAGT	140	923	923	4	2	GGC	3	GGCGGCGGCGGC	12
	contig00627	1	SSR	REVERSE	732	21	54.73	52.38	5	1	CACTAGAGTATCGGTCACCAC
Pd0111	contig00631	1	SSR	FORWARD	13	21	54.47	38.1	3	0	CTTATTATCTCGTTGCGTTTC	159	184	184	5	0	CCAT	4	CCATCCATCCAT	12
	contig00631	1	SSR	REVERSE	171	21	54.26	42.86	6	2	ACATGCATAGAACAGATCTCC
Pd0112	contig00633	1	SSR	FORWARD	292	21	54.88	42.86	4	1	GTGATCTTTCTTTCCTTAGCC	161	1490	1490	4	2	CTC	3	CTCCTCCTCCTC	12
	contig00633	1	SSR	REVERSE	452	20	54.64	40	4	3	AATTCTAAATCGGCTCACTG
Pd0113	contig00633	1	SSR	FORWARD	19	19	64.05	63.16	3	2	AGCGAGCGACGGAGTCAAC	185	1490	1490	3	3	TCCT	4	TCCTTCCTTCCT	12
	contig00633	1	SSR	REVERSE	203	21	54.55	33.33	1	0	CCTTGTTTTGTTCTGTTTGTT
Pd0114	contig00642	1	SSR	FORWARD	1144	21	55.15	38.1	4	2	GCAAACCTCCTTTCATAAGAT	156	1387	1387	7	3	GTTG	4	GTTGGTTGGTTG	12
	contig00642	1	SSR	REVERSE	1299	21	54.92	38.1	6	0	GGAAAATAGTTTTGAGGTGGT
Pd0115	contig00653	1	SSR	FORWARD	15	18	60.84	55.56	4	2	GCCCCCGATTGACTTCAT	127	1411	1411	5	0	TCAG	4	TCAGTCAGTCAG	12
	contig00653	1	SSR	REVERSE	141	21	55.13	38.1	6	2	CAATGTTGATGTGAACCTTCT
Pd0116	contig00658	1	SSR	FORWARD	1347	21	54.72	42.86	5	1	CACCTATTTGTCAACAGTTCC	153	1643	1643	4	3	TG	2	TGTGTGtGTGTG	12
	contig00658	1	SSR	REVERSE	1499	21	55.08	38.1	4	3	TTAATCATCACAAGGCTAGGA
Pd0117	contig00662	1	SSR	FORWARD	25	18	55.04	50	5	3	CACGAAGCTGAACTTGCT	149	383	383	6	1	TGA	3	TGATGATGATGATGA	15
	contig00662	1	SSR	REVERSE	173	21	55.06	42.86	4	0	ATCGAGAGTTCACCCTAAAAC
Pd0118	contig00680	1	SSR	FORWARD	85	21	54.53	42.86	6	2	GCGAGTACTGAGAACATGAAT	167	729	729	5	2	CCG	3	CCGCCGCCGCCGCCGCCG	18
	contig00680	1	SSR	REVERSE	251	21	54.89	38.1	6	2	AATTCCTCGAGTTCTTCCTTA
Pd0119	contig00680	1	SSR	FORWARD	516	21	55.02	33.33	8	1	AAGAGCATGAATGATCTCAAA	133	729	729	3	1	ACAT	4	ACATACATACAT	12
	contig00680	1	SSR	REVERSE	648	21	54.99	47.62	5	3	TGAAGAGGACACTAGGAGTGA
Pd0120	contig00685	1	SSR	FORWARD	53	18	56.87	61.11	6	2	CAACCTCGAGCCCTACAG	150	505	505	4	1	AGG	3	AGGAGGAGGAGGAGGAGG	18
	contig00685	1	SSR	REVERSE	202	18	55.35	50	5	3	TCCTCCAACTTGACGATG
Pd0121	contig00687	1	SSR	FORWARD	81	21	55.12	38.1	3	0	ATCAAAAGGAAGATGAGGAAG	145	540	540	5	0	CTG	3	CTGCTGCTGCTGCTG	15
	contig00687	1	SSR	REVERSE	225	21	54.9	42.86	3	3	GCAGGCATTCACTCTTTAGTA
Pd0122	contig00688	1	SSR	FORWARD	134	20	56.27	45	8	2	TTCTCATGAGGAAGATGACG	175	1107	1107	5	0	GCC	3	GCCGCCGCCGCc	12
	contig00688	1	SSR	REVERSE	308	21	54.64	38.1	5	2	ACCATCCTTGTCAAATCTGTA
Pd0123	contig00698	1	SSR	FORWARD	2702	21	55.43	38.1	6	0	AAAGAGAAAGAACGTTTGAGG	150	3258	3258	8	2	AGAAAG	6	AGAAAGAGAAAGagAAAG	18
	contig00698	1	SSR	REVERSE	2851	21	54.55	42.86	0	0	TTCCTTTTCTCTCTCCTTCTC
Pd0124	contig00706	1	SSR	FORWARD	5	18	54.82	55.56	2	0	GAGACGAGCACACCAATC	144	383	383	3	1	CGG	3	CGGCGGCGGCgg	12
	contig00706	1	SSR	REVERSE	148	18	55.15	50	7	3	GTTCTTCGGGTCGAAGTT
Pd0125	contig00706	1	SSR	FORWARD	204	19	54.87	52.63	8	2	AGTGGATCCAGATCGAGAC	176	383	383	4	1	CGCC	4	CGCCCGCCCGCC	12
	contig00706	1	SSR	REVERSE	379	18	59.34	61.11	2	2	CTTGGGCTCGTGGAACTC
Pd0126	contig00708	1	SSR	FORWARD	253	21	54.45	42.86	7	2	GTAGACTTTGAAAGAGCATCG	198	807	807	8	1	CCG	3	CCGCcGCCGCCG	12
	contig00708	1	SSR	REVERSE	450	20	55.07	45	4	0	AGCTCTTTCTTCTTCCTCGT
Pd0127	contig00721	1	SSR	FORWARD	992	21	55.05	42.86	5	2	GTTTCTGGTGATGATCTGGTA	140	1144	1144	4	1	GGTTG	5	GGTtGGgTTGGgTTG	15
	contig00721	1	SSR	REVERSE	1131	21	54.69	33.33	4	0	ATTTCCACATTTATGCTGTGT
Pd0128	contig00732	1	SSR	FORWARD	615	18	54.76	50	4	0	CATGGTGCTCTGCTTCTT	118	737	737	5	1	GAG	3	GAGGAGGAGGAG	12
	contig00732	1	SSR	REVERSE	732	21	55.38	52.38	8	2	CACCAGACCTGTCTGTCTCTA
Pd0129	contig00736	1	SSR	FORWARD	231	21	55.71	38.1	2	1	ACGCATCCATACATTAGACAA	125	359	359	3	1	TGAG	4	TGAGTGAGTGAG	12
	contig00736	1	SSR	REVERSE	355	18	56.14	55.56	2	0	ACTCCAGCCCGTTCATAG
Pd0130	contig00743	1	SSR	FORWARD	186	18	55.11	55.56	5	0	CGTACTCCCGGATCTTCT	143	345	345	4	0	GCGT	4	GCGTGCGTGCGT	12
	contig00743	1	SSR	REVERSE	328	18	63.82	61.11	4	2	CAAATCCCGAGCGCACAC
Pd0131	contig00744	1	SSR	FORWARD	725	21	55.34	42.86	4	2	TACTCAAACCGTATCGTTGAC	155	880	880	4	1	CTT	3	CTTCTTCTTCTTCTT	15
	contig00744	1	SSR	REVERSE	879	20	55.1	50	4	2	GGGACAGGTCAGTGTTCTAA
Pd0132	contig00751	1	SSR	FORWARD	102	22	54.74	45.45	7	2	CCTCGCTAAGTTAGTAAAGCTC	151	293	293	3	1	TGT	3	tGTTGTtGTTGT	12
	contig00751	1	SSR	REVERSE	252	21	55.06	38.1	6	0	CTTCCGGTAGGATATTTGTTT
Pd0133	contig00754	1	SSR	FORWARD	713	21	55.18	38.1	3	2	ATGCTTTATGTTGGCTACTCA	150	865	865	3	2	GATT	4	GATTGATTGATT	12
	contig00754	1	SSR	REVERSE	862	19	55.62	52.63	4	0	GAATCTGAAGACCGTGGAG
Pd0134	contig00769	1	SSR	FORWARD	11	18	61.38	55.56	4	0	TCATGGGGCATCACCAAC	155	305	305	4	1	TGGC	4	TGGCTGGCTGGC	12
	contig00769	1	SSR	REVERSE	165	21	56.1	38.1	5	0	TACATTTTGACACAACCCAAG
Pd0135	contig00799	1	SSR	FORWARD	225	20	54.72	55	7	1	GTAGTAGTGGTCCACGAAGG	168	403	403	4	1	AG	2	agAGAGAGAGAGAGAGAGAGAGAGAGAGAGAGAG	34
	contig00799	1	SSR	REVERSE	392	21	55.59	47.62	2	0	ATCTCTCTCTTCCTCCTCACA
Pd0136	contig00809	1	SSR	FORWARD	472	21	55.08	38.1	7	3	TAGGAATGCCTCAACTTGATA	145	1202	1202	5	2	TAA	3	tAATAATAaTAA	12
	contig00809	1	SSR	REVERSE	616	21	54.3	42.86	4	2	CAGTTGGTTCCGTAGTTTAAG
Pd0137	contig00809	1	SSR	FORWARD	381	21	56.23	33.33	5	2	AATGGGTTGGCAAATATCTTA	146	1202	1202	4	2	ACTTT	5	ACTTTACTTTACTTTACTTTACTTT	25
	contig00809	1	SSR	REVERSE	526	21	55.16	38.1	4	1	CATAGCCAGAAAAATTGTGAG
Pd0138	contig00826	1	SSR	FORWARD	117	21	54.4	38.1	6	2	CCAACAGCCGTTTATTATTAG	149	450	450	4	1	TTC	3	TTCTtCTTCTtC	12
	contig00826	1	SSR	REVERSE	265	21	55.22	47.62	3	1	CAATGTCCTCTGCTAAGTCTG
Pd0139	contig00838	1	SSR	FORWARD	330	21	54.96	42.86	8	2	TTCTGATCAGGATGTGGTATC	150	1052	1052	3	1	GGAAA	5	GGAAAGGAAAGGAAA	15
	contig00838	1	SSR	REVERSE	479	21	55.07	38.1	6	3	GTTTTGTACGAATTTCTCACG
Pd0140	contig00865	1	SSR	FORWARD	303	21	55.98	47.62	5	3	AATGACCTTCTCTGTGTAGGC	150	469	469	4	1	CGG	3	CGGCGGCGGCgg	12
	contig00865	1	SSR	REVERSE	452	21	55.69	33.33	2	2	AAAAGAAAATAAAGCGAGACG
Pd0141	contig00874	1	SSR	FORWARD	6	18	61.97	66.67	4	0	CTCCGGTCTTGCGGTCTC	208	250	250	3	0	CTC	3	CTCCTCctCCTC	12
	contig00874	1	SSR	REVERSE	213	21	54.38	33.33	7	0	CAAATTCAATGAACTCTTGGT
Pd0142	contig00876	1	SSR	FORWARD	193	21	55.88	42.86	6	1	CGTCAAGAGCTACTTCAACAA	141	360	360	6	3	CAG	3	CAGCAGCAGCAG	12
	contig00876	1	SSR	REVERSE	333	19	55.21	47.37	2	0	CCGCTCTTCTTATTCTTGG
Pd0143	contig00879	1	SSR	FORWARD	4	18	56.41	50	8	1	GATGCTTGCTTGCATCAG	142	145	145	5	2	AGTC	4	AGTCAGTCAGTC	12
	contig00879	1	SSR	REVERSE	145	21	55.34	47.62	3	0	GGATGTCTTCTGATTCTCTCC
Pd0144	contig00879	1	SSR	FORWARD	12	21	55.54	47.62	4	1	CTTGCATCAGAGTCAGTCAGT	134	145	145	6	3	AGCC	4	AGCCagCCAGCC	12
	contig00879	1	SSR	REVERSE	145	21	55.34	47.62	3	0	GGATGTCTTCTGATTCTCTCC
Pd0145	contig00880	1	SSR	FORWARD	1	19	55.26	52.63	8	1	GATCCATGGAGAGGATCAG	108	127	127	5	1	GCA	3	GCAGCAGCAGCA	12
	contig00880	1	SSR	REVERSE	108	18	55.04	55.56	3	0	ATGGAGAGGCTGGAGAAC
Pd0146	contig00889	1	SSR	FORWARD	3	21	55.61	42.86	2	2	GGAAAGAAGAGGGGTAGAAAT	128	261	261	4	2	CGCCTC	6	CGCCTCCGCCTCCGCCTC	18
	contig00889	1	SSR	REVERSE	130	20	55.94	45	6	2	ACATGTCCAGCTTCATCATC
Pd0147	contig00906	1	SSR	FORWARD	479	21	54.89	42.86	4	0	ACCCTTGTATTCTGGATTAGG	146	1150	1150	6	3	CAT	3	CATCaTCATCATCAT	15
	contig00906	1	SSR	REVERSE	624	22	54.89	40.91	6	3	GAAGATCCTGATCAAGTTAAGC
Pd0148	contig00909	1	SSR	FORWARD	41	20	55.53	50	4	2	AAGGTGTGAGTGAGCTGAAG	154	527	527	3	0	TGA	3	TGATGATGATGA	12
	contig00909	1	SSR	REVERSE	194	21	54.73	47.62	4	1	GTGCGCTTTGTAGAGTAGAAG
Pd0149	contig00912	1	SSR	FORWARD	15	18	53.83	55.56	3	2	CGCACACTCACAGTCCTA	185	1031	1031	5	3	AGAGC	5	AGAGCAGAGCAGAGC	15
	contig00912	1	SSR	REVERSE	199	19	54.93	52.63	2	2	GGTAGATGACGAGGACGAT
Pd0150	contig00913	1	SSR	FORWARD	1314	21	54.35	42.86	6	2	CCTCGGCAATATAGTTATACG	161	1494	1494	3	0	AGC	3	AGCAGCAGCAGc	12
	contig00913	1	SSR	REVERSE	1474	21	54.77	33.33	7	2	TTCATTCAGAAAGACATGGTT
Pd0151	contig00917	1	SSR	FORWARD	5	18	60.25	66.67	2	0	CACCGAGACCGAGACCAC	146	488	488	6	3	CAG	3	CAGCAGCAGCAG	12
	contig00917	1	SSR	REVERSE	150	18	57.88	55.56	2	2	CTTCTTCTCCGCCTCCAT
Pd0152	contig00919	1	SSR	FORWARD	876	21	55.33	52.38	6	1	GTTCTCGTATACCCAGTCTCC	122	1024	1024	4	0	TGG	3	TGGTGGTGGTGGTGG	15
	contig00919	1	SSR	REVERSE	997	18	56.03	61.11	4	2	GTCCACTGCTCCTCCAGT
Pd0153	contig00924	1	SSR	FORWARD	11	18	57.97	61.11	4	3	CCCGCAGACAGAACTGAG	142	1359	1359	3	3	GCC	3	GCCGCCGCCGCC	12
	contig00924	1	SSR	REVERSE	152	18	54.64	55.56	4	0	CTTCACCACGTCCATCTC
Pd0154	contig00926	1	SSR	FORWARD	25	18	54.8	50	1	0	CAAAGGAAGGGGAAAGAG	116	453	453	2	0	AGC	3	AGCAGCAGCAGC	12
	contig00926	1	SSR	REVERSE	140	21	54.52	38.1	2	0	GCCACCAATAACAGAATAGAA
Pd0155	contig00927	1	SSR	FORWARD	618	21	54.72	47.62	4	0	GAACCTTCTCCTCACTTCTTC	140	1045	1045	6	2	CAA	3	CAACAACAaCAA	12
	contig00927	1	SSR	REVERSE	757	21	55.51	47.62	3	3	CCTGTGAGGCTGTGACTATTA
Pd0156	contig00940	1	SSR	FORWARD	551	21	55.54	47.62	6	2	GAAGTTCATGCCTAGGATCTC	105	727	727	3	0	TCTCC	5	TCtCcTCtCcTCTCC	15
	contig00940	1	SSR	REVERSE	655	18	54.91	61.11	3	0	CTCGTCGTCTCACCTCAC
Pd0157	contig00969	1	SSR	FORWARD	117	21	55.36	42.86	3	0	ATAGAATCCCCTAATCCTTCC	156	1051	1051	4	0	GAC	3	GACGACGACGACGACGACGACGACGAC	27
	contig00969	1	SSR	REVERSE	272	18	55.66	55.56	4	2	CAACACTGGCCTCGTCTA
Pd0158	contig00971	1	SSR	FORWARD	13	19	54.91	47.37	4	2	CTTGGTTGGATCTCTCCAT	162	1229	1229	5	1	GA	2	GAGAGAGagAGA	12
	contig00971	1	SSR	REVERSE	174	21	54.73	52.38	4	1	GTAGTCGTCCATACCTGACTG
Pd0159	contig00994	1	SSR	FORWARD	13	21	55.57	33.33	3	0	AACTTTTGCTCTTTCGTTTTC	193	2131	2131	2	1	GCG	3	GCGGCGGCGGCGGCg	15
	contig00994	1	SSR	REVERSE	205	21	54.34	42.86	3	2	TACACCTTGATTCCTCCATAG
Pd0160	contig00994	1	SSR	FORWARD	13	21	55.57	33.33	3	0	AACTTTTGCTCTTTCGTTTTC	193	2131	2131	2	1	GCG	3	gCGGCGGCGGCG	12
	contig00994	1	SSR	REVERSE	205	21	54.34	42.86	3	2	TACACCTTGATTCCTCCATAG
Pd0161	contig00994	1	SSR	FORWARD	1929	21	55.19	47.62	8	3	ATGTACACTAGTGACGGCATC	148	2131	2131	6	1	TTC	3	TTCTTCTTCTTcTTC	15
	contig00994	1	SSR	REVERSE	2076	21	55.04	47.62	6	2	ACATGTCTCCGTACATGGTAG
Pd0162	contig01003	1	SSR	FORWARD	193	21	54.96	47.62	4	2	GACACACATGAGAAAGAGAGC	153	855	855	5	2	TCATCC	6	TCatcctcaTCCTCATCC	18
	contig01003	1	SSR	REVERSE	345	21	56.47	47.62	4	3	GCACAGCTACCATTGTGAGTA
Pd0163	contig01005	1	SSR	FORWARD	221	21	54.67	42.86	2	2	TACCACGACATCCTCTACAAT	157	677	677	4	1	CGG	3	CGGCGGCGGCGG	12
	contig01005	1	SSR	REVERSE	377	19	55.06	52.63	5	1	GTTGAACACGAGGGAGAGT
Pd0164	contig01020	1	SSR	FORWARD	340	21	54.79	38.1	4	0	CTTCATCTTCAATAGCTTCCA	144	515	515	5	3	CAGGGG	6	CAGGGGCAGGGGCAGGGG	18
	contig01020	1	SSR	REVERSE	483	22	55.15	36.36	4	3	TGTGTCTGCTGATAAAAGTTGT
Pd0165	contig01023	1	SSR	FORWARD	54	21	55.15	42.86	3	1	TGAGACCCAGATGCTAACTAA	210	397	397	5	0	AACGG	5	AAcGgAaCGgAACGG	15
	contig01023	1	SSR	REVERSE	263	18	55.76	55.56	3	3	ACCACCATCCTCTGGAAG
Pd0166	contig01034	1	SSR	FORWARD	124	21	55.25	33.33	4	0	TAATTTGTTGGATTGAACTGG	163	403	403	5	2	ATAAA	5	ATAAAATAAAATAAA	15
	contig01034	1	SSR	REVERSE	286	21	55.36	42.86	8	0	GTTGAGCATGTTCAGTTGTCT
Pd0167	contig01046	1	SSR	FORWARD	267	21	54.99	38.1	5	1	GATTTGCACCAAGTCATAAAG	152	2138	2138	5	1	ATAC	4	atacatacatac	12
	contig01046	1	SSR	REVERSE	418	21	55.03	38.1	6	0	CAGAATGTTCTTTGGTTTGAG
Pd0168	contig01051	1	SSR	FORWARD	349	21	55.65	47.62	3	3	ACCTTGCTCCTCAACTACTGT	184	610	610	6	3	TA	2	TATATATATATA	12
	contig01051	1	SSR	REVERSE	532	22	54.77	36.36	5	1	TCGAGCAATATAATAAGTGTGG
Pd0169	contig01051	1	SSR	FORWARD	50	21	54.94	47.62	5	3	GCCTTTCCTATACGGCTATAC	167	610	610	3	1	CGC	3	CGCCGCCGCCGC	12
	contig01051	1	SSR	REVERSE	216	18	54.64	55.56	3	3	GATGGACACCTTGACGAG
Pd0170	contig01051	1	SSR	FORWARD	349	21	55.65	47.62	3	3	ACCTTGCTCCTCAACTACTGT	175	610	610	3	1	TAAT	4	TAaTTAATTAAT	12
	contig01051	1	SSR	REVERSE	523	21	55.9	38.1	6	3	ATAATAAGTGTGGCATGCGTA
Pd0171	contig01052	1	SSR	FORWARD	1146	20	54.44	45	3	2	GTCTCAAAGAGCACCAAGAT	145	1304	1304	4	3	AGGAGC	6	AGGAGCAGGAGCAGGAGC	18
	contig01052	1	SSR	REVERSE	1290	18	54.13	55.56	3	3	CACAGCGAGAGAGGAATC
Pd0172	contig01078	1	SSR	FORWARD	383	21	54.95	42.86	4	0	AGTATAGCCCAGCTCTCATTT	143	530	530	3	0	TG	2	TGTGTGTGTGTG	12
	contig01078	1	SSR	REVERSE	525	21	54.76	42.86	3	1	TACAAGTCCAGCAAACTCTTC
Pd0173	contig01078	1	SSR	FORWARD	383	21	54.95	42.86	4	0	AGTATAGCCCAGCTCTCATTT	143	530	530	3	0	AAAG	4	AAAGAAAGAAaG	12
	contig01078	1	SSR	REVERSE	525	21	54.76	42.86	3	1	TACAAGTCCAGCAAACTCTTC
Pd0174	contig01079	1	SSR	FORWARD	121	21	55.06	42.86	6	2	GCATATATAGCACCTGATTGC	138	770	770	3	0	CA	2	CACACACACACA	12
	contig01079	1	SSR	REVERSE	258	21	55.2	38.1	5	3	GAAATTCGGCCAAGTATTAGT
Pd0175	contig01083	1	SSR	FORWARD	11	21	55.42	42.86	2	0	ACAGACGAGAAAGAAAGGAAG	145	1272	1272	2	0	CGC	3	CGCCGCCGCCGC	12
	contig01083	1	SSR	REVERSE	155	18	55.2	55.56	2	0	GACGAAGGGAAGAGGAGA
Pd0176	contig01093	1	SSR	FORWARD	208	21	55.36	47.62	2	0	AACCTCACATCACCTCTCTCT	137	347	347	3	1	GAG	3	GaggaggAGGAG	12
	contig01093	1	SSR	REVERSE	344	19	55.6	47.37	5	3	AGTTCCAAACAAGCTGCTC
Pd0177	contig01093	1	SSR	FORWARD	37	19	55.09	42.11	3	0	ATTTCAAGCCATCAGGAAC	192	347	347	5	3	CAGG	4	CAGGCAGGCAGGCAGG	16
	contig01093	1	SSR	REVERSE	228	21	55.36	47.62	2	0	AGAGAGAGGTGATGTGAGGTT
Pd0178	contig01106	1	SSR	FORWARD	4	18	58.43	55.56	5	3	GGTTCCACCTCGATTCGT	187	602	602	3	1	CTC	3	CTCCTCCTCCTC	12
	contig01106	1	SSR	REVERSE	190	20	54.57	40	5	3	ATTCACCAAACTTAGGCAAG
Pd0179	contig01106	1	SSR	FORWARD	23	20	55.07	55	2	0	TCCTCCTCCTCTCCTCTTAC	168	602	602	3	3	CGC	3	CGCCGCCGCCGCCGC	15
	contig01106	1	SSR	REVERSE	190	20	54.57	40	5	3	ATTCACCAAACTTAGGCAAG
Pd0180	contig01107	1	SSR	FORWARD	24	20	55.86	55	2	0	CTCTCTCCGCTCCTCTTATC	175	601	601	3	2	CGC	3	CGCCGCCGCCGCCGCCGC	18
	contig01107	1	SSR	REVERSE	198	20	54.57	40	5	3	ATTCACCAAACTTAGGCAAG
Pd0181	contig01107	1	SSR	FORWARD	24	20	55.86	55	2	0	CTCTCTCCGCTCCTCTTATC	175	601	601	3	2	CCAT	4	CCATCCATCCATCCATCCAT	20
	contig01107	1	SSR	REVERSE	198	20	54.57	40	5	3	ATTCACCAAACTTAGGCAAG
Pd0182	contig01120	1	SSR	FORWARD	14	18	54.51	50	6	0	AGAGGCTTCTTCCCTTTG	126	198	198	5	3	TTTCC	5	TttCCTttCCTTTCc	15
	contig01120	1	SSR	REVERSE	139	20	55.9	40	2	0	CTCACAATAAACGGCAAAAC
Pd0183	contig01133	1	SSR	FORWARD	3	20	55.41	50	1	0	GAAACAGGAGAGAGGGAAAC	140	1010	1010	3	0	GCAG	4	GCAGGCAGgcaG	12	Yes
	contig01133	1	SSR	REVERSE	142	18	55.4	50	4	1	CGTAGAACCAATCCACGA
Pd0184	contig01153	1	SSR	FORWARD	5	19	64.02	63.16	4	0	CTTCGGAGGTGCGTCTGCT	132	201	201	2	0	CGC	3	CGCCGCCGCCGCCGCCGCCGCCGC	24
	contig01153	1	SSR	REVERSE	136	21	55.21	38.1	3	0	CTTTGGGTATGGCTTATTCTT
Pd0185	contig01155	1	SSR	FORWARD	14	18	55.21	50	5	3	TCAATTCCACTGGTACGG	116	131	131	5	1	GCGAG	5	GCGAGGCGAGGCGAGGCGAGgCGag	25
	contig01155	1	SSR	REVERSE	129	19	55.08	52.63	2	0	GAGAGCGGAACGAAACTAC
Pd0186	contig01164	1	SSR	FORWARD	265	21	54.93	42.86	7	3	TCCCTATATTGTGACAACACC	144	1271	1271	4	0	CTC	3	CtCCTCCTCCTC	12
	contig01164	1	SSR	REVERSE	408	21	54.43	42.86	3	0	GTCCAGTCTCCAGTGTAAAAA
Pd0187	contig01164	1	SSR	FORWARD	631	21	54.95	47.62	4	1	CAGCATGGAGCTAGGTAGTAA	139	1271	1271	4	0	TAG	3	TAGTAGTAGTAGTAGTAG	18
	contig01164	1	SSR	REVERSE	769	21	55.09	38.1	4	0	AATTGAAAACCTTGGTAGGAG
Pd0188	contig01164	1	SSR	FORWARD	504	21	55.08	47.62	5	0	CAGGACTGTCTTCTTCTTGTG	148	1271	1271	3	0	TGGT	4	TGGTTGGTTGGT	12
	contig01164	1	SSR	REVERSE	651	21	54.95	47.62	4	2	TTACTACCTAGCTCCATGCTG
Pd0189	contig01174	1	SSR	FORWARD	306	21	55.46	38.1	5	0	ATGCGTAGTTCCCATTTATCT	153	533	533	4	3	CTGCA	5	CTGCACTGCACTGCA	15
	contig01174	1	SSR	REVERSE	458	21	55	38.1	5	3	TCGACTGTCCCATAACTTAAA
Pd0190	contig01187	1	SSR	FORWARD	56	21	54.6	42.86	4	2	ACAGCAGTATCATTACCAAGC	149	426	426	4	1	AG	2	aGAGAGAGAGAGAG	14
	contig01187	1	SSR	REVERSE	204	21	54.56	42.86	2	2	TCTCTTTCTCCTCTTGTAGCA
Pd0191	contig01194	1	SSR	FORWARD	606	20	55.61	50	4	0	ATAGCCTCCACCATATCCTC	167	923	923	6	3	CCA	3	CCACCACCACCACCACCA	18
	contig01194	1	SSR	REVERSE	772	21	54.82	42.86	4	3	ATATGAAACCTGGAGGAACTC
Pd0192	contig01195	1	SSR	FORWARD	4	20	55.65	55	4	2	GTGGAAGGGTCTACAGTCCT	133	417	417	6	3	AGG	3	AGGAGGAGGAGG	12
	contig01195	1	SSR	REVERSE	136	21	53.23	42.86	5	0	TATATGTAACACCACCACCAC
Pd0193	contig01195	1	SSR	FORWARD	73	19	56	52.63	4	2	ATGGATACCTGCCTGTACG	146	417	417	3	1	TGG	3	TGGTGGTGGTGG	12
	contig01195	1	SSR	REVERSE	218	21	55.04	38.1	4	1	ACCAACAACAACAAGATCAAC
Pd0194	contig01195	1	SSR	FORWARD	134	21	56.58	42.86	4	0	ATATAGTAATGGCGAGGCAGA	156	417	417	5	1	TTG	3	TTGTtGTTGTtG	12
	contig01195	1	SSR	REVERSE	289	21	54.58	33.33	4	2	TATCAAAGTTCCATTCCATGT
Pd0195	contig01197	1	SSR	FORWARD	31	21	55.29	42.86	3	2	AGACTCCAGAACTCCATTCAT	147	373	373	4	2	AC	2	ACACACACACACAC	14
	contig01197	1	SSR	REVERSE	177	21	55.05	38.1	5	3	TGGCAAGAACTTCAGTAATGT
Pd0196	contig01216	1	SSR	FORWARD	17	21	54.92	38.1	4	0	GATTTCTAGGGTTTGGTTGTT	141	852	852	3	1	GCT	3	GCTGCTGCTGCTGCT	15
	contig01216	1	SSR	REVERSE	157	21	55.34	47.62	4	1	GAGATTGGATCAGAGGAAGAC
Pd0197	contig01216	1	SSR	FORWARD	17	21	54.92	38.1	4	0	GATTTCTAGGGTTTGGTTGTT	141	852	852	3	1	GCTA	4	GCTAGCTAGCTA	12
	contig01216	1	SSR	REVERSE	157	21	55.34	47.62	4	1	GAGATTGGATCAGAGGAAGAC
Pd0198	contig01231	1	SSR	FORWARD	16	18	56.55	55.56	4	2	CCTTGTCCAGCAAGCTCT	105	223	223	4	2	GCCG	4	GCCGGCCGGCCG	12
	contig01231	1	SSR	REVERSE	120	21	53.96	38.1	3	2	AGGAAAGAAAGAACCGTAGAT
Pd0199	contig01238	1	SSR	FORWARD	442	21	54.72	38.1	5	2	GAAAACAGAAACAGTTCGAGA	159	737	737	3	1	CTTTT	5	CTTTTCTTTtCTTTTCTTTT	20
	contig01238	1	SSR	REVERSE	600	20	55.07	30	5	2	CCCAAATTGAAACAACAAAT
Pd0200	contig01245	1	SSR	FORWARD	22	21	55.46	47.62	3	2	ATAGGATAGACAGGGGCACTA	194	1011	1011	4	1	CCT	3	CCTCCTCCTCCT	12
	contig01245	1	SSR	REVERSE	215	21	55.55	47.62	4	0	GTACTTCTTGACCTTCCCTTG
Pd0201	contig01265	1	SSR	FORWARD	2	18	58.08	55.56	4	1	GGCCAACAACTCCACTGA	170	832	832	6	2	GCCG	4	GCCGGCCGgCCG	12
	contig01265	1	SSR	REVERSE	171	20	55.05	50	4	2	ACCTTGTTGAGGTACACCAG
Pd0202	contig01270	1	SSR	FORWARD	80	21	55.01	42.86	7	3	TCTTTGACAAGGTCACCTCTA	147	587	587	5	1	CTAC	4	CTACCTACCTAC	12
	contig01270	1	SSR	REVERSE	226	21	55.04	42.86	6	2	CCCGTACTAACTTGTTTGTTG
Pd0203	contig01273	1	SSR	FORWARD	50	19	55.16	47.37	5	1	AGAAAGTTGCTGGGATGAC	147	207	207	4	2	CTT	3	CTTCTTCTTCTTCTT	15
	contig01273	1	SSR	REVERSE	196	21	54.7	42.86	8	2	CACGGTTATACCTGTGAAATC
Pd0204	contig01277	1	SSR	FORWARD	135	21	55.28	38.1	4	2	TCTGCAAATTCCTCTGTCTTA	145	494	494	5	2	TTG	3	TTGTTGTTGTTG	12
	contig01277	1	SSR	REVERSE	279	21	54.62	42.86	4	0	AGAGCGATGATGATGTAGAAG
Pd0205	contig01277	1	SSR	FORWARD	287	21	55.05	42.86	6	1	ACTAGAGCTTGTTTCGAAGGT	155	494	494	3	1	TCA	3	tCATCATCATCATCA	15
	contig01277	1	SSR	REVERSE	441	21	54.23	33.33	6	2	ACAGCGGTGGTAATTATTTTA
Pd0206	contig01279	1	SSR	FORWARD	956	18	54.66	50	4	0	ATCTGCTGGATCTGCTTG	200	1205	1205	4	0	GCTC	4	GCTCGCTCGCTC	12
	contig01279	1	SSR	REVERSE	1155	19	57.34	57.89	5	1	TAGACTAGCCCCACGACCT
Pd0207	contig01299	1	SSR	FORWARD	7	18	55.33	50	3	0	GACATTGGTTGCCAGAGA	161	206	206	5	2	GATG	4	GATGGATGGatG	12	Yes
	contig01299	1	SSR	REVERSE	167	18	55.13	55.56	2	0	CATCCATCTGCTCTGCTC
Pd0208	contig01299	1	SSR	FORWARD	73	20	55.11	50	3	0	GACGAATCCAAGCAGTAGAG	126	206	206	4	1	GCAGA	5	GCAGAGCAGAGCAGA	15
	contig01299	1	SSR	REVERSE	198	18	54.46	50	5	3	GAGTCACGCGATCAGATT
Pd0209	contig01300	1	SSR	FORWARD	52	18	57.37	55.56	4	2	AGTGGAAGCAGCCATGAG	158	279	279	6	3	GATG	4	GATGGATGGATGGATG	16
	contig01300	1	SSR	REVERSE	209	19	54.26	52.63	1	0	TCTTCTCTTCCTCCACCTC
Pd0210	contig01300	1	SSR	FORWARD	117	19	55.29	63.16	1	1	GGAGAGGAGAGGAGAGGAC	156	279	279	3	0	GATC	4	GATCGATCGATCGATC	16
	contig01300	1	SSR	REVERSE	272	18	54.99	55.56	6	2	CGAGTCACGCTAGCAGAT
Pd0211	contig01300	1	SSR	FORWARD	80	18	55.62	44.44	2	2	ATGGATGGATGGATGGAT	156	279	279	3	0	GGAGA	5	GGAGAGGAGAGGAGA	15
	contig01300	1	SSR	REVERSE	235	18	55.12	55.56	2	2	ATCTGCTCTGCTCTGCTG
Pd0212	contig01300	1	SSR	FORWARD	117	19	55.29	63.16	1	1	GGAGAGGAGAGGAGAGGAC	156	279	279	3	0	AGCAG	5	AGCAGAGCAGAGCAG	15
	contig01300	1	SSR	REVERSE	272	18	54.99	55.56	6	2	CGAGTCACGCTAGCAGAT
Pd0213	contig01301	1	SSR	FORWARD	121	21	55.33	47.62	4	0	AAGAGATCGACAGAGAGGAAG	130	430	430	2	0	TGA	3	TGATGATGATGA	12
	contig01301	1	SSR	REVERSE	250	21	55.2	38.1	4	2	GCATAACTAGGACGGAAAAAT
Pd0214	contig01304	1	SSR	FORWARD	224	20	55.52	40	2	0	CACCAACCCATCAAATAAAG	165	436	436	3	0	ATAG	4	ATAGATAGATAG	12
	contig01304	1	SSR	REVERSE	388	21	55.11	38.1	4	0	TTAGACGTGGAAGAGATCAAA
Pd0215	contig01308	1	SSR	FORWARD	7	21	55.23	47.62	2	1	AGCACCACAGATACACTTGAC	149	382	382	5	3	CT	2	CTCTCTCTCTCTCT	14
	contig01308	1	SSR	REVERSE	155	21	55.12	33.33	5	0	AACAAATGAATGGTTATCGTG
Pd0216	contig01309	1	SSR	FORWARD	29	21	55.74	33.33	3	0	GATTATGCCTGGATTTGATTT	151	512	512	5	0	TTA	3	TtATTATTATTATTATTA	18
	contig01309	1	SSR	REVERSE	179	21	54.69	42.86	6	2	TGATCAAGTGGTAGTCCTTGT
Pd0217	contig01315	1	SSR	FORWARD	145	21	54.4	38.1	4	2	GAATGTAGCTTTCTTTCATCG	153	476	476	7	2	TGGA	4	TGGATGGATGGA	12
	contig01315	1	SSR	REVERSE	297	21	55.26	42.86	6	2	TTACTAGTGCGCAAAGCTATC
Pd0218	contig01327	1	SSR	FORWARD	306	21	55.2	42.86	3	1	TAGCACAGGTCGGTAATCTAA	137	455	455	4	1	GGCGGT	6	GGCGGTGGCGGTGGCGGTGGCGgT	24
	contig01327	1	SSR	REVERSE	442	18	59.61	66.67	2	0	CTCTCCTCCGCCTCCTCT
Pd0219	contig01356	1	SSR	FORWARD	403	20	55.58	45	4	2	GGGAGGAGAATAATCGACAT	135	831	831	3	1	CGG	3	CGGCGGCGGCGG	12
	contig01356	1	SSR	REVERSE	537	21	54.89	42.86	1	0	AAGAGTGGAAGAGGAAGAGAA
Pd0220	contig01359	1	SSR	FORWARD	345	21	55.19	42.86	3	2	ATTAGAGGAATAGCCGTTGAC	148	1155	1155	4	1	GAT	3	GATGATGATGAT	12
	contig01359	1	SSR	REVERSE	492	21	55.03	38.1	3	0	AGTTTTCAGGATTGTTCTTCC
Pd0221	contig01384	1	SSR	FORWARD	334	20	54.87	35	5	3	TCTACATTTTCCCAAAAGGA	168	1022	1022	4	0	CATT	4	CATTCATTCATT	12
	contig01384	1	SSR	REVERSE	501	21	54.84	42.86	3	2	CGTTTCGTTCTTACCTCTGTA
Pd0222	contig01386	1	SSR	FORWARD	506	21	55.03	42.86	4	0	TGATATGGAAGTGGATAGGTG	145	794	794	4	3	GGA	3	GGAGGAGGAGgA	12
	contig01386	1	SSR	REVERSE	650	21	54.89	42.86	3	2	CCTAATACTTGACCCTCCAAT
Pd0223	contig01389	1	SSR	FORWARD	85	21	55.09	42.86	4	2	GGAAGAAGAAATAAGCCTACG	169	385	385	5	2	TCCG	4	TCCGTCCGTCcG	12
	contig01389	1	SSR	REVERSE	253	21	55.26	38.1	5	2	TAACGATGACACATGCTTACA
Pd0224	contig01391	1	SSR	FORWARD	130	21	55.01	47.62	6	2	CCGAAGTGTAGATACATGCTC	184	448	448	4	3	TC	2	TCTCTCTCTCTCTCTC	16
	contig01391	1	SSR	REVERSE	313	21	55.09	42.86	5	3	GAAGAAGAAACACAGCAGCTA
Pd0225	contig01395	1	SSR	FORWARD	88	18	55.43	50	2	1	TTTCGTTGTCTCGGTGTC	152	315	315	3	2	TCCG	4	TCCGTCCGTCCG	12
	contig01395	1	SSR	REVERSE	239	21	55.08	47.62	8	0	ATACATGCTAGCAGAGCAGAG
Pd0226	contig01400	1	SSR	FORWARD	56	21	55.39	33.33	4	3	TATTGCATCGCAGCTTATTAT	155	310	310	5	3	ATT	3	ATTATTATTATT	12
	contig01400	1	SSR	REVERSE	210	21	54.67	42.86	4	2	TCATATCTGCGTACTGTGCTA
Pd0227	contig01406	1	SSR	FORWARD	47	19	55.18	52.63	3	0	CTATCCTCTTGCTGCTTCC	171	898	898	3	1	GCG	3	GCGGCGGCGGCG	12
	contig01406	1	SSR	REVERSE	217	21	55.7	47.62	7	2	GAGACTCAGTCCCGTTTTAAG
Pd0228	contig01406	1	SSR	FORWARD	319	21	55.88	42.86	4	1	CTTCATTCCTTCAGATCCACT	177	898	898	4	1	GGT	3	GGTGGTGGTGGTGgt	15	Yes
	contig01406	1	SSR	REVERSE	495	20	55.24	45	4	0	TACACTGCATACACCGAAGA
Pd0229	contig01416	1	SSR	FORWARD	843	21	55.35	33.33	4	3	TAAACATGCTAAAATCGCAGT	144	1085	1085	4	1	GGATCC	6	GGATCCGGATCCGGATCC	18
	contig01416	1	SSR	REVERSE	986	21	55.39	42.86	4	2	GGACAAACTTAGAAGCCCTTA
Pd0230	contig01420	1	SSR	FORWARD	59	21	54.72	42.86	4	1	AGTTTAGATAGGGGTGCAAGT	158	297	297	5	3	ATCCG	5	ATCCGATCCGATCCGATCCG	20	Yes
	contig01420	1	SSR	REVERSE	216	21	56.7	47.62	4	0	TACCATATCCTACTCCGCATC
Pd0231	contig01423	1	SSR	FORWARD	212	21	54.71	47.62	3	2	GCGGTCTTCTATCTGAGTGTA	135	349	349	4	1	GCGT	4	GCGTGCGTGCGT	12
	contig01423	1	SSR	REVERSE	346	20	55.07	40	3	0	TTTTTGACTGCCTCTCATCT
Pd0232	contig01446	1	SSR	FORWARD	741	21	56.37	33.33	6	2	ATGTGGAAAAACATCTTTGCT	105	856	856	4	3	CGG	3	CGGcGGCGGCGG	12
	contig01446	1	SSR	REVERSE	845	21	55.53	47.62	6	2	AGAGAATCCTAGCAGTTCAGC
Pd0233	contig01447	1	SSR	FORWARD	153	21	54.93	42.86	4	0	TGCCACTTATACACTTGTCCT	149	1288	1288	3	0	GTC	3	GTCGTCGTCGTC	12
	contig01447	1	SSR	REVERSE	301	18	55.09	50	3	0	CACCTGGATGTCGTTGTT
Pd0234	contig01448	1	SSR	FORWARD	81	21	55.46	47.62	4	1	AGAGGATCTCCAGGTACAGAA	144	500	500	4	1	CTC	3	CTCCTCCTCCTCCTCCTC	18
	contig01448	1	SSR	REVERSE	224	20	55.83	45	4	2	CCATCGTGCTTCTAATCAAC
Pd0235	contig01456	1	SSR	FORWARD	131	21	54.02	42.86	4	2	CCACAGAGGATAGATATTTGC	155	1224	1224	3	2	GGGC	4	GGGCGGGCGGGC	12
	contig01456	1	SSR	REVERSE	285	21	54.72	42.86	4	3	TTTATAGGCCATGTCAGTAGC
Pd0236	contig01464	1	SSR	FORWARD	104	21	54.86	38.1	3	1	TCAGAGAAGGTCCATAATCAA	140	665	665	5	0	GTTC	4	GTTCGTTCGTTC	12
	contig01464	1	SSR	REVERSE	243	21	54.99	42.86	6	2	GTACATGAACCCCGTATACAA
Pd0237	contig01470	1	SSR	FORWARD	18	18	62.27	66.67	4	2	GAGCGTGGGCAGAGCTTC	128	384	384	5	1	GAGTG	5	GAGTGGAGTGGAGTG	15
	contig01470	1	SSR	REVERSE	145	21	54.91	42.86	4	1	CTCTGTGCTCGACCTATAAAA
Pd0238	contig01480	1	SSR	FORWARD	715	21	55.98	47.62	6	3	GTACAACTGCTCCAAGGAGAT	159	1220	1220	7	1	AGC	3	AGCAGCAGCAGC	12
	contig01480	1	SSR	REVERSE	873	21	55.31	42.86	6	1	CTTGGAGATATGATCAGACGA
Pd0239	contig01486	1	SSR	FORWARD	15	21	55.19	33.33	6	0	TCTTCAAATGAATGAACAACC	150	278	278	4	2	TCTT	4	TCTTTCTTTCTT	12
	contig01486	1	SSR	REVERSE	164	21	55.02	38.1	5	0	AAAGGAGCTTTTGTGAGAGTT
Pd0240	contig01488	1	SSR	FORWARD	8	19	55.16	47.37	4	0	AAACTGATGCTCCTCAACC	227	515	515	5	2	CCGA	4	CCGACCGACCGA	12	Yes
	contig01488	1	SSR	REVERSE	234	18	55	55.56	4	1	GTACAGCGGGTTGTTCTG
Pd0241	contig01496	1	SSR	FORWARD	6	19	66.19	68.42	7	3	GTTGGGACAGGGCCTGGTG	156	514	514	2	0	AGG	3	AGGAGGAGGAGG	12
	contig01496	1	SSR	REVERSE	161	20	55.3	35	4	2	AAATTCTTGGGGTGAAGTTT
Pd0242	contig01504	1	SSR	FORWARD	89	21	55.12	33.33	5	2	TGGCATATTGAATTAAGTGCT	144	429	429	6	3	ATTTG	5	ATTTGATTTGATTTG	15
	contig01504	1	SSR	REVERSE	232	21	54.73	38.1	3	0	GCAGCATAGTTTCATTCACTT
Pd0243	contig01522	1	SSR	FORWARD	328	21	54.82	42.86	6	3	CATGAATACTTCAAGGACCTG	155	557	557	4	1	TC	2	TCTCTCTCTCTCTCTCTCTCTCTCTC	26
	contig01522	1	SSR	REVERSE	482	21	55.06	33.33	3	2	CCAGATGAATGACAAAAATGT
Pd0244	contig01525	1	SSR	FORWARD	236	21	55.27	33.33	4	1	GAAGGAATTGAAGCTGATTTT	163	400	400	3	0	ACCA	4	ACCAACCAACCA	12
	contig01525	1	SSR	REVERSE	398	21	55.24	42.86	3	2	GTTGTTGTTGGCTACTGTGAT
Pd0245	contig01527	1	SSR	FORWARD	700	21	55.01	33.33	8	2	CTTGAATGCATTTTTGTTACC	174	873	873	3	0	GA	2	GAGAGAGAGAGAGA	14
	contig01527	1	SSR	REVERSE	873	18	51.15	50	6	2	GGGGATATAAACCCTAGC
Pd0246	contig01534	1	SSR	FORWARD	508	18	56.29	55.56	4	2	GGAGCTTCGTCAGATCGT	179	737	737	3	1	CGG	3	CGGCGGCGGCGG	12
	contig01534	1	SSR	REVERSE	686	21	54.67	42.86	4	2	AATACAGACACGTCAGGGATA
Pd0247	contig01541	1	SSR	FORWARD	141	21	55.45	42.86	6	0	ACGTTTTACAAGCTTCTCTCC	204	1559	1559	5	2	TCCTCG	6	TCCTCGTCCTCGTCCTCG	18
	contig01541	1	SSR	REVERSE	344	21	54.92	42.86	7	0	CTCTGTCAGATGAAGAAATGG
Pd0248	contig01546	1	SSR	FORWARD	119	21	55.06	38.1	5	1	TTCCTCATAATCATCATCGTC	148	1247	1247	5	1	TCATCC	6	tcaTCcTCATCctCATCCTCATCC	24
	contig01546	1	SSR	REVERSE	266	21	54.97	38.1	6	2	AACTGATGCTAGAAATCACCA
Pd0249	contig01548	1	SSR	FORWARD	63	21	56.14	47.62	3	0	GGCACTAAGGGACTACAAAGA	148	341	341	5	1	AG	2	agAGAGAGAGAG	12
	contig01548	1	SSR	REVERSE	210	21	54.76	38.1	3	2	GGATACCTTTGAATCTGGAAT
Pd0250	contig01549	1	SSR	FORWARD	1361	20	54.08	45	4	2	GGTACGGAAGAGATTGATGT	117	1480	1480	4	1	GCG	3	GCGGCGGCGGCGgCGgCG	18
	contig01549	1	SSR	REVERSE	1477	21	55.48	38.1	4	1	GTTTTTCCCAATAGAAACCTG
Pd0251	contig01557	1	SSR	FORWARD	14	18	55.39	55.56	5	0	AGCTGCTCCTGCTTCTCT	142	1329	1329	6	3	CCCGC	5	CCCGCCCcGCCCcGC	15
	contig01557	1	SSR	REVERSE	155	21	55.2	42.86	3	3	CCACAAGAACAAGAGTGATGT
Pd0252	contig01568	1	SSR	FORWARD	205	19	55.13	47.37	4	3	GCAGCATATCGTCAAGCTA	186	526	526	3	0	GT	2	GTGTGTGTGTGT	12
	contig01568	1	SSR	REVERSE	390	21	55.07	33.33	5	3	GGAGGGAAATCTAAAAATTCA
Pd0253	contig01577	1	SSR	FORWARD	5	18	57.19	55.56	4	2	ACGCCACTGATCCTGAAG	155	911	911	3	1	TCCC	4	TCCCTCCCTCCC	12
	contig01577	1	SSR	REVERSE	159	18	54.74	55.56	6	2	GAAGGCCTCCTTGAACTC
Pd0254	contig01581	1	SSR	FORWARD	1350	20	54.5	35	2	0	ATAAGGAAATCGCAAAACAC	175	1640	1640	3	0	GGC	3	GGCGgCGGCGGCggc	15
	contig01581	1	SSR	REVERSE	1524	18	55.07	55.56	8	2	CAGGTACCCGTACCATCA
Pd0255	contig01591	1	SSR	FORWARD	528	21	54.06	47.62	4	2	CATGTCTAACCTCCTAGATGC	152	695	695	5	1	AAGG	4	AAGGAAGGAAGG	12
	contig01591	1	SSR	REVERSE	679	21	54.72	38.1	3	2	TCCTTGTCAGGTTGTTGTTAT
Pd0256	contig01617	1	SSR	FORWARD	28	18	55.08	44.44	2	1	GCCAACCTTTCTTCCATT	145	952	952	4	0	TCCC	4	TCCCTCCCTCCC	12
	contig01617	1	SSR	REVERSE	172	18	54.74	55.56	6	2	GAAGGCCTCCTTGAACTC
Pd0257	contig01626	1	SSR	FORWARD	1366	21	55.14	42.86	4	1	TTGCTGTCGCTAAAGTAGAAC	108	1476	1476	4	1	GCG	3	gcGGCGGCGGCGGCGGcGGCg	21
	contig01626	1	SSR	REVERSE	1473	18	56.16	55.56	4	2	CACGCTAGACATGGCAAC
Pd0258	contig01635	1	SSR	FORWARD	2	18	59.15	66.67	5	1	GGTCGTCGTCCTCCTGAC	102	374	374	3	2	GACCT	5	GACCTGACCTGACCT	15
	contig01635	1	SSR	REVERSE	103	19	54.69	47.37	7	3	ACGCTGGAATCCATAGTCT
Pd0259	contig01635	1	SSR	FORWARD	21	18	54.74	61.11	2	0	ACCTGACCTGACCTCCTC	232	374	374	4	0	ACCAGA	6	ACCAGAACCAGAACCAGAACCAGAACCAGA	30
	contig01635	1	SSR	REVERSE	252	21	55.32	52.38	5	0	GCTCGTAGTACCTCTTCTGGT
Pd0260	contig01638	1	SSR	FORWARD	739	18	55.43	44.44	3	0	CAAATCAGCAGCGAAAAC	146	892	892	4	2	GCC	3	gCcGCCGCCGCCGCC	15
	contig01638	1	SSR	REVERSE	884	18	60.04	61.11	3	2	CAGGTCTCCACCCGATTG
Pd0261	contig01646	1	SSR	FORWARD	78	21	54.33	42.86	2	0	CCTACTCATCTTTTCCCTCTT	109	255	255	5	3	ATT	3	aTTATTATTATT	12
	contig01646	1	SSR	REVERSE	186	21	54.16	47.62	4	1	CCTACCCTGCACAGATAATAG
Pd0262	contig01651	1	SSR	FORWARD	271	21	55.12	38.1	6	0	CCTTGAATCTCCAGATCTTTT	147	498	498	5	3	CAT	3	CATCATCATCAT	12
	contig01651	1	SSR	REVERSE	417	21	54.89	38.1	5	3	TCAAACTGTAACCGTGAAGAT
Pd0263	contig01665	1	SSR	FORWARD	237	19	55.61	47.37	3	0	AAGGAAGAAGAACCCATCC	174	913	913	4	1	CCGG	4	CCGGCCGGCCGG	12
	contig01665	1	SSR	REVERSE	410	21	55.25	47.62	4	1	GTTGCTGCTATAACCTGTCTG
Pd0264	contig01666	1	SSR	FORWARD	869	21	56.33	42.86	4	2	TCGCGTTAAGTGAGACTGTTA	194	1099	1099	5	2	AG	2	aGAGAGAGAGAG	12
	contig01666	1	SSR	REVERSE	1062	20	55.33	45	2	0	CTTTTCTTTCTCCCGTCTCT
Pd0265	contig01668	1	SSR	FORWARD	73	20	56.18	45	2	0	ATCTCGCAACTCTTTCCTTC	143	649	649	5	3	CGG	3	CGgCGgcGGCGgCGG	15
	contig01668	1	SSR	REVERSE	215	21	54.89	42.86	5	0	GAGATAAACGTGTCACAAAGG
Pd0266	contig01668	1	SSR	FORWARD	385	21	55.09	42.86	6	3	GAAGCTTGTTCAGCAGACTTA	138	649	649	5	1	ATTT	4	aTTtaTTTATTT	12
	contig01668	1	SSR	REVERSE	522	21	54.99	38.1	5	1	GTTTGCTCACAGATTAAATGG
Pd0267	contig01674	1	SSR	FORWARD	145	21	55.05	33.33	2	1	ACAAATCAAATCAATCACGAC	160	405	405	4	2	TAC	3	TACTACTACTACTAC	15
	contig01674	1	SSR	REVERSE	304	21	54.36	42.86	6	2	GTATCTTTGGAAAGCTGTACG
Pd0268	contig01696	1	SSR	FORWARD	958	21	54.81	38.1	6	2	CAAATATTACAGGTCCATTGC	174	1382	1382	5	2	ATG	3	ATGATGATGATGATGATG	18
	contig01696	1	SSR	REVERSE	1131	21	54.59	42.86	7	3	GAAGTTTCTCAGAACCGTGTA
Pd0269	contig01696	1	SSR	FORWARD	1103	21	54.97	38.1	4	3	AACAAAACTACACGGTTCTGA	148	1382	1382	4	2	GCA	3	GCAGCAGCAGCA	12
	contig01696	1	SSR	REVERSE	1250	19	57.34	57.89	2	0	CGGAAGAGGAGAAGACACC
Pd0270	contig01696	1	SSR	FORWARD	1230	18	55.32	55.56	2	0	GCGGTGTCTTCTCCTCTT	141	1382	1382	3	0	TGG	3	TGGTGGTGgTGg	12	Yes
	contig01696	1	SSR	REVERSE	1370	18	57.12	50	4	0	CTTTTTGGTTGCGCTCTC
Pd0271	contig01713	1	SSR	FORWARD	152	21	55.06	38.1	2	0	TTCTCCAATCACCACAAATAC	155	1154	1154	4	1	AAG	3	AAGAAGAAGAaG	12
	contig01713	1	SSR	REVERSE	306	21	54.68	38.1	3	0	CTGAAAAAGAAGAACAGCAAG
Pd0272	contig01716	1	SSR	FORWARD	558	21	55.36	38.1	3	2	CCTTGTATGCTGGATTTGATA	146	1453	1453	4	2	CAT	3	CATCATCATCATCAT	15
	contig01716	1	SSR	REVERSE	703	21	54.86	38.1	4	2	TGGAAGATCCTGATGAAGTTA
Pd0273	contig01730	1	SSR	FORWARD	1	21	55.85	52.38	2	0	CTCTCTCTCCTCTACCCCTTT	142	956	956	4	2	CCTCT	5	CCTCTCCTCTCCTCT	15
	contig01730	1	SSR	REVERSE	142	21	54.97	38.1	4	2	ATCTTCAACTGGATGTAGCAA
Pd0274	contig01730	1	SSR	FORWARD	1	21	55.85	52.38	2	0	CTCTCTCTCCTCTACCCCTTT	142	956	956	4	2	CCTTC	5	CcTTCCCTTCCCTTC	15
	contig01730	1	SSR	REVERSE	142	21	54.97	38.1	4	2	ATCTTCAACTGGATGTAGCAA
Pd0275	contig01735	1	SSR	FORWARD	33	18	56.05	44.44	4	0	AGCGGAAGTTTTGCAGTT	207	764	764	3	1	TCT	3	TCTTCTTCTTCT	12
	contig01735	1	SSR	REVERSE	239	21	55.78	38.1	4	2	AAAGACCATTCAAGTTTGGAC
Pd0276	contig01735	1	SSR	FORWARD	60	21	55.12	47.62	2	0	CCCTCTTCTTCTTCTCGTTAG	180	764	764	4	1	CGG	3	CGGCGGCGGCGG	12
	contig01735	1	SSR	REVERSE	239	21	55.78	38.1	4	2	AAAGACCATTCAAGTTTGGAC
Pd0277	contig01737	1	SSR	FORWARD	715	19	54.62	57.89	5	1	CTAGACCTCCGAGCTGACT	150	1262	1262	4	2	CCT	3	CCTCcTCCTCCT	12
	contig01737	1	SSR	REVERSE	864	20	55.14	50	5	3	AGACGGGACTATGTCAAGTG
Pd0278	contig01737	1	SSR	FORWARD	875	21	55.13	42.86	4	2	TGGTGTGGTCTCAACTATTTC	136	1262	1262	6	3	GTAC	4	GTACGTACGTAC	12
	contig01737	1	SSR	REVERSE	1010	21	54.97	42.86	5	0	CCATTAGTTACTCCCACCTTT
Pd0279	contig01746	1	SSR	FORWARD	112	18	55.29	55.56	8	1	GCCTCCATGGATTAGGAC	167	399	399	4	0	CGA	3	cGAcGACGACGA	12
	contig01746	1	SSR	REVERSE	278	18	55.2	55.56	6	0	CATACTCGAGGTGGTGGA
Pd0280	contig01748	1	SSR	FORWARD	105	21	55.55	42.86	4	2	TTCACCTAAACCCTCTTGAGT	138	529	529	4	1	AAAAG	5	AAAAgAAAaGAAAAG	15
	contig01748	1	SSR	REVERSE	242	21	55.14	42.86	7	2	GGATGAATCAACCTTAGCTCT
Pd0281	contig01772	1	SSR	FORWARD	176	21	55.05	38.1	4	2	AAGACAAGACCAGCACAATTA	150	837	837	3	3	CTAG	4	CTAGCTAGCTAG	12
	contig01772	1	SSR	REVERSE	325	21	55.41	42.86	4	2	ACCCGTAGCACCAGTATATTT
Pd0282	contig01773	1	SSR	FORWARD	520	21	55.2	42.86	4	2	CAGTATATTTCCTCACGCAAG	161	747	747	4	1	CTAG	4	CTAGCTAGCTAG	12
	contig01773	1	SSR	REVERSE	680	21	55.41	47.62	6	3	CACGTACGAGAGATGAACAGT
Pd0283	contig01793	1	SSR	FORWARD	19	21	54.74	42.86	7	3	GAACTTCTCCTGGAAAAAGAC	160	201	201	3	1	CGGG	4	CGGGCGGGCGGG	12
	contig01793	1	SSR	REVERSE	178	19	56.18	57.89	4	2	GCTAGGCTCAGTCAGATCG
Pd0284	contig01799	1	SSR	FORWARD	772	18	54.46	50	4	3	AGTCATGTCGCTCGAATC	147	957	957	3	1	CTC	3	CtccTCCTCCTCCTC	15
	contig01799	1	SSR	REVERSE	918	21	54.97	47.62	2	2	CAATACTCCTCTCCTCTCCAT
Pd0285	contig01805	1	SSR	FORWARD	72	21	55.08	38.1	3	0	ATACCAACTTTTTCCGTCTTC	163	747	747	2	1	GAAA	4	gAAAGAAAGAAA	12
	contig01805	1	SSR	REVERSE	234	21	54.92	47.62	4	3	CTCTCCACTAGCTCTTCAACA
Pd0286	contig01815	1	SSR	FORWARD	518	21	55.01	38.1	7	3	CTGCAAATTGCCTCTCTAATA	151	1435	1435	5	3	TTTG	4	TTTGTTtGTTtG	12
	contig01815	1	SSR	REVERSE	668	21	55.06	47.62	2	1	AGGAGAAGGGAAGTGATACAG
Pd0287	contig01819	1	SSR	FORWARD	35	19	54.95	52.63	6	3	GAAACTCTCGAGGAGATCG	171	853	853	5	3	GCT	3	GCTGCTGCTGCTGCTGCT	18
	contig01819	1	SSR	REVERSE	205	21	55.46	47.62	3	2	GTATTCGTCCTTCTTGGAGAC
Pd0288	contig01821	1	SSR	FORWARD	35	19	54.95	52.63	6	3	GAAACTCTCGAGGAGATCG	168	850	850	5	3	GCT	3	GCTGCTGCTGCTGCT	15
	contig01821	1	SSR	REVERSE	202	21	55.53	52.38	4	3	GTAGTCGTCCTTCTTGGAGAC
Pd0289	contig01825	1	SSR	FORWARD	259	21	55.07	47.62	4	1	AGTCTTGGGACTTCAGAGAAC	143	503	503	3	0	AAAT	4	AAATAAaTAAAT	12
	contig01825	1	SSR	REVERSE	401	21	55.58	42.86	4	3	GAGAATTGAGGGTACAACCAT
Pd0290	contig01828	1	SSR	FORWARD	434	21	55.4	38.1	4	0	TAGTTCCACGAGAAATTGATG	154	1071	1071	5	2	GAC	3	GAcGACGACGAc	12
	contig01828	1	SSR	REVERSE	587	21	55.02	47.62	6	0	CTAAGCTTCTCCTCAGCTCTT
Pd0291	contig01828	1	SSR	FORWARD	443	21	54.4	38.1	4	2	GAGAAATTGATGCAGATGACT	150	1071	1071	5	3	AAGA	4	AAGAAAGAAAGA	12
	contig01828	1	SSR	REVERSE	592	21	55.27	47.62	6	3	CCTTTCTAAGCTTCTCCTCAG
Pd0292	contig01832	1	SSR	FORWARD	4	19	53.58	52.63	5	2	GGTTTCCTGGAGAAGTACC	138	656	656	4	2	TTC	3	TTCTTCTTCTTC	12
	contig01832	1	SSR	REVERSE	141	21	55.6	38.1	4	2	ATGGATCAACGACACAAAGTA
Pd0293	contig01848	1	SSR	FORWARD	2956	21	55.19	33.33	6	1	CATTTGCATATCTTCACCATT	141	3907	3907	4	2	CTC	3	CTCCtCcTCCTCCTC	15
	contig01848	1	SSR	REVERSE	3096	21	55.09	42.86	3	1	GTTGACTGGAAGGAAAGAGTT
Pd0294	contig01848	1	SSR	FORWARD	3723	18	57.03	55.56	3	3	ACTCACACGCCACTGACA	179	3907	3907	4	3	TGC	3	TGCTGCTGCTGCTGc	15
	contig01848	1	SSR	REVERSE	3901	18	55.29	61.11	2	0	GGTGGAAGGTAGGTGGAG
Pd0295	contig01852	1	SSR	FORWARD	48	18	58.77	61.11	2	0	GAGCCAAGGAGAGCGAAG	216	827	827	7	1	GGAGCA	6	ggagcaGGAGCAGGAGCAGGAGCA	24
	contig01852	1	SSR	REVERSE	263	21	55.62	47.62	6	2	GTAATCTCCTCAGGCTTGAAC
Pd0296	contig01856	1	SSR	FORWARD	1	19	55.71	52.63	8	3	TAGAAGCTTCGAGGTCCTG	145	942	942	4	1	GCG	3	GCGGCGGCGGCGGcGGCG	18
	contig01856	1	SSR	REVERSE	145	19	55.58	52.63	4	2	CTTCCTCTGCCACCATATC
Pd0297	contig01864	1	SSR	FORWARD	106	21	55.21	47.62	4	2	GTCCTCCTAGCTGTTGAAGAT	157	984	984	5	1	CTGTGG	6	CTGTGGCTGTGGCTGTGG	18	Yes
	contig01864	1	SSR	REVERSE	262	21	55.22	42.86	4	2	AGAAAAGACCTAAGCATGGAC
Pd0298	contig01883	1	SSR	FORWARD	61	19	56.09	57.89	4	0	CAAGATCCCTCCCTACTCC	126	1680	1680	3	0	CGC	3	cGCcGCCGCCGC	12	Yes
	contig01883	1	SSR	REVERSE	186	18	54.56	55.56	2	0	ACATAGTCCTCCCCAACC
Pd0299	contig01884	1	SSR	FORWARD	1143	18	55.65	55.56	4	2	GGAGTCGATGGAGGACAT	146	1288	1288	3	2	GATG	4	gaTGGATGGATGGATG	16
	contig01884	1	SSR	REVERSE	1288	21	55.78	33.33	2	0	ACACAAAACCAAGAAAAATCC
Pd0300	contig01884	1	SSR	FORWARD	1171	20	54.75	40	2	0	ATTGTAAGATGGATGGATGG	116	1288	1288	4	2	TGGG	4	TGGGTGGGTGGGTGGGTGGG	20
	contig01884	1	SSR	REVERSE	1286	21	55.04	33.33	2	1	ACAAAACCAAGAAAAATCCTC
Pd0301	contig01893	1	SSR	FORWARD	216	21	55.25	42.86	5	0	GATGAGACAGGAACTTCAACA	144	1908	1908	3	1	TCC	3	TCCTCCTCCTCC	12
	contig01893	1	SSR	REVERSE	359	21	54.34	38.1	6	1	CACTTACACAATTGGACCTTT
Pd0302	contig01894	1	SSR	FORWARD	230	21	54.83	47.62	4	1	CTGCTGCTATTGTACCTCAGT	146	458	458	4	3	CTTG	4	CTTGCTtGCTTG	12
	contig01894	1	SSR	REVERSE	375	21	54.48	42.86	4	1	ACCAGTCCGATCCTAATAACT
Pd0303	contig01897	1	SSR	FORWARD	3	20	55.49	50	4	2	GGGACCTAGAGTGAATCCAT	170	190	190	6	1	CCAC	4	CcACCcACCcAC	12
	contig01897	1	SSR	REVERSE	172	21	55.49	47.62	4	2	ATCTATCTAGGAGCGTTCAGC
Pd0304	contig01914	1	SSR	FORWARD	6	19	55.28	42.11	3	0	CATCCTTTCTCTGCCATTT	104	377	377	5	0	CGC	3	CGCCGCCGCCGC	12
	contig01914	1	SSR	REVERSE	109	19	55.56	42.11	7	2	AAGAAACGTCGTTGGTCAT
Pd0305	contig01914	1	SSR	FORWARD	6	19	55.28	42.11	3	0	CATCCTTTCTCTGCCATTT	104	377	377	5	0	CCG	3	CcGCCGCCGCCG	12
	contig01914	1	SSR	REVERSE	109	19	55.56	42.11	7	2	AAGAAACGTCGTTGGTCAT
Pd0306	contig01917	1	SSR	FORWARD	37	21	55.12	42.86	4	1	TGGTTAGACAGTTCTTGCAGT	158	327	327	5	0	TGC	3	TGCTGCTGCTGC	12
	contig01917	1	SSR	REVERSE	194	21	54.81	38.1	7	3	GTAGCTTGTGCAAAGTTTGAT
Pd0307	contig01931	1	SSR	FORWARD	5	18	58.88	61.11	4	0	CATCCCCAACCCAGCTAC	165	674	674	4	1	GA	2	GAGAGAGAGAGA	12
	contig01931	1	SSR	REVERSE	169	18	55.13	55.56	2	2	GTTGAGCGTGTCCTTGAG
Pd0308	contig01931	1	SSR	FORWARD	38	21	54.89	42.86	1	0	AGAGAGAGAAGGAAAGGAACA	169	674	674	4	0	GCG	3	gCGGCGgCGGcG	12
	contig01931	1	SSR	REVERSE	206	19	55.39	52.63	3	0	ATGCGTCCTGGTAGAAGAG
Pd0309	contig01932	1	SSR	FORWARD	15	21	54.51	47.62	0	0	GAGAGGAGAGAGAGAAGGAAA	175	652	652	4	0	GCG	3	GCGGCGGCGGCG	12
	contig01932	1	SSR	REVERSE	189	19	55.39	52.63	3	0	ATGCGTCCTGGTAGAAGAG
Pd0310	contig01939	1	SSR	FORWARD	7	21	54.58	38.1	4	2	ATATACAAAAGCCCAGGATCT	157	1991	1991	4	1	CTTG	4	CTTGCTTGCTTG	12
	contig01939	1	SSR	REVERSE	163	21	54.88	42.86	5	2	GCCTTTAGAAAAGTCCATCTC
Pd0311	contig01944	1	SSR	FORWARD	52	20	55.78	50	3	0	ACAACTCCTGTCTTCCCTTC	171	1509	1509	6	3	GCC	3	GCCGCCGCCGCC	12
	contig01944	1	SSR	REVERSE	222	19	54.86	52.63	5	3	GAAGGAGGTGAAGTTCTCG
Pd0312	contig01946	1	SSR	FORWARD	403	21	55.09	38.1	3	2	AAGGAAACCTGATAAACCAAG	173	591	591	4	3	CAT	3	CATCATCATCaTCAtcaT	18
	contig01946	1	SSR	REVERSE	575	21	55.1	47.62	4	1	GCCCTCCTGTACTAATGTCTT
Pd0313	contig01964	1	SSR	FORWARD	78	21	54.89	47.62	6	2	TCCACTAGTCTCTGCTTATCG	167	296	296	5	2	TCC	3	TCCTCCTCCTCC	12
	contig01964	1	SSR	REVERSE	244	21	55.42	38.1	4	3	GCTTTGCTTCTCCGATATAAT
Pd0314	contig01977	1	SSR	FORWARD	198	20	55.06	45	5	3	GCCTGGACAGTGTTTATGAT	134	479	479	6	2	GCC	3	GCCGCCGCCGCCGCC	15
	contig01977	1	SSR	REVERSE	331	18	55.34	50	3	2	TTCTGTCCCCCTTGAGAT
Pd0315	contig02001	1	SSR	FORWARD	49	21	54.68	38.1	5	3	CAAATTCTTCCCCTTAGAATC	165	1438	1438	4	2	AAAG	4	AAAGAAAGAAAG	12
	contig02001	1	SSR	REVERSE	213	21	55.15	33.33	3	2	ATTTTGACGAGTTGAGCATAA
Pd0316	contig02020	1	SSR	FORWARD	268	19	55.06	36.84	4	1	GAAAATTCCCACCGAATAA	149	484	484	4	2	CAAGAA	6	CAaGAaCAaGAaCAaGAaCAaGAACAAGAa	30
	contig02020	1	SSR	REVERSE	416	21	54.59	33.33	4	3	AACAAAGTCGCCATATAATTG
Pd0317	contig02023	1	SSR	FORWARD	752	21	55.56	42.86	4	2	TAGAACCCAAATCTCCCTAGA	154	929	929	5	1	CGGCGC	6	CGGCGCCGGCGCcGGCGC	18
	contig02023	1	SSR	REVERSE	905	18	59.94	61.11	2	0	ACTCCTCGCTCGGTTCCT
Pd0318	contig02031	1	SSR	FORWARD	861	20	55.03	45	5	3	GTTATTGACCAGGACCTTGA	155	1070	1070	5	2	GAG	3	GAggaggaGGAGGaGgag	18
	contig02031	1	SSR	REVERSE	1015	20	54.68	50	6	0	CAGGTTCTAGACCACCAAAC
Pd0319	contig02064	1	SSR	FORWARD	748	19	55.25	57.89	4	0	CGTACTCGCTCTCCTTCTC	148	926	926	4	0	GA	2	GaGAGAGAGAGAGA	14
	contig02064	1	SSR	REVERSE	895	20	55.32	55	4	3	GACCCTTCTACGGTTCTACC
Pd0320	contig02073	1	SSR	FORWARD	5	18	60.25	61.11	2	0	CCGAAACCAGAGCCACAC	132	1382	1382	4	2	GTC	3	gTCGTCGTCGTC	12
	contig02073	1	SSR	REVERSE	136	19	55.79	57.89	2	0	CCATCTCCCCTCTCTCTCT
Pd0321	contig02073	1	SSR	FORWARD	5	18	60.25	61.11	2	0	CCGAAACCAGAGCCACAC	132	1382	1382	4	2	GCGA	4	GCGAGCGAGCGA	12
	contig02073	1	SSR	REVERSE	136	19	55.79	57.89	2	0	CCATCTCCCCTCTCTCTCT
Pd0322	contig02081	1	SSR	FORWARD	1464	21	53.66	33.33	1	0	CAAAACAAAAGAAAGAAGAGG	147	1868	1868	5	3	GAA	3	GAAGAAGAAGAA	12
	contig02081	1	SSR	REVERSE	1610	21	55.05	38.1	4	2	TACACAGCTTTTCCTTGTCAT
Pd0323	contig02083	1	SSR	FORWARD	17	18	62.98	61.11	4	1	CAGCGCAAGCACGAACAG	231	373	373	4	2	GAGC	4	GAGCGAGCGAGCGAGCGAGC	20
	contig02083	1	SSR	REVERSE	247	21	54.7	42.86	7	2	CTCATATATTCCAGTGGATGC
Pd0324	contig02088	1	SSR	FORWARD	249	21	53.58	38.1	4	3	AGTACAGGCAGCTAACAATTT	157	493	493	3	1	TTTATA	6	TTTATATTTATATTtATA	18
	contig02088	1	SSR	REVERSE	405	21	55.05	38.1	6	2	AGTGTCCAGTTTTGCAAGATA
Pd0325	contig02093	1	SSR	FORWARD	7	19	51.63	31.58	1	0	AAAAACAGAGGAGGAAAAA	148	404	404	5	0	CCT	3	CCTCCTCCTCCT	12
	contig02093	1	SSR	REVERSE	154	18	57.05	61.11	3	1	CTCTGACGAGGCGAAGAC
Pd0326	contig02093	1	SSR	FORWARD	147	18	55.61	61.11	3	0	CGTCAGAGGAGGAGGAAC	143	404	404	4	3	CAG	3	cagCAgCAGCAGCAG	15
	contig02093	1	SSR	REVERSE	289	18	55.17	61.11	4	3	GGACTGGTACTGCTGCTG
Pd0327	contig02093	1	SSR	FORWARD	147	18	55.61	61.11	3	0	CGTCAGAGGAGGAGGAAC	143	404	404	4	3	GCA	3	GCAGCAGCAGCA	12
	contig02093	1	SSR	REVERSE	289	18	55.17	61.11	4	3	GGACTGGTACTGCTGCTG
Pd0328	contig02093	1	SSR	FORWARD	147	18	55.61	61.11	3	0	CGTCAGAGGAGGAGGAAC	193	404	404	5	2	GCA	3	GCAGCAGCAGCAGCA	15
	contig02093	1	SSR	REVERSE	339	20	55.79	45	4	2	ATAGGTTCCATCTGGGTCAT
Pd0329	contig02103	1	SSR	FORWARD	536	20	55.34	50	5	2	ACAGTGACTTGACCTCTTGC	192	748	748	4	0	GAGCTC	6	gAGCTCGAGCTCGAGCTC	18
	contig02103	1	SSR	REVERSE	727	18	54.42	61.11	2	0	GCTCCCTCTCTCGTCTCT
Pd0330	contig02108	1	SSR	FORWARD	1	18	58.64	55.56	3	0	AGGCACCAGAAACCCTTG	132	831	831	3	2	CCG	3	CCgCcGCCGCCGCCGCCGCCG	21
	contig02108	1	SSR	REVERSE	132	21	54.96	38.1	5	1	CAGCTTTAAGAAACCTTCACA
Pd0331	contig02114	1	SSR	FORWARD	491	20	54.95	55	5	3	ACAGCGACTCGTAGTAGAGC	113	675	675	4	1	AGC	3	AGCAGCAGCAGCAGC	15
	contig02114	1	SSR	REVERSE	603	18	55.79	55.56	2	0	TCTCGTCCTCTTCGTCCT
Pd0332	contig02121	1	SSR	FORWARD	319	20	55.46	50	4	2	CTTGTACGCCCTCTATGGTA	146	686	686	3	2	TTC	3	TTCTTCTTCTTC	12
	contig02121	1	SSR	REVERSE	464	21	54.38	38.1	5	2	CCAGAATTTAATCCCACACTA
Pd0333	contig02135	1	SSR	FORWARD	548	19	55.03	52.63	4	1	GAGAATACGGAGACGTGGT	171	724	724	4	2	GCG	3	GCGGCGGCGGCG	12
	contig02135	1	SSR	REVERSE	718	21	55.29	47.62	4	0	ACTTCAGACTCCTAGCCAAAC
Pd0334	contig02136	1	SSR	FORWARD	71	21	55.15	42.86	6	1	TACATATGCATCGGATAGGAC	170	572	572	3	0	CATG	4	CATGCATGCATG	12
	contig02136	1	SSR	REVERSE	240	21	54.99	33.33	6	0	AATAATCGACGTCAGACAAAA
Pd0335	contig02139	1	SSR	FORWARD	25	19	53.57	47.37	4	0	CCGAACTAGGGTTTCTTCT	176	285	285	4	0	CGC	3	CGCCGCCGCCGCcGCcGC	18
	contig02139	1	SSR	REVERSE	200	21	54.96	42.86	4	2	GTATTGTTCTTGACGCTCATC
Pd0336	contig02139	1	SSR	FORWARD	25	20	55.62	50	4	0	CCGAACTAGGGTTTCTTCTC	176	285	285	4	0	AGG	3	AGGAGGAGGAGG	12
	contig02139	1	SSR	REVERSE	200	21	54.96	42.86	4	2	GTATTGTTCTTGACGCTCATC
Pd0337	contig02141	1	SSR	FORWARD	732	21	54.74	33.33	6	2	AAAGTGAATCGTATTCCATGA	150	1419	1419	4	3	TCGA	4	TCgATCGATCGA	12
	contig02141	1	SSR	REVERSE	881	21	54.41	42.86	4	1	TAAGGTGTCCTACGGATAATG
Pd0338	contig02157	1	SSR	FORWARD	124	21	54.9	42.86	5	0	ACCACACATAAGTTCAACCAC	150	288	288	4	3	AGC	3	AGCAGCAGCAGC	12
	contig02157	1	SSR	REVERSE	273	20	56.34	50	4	2	AAGATCGAGGAGGTGGACTA
Pd0339	contig02176	1	SSR	FORWARD	9	18	60.25	66.67	3	2	CGGTGAGGGACACGAGAC	137	576	576	5	2	CGG	3	CGGCGGCGGCGG	12
	contig02176	1	SSR	REVERSE	145	21	55.05	47.62	4	2	CTCCTTCATCTTGTAGACGTG
Pd0340	contig02188	1	SSR	FORWARD	623	18	57.72	61.11	6	3	CTGGATCGAGCTGGTGAC	194	822	822	7	2	AGGGGC	6	AGGGGCAggggcaGGGgC	18
	contig02188	1	SSR	REVERSE	816	21	69.66	66.67	6	0	TACGACCGGCTCGGCTCCTCT
Pd0341	contig02190	1	SSR	FORWARD	758	21	55.33	42.86	5	1	ATCTTCTTGGAGCAGAGAAAC	167	928	928	5	3	GCG	3	GCGGCGGCGGCGGCGGCGGCG	21
	contig02190	1	SSR	REVERSE	924	19	55.7	47.37	6	0	CTCGAGCATTTCTTCGTCT
Pd0342	contig02195	1	SSR	FORWARD	101	18	55.88	55.56	4	3	AGGACGTATCCTCCGATG	190	327	327	4	3	CACT	4	CACTCACTCACT	12
	contig02195	1	SSR	REVERSE	290	20	54.6	45	4	0	CAGCAAAGGAAGAAAGCTAC
Pd0343	contig02197	1	SSR	FORWARD	70	21	55.03	38.1	3	0	GAATGACACCCTTTTCTTCTT	150	437	437	6	0	TAA	3	TAATAATAATAA	12
	contig02197	1	SSR	REVERSE	219	21	54.83	38.1	4	1	TTGTGTTCTGGAGAGTTCATT
Pd0344	contig02198	1	SSR	FORWARD	1	18	55.71	61.11	6	2	GAGGAGGGAGATCTGCTG	135	358	358	7	3	GCTC	4	GCTCGCTCGCTCGCTC	16
	contig02198	1	SSR	REVERSE	135	21	55.03	42.86	3	3	CTCTCCATCATCAATCACTGT
Pd0345	contig02199	1	SSR	FORWARD	209	21	55.01	42.86	4	1	CAGATTTGTGTTCTTGGAGAG	151	405	405	4	1	ATT	3	ATTATTATTATT	12
	contig02199	1	SSR	REVERSE	359	21	54.96	33.33	3	0	ATGCCACTCTTTTCTTCTTTT
Pd0346	contig02212	1	SSR	FORWARD	23	21	54.8	38.1	3	2	CCAGCAATAACAATAGCAGTT	151	388	388	4	1	AGC	3	AGCAGCAGCAGC	12
	contig02212	1	SSR	REVERSE	173	21	55.8	47.62	5	0	CTCTAGTAGCCTTTCGCTGTT
Pd0347	contig02214	1	SSR	FORWARD	351	21	55.43	33.33	4	2	AATTTGTAGCACGCTTTGTTA	174	1098	1098	4	1	TGC	3	tGCTGCTGCTGC	12
	contig02214	1	SSR	REVERSE	524	21	55.11	47.62	4	0	TTCATCTGGACTACTCACCAC
Pd0348	contig02214	1	SSR	FORWARD	76	21	54.98	38.1	5	3	CGACGATTATCCTTATTGTTG	148	1098	1098	3	0	CTAG	4	CTAGCTAGCTAG	12
	contig02214	1	SSR	REVERSE	223	21	55.1	33.33	6	2	TCAGTTTCATCTGAATTTGCT
Pd0349	contig02223	1	SSR	FORWARD	80	21	55.03	52.38	5	3	CTGAGTATGAGACGGACTCTG	175	1011	1011	5	2	GGA	3	GGAGGAGGAGGa	12
	contig02223	1	SSR	REVERSE	254	21	55.06	52.38	4	1	CTAGTCTCGATCTTCCTAGCC
Pd0350	contig02226	1	SSR	FORWARD	197	21	54.65	38.1	4	0	TTGAGGTCTTTGATGAAGAAG	136	347	347	4	0	GCT	3	GCTGCTGCTGCtgcT	15
	contig02226	1	SSR	REVERSE	332	20	54.9	30	5	1	CCAATTTGAAAGGAAAAATG
Pd0351	contig02230	1	SSR	FORWARD	781	19	56.39	52.63	3	0	GCTCTTCTTGTTGCTGCTC	136	926	926	4	0	GCCG	4	GCCGGCCGGCCG	12
	contig02230	1	SSR	REVERSE	916	20	54.85	40	4	1	AACCAATTCACCAGATTGTC
Pd0352	contig02230	1	SSR	FORWARD	781	19	56.39	52.63	3	0	GCTCTTCTTGTTGCTGCTC	136	926	926	4	0	CGAT	4	CGATCGATCGATCGAT	16
	contig02230	1	SSR	REVERSE	916	20	54.85	40	4	1	AACCAATTCACCAGATTGTC
Pd0353	contig02241	1	SSR	FORWARD	5	18	55.06	55.56	2	0	CTTCATCCTCCTCGTCCT	127	197	197	3	1	TCC	3	TCCTCCTCCTCCTCC	15
	contig02241	1	SSR	REVERSE	131	19	54.45	52.63	6	2	GAGAGCTCGAAAACCTAGC
Pd0354	contig02241	1	SSR	FORWARD	5	18	55.06	55.56	2	0	CTTCATCCTCCTCGTCCT	127	197	197	3	1	TCG	3	TCGTCGTCGTCGTCGTCG	18
	contig02241	1	SSR	REVERSE	131	19	54.45	52.63	6	2	GAGAGCTCGAAAACCTAGC
Pd0355	contig02248	1	SSR	FORWARD	645	21	54.6	38.1	4	0	ATCTTCTTCTTTTCAGCTTCC	201	881	881	4	2	CGG	3	CGGCGgCGGCGG	12
	contig02248	1	SSR	REVERSE	845	21	55.34	47.62	4	0	CTTCAGAGATCAAGTGCAGAG
Pd0356	contig02265	1	SSR	FORWARD	1	19	55.54	47.37	4	1	GGACTTGGACAAACCAAAG	206	703	703	6	0	TTC	3	TTCTTCTTCTTC	12
	contig02265	1	SSR	REVERSE	206	20	55.01	40	4	2	ACCCTAGAATCCAATCCAAT
Pd0357	contig02267	1	SSR	FORWARD	697	21	54.99	47.62	5	1	GAACCTAATAGAGGGGAGTCA	182	919	919	5	1	TGA	3	TGATGATGATGA	12
	contig02267	1	SSR	REVERSE	878	21	55.22	47.62	4	2	ACCAGTTAGTTTACGGCCTAC
Pd0358	contig02276	1	SSR	FORWARD	69	19	55.14	36.84	4	0	TTTTATTTCCGGTGTTTCC	155	952	952	4	1	AC	2	ACACACACACAC	12
	contig02276	1	SSR	REVERSE	223	21	55.76	38.1	4	2	GTGGACAATGCTGTTAAATTG
Pd0359	contig02276	1	SSR	FORWARD	38	21	56.63	47.62	4	0	CCTACTTCAAAGGAAGCACAC	132	952	952	5	3	CCA	3	CCACCACCACCA	12
	contig02276	1	SSR	REVERSE	169	21	55.46	42.86	4	2	TCGTGTGTGTGTGTATATTGC
Pd0360	contig02281	1	SSR	FORWARD	18	18	54.12	50	3	1	CGTCTTCTCCCACAAAAG	204	705	705	3	1	GAG	3	GAGGAGGAGGAG	12	Yes
	contig02281	1	SSR	REVERSE	221	19	54.72	52.63	4	1	GTACCTCAGCCCGTATTTC
Pd0361	contig02281	1	SSR	FORWARD	69	20	56.03	50	3	2	TAGGACGAAGAAGAGGTTCC	153	705	705	5	0	CGC	3	CGCCGCCGCCGC	12
	contig02281	1	SSR	REVERSE	221	19	54.72	52.63	4	1	GTACCTCAGCCCGTATTTC
Pd0362	contig02282	1	SSR	FORWARD	27	19	54.86	52.63	3	2	CAGGACGAAGAAGAGGTTC	159	681	681	5	2	CGC	3	CGCCGCCGCCGCCGCCGC	18	Yes
	contig02282	1	SSR	REVERSE	185	19	54.72	52.63	4	1	GTACCTCAGCCCGTATTTC
Pd0363	contig02282	1	SSR	FORWARD	433	21	55.07	42.86	5	2	AGAGAACCATTCCCTAAAGTG	151	681	681	5	1	TTG	3	TtGTTGTTGTTG	12
	contig02282	1	SSR	REVERSE	583	21	54.67	38.1	4	0	CATGAACAGGTAAAATGGAAC
Pd0364	contig02293	1	SSR	FORWARD	68	21	55.07	47.62	4	2	TGTTAAGGGGTTCTAGTCCTC	148	501	501	4	0	GAAT	4	GAATGAATGAAT	12
	contig02293	1	SSR	REVERSE	215	22	55.08	45.45	4	0	TTAAGTCATACTCCCTCTGTCC
Pd0365	contig02300	1	SSR	FORWARD	384	20	55.22	45	4	0	AAAACCCTAGTTCTCGAAGG	160	1691	1691	4	3	GGC	3	GGCGgCGGCGGCGGC	15	Yes
	contig02300	1	SSR	REVERSE	543	21	55.25	42.86	4	0	CAATCGTCTGTGTACCTTTGT
Pd0366	contig02319	1	SSR	FORWARD	393	18	55.77	50	3	2	TGAACACCGACGACATCT	173	566	566	3	0	CTCG	4	CTCGCTCGCTCG	12
	contig02319	1	SSR	REVERSE	565	21	55.11	38.1	2	0	AAAAGAAGACAACCAAACTCC
Pd0367	contig02329	1	SSR	FORWARD	67	18	55.23	55.56	2	0	GCTCCTCATCGTCCTCTT	156	931	931	3	1	CGC	3	CGCCGCCGCCGCCGC	15
	contig02329	1	SSR	REVERSE	222	20	55.19	50	4	2	GAGTCCTCATCGAAGGTGTA
Pd0368	contig02332	1	SSR	FORWARD	171	20	54.94	50	4	0	CTCTACATGGTTGCTCTTCC	161	779	779	3	0	CTG	3	cTGCTGCTGCTG	12
	contig02332	1	SSR	REVERSE	331	21	54.72	38.1	5	2	TTTGGTACTCCTGTCACAAAT
Pd0369	contig02337	1	SSR	FORWARD	490	19	54.91	47.37	4	0	CAGAGGATGCTAATGCAGA	148	686	686	6	3	AAG	3	AAGAaGAAGAAGAAGAAGAAG	21
	contig02337	1	SSR	REVERSE	637	21	55	42.86	2	2	TCCTTCTCCTCCTCTTTCTTA
Pd0370	contig02355	1	SSR	FORWARD	22	21	55.31	42.86	4	0	GATCCTCCAAACCAACTAAAC	128	397	397	3	0	TCGC	4	TcGCTCGCTCGC	12
	contig02355	1	SSR	REVERSE	149	21	55.51	42.86	4	2	TTATGCACTCCACTCGTAAAC
Pd0371	contig02361	1	SSR	FORWARD	439	20	56.46	45	4	3	CGACGATGACCAAGCTATTA	152	696	696	3	1	ACCA	4	ACCAACCAACCAACCA	16
	contig02361	1	SSR	REVERSE	590	21	55.43	42.86	4	0	GACAACGGAGCATATAAGACA
Pd0372	contig02370	1	SSR	FORWARD	131	21	55.24	38.1	2	1	TACCAAACTAAACTGCCTTCA	154	307	307	5	3	ACT	3	ACTACTACTACT	12
	contig02370	1	SSR	REVERSE	284	21	54.5	47.62	6	2	GTCAGTAGTGAAGTCGTCGTT
Pd0373	contig02372	1	SSR	FORWARD	114	21	55.3	38.1	2	0	AAGAAGCGAACACACTACAAA	139	320	320	5	1	ACT	3	ACTACTACTACT	12
	contig02372	1	SSR	REVERSE	252	20	55.13	45	3	2	GCTCCTTTTACCTTCTGGAT
Pd0374	contig02392	1	SSR	FORWARD	130	21	53.75	47.62	6	3	AACTACGGAACCTAGTACGTG	152	425	425	4	3	CTG	3	CTGCTGCTGCTGCTG	15
	contig02392	1	SSR	REVERSE	281	21	55.2	42.86	4	1	CATAACAAATCGAGCAGGTAG
Pd0375	contig02398	1	SSR	FORWARD	190	19	54.89	47.37	6	2	GCGATGATCAACTCAGCTA	137	327	327	5	1	AGCA	4	aGCAAGCAAGCA	12
	contig02398	1	SSR	REVERSE	326	21	55.26	38.1	5	0	TCATCTCATTCAATTCGTCTC
Pd0376	contig02410	1	SSR	FORWARD	6	21	53.9	38.1	4	2	AACAAAACATAGCTCGTTCTC	138	814	814	5	0	CGC	3	CGCCGCCGCCGCCGC	15
	contig02410	1	SSR	REVERSE	143	19	54.6	52.63	4	0	GATCTATTCCCCTCCTCCT
Pd0377	contig02414	1	SSR	FORWARD	102	21	55.07	42.86	7	0	GCGATAATATAGCTGATGTGG	184	1330	1330	3	0	GCA	3	GCAGCAGCAGCA	12
	contig02414	1	SSR	REVERSE	285	21	54.65	38.1	3	1	TTCTCCTTTGTCTCTGAAATG
Pd0378	contig02426	1	SSR	FORWARD	25	21	55.08	38.1	5	2	AGAGCTTCTGACATGAAATGA	149	175	175	4	3	GGT	3	GGTGGTGGTGGT	12
	contig02426	1	SSR	REVERSE	173	21	54.86	33.33	4	2	GCAACAAAATGCCTCTATTTA
Pd0379	contig02428	1	SSR	FORWARD	113	20	55.11	40	4	2	TTCTACACATGGATGCTCAA	198	506	506	3	1	CCG	3	CCGCCGCCGCCG	12
	contig02428	1	SSR	REVERSE	310	21	55.19	42.86	3	2	GCTTATTATTCACCGAGAGGT
Pd0380	contig02442	1	SSR	FORWARD	147	20	55.77	40	4	0	ACCTAGCAAAGGAAAGGAAA	149	411	411	4	0	AGG	3	AGGAGGAGGAGG	12
	contig02442	1	SSR	REVERSE	295	18	56.7	61.11	5	2	CGAGAAGTCCTCCACCTG
Pd0381	contig02447	1	SSR	FORWARD	689	21	55.08	38.1	6	2	TATATCTTCTGGCCACTGAAA	132	823	823	3	0	GCG	3	GCGGCGGCGGCG	12
	contig02447	1	SSR	REVERSE	820	18	59.46	66.67	4	1	GCTCCCCCAACCCTAGAC
Pd0382	contig02451	1	SSR	FORWARD	800	21	55.18	38.1	4	2	AATTGGTCAAAGAGGTGGTAT	155	1068	1068	3	1	TTCT	4	TTCTTtcTTtCT	12
	contig02451	1	SSR	REVERSE	954	21	54.86	42.86	4	0	GTTATGAAGGCCAGTGTTATG
Pd0383	contig02455	1	SSR	FORWARD	16	21	55.24	33.33	4	0	TCCAACGATCAAAACATTTAC	146	984	984	3	1	AGAA	4	aGAAAGAAAGAA	12
	contig02455	1	SSR	REVERSE	161	21	55.23	52.38	6	2	GTTAGGGGAGTGGTACCTATG
Pd0384	contig02459	1	SSR	FORWARD	136	21	55.46	47.62	4	1	GTAATATGGCACACCACTGAC	138	303	303	7	3	ACC	3	ACCACCACCACC	12
	contig02459	1	SSR	REVERSE	273	21	54.69	33.33	6	2	ACCTTTGTGCAAAATTGTTAG
Pd0385	contig02486	1	SSR	FORWARD	7	18	55.19	50	4	2	CGTTTAGAGCAGCAGCAT	195	505	505	5	3	CGC	3	CGCCGCCGCCGCCGCCGCCGC	21
	contig02486	1	SSR	REVERSE	201	21	55.58	42.86	2	0	CTTCTTCTTCTTGTCCTGCTT
Pd0386	contig02486	1	SSR	FORWARD	7	18	55.19	50	4	2	CGTTTAGAGCAGCAGCAT	195	505	505	5	3	CCG	3	CCGCCGCCGCCGCCG	15
	contig02486	1	SSR	REVERSE	201	21	55.58	42.86	2	0	CTTCTTCTTCTTGTCCTGCTT
Pd0387	contig02486	1	SSR	FORWARD	118	18	56.41	55.56	4	2	GGTAAGGTTCACGGATCG	200	505	505	5	0	AAG	3	AAGAAGAAGAAG	12
	contig02486	1	SSR	REVERSE	317	22	55.01	40.91	7	1	TGGCCTAGTTGAATCTACTTCT
Pd0388	contig02489	1	SSR	FORWARD	959	20	56.08	45	6	1	AACACCTTGAGGTCATCCTT	199	1172	1172	5	1	GCG	3	GCGGCGGCGGCG	12
	contig02489	1	SSR	REVERSE	1157	21	54.64	42.86	4	0	GTCTAGGGTTTGGGATTTTAG
Pd0389	contig02491	1	SSR	FORWARD	19	20	55.27	40	6	2	ACCTAGGGTTTGGGATTTTA	173	1155	1155	5	1	GCC	3	GCCGCCGCCGCC	12
	contig02491	1	SSR	REVERSE	191	19	55.48	57.89	4	1	GACATCCCCTGAGACGTAG
Pd0390	contig02497	1	SSR	FORWARD	1	18	55.19	50	4	2	CGTTTAGAGCAGCAGCAT	168	261	261	5	3	CGC	3	CGCCGCCGCCGCCGC	15
	contig02497	1	SSR	REVERSE	168	21	55.58	42.86	2	0	CTTCTTCTTCTTGTCCTGCTT
Pd0391	contig02497	1	SSR	FORWARD	79	18	56.23	55.56	6	2	GCCATGGGTAAGGTTCAC	123	261	261	4	3	AAG	3	AAGAAGAAGAAG	12
	contig02497	1	SSR	REVERSE	201	18	57.42	55.56	6	2	GTACTGCATGCGCTTGTG
Pd0392	contig02515	1	SSR	FORWARD	4	21	55.19	42.86	3	3	ATAATAAGCAAGGACGACTCC	147	407	407	4	3	CGA	3	CGACGACGACGA	12
	contig02515	1	SSR	REVERSE	150	20	56	45	3	2	GTTGGACTTGGACTTCATCA
Pd0393	contig02515	1	SSR	FORWARD	225	21	56.05	47.62	6	3	AGCAGGTACAGTGCTGATGTA	151	407	407	4	2	CTA	3	CTACTACTACTACtaCTaCTA	21
	contig02515	1	SSR	REVERSE	375	21	55.8	42.86	4	2	ACCACACGCTTGATCTATGTA
Pd0394	contig02527	1	SSR	FORWARD	181	20	56.02	55	4	2	CCTCCTAGTCACAACAGCAG	135	430	430	3	0	GCCAA	5	GCcAAGCCAAGCCAA	15
	contig02527	1	SSR	REVERSE	315	21	55.5	47.62	2	2	CCAGAGCAGAGAAGAGAAGAT
Pd0395	contig02527	1	SSR	FORWARD	292	21	54.53	47.62	4	0	AGGATCTTCTCTTCTCTGCTC	134	430	430	6	3	ATCTCG	6	ATCTCGATCTCGATCTCG	18
	contig02527	1	SSR	REVERSE	425	19	55.07	52.63	3	2	CTCCCCACCGAGATAGATA
Pd0396	contig02532	1	SSR	FORWARD	8	21	55.25	42.86	8	2	ATGCTGTGTAACAGCTTCCTA	124	131	131	3	1	GCA	3	GCAGCAGCAGCA	12
	contig02532	1	SSR	REVERSE	131	20	53.54	30	4	2	TTTATTTTTGCGTCATGTCT
Pd0397	contig02543	1	SSR	FORWARD	1707	21	55.01	33.33	6	2	CTCAATTTGCAATCGAATATC	145	2031	2031	4	1	TCTT	4	TCTTTCTTtCTT	12
	contig02543	1	SSR	REVERSE	1851	21	55.47	42.86	5	3	GGAGCACAAGATGTACTTGAA
Pd0398	contig02545	1	SSR	FORWARD	213	21	56	47.62	6	3	GACCTGAATAACCATGGAGTC	175	413	413	5	1	TGTA	4	TGTATGTATGTA	12
	contig02545	1	SSR	REVERSE	387	21	55.81	42.86	3	2	GCTCTTATTACGCTCGCTATT
Pd0399	contig02554	1	SSR	FORWARD	152	21	55.31	38.1	4	0	ATTATAGTGCCAAAGGATGGT	169	470	470	3	2	ATTT	4	aTTtATTTATTT	12
	contig02554	1	SSR	REVERSE	320	21	54.98	42.86	6	1	TCTAGAGGTGTACGGAAATCA
Pd0400	contig02558	1	SSR	FORWARD	47	18	54.84	55.56	4	0	CTCCGGTATCCATCCTCT	145	1199	1199	3	2	CCG	3	CCGCCGCCGCCG	12
	contig02558	1	SSR	REVERSE	191	21	55.07	42.86	4	1	CGTATTGAAGTCCTTGTTCAG
Pd0401	contig02564	1	SSR	FORWARD	316	21	54.84	42.86	3	0	CAAGATGATGGAGATGAAGAG	155	725	725	5	1	GGCA	4	GGCAGGCAGGCA	12
	contig02564	1	SSR	REVERSE	470	21	54.06	38.1	4	1	ACATCAATACCATCGTTTACC
Pd0402	contig02577	1	SSR	FORWARD	409	21	54.99	42.86	4	0	CTAATTGAAGGGATGAGAGGT	136	544	544	4	3	GA	2	GAGAGAGAGAGAGA	14
	contig02577	1	SSR	REVERSE	544	21	55.27	38.1	2	0	GCAAATACCACCTAATCAACA
Pd0403	contig02605	1	SSR	FORWARD	151	21	55.05	33.33	6	2	TCCATCAGATTCGAACTAAAA	153	365	365	4	0	CGGC	4	CGGCCGGCCGGC	12
	contig02605	1	SSR	REVERSE	303	19	56.05	47.37	6	0	ATTCCATATGCAGGACGAG
Pd0404	contig02617	1	SSR	FORWARD	304	20	55.48	45	4	0	ACACCTCACGTCATTCTGTT	142	446	446	5	0	CTG	3	CTGCTGCTgCTGCTG	15
	contig02617	1	SSR	REVERSE	445	18	59.51	61.11	2	0	CTTGGTGGTGTGGTCGTG
Pd0405	contig02618	1	SSR	FORWARD	470	19	54.75	52.63	4	2	GATCCTCGTCTTCTTCGAC	205	952	952	7	3	GCG	3	GCGGCGGCGGCG	12
	contig02618	1	SSR	REVERSE	674	20	55.2	45	3	0	GATGAGGATTATGAGCAGGA
Pd0406	contig02618	1	SSR	FORWARD	15	21	54.82	42.86	4	1	CAGCTTCACAAACTCACTTCT	138	952	952	3	0	TTAA	4	TTAATTAATTAA	12
	contig02618	1	SSR	REVERSE	152	18	57.93	55.56	4	2	CACCACGTCCTTCGTCAT
Pd0407	contig02620	1	SSR	FORWARD	435	21	55.77	38.1	3	3	TGCTCTGATGAACCCATAATA	166	719	719	3	0	GCTA	4	GCTAGCTAGCTA	12
	contig02620	1	SSR	REVERSE	600	21	54.77	33.33	3	0	CAAGTGAAAAGAAAACCTCAA
Pd0408	contig02635	1	SSR	FORWARD	518	21	54.28	42.86	4	0	AGTGTTCACGTCATAAGTTCC	178	705	705	3	1	CGC	3	CGCCGCCGCCGC	12
	contig02635	1	SSR	REVERSE	695	18	62.07	66.67	4	2	CTCCGCTCCGATCTCCAG
Pd0409	contig02636	1	SSR	FORWARD	256	21	54.5	47.62	3	1	CTATGGGTGAGTATGGAACAC	153	788	788	4	2	AAGC	4	AAGCAAGCAAGC	12
	contig02636	1	SSR	REVERSE	408	21	54.86	38.1	2	1	TAAATGCTATGTTGTGGGAGT
Pd0410	contig02637	1	SSR	FORWARD	413	21	55.2	47.62	4	2	GTCACCTCCTTATAGCCCTTA	165	594	594	3	0	TCG	3	TCGTCGTCGTCGTCGTCG	18	Yes
	contig02637	1	SSR	REVERSE	577	18	54.98	44.44	3	2	CAAATCCAAAGACGATGC
Pd0411	contig02647	1	SSR	FORWARD	59	22	54.75	36.36	5	2	CACATTACAGTATGGGAAATTG	153	497	497	5	3	TTACA	5	TTACATTACATTACA	15
	contig02647	1	SSR	REVERSE	211	21	55.04	33.33	6	1	TTTTGCAAGCTCTTGTATTTC
Pd0412	contig02649	1	SSR	FORWARD	133	21	54.92	38.1	4	0	CAATTAAAAAGGAGAGGAAGG	168	672	672	3	0	GCG	3	GcGGCGGCGGCGGCGGCG	18
	contig02649	1	SSR	REVERSE	300	20	55.13	40	8	2	TCGAAGATCTTGAGGAAGAA
Pd0413	contig02655	1	SSR	FORWARD	3	18	62.38	55.56	4	2	GCCAACGAATTGGGATCG	155	1184	1184	6	3	TCCG	4	TCCGTCCGTCCG	12
	contig02655	1	SSR	REVERSE	157	21	55.33	33.33	4	2	CAAGATCCGAAACAATCATAA
Pd0414	contig02661	1	SSR	FORWARD	23	22	55.04	36.36	4	0	TCCAGAAACAGAATACAGTCAA	151	388	388	5	1	CAG	3	CAGCAGCAGCAGCAG	15
	contig02661	1	SSR	REVERSE	173	18	54.96	55.56	3	3	TCGTCGCTGGAGTCTTAG
Pd0415	contig02663	1	SSR	FORWARD	80	20	56.06	50	2	2	GATGAAGAGGGAAGGATGTC	158	896	896	3	1	CGC	3	CGCCGCCGCCGCCGC	15
	contig02663	1	SSR	REVERSE	237	19	55.48	47.37	4	2	ACTTGGAAGCGTTGGTAAG
Pd0416	contig02664	1	SSR	FORWARD	474	19	55.17	47.37	4	2	CGACAACTGAAACTGATCG	150	720	720	5	2	CGCT	4	cgctCgCTCgCTCGCT	16
	contig02664	1	SSR	REVERSE	623	21	54.46	42.86	8	1	GCTTTCAAGAAAGACAGACAG
Pd0417	contig02681	1	SSR	FORWARD	66	21	55.72	47.62	2	2	GAGTGTGAGAATGGAGAGGAT	189	1127	1127	5	3	GCA	3	GCAGCAGCAGCA	12
	contig02681	1	SSR	REVERSE	254	18	55.51	61.11	4	2	GAGTCCCTGATCCTGAGC
Pd0418	contig02697	1	SSR	FORWARD	462	20	55.3	50	5	3	GCAGATGTACTTGTCCGACT	173	659	659	3	0	GGAG	4	GGAGggaGGgAG	12
	contig02697	1	SSR	REVERSE	634	18	58.25	61.11	1	0	ACCTCCACCTCCACCAAC
Pd0419	contig02703	1	SSR	FORWARD	75	21	54.81	42.86	4	1	GTCACCACACCACAATTATCT	155	342	342	5	1	TCA	3	tCATCATCATCA	12
	contig02703	1	SSR	REVERSE	229	21	54.7	42.86	6	3	CTTCATGCTATGGATGATACC
Pd0420	contig02717	1	SSR	FORWARD	28	21	55.42	38.1	2	1	AAAGAAAGAAGGGGAGAAACT	184	488	488	5	0	GCAGG	5	GCAgggCAgggCAgg	15
	contig02717	1	SSR	REVERSE	211	20	55.37	45	8	2	TCCATGGATCTCTGTCTGAT
Pd0421	contig02727	1	SSR	FORWARD	269	21	54.66	38.1	4	2	ATTAGCTGTGTGATGTTGGAT	156	429	429	5	1	TTCC	4	TtCCTTCcTTCC	12
	contig02727	1	SSR	REVERSE	424	21	54.29	33.33	6	2	CATCCATTGTTCAAGAGATTT
Pd0422	contig02728	1	SSR	FORWARD	148	20	55.09	40	3	0	GAGAGCATTCAAACCAAAAG	171	1273	1273	5	1	GGC	3	ggcGGCGGCGGCGGCGGCGGCGGC	24
	contig02728	1	SSR	REVERSE	318	21	56.19	38.1	8	3	ATTTTTGCTAGCACCAGAATC
Pd0423	contig02733	1	SSR	FORWARD	13	19	64.5	57.89	7	0	GTTTCCCGCAAACCCTCGT	163	578	578	5	2	CCG	3	CCGCCGCCGCCG	12
	contig02733	1	SSR	REVERSE	175	21	55.38	42.86	3	3	TAGAAGGTGTTGATGATGAGC
Pd0424	contig02746	1	SSR	FORWARD	138	20	54.96	50	4	2	CTATGAGCAGAGGAAGGCTA	157	528	528	4	2	TGA	3	TGAtgaTGATgATGATGATGATGA	24
	contig02746	1	SSR	REVERSE	294	21	54.97	42.86	4	3	CAAGGCATAAGGTAGCAACTA
Pd0425	contig02747	1	SSR	FORWARD	616	21	55.15	42.86	4	2	CTTGTACTTCACTTGGAAACG	131	750	750	3	0	GGC	3	GGcGGCGGCGGC	12
	contig02747	1	SSR	REVERSE	746	20	63.92	60	3	3	ATCTTCTCACCCGCCAGGAG
Pd0426	contig02749	1	SSR	FORWARD	3	18	63.08	61.11	4	0	AGCCGGAGTTGGGAAGGA	184	798	798	3	0	GGC	3	GGCGGCGGCGGC	12
	contig02749	1	SSR	REVERSE	186	19	54.78	57.89	3	1	GGTTGTAGTAGCCGAGGAC
Pd0427	contig02750	1	SSR	FORWARD	1	18	62.95	61.11	5	2	GGGGGCCTGTCCCAATTA	147	1016	1016	5	1	ACT	3	ACTACTACTACTACT	15
	contig02750	1	SSR	REVERSE	147	20	56.12	50	2	0	AAACGGGAGAGAGAGACAAG
Pd0428	contig02750	1	SSR	FORWARD	521	22	54.7	54.55	6	2	CTACTACCCCCAGTACTACGTC	167	1016	1016	4	2	CTGGA	5	CTGGACTGGACTGGA	15
	contig02750	1	SSR	REVERSE	687	18	57.33	50	4	1	ATCACCGACGACGACATT
Pd0429	contig02751	1	SSR	FORWARD	201	21	55.12	42.86	4	2	TATACAGGCGATCCAAGAGTA	148	379	379	4	2	ACAG	4	ACAGACAGACAG	12
	contig02751	1	SSR	REVERSE	348	21	55.18	38.1	6	2	ATGCTTGAGCACCAATAAGTA
Pd0430	contig02753	1	SSR	FORWARD	451	21	55.16	38.1	5	1	TGTGACAAACACTTCAGTTCA	179	878	878	6	2	GCG	3	GCGGCGGCGGCG	12
	contig02753	1	SSR	REVERSE	629	21	55.18	42.86	8	0	AGAGATCTCCCTTTTGTCTTG
Pd0431	contig02774	1	SSR	FORWARD	41	19	55.81	52.63	2	2	GTTCCTGCTTCTCCCCTAT	145	1326	1326	4	0	GCG	3	GCGGCGGCGgCGGCG	15
	contig02774	1	SSR	REVERSE	185	22	54.62	45.45	6	2	AGGATCTCGTAGTACTTGGTGT
Pd0432	contig02774	1	SSR	FORWARD	3	18	64	66.67	4	2	GGGGCCACCAGCTTTGAC	110	1326	1326	3	0	CCTCC	5	CCTCCCCTCCCCTCC	15
	contig02774	1	SSR	REVERSE	112	21	54.69	47.62	4	2	AGATGAGGGGATACACCTAAC
Pd0433	contig02778	1	SSR	FORWARD	131	21	55.58	42.86	4	2	GTACACCATCAAGGGAAAGAT	164	543	543	5	0	GAC	3	GACGACGACGACGACGAC	18	Yes
	contig02778	1	SSR	REVERSE	294	21	55.34	42.86	4	2	ATCTGTGAATGGTAACAGCAG
Pd0434	contig02803	1	SSR	FORWARD	170	21	55.38	47.62	6	0	CAGATAGGCTTCTCTCCTTGT	148	350	350	4	2	TCA	3	TCATCATCATCA	12
	contig02803	1	SSR	REVERSE	317	21	54.4	38.1	4	2	ACAGCAAATCCTGACATTAAC
Pd0435	contig02814	1	SSR	FORWARD	8	18	54.38	61.11	5	3	CCACAGCTCTCAGCTCTC	119	808	808	3	1	CCG	3	CcgCCGCCGCCGCCGCCg	18
	contig02814	1	SSR	REVERSE	126	19	54.48	47.37	4	2	GTGATGTCCGTATTCATGG
Pd0436	contig02816	1	SSR	FORWARD	219	22	54.92	45.45	5	3	GCATCGAGTAGATTACCTCTTC	149	395	395	6	2	TCC	3	tCctCCTCCTCC	12
	contig02816	1	SSR	REVERSE	367	20	55.47	40	4	2	CTCGATAGTTCGGATTTTGA
Pd0437	contig02849	1	SSR	FORWARD	460	21	56.08	33.33	4	2	AAGTTTTTGGAGAAAATGCAC	190	825	825	3	0	GGAAA	5	GGAAAGGAAaGGAAa	15
	contig02849	1	SSR	REVERSE	649	21	54.29	38.1	3	0	TTCAGATACATAGCAACACCA
Pd0438	contig02851	1	SSR	FORWARD	158	21	54.5	33.33	2	0	TCTAACATCCAAATCAAAAGG	145	1429	1429	5	3	TGA	3	TGATGATGATGA	12
	contig02851	1	SSR	REVERSE	302	21	54.86	38.1	3	0	TAACTGGGTGATACATTTGCT
Pd0439	contig02868	1	SSR	FORWARD	236	21	54.74	42.86	8	0	GAACAGATTGTTCAGATGGAG	158	416	416	6	0	GTCTT	5	GTCTTGTCTTGTCTT	15
	contig02868	1	SSR	REVERSE	393	21	54.96	42.86	5	2	CTCTATAAATCTGGCACATGG
Pd0440	contig02871	1	SSR	FORWARD	2	21	54.85	33.33	5	2	GCTCCATCATTATCATTTTTG	128	325	325	3	0	GAC	3	GACgacGACGAC	12
	contig02871	1	SSR	REVERSE	129	21	54.89	38.1	7	3	GCAGCAGTACAAGTTGTTTTT
Pd0441	contig02874	1	SSR	FORWARD	415	21	55.75	33.33	4	0	CCAAGAAAATTCAAAGGAAAG	144	734	734	3	0	GTATG	5	GTATGGTATGGTATG	15
	contig02874	1	SSR	REVERSE	558	21	55.17	42.86	4	0	GGTAAGCTAAAACGGAGAAAG
Pd0442	contig02891	1	SSR	FORWARD	43	21	55.07	42.86	3	2	CTGTAGAAAAACTCCATCACG	168	629	629	3	2	CCT	3	CCTCCTCCTCCT	12
	contig02891	1	SSR	REVERSE	210	20	56.63	50	4	2	GCCCATACGGACACTTAGAT
Pd0443	contig02900	1	SSR	FORWARD	32	20	56.24	50	4	2	CAGTTGCTTCTCATCAGCTC	166	879	879	4	1	CGC	3	CGCCGCCGCCGCCGC	15
	contig02900	1	SSR	REVERSE	197	21	55.84	42.86	5	0	TGATTCAAGGGTTAGGATAGG
Pd0444	contig02900	1	SSR	FORWARD	32	20	56.24	50	4	2	CAGTTGCTTCTCATCAGCTC	166	879	879	4	1	GGTTC	5	GGTTCGGTTCGGTTC	15
	contig02900	1	SSR	REVERSE	197	21	55.84	42.86	5	0	TGATTCAAGGGTTAGGATAGG
Pd0445	contig02904	1	SSR	FORWARD	39	20	54.87	50	3	0	GTAACCCTCTCCTGTTTCCT	126	581	581	5	0	CCG	3	CCGCCGCCGCCGCCG	15
	contig02904	1	SSR	REVERSE	164	20	56.04	50	6	2	AGCAGGAAGTCCTTGATCTC
Pd0446	contig02915	1	SSR	FORWARD	245	21	55.64	38.1	4	2	ATATACATGCACCGATCAAGA	165	592	592	4	3	CGT	3	CGTCGTCGTCGT	12
	contig02915	1	SSR	REVERSE	409	20	55.31	50	4	2	CAGTCAACTTCTTCGAGAGC
Pd0447	contig02925	1	SSR	FORWARD	50	21	54.55	42.86	0	0	TTCTTCTTTCTCCTCCTCTTC	146	427	427	4	0	CACG	4	CACGCACGCACG	12
	contig02925	1	SSR	REVERSE	195	20	54.91	45	8	3	GAGATGTCATGGATCTCGTT
Pd0448	contig02926	1	SSR	FORWARD	73	18	56.12	61.11	2	0	GTCAGGTAGGAGGCAGGA	181	530	530	4	0	GGACGC	6	GGACGCGGACGCGGACGC	18
	contig02926	1	SSR	REVERSE	253	21	54.78	38.1	4	0	CAACCAGATTAAAAGGCTACA
Pd0449	contig02928	1	SSR	FORWARD	7	18	64.25	66.67	6	1	CCGCATGCAGAGCCAGTC	147	447	447	4	2	CGA	3	CGACGACGACGA	12
	contig02928	1	SSR	REVERSE	153	21	54.82	47.62	8	1	AGCTAGCTTAAGAGAGCGAGT
Pd0450	contig02930	1	SSR	FORWARD	67	21	55.14	47.62	6	2	CAAGCTTCACAGCTACTCCTA	162	386	386	3	1	CTC	3	CTCCTCCTCCTC	12
	contig02930	1	SSR	REVERSE	228	20	54.96	40	7	3	TTCCATTGTCACAGACAAGA
Pd0451	contig02930	1	SSR	FORWARD	6	18	61.82	66.67	3	0	CAGTCCCCTCCTGCGTTC	186	386	386	4	1	GCCT	4	GCCTGCCTGCCTGCCT	16
	contig02930	1	SSR	REVERSE	191	20	55.04	50	4	2	GTCAGCCATGTCCTACTGAT
Pd0452	contig02931	1	SSR	FORWARD	637	21	55.01	42.86	5	1	TACTCTTGACAACCTCCTTGA	164	864	864	4	0	TCT	3	TCTTcTTCTTCT	12
	contig02931	1	SSR	REVERSE	800	18	58.86	61.11	5	0	GGGGAGTGACACGGAAAC
Pd0453	contig02931	1	SSR	FORWARD	762	20	55.14	50	4	0	ACCGGAGTCTTCTTCTTCTC	103	864	864	5	3	CGC	3	CgCcGCCGCCGCCGCCGCCgCCGC	24
	contig02931	1	SSR	REVERSE	864	18	54.2	44.44	2	0	TCCAGAACCAACAAAACC
Pd0454	contig02934	1	SSR	FORWARD	301	21	54.9	47.62	4	1	TGTACTATGGAGACCTGCTGT	179	481	481	6	2	CGGCTG	6	CGGCTGCGGcTGCGGCtg	18
	contig02934	1	SSR	REVERSE	479	20	55.98	55	4	3	AGGTCTAGGCAGTGGAAGAC
Pd0455	contig02971	1	SSR	FORWARD	84	21	55.29	47.62	8	2	AGTCCTAGACAAGCTTGGAAC	126	397	397	3	1	GTTT	4	GTTtGTTtGTTT	12
	contig02971	1	SSR	REVERSE	209	20	54.87	35	4	3	TACGCCCTTAATCAAATCAT
Pd0456	contig02977	1	SSR	FORWARD	1858	18	55.23	50	4	2	GCGTTGAAGAACATGAGC	120	1981	1981	7	3	GGC	3	GGCGGCGGCGGcGGC	15
	contig02977	1	SSR	REVERSE	1977	18	55.69	55.56	3	0	GGACTCTTCATCGGCTTC
Pd0457	contig02984	1	SSR	FORWARD	7	21	55.11	33.33	4	0	GTCAATCAATTCAAGATCCAA	171	1531	1531	4	1	CTC	3	CTCCTCCTCCTc	12
	contig02984	1	SSR	REVERSE	177	21	55.21	47.62	4	2	GGCTTCTTCTCCATGACTACT
Pd0458	contig02997	1	SSR	FORWARD	5	18	58.27	44.44	2	0	ACTCCCCAAAAAGCGAAA	186	666	666	4	0	CGG	3	CGGCGGCGGCggCGGCGGCGGCGG	24
	contig02997	1	SSR	REVERSE	190	21	55.08	38.1	4	1	ATCTCTTCATGCTTCTCAACA
Pd0459	contig03004	1	SSR	FORWARD	7	21	55.23	33.33	3	2	ATCAAGAAACCCATCAGAAAT	222	560	560	8	3	GA	2	GAGAGAGAGAGAGAGAGA	18
	contig03004	1	SSR	REVERSE	228	20	54.54	45	3	0	GATTGGTGTTCTTCTTGACC
Pd0460	contig03007	1	SSR	FORWARD	5	18	56.55	44.44	2	0	CAGCGGAAGGAAGAAAAA	136	599	599	2	0	GAC	3	GACGACGACGAC	12
	contig03007	1	SSR	REVERSE	140	19	55.63	47.37	4	1	GTTGTGAATCGAGCAGTGA
Pd0461	contig03007	1	SSR	FORWARD	5	18	56.55	44.44	2	0	CAGCGGAAGGAAGAAAAA	136	599	599	2	0	TTCCG	5	TtCCGTtCCGTTCCG	15
	contig03007	1	SSR	REVERSE	140	19	55.63	47.37	4	1	GTTGTGAATCGAGCAGTGA
Pd0462	contig03014	1	SSR	FORWARD	31	21	56.72	47.62	6	3	CTCTATTTCGTCGACTCCAAG	188	668	668	6	3	GAC	3	GACGACGACGAC	12
	contig03014	1	SSR	REVERSE	218	20	56.2	45	4	3	GTTGTGAATCGAGCAGTGAT
Pd0463	contig03020	1	SSR	FORWARD	52	20	55.55	45	6	1	AAGCTTCGCTAGGGTTTTAC	150	371	371	3	2	CGG	3	CGGCGGCGGCGg	12
	contig03020	1	SSR	REVERSE	201	20	54.24	50	4	2	CCTCTTCTTGGTGTACTGGT
Pd0464	contig03026	1	SSR	FORWARD	896	20	55.19	40	7	2	AGTGCTGATTCACCAAAATC	177	1381	1381	5	0	GTG	3	GTGGTGGTGgTG	12
	contig03026	1	SSR	REVERSE	1072	18	56.22	55.56	6	3	TAGCTTAGCACGCGTCAC
Pd0465	contig03026	1	SSR	FORWARD	1155	21	54.89	42.86	4	2	GAGTTTTAGGTCGTCATGTTG	160	1381	1381	4	0	TTGG	4	TTGGttggTtGG	12
	contig03026	1	SSR	REVERSE	1314	21	55.96	33.33	5	3	GCCAAGGGAAAATGTTATTTA
Pd0466	contig03027	1	SSR	FORWARD	325	21	54.99	42.86	3	2	CTCTATTTCCCAAGGACAGAT	170	1015	1015	5	1	ATCC	4	ATCCAtccATCCATCC	16
	contig03027	1	SSR	REVERSE	494	21	54.13	33.33	3	0	CGGATAATGGAAAAATACAAG
Pd0467	contig03030	1	SSR	FORWARD	16	19	55.51	52.63	7	0	ACGAGTCTCGCATCTCTTC	156	672	672	3	1	GGC	3	GGCGGCGGCGGCGGCGGC	18
	contig03030	1	SSR	REVERSE	171	21	55.29	33.33	8	3	TGCCTTCTTATCAGAAACAAA
Pd0468	contig03039	1	SSR	FORWARD	484	21	54.97	47.62	2	0	AAGTAGAGGATGAGGATGAGG	221	761	761	2	0	CCCT	4	CCCTCCCTCCCT	12
	contig03039	1	SSR	REVERSE	704	21	55.27	47.62	2	2	CAGGAAAGGGAGAGAGAGATA
Pd0469	contig03039	1	SSR	FORWARD	484	21	54.97	47.62	2	0	AAGTAGAGGATGAGGATGAGG	221	761	761	2	0	CGAGT	5	CGAGTCGAGTCGAGT	15
	contig03039	1	SSR	REVERSE	704	21	55.27	47.62	2	2	CAGGAAAGGGAGAGAGAGATA
Pd0470	contig03040	1	SSR	FORWARD	125	22	54.11	36.36	4	1	CAAAAAGCAATACTAGAAGCAG	150	344	344	5	2	AATC	4	AATCAATCAATC	12
	contig03040	1	SSR	REVERSE	274	21	54.83	38.1	2	2	TTCTTTCTCTTCCTTCTCCAT
Pd0471	contig03051	1	SSR	FORWARD	489	20	55.89	45	6	2	GGCTAAAGCTATGCTTGTGA	138	651	651	4	2	GCCCC	5	GCCCcGCCccGCCcc	15
	contig03051	1	SSR	REVERSE	626	21	55.27	42.86	6	2	GGTGGGGGTTATATTACACAT
Pd0472	contig03073	1	SSR	FORWARD	14	21	54.44	57.14	8	3	GAGAGCTAGCTAGGGACTAGG	155	1320	1320	4	2	AAG	3	AAGAAGAAGAAG	12
	contig03073	1	SSR	REVERSE	168	21	55.85	47.62	3	3	GGACACAAGGGCAGTAATAGT
Pd0473	contig03073	1	SSR	FORWARD	502	20	55.83	45	4	2	AGACTTCTCGCAACACACAT	146	1320	1320	4	1	GTC	3	GTCGTCGTCGTC	12
	contig03073	1	SSR	REVERSE	647	21	54.77	42.86	4	0	CGTCTAAACTTACTCGCAAAG
Pd0474	contig03073	1	SSR	FORWARD	3	19	55.7	57.89	6	2	GGACTGCAGGAGAGAGCTA	166	1320	1320	5	2	AGGG	4	AGGGAGGGAGGG	12
	contig03073	1	SSR	REVERSE	168	21	55.85	47.62	3	3	GGACACAAGGGCAGTAATAGT
Pd0475	contig03098	1	SSR	FORWARD	21	21	55.65	33.33	4	2	ATGTTTTAACGAGGAAGCATT	162	293	293	4	1	GCTA	4	GCTAGCTAGCTA	12
	contig03098	1	SSR	REVERSE	182	21	55.09	38.1	4	2	CCTTTTGTAATCTTAGCAGCA
Pd0476	contig03115	1	SSR	FORWARD	71	19	56.43	52.63	2	2	GAAACCCTAACCCACCCTA	126	1598	1598	3	0	GAA	3	GAAGAAGAAGAA	12
	contig03115	1	SSR	REVERSE	196	21	54.52	52.38	3	1	GTCGCAGTAGTAGCAGAAGAC
Pd0477	contig03120	1	SSR	FORWARD	249	21	54.96	38.1	5	2	CGAGCAATTCAATGGTTATAC	144	485	485	5	2	GGT	3	GGTGGTGGtGGtggt	15
	contig03120	1	SSR	REVERSE	392	21	54.84	38.1	3	1	TACAACTTATTCCCTGAACCA
Pd0478	contig03125	1	SSR	FORWARD	454	21	55.34	38.1	2	0	ACAACATAGGCATCAAAAGTG	163	654	654	3	1	GAGCGC	6	gAGCGCGAGCGCGAGCGC	18
	contig03125	1	SSR	REVERSE	616	18	59.5	61.11	6	2	CCTTGCTCTCCAGCAACC
Pd0479	contig03132	1	SSR	FORWARD	410	21	55.33	38.1	4	2	TACTATGCGATATTTGGATGG	182	961	961	3	1	AACCA	5	AACCAAACCAAACCA	15
	contig03132	1	SSR	REVERSE	591	21	54.45	42.86	4	1	AATCTACACTGGTTGCAGTTC
Pd0480	contig03145	1	SSR	FORWARD	17	21	54.13	33.33	3	3	TTCATTTCTATTTCCAGAGGA	145	1010	1010	2	2	ATTC	4	ATTCAttcaTTC	12
	contig03145	1	SSR	REVERSE	161	21	55.37	38.1	3	2	GAGTTGTTTTGTGCTTGTCAT
Pd0481	contig03146	1	SSR	FORWARD	601	21	54.84	38.1	3	2	GATAAGTTTTTGTCCCTCCAT	136	787	787	4	0	TCG	3	TCGTCGTCgtCG	12
	contig03146	1	SSR	REVERSE	736	20	55.54	45	4	2	CTCATGTTCAGAGCGATTCT
Pd0482	contig03163	1	SSR	FORWARD	42	18	54.72	55.56	5	2	GAGCATCATGGACTCGAC	159	395	395	3	1	GCG	3	GCGGCGGCGgCG	12
	contig03163	1	SSR	REVERSE	200	20	54.68	45	5	2	ACTAAGCTGAACTTGCATCC
Pd0483	contig03188	1	SSR	FORWARD	1373	18	55.37	50	4	2	CAGATTCGTGGAGTGCAT	170	1597	1597	3	0	TCC	3	TCcTCCTCCTCC	12
	contig03188	1	SSR	REVERSE	1542	22	54.86	31.82	2	1	TTCTTTCTTTTCTTTCTTGGAG
Pd0484	contig03188	1	SSR	FORWARD	1443	18	53.46	61.11	1	1	GAAGGAGGAGAGGGAGAC	143	1597	1597	3	1	AAAG	4	AAAGAAaGAAaG	12
	contig03188	1	SSR	REVERSE	1585	18	60.72	44.44	8	2	ATTCGCAATTTCGCATCG
Pd0485	contig03198	1	SSR	FORWARD	555	19	55.06	47.37	4	0	GTGAAGTCAATCACCACCA	160	776	776	3	1	CGC	3	CGCCGCCGCCGCCGC	15
	contig03198	1	SSR	REVERSE	714	19	55.21	52.63	3	3	GAAAGAGAAGCGGTCTGAG
Pd0486	contig03202	1	SSR	FORWARD	1132	21	54.78	47.62	4	1	GTAGTCCAAACAAGACCACAG	165	1319	1319	3	0	GTAT	4	GTATGTATGTAT	12
	contig03202	1	SSR	REVERSE	1296	21	54.81	33.33	4	2	TATTGCCCAGTAAATCAACAT
Pd0487	contig03203	1	SSR	FORWARD	159	21	54.65	33.33	3	1	TGAGCAAAAACCATTTCTATC	149	764	764	6	3	CTG	3	CTGCTGCTGCTG	12
	contig03203	1	SSR	REVERSE	307	18	55.15	50	4	0	CATGAATGGCTCTGCTTC
Pd0488	contig03204	1	SSR	FORWARD	227	18	54.14	44.44	2	0	GCCGAAAATGGTTGTAAG	148	386	386	4	1	GGT	3	GGTGGTGGTGGT	12
	contig03204	1	SSR	REVERSE	374	18	61.14	61.11	4	2	CAACGGGCAGATCCACAC
Pd0489	contig03209	1	SSR	FORWARD	710	21	54.98	38.1	3	0	CTTGATACTGTTGCTTTGCTT	165	1445	1445	4	0	CTTG	4	CTTGCTTGCTTG	12
	contig03209	1	SSR	REVERSE	874	21	54.8	42.86	7	3	ATCACTGATCGCAGTGTAGAT
Pd0490	contig03216	1	SSR	FORWARD	4	18	56.66	50	4	1	TTCACTCAAAGGCCCACT	166	657	657	4	2	CTC	3	CTCCTCCTCCTCCTC	15
	contig03216	1	SSR	REVERSE	169	21	55.16	38.1	3	2	TATCTGAACATCAAGGGATTG
Pd0491	contig03218	1	SSR	FORWARD	8	19	54.58	47.37	4	1	GCTAGTGCCTTTCTGGATT	139	261	261	3	0	GCC	3	GCCGCCGCCGCCGCC	15
	contig03218	1	SSR	REVERSE	146	20	55.36	45	4	2	CTCTTGAGCATGACCATCTT
Pd0492	contig03218	1	SSR	FORWARD	8	19	54.58	47.37	4	1	GCTAGTGCCTTTCTGGATT	139	261	261	3	0	GATC	4	GATCGATCGATC	12
	contig03218	1	SSR	REVERSE	146	20	55.36	45	4	2	CTCTTGAGCATGACCATCTT
Pd0493	contig03219	1	SSR	FORWARD	156	19	54.56	42.11	3	0	GTTTTGGACCCTTTGTTTC	145	470	470	5	3	GGA	3	GGAGGAGGAGGA	12
	contig03219	1	SSR	REVERSE	300	18	55.25	50	3	0	TACTCAGGCACGAAGGAA
Pd0494	contig03221	1	SSR	FORWARD	62	21	55.69	38.1	3	3	AATCAGCAAGAGAACCAAGTT	166	479	479	3	2	ACG	3	ACGACGACGACGACG	15
	contig03221	1	SSR	REVERSE	227	21	54.5	42.86	4	2	GAAGAACACCTTCGACATCTA
Pd0495	contig03233	1	SSR	FORWARD	118	21	54.51	52.38	3	3	AGTAGAGAGACCACCCAGACT	157	364	364	4	1	ATAC	4	ATACATACATAC	12
	contig03233	1	SSR	REVERSE	274	21	55.08	38.1	2	2	CTTTGTTTCCTTGTTGTATCG
Pd0496	contig03236	1	SSR	FORWARD	10	21	54.33	47.62	4	2	TAGGGTTTCCTAGAACTCTCC	174	1494	1494	4	0	GCC	3	GCCGCCGCCGCC	12
	contig03236	1	SSR	REVERSE	183	21	54.85	47.62	4	0	ACTCTACAAGTATCGCCCTCT
Pd0497	contig03237	1	SSR	FORWARD	395	19	54.01	47.37	6	2	GAAGATGAAGCTCATGGTG	151	545	545	4	3	TCCT	4	TCCTTccTTCcT	12
	contig03237	1	SSR	REVERSE	545	19	54.07	47.37	5	0	AAAGGACCTCAACTCCAAC
Pd0498	contig03245	1	SSR	FORWARD	1	20	55.33	50	3	0	GGTCCTCGTAAAACCCTAAC	118	1704	1704	3	1	GCC	3	GCCGCCGCCGCC	12
	contig03245	1	SSR	REVERSE	118	20	55.92	50	6	1	GATTCGAACAGCAGGTACAG
Pd0499	contig03245	1	SSR	FORWARD	1343	21	54.83	33.33	2	2	TCGTAAAAACCTTGATGTGAT	142	1704	1704	5	2	GAT	3	GATGATGATGAT	12
	contig03245	1	SSR	REVERSE	1484	21	55.49	42.86	5	3	ATCACCATTAGCCTCAGTCTT
Pd0500	contig03245	1	SSR	FORWARD	1463	21	55.15	42.86	5	1	TAAGACTGAGGCTAATGGTGA	160	1704	1704	5	3	AGA	3	AGAAGAAGAAGAAGA	15
	contig03245	1	SSR	REVERSE	1622	21	55.42	42.86	3	1	GGGAGTTTCATTCTCTTCAAC
Pd0501	contig03245	1	SSR	FORWARD	1555	22	54.63	36.36	6	0	AAAAGAAGCATAAGCTAGAGGA	146	1704	1704	8	2	AAG	3	AAGAAGAAGAAGAAG	15
	contig03245	1	SSR	REVERSE	1700	21	54.22	38.1	0	0	CTTCTTTTTCTTCTTCCCTTC
Pd0502	contig03275	1	SSR	FORWARD	188	21	55.49	52.38	6	1	GAAGCACACCTAGGATAGGAC	102	393	393	4	3	GCC	3	gCCGCCgCcGCC	12
	contig03275	1	SSR	REVERSE	289	21	55.09	38.1	2	0	CGTCTTTCTTTCTTTTCTTCC
Pd0503	contig03275	1	SSR	FORWARD	188	21	55.49	52.38	6	1	GAAGCACACCTAGGATAGGAC	119	393	393	4	2	AAAG	4	AAaGAAAGAaaG	12
	contig03275	1	SSR	REVERSE	306	20	55.86	45	3	0	GAACCCTCATTCTTCTTCGT
Pd0504	contig03279	1	SSR	FORWARD	250	21	55.05	33.33	2	0	TGACGAAGAAAGCAAAATAAG	154	1088	1088	3	0	GAG	3	GAGGAGGAGGAGGAGGAG	18
	contig03279	1	SSR	REVERSE	403	21	55.05	38.1	4	0	ATCGAGTTCACAAAGTAACGA
Pd0505	contig03279	1	SSR	FORWARD	250	21	55.05	33.33	2	0	TGACGAAGAAAGCAAAATAAG	154	1088	1088	3	0	GAC	3	GACGACGACGACGAC	15
	contig03279	1	SSR	REVERSE	403	21	55.05	38.1	4	0	ATCGAGTTCACAAAGTAACGA
Pd0506	contig03279	1	SSR	FORWARD	117	21	54.86	38.1	4	2	ACATGGAAGCAGTGGTAATAA	154	1088	1088	5	1	GCAG	4	GCAGGCAGGCAG	12
	contig03279	1	SSR	REVERSE	270	21	55.05	33.33	2	1	CTTATTTTGCTTTCTTCGTCA
Pd0507	contig03286	1	SSR	FORWARD	1066	20	55.47	50	5	3	GTGCTGAGCGACTTATTAGC	158	1262	1262	5	2	CGC	3	CGCCGCCGCCGC	12
	contig03286	1	SSR	REVERSE	1223	18	54.56	50	3	3	CGCTCGTCAAAACCTAAG
Pd0508	contig03290	1	SSR	FORWARD	2	21	54.95	38.1	3	1	AAGAAGAAATCAATCCAGGTC	165	181	181	5	2	GAC	3	GACGACGACGACGACGACGAC	21
	contig03290	1	SSR	REVERSE	166	19	54.9	47.37	3	0	GTTCATCGGACTTCATCCT
Pd0509	contig03295	1	SSR	FORWARD	752	21	54.54	42.86	6	1	GTTGAATTCTGCTGTCTCACT	141	974	974	4	2	TGTTT	5	TGTTTTGTTTTGTTT	15
	contig03295	1	SSR	REVERSE	892	21	54.99	42.86	4	0	TCAGTTAAGTTGCCGTAGAAG
Pd0510	contig03303	1	SSR	FORWARD	14	21	54.72	33.33	3	0	TCATTTACTTTTATGCCCTTG	153	854	854	4	1	AGC	3	AGCAGCAGCAGCAGC	15
	contig03303	1	SSR	REVERSE	166	21	55.41	42.86	6	0	AAGAACTGCTGTTTCTCCTTC
Pd0511	contig03310	1	SSR	FORWARD	67	21	55.54	47.62	7	3	TTTCCTTCTCGGAGTAGTAGC	151	1107	1107	3	1	GTGAGA	6	GTGAGAGTGAGAGTGAGA	18
	contig03310	1	SSR	REVERSE	217	19	55.16	47.37	4	2	GACGCACTTGATGAACTTG
Pd0512	contig03313	1	SSR	FORWARD	634	18	55.88	55.56	6	2	ATCGTCGGGTAGATCTGG	143	819	819	4	2	CCA	3	CCACCACCACcA	12
	contig03313	1	SSR	REVERSE	776	18	54.86	50	4	0	AGCAAGAACGTGAACGAG
Pd0513	contig03322	1	SSR	FORWARD	272	21	55.01	42.86	4	0	TCAACTCCAGGTACAGAGAAA	150	717	717	5	2	CCTGC	5	CCTGCCCTGCCCTGC	15
	contig03322	1	SSR	REVERSE	421	21	55.88	42.86	4	2	TGTTGTGTTTCTTAGCTCTCG
Pd0514	contig03331	1	SSR	FORWARD	139	21	54.99	42.86	2	0	ATCTACAACGACACCAACATC	150	723	723	5	3	GCG	3	GCGGCGGCGGCG	12
	contig03331	1	SSR	REVERSE	288	18	55.88	55.56	3	3	CAGCAGGTTGCGGTAGTA
Pd0515	contig03333	1	SSR	FORWARD	22	18	61.02	61.11	2	2	TTTCCCTCTCCCGTCCAC	157	496	496	3	0	CCTC	4	CCTCCCTCCCTC	12
	contig03333	1	SSR	REVERSE	178	21	55.85	33.33	5	3	TCTGGCCCTTTATCTTAAAAA
Pd0516	contig03337	1	SSR	FORWARD	570	21	55.19	38.1	4	3	TCTTTATGCTCCTTGATCTGA	142	989	989	6	0	CCT	3	CCTCCTCCTCCT	12
	contig03337	1	SSR	REVERSE	711	21	55.44	38.1	4	1	TATCATGGCACTAAAAACCTG
Pd0517	contig03338	1	SSR	FORWARD	24	20	55.84	50	6	3	TAGAGGCCACTCACAACAGT	150	839	839	4	1	CAG	3	CAGCagCAGCAG	12
	contig03338	1	SSR	REVERSE	173	19	55.25	52.63	6	0	CTCTGTCGAACAGGAAGGT
Pd0518	contig03348	1	SSR	FORWARD	19	21	55.38	47.62	3	1	CTCTCACATAGCGTTTCTCTG	159	558	558	4	2	AGA	3	AGAAGAAGAAGA	12
	contig03348	1	SSR	REVERSE	177	20	54.9	45	5	1	CATCCGAACTTGAAGAAGAC
Pd0519	contig03355	1	SSR	FORWARD	42	20	55.1	55	6	3	GGAGCCCAGAGTCTAGAGAT	140	240	240	3	1	CATG	4	CATGCATGCATG	12
	contig03355	1	SSR	REVERSE	181	21	54.71	33.33	6	2	GGCAACAAAATCGTAAGATAA
Pd0520	contig03356	1	SSR	FORWARD	1539	21	55.02	42.86	4	0	GTCTGATGTGGTCAGTGTTTT	149	1695	1695	4	1	TTGG	4	TtGGTtGGTTGG	12
	contig03356	1	SSR	REVERSE	1687	21	55.64	47.62	6	2	GTGACTTCTGAATCCAGTGTG
Pd0521	contig03356	1	SSR	FORWARD	13	20	56.12	40	4	0	CGATTAGGGAGCTGATTTTT	159	1695	1695	5	0	TTTCT	5	TTTCTTTTCTTTtCTTTTCT	20
	contig03356	1	SSR	REVERSE	171	21	56.08	42.86	5	3	GATGAAATCCAGGAGTATTGG
Pd0522	contig03357	1	SSR	FORWARD	13	21	54.62	52.38	6	2	CTCGATCACTAGCTCTAGCAC	213	844	844	3	3	GCC	3	GCCGCCGCCGCC	12
	contig03357	1	SSR	REVERSE	225	19	55.29	52.63	4	0	CTGGATGGGGTATAAGGTG
Pd0523	contig03358	1	SSR	FORWARD	128	19	55.12	52.63	2	0	TCAACCTCCTCCTCTTCAC	221	856	856	7	3	GCC	3	GCCGCCGCCGCC	12
	contig03358	1	SSR	REVERSE	348	18	54.64	44.44	8	0	AAGGCCTTTGATGAGGTT
Pd0524	contig03372	1	SSR	FORWARD	102	19	55.49	42.11	0	0	TTTTCTTCCCTTCCCTCTT	176	1465	1465	5	3	AGC	3	AGCAGCAGCAGC	12
	contig03372	1	SSR	REVERSE	277	19	55.64	57.89	5	3	CTCCATCTGAGGGTGAGAG
Pd0525	contig03383	1	SSR	FORWARD	157	21	55.28	38.1	5	2	CATTTCTGAAGCTGAATCTTG	191	1141	1141	5	2	GCCGAG	6	GCCGAGGCCGAGGCCGAG	18
	contig03383	1	SSR	REVERSE	347	21	54.98	42.86	5	1	CTTGTGATTATCCGACAGAAG
Pd0526	contig03389	1	SSR	FORWARD	6	18	54.51	44.44	3	3	AATCCACGCTTCTCATTG	146	285	285	4	0	CAAA	4	CAAACAAACAAACAAA	16
	contig03389	1	SSR	REVERSE	151	20	54.9	45	2	0	GTCTCATCTTCCTTTTCGTG
Pd0527	contig03398	1	SSR	FORWARD	36	20	55.17	45	6	2	CGAGAATCAGAGAATTCGAG	149	249	249	3	2	GGCGGA	6	GGCGGAGGCGGAGGCGGA	18
	contig03398	1	SSR	REVERSE	184	18	57.32	55.56	7	2	GATCCGGTGGATCTTCCT
Pd0528	contig03407	1	SSR	FORWARD	25	19	57.95	52.63	2	0	ACTCCTTTCCTTCCCCATC	132	175	175	5	1	CCCT	4	CCCTCCCTCCCT	12
	contig03407	1	SSR	REVERSE	156	20	55.44	45	8	3	GATCATGATGAAGCTCTGCT
Pd0529	contig03410	1	SSR	FORWARD	127	18	54.54	61.11	8	2	CAGAGGACCTCCTCCTTC	166	1717	1717	3	0	GTC	3	GTCGTCGTCGTC	12
	contig03410	1	SSR	REVERSE	292	21	55.06	33.33	5	1	CAATGTCACTTGGATTGATTT
Pd0530	contig03411	1	SSR	FORWARD	886	21	55.77	42.86	5	1	AAGACTTCAAAGAGTCGTCGT	122	1016	1016	6	2	ATG	3	ATGATGATGATGATG	15
	contig03411	1	SSR	REVERSE	1007	21	55.99	42.86	3	3	GGGGTCATCTTTGTTTCATAC
Pd0531	contig03413	1	SSR	FORWARD	33	19	56.17	42.11	4	2	AAAGCCAATCGTTGTTGAC	138	689	689	4	3	TC	2	TCtCTCTCTCTC	12
	contig03413	1	SSR	REVERSE	170	21	55.64	38.1	3	2	CAGGTGCTGTTTTTATCTCAA
Pd0532	contig03419	1	SSR	FORWARD	331	21	55.32	38.1	4	0	TGAGTTCACCAAACTAAATGG	148	493	493	5	1	GAT	3	GATGATGATGAT	12
	contig03419	1	SSR	REVERSE	478	21	54.62	38.1	4	0	TTTAATCTGTGGCATTCTCTC
Pd0533	contig03429	1	SSR	FORWARD	753	21	54.8	42.86	4	2	GTGGTAGGTTAGCAATTAGCA	155	909	909	5	3	GTA	3	GTAGTAGTAGTA	12
	contig03429	1	SSR	REVERSE	907	21	53.62	33.33	6	2	CAGAACTGAATTTCTTCCAAT
Pd0534	contig03452	1	SSR	FORWARD	1133	20	54.98	50	3	1	GAGTTGGAGACAGTGGTTGT	165	1325	1325	5	1	TCT	3	TCTTCTTCTTCTTCT	15
	contig03452	1	SSR	REVERSE	1297	21	54.48	42.86	2	1	TCTCTCTTCTTCGTCTCTTCA
Pd0535	contig03462	1	SSR	FORWARD	44	20	54.77	50	5	0	GAAGAGTGTTCGTGTTCCTC	162	253	253	5	3	CGG	3	CGGCGGCGgCGG	12
	contig03462	1	SSR	REVERSE	205	21	55.17	47.62	4	3	AACGAAAGGTAGACCGTAGAC
Pd0536	contig03463	1	SSR	FORWARD	34	18	57.26	55.56	3	0	GCGAGTGTTCGTGTTCCT	140	244	244	3	1	CGG	3	CGGCGGCGGCGGCGGCGGCGG	21
	contig03463	1	SSR	REVERSE	173	21	55.44	38.1	4	1	CTTCACATATTTTAGCCCACA
Pd0537	contig03485	1	SSR	FORWARD	293	21	55.96	47.62	4	2	ACTACACCAAGTCGCAGTACA	188	489	489	3	1	GTC	3	GTCGTCGTCGTC	12
	contig03485	1	SSR	REVERSE	480	18	62.27	61.11	8	2	ACAACCAGCTGGCCGAAC
Pd0538	contig03489	1	SSR	FORWARD	377	20	55.22	55	3	2	GTGGTAGTAGAAGCGAGCAC	179	617	617	4	2	AGC	3	AGCAGCAGCAGCAGC	15
	contig03489	1	SSR	REVERSE	555	21	54.83	38.1	4	1	TTCAGTTTTCATGTCTCCACT
Pd0539	contig03507	1	SSR	FORWARD	28	21	54.44	38.1	8	0	TCGATCGATCTCATTATTCTC	115	685	685	6	3	CGCT	4	CGCTCGCTCGCT	12
	contig03507	1	SSR	REVERSE	142	19	55.26	47.37	3	2	AAACAAGGAGAAGGTGACG
Pd0540	contig03512	1	SSR	FORWARD	228	21	54.95	38.1	5	0	TCCAGAAGTTAGTGATGGAAA	168	512	512	6	0	CCTT	4	CCTTCCTTCCTT	12
	contig03512	1	SSR	REVERSE	395	21	54.45	38.1	3	2	CGGATAACTTGAGAATGGATA
Pd0541	contig03518	1	SSR	FORWARD	19	19	55.43	47.37	3	0	AACTTCCCTTCTCCTTCGT	196	839	839	4	2	CTC	3	CTCCTCCTCCTC	12
	contig03518	1	SSR	REVERSE	214	21	55.04	42.86	2	0	CATAAACTGCTGGATAACTGG
Pd0542	contig03522	1	SSR	FORWARD	218	21	55.12	33.33	3	3	ATTACAACAAATCGGTCAATG	159	565	565	4	1	GACT	4	GACTGACTGACT	12
	contig03522	1	SSR	REVERSE	376	21	55.16	38.1	5	2	TAATTCGATGATCCTAGCTGA
Pd0543	contig03525	1	SSR	FORWARD	47	20	56.64	45	4	0	ATAAATATCCCCTGGCTCCT	139	255	255	4	1	CCGA	4	CCGAccGACCGA	12
	contig03525	1	SSR	REVERSE	185	21	56.58	33.33	4	2	ATCGCCAAGTTTTTCTTGATA
Pd0544	contig03526	1	SSR	FORWARD	288	21	55.34	42.86	4	0	ATAGCTTGGTGATGACTTGTG	150	476	476	4	0	TCG	3	TCGTCGTCGTCG	12
	contig03526	1	SSR	REVERSE	437	19	55.83	47.37	4	0	AGCCGTACATGAAGAAGGA
Pd0545	contig03544	1	SSR	FORWARD	61	21	55.38	42.86	6	3	GTATGGTGTACATTGCATTCC	149	377	377	4	0	TAG	3	TAGTAGTAGTAG	12
	contig03544	1	SSR	REVERSE	209	21	55.12	42.86	4	2	TTGGATCTATACGTGGCTCTA
Pd0546	contig03552	1	SSR	FORWARD	152	21	54.84	42.86	6	3	CCTAGGTTTGTGTAAGCAGAA	147	452	452	4	1	CAAT	4	CAaTCAATCAaT	12
	contig03552	1	SSR	REVERSE	298	21	55.42	42.86	5	3	TGGAAGTACAGGTCACATGAT
Pd0547	contig03569	1	SSR	FORWARD	1237	18	55.64	50	4	0	GCGATCAGCTTGTGTGTT	127	1371	1371	4	0	GGA	3	GGAGGAGGAGGA	12	Yes
	contig03569	1	SSR	REVERSE	1363	18	55.42	55.56	4	0	CTGCCCTCGCTATATCCT
Pd0548	contig03572	1	SSR	FORWARD	123	19	55.71	52.63	4	3	CTTCTCGAACAGTGGGTTC	140	272	272	5	0	GAGC	4	GAGCGAGCGAGC	12
	contig03572	1	SSR	REVERSE	262	18	57.85	61.11	2	0	ACCACTCGCCTCTTCCTC
Pd0549	contig03579	1	SSR	FORWARD	1	19	55.18	57.89	2	0	GGGGGAGAAAGAGTAGACC	111	372	372	3	1	AG	2	AGAGAGAGAGAGAGAg	16
	contig03579	1	SSR	REVERSE	111	19	55.53	47.37	4	3	CAAGAAGATGCTGTTGCAG
Pd0550	contig03581	1	SSR	FORWARD	261	20	55.76	50	3	3	CTCTCCCTCCCATCCTATTA	153	413	413	4	3	AAT	3	AATAATAATAAT	12
	contig03581	1	SSR	REVERSE	413	19	54.38	47.37	6	2	GCATGCAAAACTAGAGTGG
Pd0551	contig03581	1	SSR	FORWARD	173	21	55.35	42.86	7	3	TCTTCTGATGAAGATGACCAG	165	413	413	5	3	CAGT	4	CAGTCAGTCAGT	12
	contig03581	1	SSR	REVERSE	337	21	55.97	42.86	4	2	GGGCAACAACATTCTTCTAGT
Pd0552	contig03582	1	SSR	FORWARD	200	21	55.44	33.33	5	3	TGATTTCTCATTTCTGAATGC	170	412	412	4	3	CAGT	4	CAGTCAGTCAGT	12
	contig03582	1	SSR	REVERSE	369	21	54.83	38.1	6	2	ATTTACAAGAAGCTAGCAGCA
Pd0553	contig03582	1	SSR	FORWARD	200	21	55.44	33.33	5	3	TGATTTCTCATTTCTGAATGC	170	412	412	4	3	CCCT	4	CCCTCCcTCCcTCCcT	16
	contig03582	1	SSR	REVERSE	369	21	54.83	38.1	6	2	ATTTACAAGAAGCTAGCAGCA
Pd0554	contig03582	1	SSR	FORWARD	255	20	55.97	60	5	0	CTAGCTGCTCTCCCTCCTAC	157	412	412	4	1	TAAA	4	TAAATAAATAAa	12
	contig03582	1	SSR	REVERSE	411	23	55.04	34.78	4	1	TCTATGCAAAACTAGAGTGGATT
Pd0555	contig03602	1	SSR	FORWARD	31	21	54.38	33.33	6	2	CTTCTTTTGAATGAACCATGT	152	255	255	5	2	TACTG	5	TACTGTACTGTACTG	15
	contig03602	1	SSR	REVERSE	182	21	54.83	47.62	5	1	ATAGCCTAGCACAAGACACAG
Pd0556	contig03604	1	SSR	FORWARD	161	19	55.28	42.11	4	2	TTAAGCGACTCCATGTTGA	163	374	374	5	3	CCT	3	CcTCCTCCTCCTCCT	15
	contig03604	1	SSR	REVERSE	323	21	55.12	42.86	4	3	TTTCCTTCCCTATTGAGAGTC
Pd0557	contig03606	1	SSR	FORWARD	5	21	55.83	47.62	2	0	GACGAGAACAAGAGGAAGAAG	155	256	256	2	0	TACTG	5	TACTGTACTGTACTGTACTG	20
	contig03606	1	SSR	REVERSE	159	21	55.51	38.1	2	1	AAGACGCAATCAACATAACAG
Pd0558	contig03607	1	SSR	FORWARD	11	20	55.4	55	2	0	CTCTACGGCTCTACCCTCTT	148	952	952	3	0	GCG	3	gcGgCGGCGGCG	12
	contig03607	1	SSR	REVERSE	158	21	55.42	42.86	2	0	CTTCTTTCTTGACCTTCTCGT
Pd0559	contig03607	1	SSR	FORWARD	9	18	54.22	61.11	2	2	ACCTCTACGGCTCTACCC	150	952	952	3	0	TCTTCG	6	TCTTCGTCTTCGTCTTCG	18
	contig03607	1	SSR	REVERSE	158	21	55.42	42.86	2	0	CTTCTTTCTTGACCTTCTCGT
Pd0560	contig03608	1	SSR	FORWARD	169	20	55.2	45	4	1	GTCTTCGTGGATCTTGGTAA	149	444	444	4	1	CGGC	4	CGGCCGGCcGGC	12	Yes
	contig03608	1	SSR	REVERSE	317	18	54.84	55.56	4	1	GGAAGGGTCGTACTTGGT
Pd0561	contig03617	1	SSR	FORWARD	15	21	55.86	47.62	4	0	GAGTCTGCTCTAGGGTTTTTG	182	934	934	4	2	GCC	3	GCCGCCGCCGCCGCCgCc	18	Yes
	contig03617	1	SSR	REVERSE	196	19	55.07	52.63	1	0	CTCAACCACAACCTCCTCT
Pd0562	contig03620	1	SSR	FORWARD	12	21	54.94	47.62	4	0	GAGTCTGCTCTAGGGTTTTTC	181	934	934	4	0	CGC	3	CGCCGCCGCCGC	12
	contig03620	1	SSR	REVERSE	192	19	55.07	52.63	1	0	CTCAACCACAACCTCCTCT
Pd0563	contig03623	1	SSR	FORWARD	376	21	54.83	33.33	4	1	TTCTTGAGCTTTTCAACATTC	141	537	537	3	0	GCG	3	GCGGCGGCGGCG	12
	contig03623	1	SSR	REVERSE	516	19	55.29	52.63	2	0	CTATCCTTTTCCCCTCCTC
Pd0564	contig03626	1	SSR	FORWARD	228	21	56.08	38.1	2	2	AAGTCAAGGAACACCATCAAT	150	599	599	3	1	TGC	3	TGctgcTGCtgcTGC	15
	contig03626	1	SSR	REVERSE	377	21	55.55	42.86	4	0	GTACAGGACAAAAGCAGTCAA
Pd0565	contig03635	1	SSR	FORWARD	24	18	63.01	66.67	4	1	CTTCCGGGTCTCGCTGTG	134	485	485	3	0	GGC	3	GGCGgCGGCGGC	12
	contig03635	1	SSR	REVERSE	157	18	57.65	55.56	6	1	ACATGTCCCAGTGCTGCT
Pd0566	contig03638	1	SSR	FORWARD	39	20	55.58	55	2	0	CTGGTTCCTCCTCTCTCTTC	251	1033	1033	5	0	CGC	3	CGCCGCCgCCGC	12
	contig03638	1	SSR	REVERSE	289	21	55.1	47.62	6	2	ACTGTAGAACCTTCCATAGGC
Pd0567	contig03643	1	SSR	FORWARD	184	21	56.22	42.86	5	0	ATGTTACAAGCACAACACAGG	149	986	986	5	1	TCA	3	TCaTCATCATCA	12
	contig03643	1	SSR	REVERSE	332	21	54.8	38.1	4	1	AATATGTTCTTCCACGACTGA
Pd0568	contig03644	1	SSR	FORWARD	40	22	55.24	40.91	5	0	GAGACTATTCATTGGATTCACC	199	544	544	3	1	CCTC	4	CCTCCCTCCCTC	12
	contig03644	1	SSR	REVERSE	238	20	54.75	40	2	0	CCTTCTTCACTTTGCTTTGT
Pd0569	contig03647	1	SSR	FORWARD	1136	21	55.61	47.62	4	0	ATTCCTTCCTAGTTCCTCCTC	141	1447	1447	2	0	TA	2	TATATATATATA	12
	contig03647	1	SSR	REVERSE	1276	21	54.86	38.1	3	2	TGTCGTCTCCGTTTATTACAT
Pd0570	contig03647	1	SSR	FORWARD	6	21	54.41	42.86	3	0	ATCTCCTACATCCTTGTTCCT	275	1447	1447	5	2	CAC	3	CACCACCACCAC	12
	contig03647	1	SSR	REVERSE	280	21	53.67	42.86	6	3	GAAGTAGACGTCGATGAAGTT
Pd0571	contig03659	1	SSR	FORWARD	104	21	55.26	33.33	5	1	TGTTTTGCTTCAAAGTTCAGT	157	1392	1392	3	1	CCAT	4	CCATCCaTCCAT	12
	contig03659	1	SSR	REVERSE	260	21	55.11	42.86	3	2	CCTGTCTGGATGGTGTAAATA
Pd0572	contig03661	1	SSR	FORWARD	13	20	56.03	50	4	2	ACTAGCTGTCACGTCGGTTA	140	191	191	4	2	CGTTT	5	CGTTTCGTTTCGTTT	15
	contig03661	1	SSR	REVERSE	152	18	57.31	55.56	4	2	GGTTGTTCTGGCCTGCTA
Pd0573	contig03685	1	SSR	FORWARD	8	19	63.99	63.16	4	2	GTCATATCCGCCGCTCCAG	149	251	251	3	0	GGT	3	GGTGGTGGTGGT	12
	contig03685	1	SSR	REVERSE	156	20	55.65	40	4	3	CTGCATGGCAAAGTAAAGTT
Pd0574	contig03690	1	SSR	FORWARD	1567	21	55.25	33.33	4	0	TTAAATCCACCAACATCAAAG	153	1969	1969	3	1	ATC	3	ATCATCATCATC	12
	contig03690	1	SSR	REVERSE	1719	21	55.98	47.62	4	0	ATCCACTTCACCAGCTTACTC
Pd0575	contig03695	1	SSR	FORWARD	713	21	54.88	38.1	4	2	TTTGCTGTCTATCTTCAAAGG	151	988	988	4	1	TGG	3	TGGTGGTGGTGG	12
	contig03695	1	SSR	REVERSE	863	21	55.12	42.86	3	1	CAAACTATGGGCTACAAACAG
Pd0576	contig03700	1	SSR	FORWARD	744	19	55.86	47.37	3	0	CCTTCTTCCCCAACTTCTT	135	942	942	5	0	TTC	3	TTCTtCTTCTTCTTC	15
	contig03700	1	SSR	REVERSE	878	19	55.19	42.11	4	1	CAATTCGTGAAGGGAAACT
Pd0577	contig03712	1	SSR	FORWARD	163	21	55.12	38.1	8	0	GCGGTTAATTAATCTCCATCT	142	325	325	4	0	CTT	3	CTtCTtCTtCTtCTt	15
	contig03712	1	SSR	REVERSE	304	21	56.02	38.1	6	1	CGCATGCATAAAAACTATGAC
Pd0578	contig03719	1	SSR	FORWARD	290	21	54.78	47.62	6	2	AGGACTATTCCACCAAGTACC	142	610	610	5	1	GCA	3	GCAGCAGCAGCAGCA	15
	contig03719	1	SSR	REVERSE	431	21	55.13	38.1	7	2	CACTCCAATCAACTTGAACAT
Pd0579	contig03721	1	SSR	FORWARD	16	19	54.6	42.11	4	2	CACAAATTCCTCTCGTGAA	106	216	216	4	3	CGGC	4	CGGCCGGCCGgC	12
	contig03721	1	SSR	REVERSE	121	19	54.15	52.63	4	0	CAGCAGGTACGACATCTTC
Pd0580	contig03724	1	SSR	FORWARD	33	21	54.72	33.33	4	0	TGCAAAAGAAGAGAAAAGAGA	158	353	353	4	0	GGC	3	GGCGGCGGCGGCGGC	15
	contig03724	1	SSR	REVERSE	190	20	55.06	45	5	3	TGAGGATGATCTTGAAGGAC
Pd0581	contig03726	1	SSR	FORWARD	14	22	55.73	31.82	8	1	CTTGTTAACACAAGCAAAATCA	145	564	564	4	3	ATGC	4	ATGCATGCATGC	12
	contig03726	1	SSR	REVERSE	158	20	54.88	40	6	2	GGGTGCACATGGTTATTATT
Pd0582	contig03741	1	SSR	FORWARD	30	21	55.01	42.86	6	0	GAGCTCAATGCAAAGAGTAGA	160	387	387	4	2	GGTT	4	GGTTGGTTGGTT	12
	contig03741	1	SSR	REVERSE	189	21	54.9	33.33	6	2	CAATCATTCGCCATTTATTAC
Pd0583	contig03754	1	SSR	FORWARD	478	20	55.18	55	3	2	GTGAAGTAGAGGAGCACGAG	163	655	655	4	2	TGCT	4	TGCTTGCTTGCT	12
	contig03754	1	SSR	REVERSE	640	19	56.42	57.89	6	3	GACTGCAGAAGCGCTAGTC
Pd0584	contig03757	1	SSR	FORWARD	1172	19	54.15	52.63	2	2	CTCAACATCGTCTGCTACC	192	1371	1371	2	0	GGC	3	GGCGGCGGCGGC	12
	contig03757	1	SSR	REVERSE	1363	20	55.07	55	2	2	TGCTCTCTCTCTCTCTCTGC
Pd0585	contig03762	1	SSR	FORWARD	14	20	55.08	50	4	0	AGTCCACCTAGCCCTAAAAC	125	481	481	3	0	CCG	3	CCGCCGCCGCCGCCGCCG	18
	contig03762	1	SSR	REVERSE	138	21	54.38	38.1	4	2	ATTATTGACATACGGAAGTGC
Pd0586	contig03765	1	SSR	FORWARD	131	18	56.43	61.11	4	3	GGCTAGTCCGTGATGGTC	161	1234	1234	5	1	TCC	3	TCCTCCTCCTCC	12
	contig03765	1	SSR	REVERSE	291	18	54.45	50	4	2	GTTGGCGACGTACTTGAT
Pd0587	contig03772	1	SSR	FORWARD	1163	18	54.72	50	4	2	ACAACTCCGATCCACGTA	179	1350	1350	4	1	AG	2	AGAGAGAGAGAG	12
	contig03772	1	SSR	REVERSE	1341	18	61.98	66.67	4	0	GCGCCTTGTCACCTCTCC
Pd0588	contig03803	1	SSR	FORWARD	31	20	55	35	5	2	AAGGAATCATTGAAGCTGAA	153	1107	1107	5	2	GAG	3	GAGGAGGAGGAG	12
	contig03803	1	SSR	REVERSE	183	21	55.26	42.86	3	3	CTCCTCCTTCTCAACAAACTT
Pd0589	contig03803	1	SSR	FORWARD	437	21	55.05	42.86	4	2	GCTCAAGTGATGTAAAACCTG	141	1107	1107	5	0	AAAG	4	AAAGAAAGAAAG	12
	contig03803	1	SSR	REVERSE	577	21	54.89	33.33	4	2	TGGCCTTTTTATCCTTCTTAT
Pd0590	contig03819	1	SSR	FORWARD	755	21	55.18	47.62	3	3	GTAGAGGATGGTGGTTTTACC	197	955	955	5	0	GGA	3	GGAGGAGGAGGA	12
	contig03819	1	SSR	REVERSE	951	19	65.39	63.16	3	1	AGGTCTCCTCCCCCGCATT
Pd0591	contig03821	1	SSR	FORWARD	270	20	55.34	40	6	3	TAACTGACAAGCATGGCATA	154	469	469	5	2	CAG	3	CAGCAGCAGCAG	12
	contig03821	1	SSR	REVERSE	423	18	55.13	55.56	3	3	CTTTGTCGCCTCTGTCAC
Pd0592	contig03852	1	SSR	FORWARD	659	21	55.07	33.33	4	1	TTTTTGTTTGCACCTCATAGT	138	1011	1011	3	1	ATG	3	ATGAtGATGATGATG	15
	contig03852	1	SSR	REVERSE	796	21	54.95	38.1	3	2	GCTTCTTTTCAACTGTCGTTA
Pd0593	contig03852	1	SSR	FORWARD	897	21	55.23	38.1	6	0	GCTTGTACATTTCCTTTCCTT	115	1011	1011	3	0	CATA	4	CATACATACATA	12
	contig03852	1	SSR	REVERSE	1011	21	55.38	42.86	8	0	CGAGAGCTCTTTCTTTCTTTC
Pd0594	contig03868	1	SSR	FORWARD	359	21	55.5	42.86	5	2	GGAGAAAAGAAGTTTGTCCAC	138	1373	1373	4	1	ATTC	4	ATTCATTCATTC	12
	contig03868	1	SSR	REVERSE	496	21	55.92	42.86	6	1	CTCCTTCGAAAAGAAGATCAG
Pd0595	contig03871	1	SSR	FORWARD	266	21	55.16	38.1	2	2	TGCTTACACTCCAAAATCCTA	150	807	807	3	2	TCC	3	TCCTCCTCCTCC	12
	contig03871	1	SSR	REVERSE	415	21	54.06	42.86	6	2	AGACCATATGCCTGAGAACTA
Pd0596	contig03872	1	SSR	FORWARD	198	18	55.52	55.56	5	2	CCCGTCCAAGAATCTCTC	165	426	426	4	0	GTC	3	GTCGTCGTCGTC	12
	contig03872	1	SSR	REVERSE	362	18	56.17	50	4	2	AACTGGCCTTTCACGAAC
Pd0597	contig03879	1	SSR	FORWARD	224	18	55.13	50	4	0	GCATCTCGATTGAAGCAC	149	457	457	5	2	CTGC	4	CTGCCTGCCTGC	12
	contig03879	1	SSR	REVERSE	372	21	55.57	42.86	4	2	CCTATCTTTGCTTTGGCTAGT
Pd0598	contig03887	1	SSR	FORWARD	114	18	55.11	55.56	2	0	CTCTTCCTCTCGCTTTCC	135	301	301	7	3	CGC	3	CGCCGCCGCCGC	12
	contig03887	1	SSR	REVERSE	248	18	54.6	50	2	2	AAGGAGGAGGCAAGATGT
Pd0599	contig03893	1	SSR	FORWARD	65	21	55.27	47.62	6	2	GTTGGGTAGCTAGGGTTTAGA	148	302	302	6	3	GGC	3	GGCGGCGGCGGC	12
	contig03893	1	SSR	REVERSE	212	19	55.65	52.63	7	3	GAGGCTAAGCCGTATCAGA
Pd0600	contig03893	1	SSR	FORWARD	65	21	55.27	47.62	6	2	GTTGGGTAGCTAGGGTTTAGA	148	302	302	6	3	GCGGCA	6	GCGGCAGCGGCAGCGGCA	18
	contig03893	1	SSR	REVERSE	212	19	55.65	52.63	7	3	GAGGCTAAGCCGTATCAGA
Pd0601	contig03894	1	SSR	FORWARD	72	21	55.02	42.86	4	0	GCTAGGGTTTAGAGGTTTTTG	150	283	283	3	0	GGC	3	GGCGGCGGCGgCGGC	15
	contig03894	1	SSR	REVERSE	221	19	54.86	47.37	4	2	ATCGGAGCTTGACGTAGAT
Pd0602	contig03898	1	SSR	FORWARD	7	18	64.09	61.11	4	2	CCACGATGCCGACCATGT	139	366	366	4	1	TGA	3	TGATGAtgaTGA	12
	contig03898	1	SSR	REVERSE	145	18	57.43	61.11	4	0	GTGGACACCAGCTTCACC
Pd0603	contig03900	1	SSR	FORWARD	2	18	55.03	50	3	2	TGCGTGTTCAGAGGAGAT	146	202	202	5	2	GATC	4	GATCGATCGATC	12
	contig03900	1	SSR	REVERSE	147	20	54.8	40	4	0	ATCAACACACTCGATCACAA
Pd0604	contig03906	1	SSR	FORWARD	18	21	54.89	33.33	6	0	TCAATATGGAAGTCAGGAAAA	108	767	767	3	1	GA	2	GAGAGAGAGAGAGAGAGA	18
	contig03906	1	SSR	REVERSE	125	21	54.67	33.33	4	2	AAATCAAAGGTGTCATGGTTA
Pd0605	contig03941	1	SSR	FORWARD	519	19	55.62	47.37	8	3	ACAGGATCCTCTCGTTCAA	150	749	749	5	0	GGC	3	GGCGgcGGcGgcGGC	15
	contig03941	1	SSR	REVERSE	668	21	54.43	42.86	8	2	CTCCAGATTTGGATCTCACTA
Pd0606	contig03946	1	SSR	FORWARD	812	21	54.95	33.33	4	1	CGTAGTGGCTTTAATTTTTGA	147	1150	1150	4	2	TGCA	4	TGCATGCATGCa	12
	contig03946	1	SSR	REVERSE	958	21	54.98	42.86	4	3	ATGATAGATGATGGCACTGTC
Pd0607	contig03963	1	SSR	FORWARD	134	20	56.46	50	2	0	ATCCTCTGTCTGTCCCAATC	159	464	464	3	1	CGC	3	CGCCGCCGCCGC	12
	contig03963	1	SSR	REVERSE	292	21	54.25	47.62	3	3	ATGGTGGAGTGTCTTCAGTAG
Pd0608	contig03964	1	SSR	FORWARD	52	20	55.59	45	6	2	ATCCACATCACCTGATCAAC	151	379	379	4	1	CGC	3	CGCcGCCGCCGC	12
	contig03964	1	SSR	REVERSE	202	21	54.9	47.62	3	2	GAGCGTCTTCACTCTTCAGTA
Pd0609	contig03968	1	SSR	FORWARD	76	21	54.65	47.62	8	0	TCTAGCTAGGGTTTTCTCCTC	150	601	601	4	0	CGGCAC	6	CGGCACCGGCACCGGCAC	18
	contig03968	1	SSR	REVERSE	225	20	56.04	50	4	1	GATCTCGAACTCCTCGAACT
Pd0610	contig03975	1	SSR	FORWARD	364	20	55.07	40	4	3	AGATTTCTTTGTGCTGAGGA	149	523	523	4	1	GGC	3	GGCGGCGGCGGC	12
	contig03975	1	SSR	REVERSE	512	18	55.15	55.56	3	3	CCACTTCCTTCCGAGTCT
Pd0611	contig03982	1	SSR	FORWARD	152	21	54.97	42.86	5	3	CTGGGTTACCTCTTTGGTAAT	191	684	684	4	1	CCAGCA	6	CCAGCACCAGCACCAGCA	18
	contig03982	1	SSR	REVERSE	342	21	55.05	38.1	2	2	TAGTTATTGGTTTGGCTGGTA
Pd0612	contig03987	1	SSR	FORWARD	147	21	54.97	42.86	5	3	CTGGGTTACCTCTTTGGTAAT	158	686	686	3	1	GCACCA	6	GCACCAGCACCAGCACCA	18
	contig03987	1	SSR	REVERSE	304	18	55.24	44.44	3	0	TTGCTCACATCAGGCTTT
Pd0613	contig03987	1	SSR	FORWARD	147	21	54.97	42.86	5	3	CTGGGTTACCTCTTTGGTAAT	158	686	686	3	1	CAGCAC	6	CAGCACCAGCACCAGCACCAGCAC	24
	contig03987	1	SSR	REVERSE	304	18	55.24	44.44	3	0	TTGCTCACATCAGGCTTT
Pd0614	contig03988	1	SSR	FORWARD	285	19	55.04	52.63	7	2	GGTTCTGAGAAGGCAGAAG	159	1153	1153	3	1	CGC	3	CGCCGCCGCCGCCGC	15
	contig03988	1	SSR	REVERSE	443	21	54.58	42.86	3	2	TACTGGATTGGCTACAAACTC
Pd0615	contig04002	1	SSR	FORWARD	1033	21	54.61	38.1	5	3	GGATTGCCAACTTTGTTACTA	203	1269	1269	4	1	GGCG	4	GGCGGGCGGGCG	12
	contig04002	1	SSR	REVERSE	1235	18	56.72	44.44	2	0	ATCCGCTTCTCACCAAAA
Pd0616	contig04025	1	SSR	FORWARD	215	18	55.03	50	4	3	GGCCTCCGAAGACATAAT	141	355	355	7	1	CAGCT	5	CAGCTCAGcTCAGCT	15
	contig04025	1	SSR	REVERSE	355	18	62.11	61.11	3	0	ACGGTGTTGGAGGCTTGG
Pd0617	contig04046	1	SSR	FORWARD	181	21	54.88	42.86	3	2	AGACACAAAAGCAAGACTACG	152	342	342	5	3	CCGAGA	6	CcGAGACCGAgACCGAGA	18
	contig04046	1	SSR	REVERSE	332	21	55.42	47.62	5	3	CTTCCACTTCGAGTAGGCTAT
Pd0618	contig04055	1	SSR	FORWARD	13	19	55.66	52.63	4	1	CTTGACTCGGGTTATCGTC	182	486	486	4	2	GTCGCT	6	GTCGCTGTCGCTGTCGCT	18
	contig04055	1	SSR	REVERSE	194	19	55.09	42.11	5	3	GAAGCAACCAATGGAGATT
Pd0619	contig04057	1	SSR	FORWARD	194	21	55.14	38.1	4	0	AGCTTCCTGCTGTTATTCTTT	157	401	401	3	0	AAG	3	AAGAAGAAGAAG	12
	contig04057	1	SSR	REVERSE	350	21	55.04	47.62	4	1	GCATGTCTGTTTACTCTCCTG
Pd0620	contig04061	1	SSR	FORWARD	195	21	56.27	42.86	3	0	ATGATAGTCCTGCTTGTGGTT	136	423	423	3	0	AAG	3	AAGAAGAAGAAG	12
	contig04061	1	SSR	REVERSE	330	21	54.92	38.1	3	0	TTTCCCTCTTCAACTTCTTCT
Pd0621	contig04062	1	SSR	FORWARD	196	23	54.97	30.43	1	0	GTTTTCTTTCTTCTTCTTTTTCC	162	390	390	6	2	TC	2	tCTCTCTCTCTC	12
	contig04062	1	SSR	REVERSE	357	21	50.38	33.33	4	0	AATTTATACAAGAGGGAGATG
Pd0622	contig04073	1	SSR	FORWARD	228	21	55.21	42.86	4	2	GATAAGCTCACAAACAACAGC	163	1044	1044	5	3	CCA	3	CCACcaCCACCA	12
	contig04073	1	SSR	REVERSE	390	21	55.15	42.86	5	2	TAGCACAGGCTTTGAGTTAAG
Pd0623	contig04077	1	SSR	FORWARD	455	21	54.87	47.62	4	2	CTAGGTGAGATCAACACGTTC	142	608	608	5	2	GACGG	5	GACGGGACGggaCGG	15
	contig04077	1	SSR	REVERSE	596	18	66.8	66.67	3	0	AACGCACGCCGCTCTCCT
Pd0624	contig04078	1	SSR	FORWARD	40	18	57.68	61.11	5	2	GCTGTCTCTGCGACGACT	165	763	763	4	0	GCC	3	GCcGCCGCCGCCGCCGCCGCCGCC	24
	contig04078	1	SSR	REVERSE	204	19	55.98	47.37	4	3	GACTGCGCCTGATTAAAAC
Pd0625	contig04080	1	SSR	FORWARD	278	21	55.27	38.1	3	0	TTGACGAACGATTATTACCAC	193	617	617	3	1	AC	2	ACACACACAcaC	12
	contig04080	1	SSR	REVERSE	470	21	55.87	52.38	5	3	GTCTAGGCAGAGGACTTCTTG
Pd0626	contig04080	1	SSR	FORWARD	278	21	55.27	38.1	3	0	TTGACGAACGATTATTACCAC	193	617	617	3	1	CAC	3	caCCACCACCACCACCACCAC	21
	contig04080	1	SSR	REVERSE	470	21	55.87	52.38	5	3	GTCTAGGCAGAGGACTTCTTG
Pd0627	contig04080	1	SSR	FORWARD	278	21	55.27	38.1	3	0	TTGACGAACGATTATTACCAC	193	617	617	3	1	GAC	3	GACGACGACGAC	12
	contig04080	1	SSR	REVERSE	470	21	55.87	52.38	5	3	GTCTAGGCAGAGGACTTCTTG
Pd0628	contig04080	1	SSR	FORWARD	278	21	55.27	38.1	3	0	TTGACGAACGATTATTACCAC	193	617	617	3	1	AGCTC	5	AGCTCAGCTCAGCTC	15
	contig04080	1	SSR	REVERSE	470	21	55.87	52.38	5	3	GTCTAGGCAGAGGACTTCTTG
Pd0629	contig04096	1	SSR	FORWARD	57	21	55.26	47.62	5	1	CTTGTAGTACGCCTCATCTTG	195	264	264	4	1	CGC	3	CGCcGCCGCCGC	12
	contig04096	1	SSR	REVERSE	251	19	55.43	52.63	3	3	GAACTTGGACATCGGACTC
Pd0630	contig04101	1	SSR	FORWARD	1018	18	55.06	50	4	0	AAGAGCTTCCCAACATCC	170	1241	1241	5	2	GCGA	4	GCGAGCGAGCGAgcga	16	Yes
	contig04101	1	SSR	REVERSE	1187	21	54.81	42.86	4	0	GATATTTCGGAGGAAGAAGAG
Pd0631	contig04108	1	SSR	FORWARD	135	21	54.62	42.86	4	2	GCGTTTGAGATACTGAACACT	151	544	544	3	0	CGA	3	CGACGACGACGACGA	15
	contig04108	1	SSR	REVERSE	285	21	56.12	38.1	6	3	TGGCATGACGACATAAATTAC
Pd0632	contig04121	1	SSR	FORWARD	250	21	55.44	38.1	7	2	TCAAGACGCAGAATTTCTCTA	161	410	410	6	1	AGG	3	AGGAGGAGGAGgAGG	15
	contig04121	1	SSR	REVERSE	410	19	55.44	52.63	3	1	GATTCTTGGTCAGGGTCAG
Pd0633	contig04126	1	SSR	FORWARD	121	21	55.86	47.62	2	0	GGCAAGAGTAAGAGGAACAAG	122	862	862	3	1	GGT	3	GGTGGTGGTGGT	12
	contig04126	1	SSR	REVERSE	242	20	55.06	45	4	2	TCAGACAGCACAGTTGACAT
Pd0634	contig04127	1	SSR	FORWARD	896	21	54.9	52.38	4	2	CCAGAGAAGGAGGTATCTAGC	156	1210	1210	4	0	CAGA	4	CAGACAGAcAGA	12
	contig04127	1	SSR	REVERSE	1051	21	54.38	38.1	8	3	TGACACCCTTAAGAATGTTTC
Pd0635	contig04133	1	SSR	FORWARD	882	21	54.7	42.86	6	1	GCATGCAACTAGACTCATCTT	145	1123	1123	4	3	AATA	4	AATAAATAAATA	12
	contig04133	1	SSR	REVERSE	1026	21	55.01	42.86	5	1	CAACTCCATCAAGAGTTCAAG
Pd0636	contig04136	1	SSR	FORWARD	33	22	54.71	36.36	6	2	TCATGTTTATGTACACGGATCT	171	203	203	6	2	TTTC	4	TTTCtttcTTtC	12
	contig04136	1	SSR	REVERSE	203	21	55.2	42.86	3	0	ATCAGTGTTCTTGTGGTTGAG
Pd0637	contig04137	1	SSR	FORWARD	52	21	54.91	33.33	4	1	GAAAAAGAAAACTTGCTGTGA	150	248	248	4	0	TCT	3	TCTTCTTCTTcT	12
	contig04137	1	SSR	REVERSE	201	21	54.71	47.62	5	0	GTTCAGAATAGGGAGGAAGAG
Pd0638	contig04151	1	SSR	FORWARD	92	20	55.16	35	8	2	AACGCAGATACTGCATTTTT	166	325	325	4	0	CGC	3	CGCCGCCGCCGC	12
	contig04151	1	SSR	REVERSE	257	21	54.67	42.86	2	0	TTACTTGATGCTTGTCTCCTC
Pd0639	contig04155	1	SSR	FORWARD	335	21	55.87	38.1	4	2	TACGATATGCACAGAACGAAT	171	607	607	4	1	ATGC	4	ATGCATGCATGC	12
	contig04155	1	SSR	REVERSE	505	21	54.41	38.1	6	2	CACATAGGAAATGTTTCGAGT
Pd0640	contig04163	1	SSR	FORWARD	617	20	54.76	50	4	2	CAGTTGAGGTATCCTTCGTC	194	825	825	4	1	CTCG	4	CTCGCTCGCTCG	12
	contig04163	1	SSR	REVERSE	810	20	55.19	45	3	2	CAGAACAACCAGACCAGTTT
Pd0641	contig04165	1	SSR	FORWARD	626	20	54.76	50	4	2	CAGTTGAGGTATCCTTCGTC	179	816	816	4	1	CTCG	4	CTCGCTCGCTCG	12
	contig04165	1	SSR	REVERSE	804	19	55.75	52.63	2	0	AGACCAGTTTCCACCACAC
Pd0642	contig04167	1	SSR	FORWARD	26	21	54.7	33.33	3	0	GTGGAATGACAAAAACAAAAC	141	817	817	4	1	GGTA	4	GGTAGGTAGGTA	12
	contig04167	1	SSR	REVERSE	166	21	55.67	42.86	6	2	ACAGCATGCATTTCTACAGAG
Pd0643	contig04182	1	SSR	FORWARD	13	20	56.01	40	5	3	CCATCCAAGATGAAATCAGA	158	1032	1032	4	3	CAGAG	5	CAGAGCAGAGCAGAGCAGAG	20
	contig04182	1	SSR	REVERSE	170	21	54.82	42.86	3	2	ACATAGAAGAACCCTGAATCC
Pd0644	contig04186	1	SSR	FORWARD	55	19	53.95	52.63	5	3	GTAGTACGTGCAGCTCGAT	151	234	234	4	3	TTGC	4	TTGCTTGCTTGC	12
	contig04186	1	SSR	REVERSE	205	20	55.57	50	4	2	GCTACAGGACATCCAAGCTA
Pd0645	contig04201	1	SSR	FORWARD	20	20	55.63	55	6	2	GAGGCCTAGCTCTAGCTGAT	187	813	813	4	2	CTCC	4	CTCcCTCCCTCC	12
	contig04201	1	SSR	REVERSE	206	20	54.62	45	4	2	GTTGATCTTGTTCTCGATCC
Pd0646	contig04201	1	SSR	FORWARD	20	20	55.63	55	6	2	GAGGCCTAGCTCTAGCTGAT	187	813	813	4	2	TCGA	4	TCGAtcgaTCGATCGA	16
	contig04201	1	SSR	REVERSE	206	20	54.62	45	4	2	GTTGATCTTGTTCTCGATCC
Pd0647	contig04208	1	SSR	FORWARD	31	21	54.83	42.86	4	0	ACAGATTCAGATCCACACATC	206	1064	1064	4	1	AGG	3	AGGAGGAGGAGG	12
	contig04208	1	SSR	REVERSE	236	19	55.39	57.89	4	3	GTAGAACCAGTCCCACAGG
Pd0648	contig04211	1	SSR	FORWARD	76	18	56.11	55.56	3	3	ACCTCTCAGGCGATTCAC	162	1121	1121	5	3	CCCTCT	6	CCCTCTCcctCTCccTCT	18
	contig04211	1	SSR	REVERSE	237	18	54.5	50	3	3	GAAGGGGAAGAACGAATC
Pd0649	contig04220	1	SSR	FORWARD	19	18	58.29	61.11	4	3	GGTTCGGCAGAGTTCCTC	165	1181	1181	4	0	TCGCCG	6	TCGCCGTCGCCGTCGCCGTCGCCG	24
	contig04220	1	SSR	REVERSE	183	21	55.09	38.1	3	1	CACCATTTCCCTCTAAGTTTT
Pd0650	contig04226	1	SSR	FORWARD	15	19	55.36	47.37	4	0	CATTTCTCCATCCCAGAAC	180	866	866	5	2	CCTAG	5	CcTAGCCTAGCCTAG	15
	contig04226	1	SSR	REVERSE	194	21	55.01	42.86	5	3	AGGAACCTGAAAATCTGAGAC
Pd0651	contig04228	1	SSR	FORWARD	7	19	55.97	47.37	4	2	CTTGTGTCCATTCATGCTG	137	996	996	3	0	GCT	3	GCTGCTGCTGCT	12
	contig04228	1	SSR	REVERSE	143	21	54.31	38.1	8	0	GCTGATATCATTGAGTTTGGT
Pd0652	contig04231	1	SSR	FORWARD	377	21	55.22	42.86	4	3	CAACTAGCAAACGACATTCTC	156	653	653	4	0	GCCT	4	GCCTGCCTGCCT	12
	contig04231	1	SSR	REVERSE	532	21	54.85	47.62	4	2	GGTAGAAACTGATGAGCACAC
Pd0653	contig04234	1	SSR	FORWARD	1146	20	55.13	50	4	0	GAGTAGGTGTGCATGAAGGT	176	1408	1408	4	1	ATCA	4	ATCAATCAATCa	12
	contig04234	1	SSR	REVERSE	1321	20	55.46	45	8	3	ATCCAGATCTGAGGTTGTGA
Pd0654	contig04241	1	SSR	FORWARD	978	21	55.5	47.62	4	1	GTCAAGAAGAGGTTGTCCTTC	169	1390	1390	4	0	TGAC	4	TGACTGACTGAC	12
	contig04241	1	SSR	REVERSE	1146	21	55	47.62	4	1	TCCTGGTACTTGTGTCATACC
Pd0655	contig04252	1	SSR	FORWARD	94	21	54.97	33.33	7	1	ATTATACCCGGCATATTTTTC	170	504	504	4	2	CGCT	4	CGCTCGCTCGCT	12
	contig04252	1	SSR	REVERSE	263	22	55.89	40.91	6	2	GGACAATCTGAGGAGAATGTAA
Pd0656	contig04262	1	SSR	FORWARD	130	21	55.06	38.1	5	2	TGTGATTCTCAAGAGGAAGAA	151	735	735	6	2	GAA	3	gAAGAAGAAGAA	12
	contig04262	1	SSR	REVERSE	280	22	54.78	45.45	7	2	CTTCAGAAGGTCGATATACTCC
Pd0657	contig04262	1	SSR	FORWARD	11	19	55.09	47.37	4	1	AATCTTGATCTCCGTCTGG	144	735	735	4	0	CCGTAG	6	CCGtAGCCGTAGCCGTAG	18
	contig04262	1	SSR	REVERSE	154	21	54.83	38.1	4	2	TTCCTTCTTCCTCTTGAGAAT
Pd0658	contig04264	1	SSR	FORWARD	429	21	55.12	47.62	4	1	CCTGTACTGTTGGTATGTCGT	171	603	603	3	0	CATG	4	CATGCATGCATG	12
	contig04264	1	SSR	REVERSE	599	21	55.2	33.33	4	0	TTAAAGCGATGTGTATTCGTT
Pd0659	contig04264	1	SSR	FORWARD	360	20	54.92	50	5	2	CCTCGTCTGAGGAATATACG	153	603	603	4	2	TGTACC	6	TGTACCTGTACCTGTACCTGTACC	24
	contig04264	1	SSR	REVERSE	512	21	54.63	33.33	4	3	AACGTGAAGGGAAATCTTATT
Pd0660	contig04271	1	SSR	FORWARD	584	21	55.01	42.86	4	1	AAGAGAAGGATCAAGTTCCAC	154	1021	1021	4	2	TTC	3	TTCTTCTTCTTC	12
	contig04271	1	SSR	REVERSE	737	21	55.17	42.86	2	2	GAAGAAGAAGAAGGTCGTGAT
Pd0661	contig04271	1	SSR	FORWARD	598	21	55.09	42.86	2	0	GTTCCACAGGTTTCTTCTTCT	174	1021	1021	4	0	CTT	3	CTTCTTCTTCTTCTTCTT	18
	contig04271	1	SSR	REVERSE	771	20	56.21	45	4	2	CCGAGCTTACTCCTTTTGAT
Pd0662	contig04274	1	SSR	FORWARD	68	18	54.66	50	4	0	AGCAAGTGCAAGACCAAC	167	864	864	4	2	CCG	3	CCGCCGCCGCCG	12
	contig04274	1	SSR	REVERSE	234	21	55.15	42.86	4	1	CAGCATACTTCAGATCCTTTG
Pd0663	contig04277	1	SSR	FORWARD	86	21	55.61	47.62	8	2	TACTCCCATGGTAGACTGTGA	184	410	410	4	3	CTGC	4	CTGCCTGCCTGCctGC	16
	contig04277	1	SSR	REVERSE	269	19	54.83	47.37	4	2	ACATAGTGACCGTTCGACA
Pd0664	contig04286	1	SSR	FORWARD	64	21	55.13	38.1	6	2	AGTAGTCAATCGAATTCAGCA	158	801	801	4	2	TAAT	4	TAATTAaTTAAT	12
	contig04286	1	SSR	REVERSE	221	21	55.09	33.33	4	1	TACGTGCTTGCTTTTAATTTC
Pd0665	contig04288	1	SSR	FORWARD	1052	18	54.51	50	6	1	ATGGGATCCTTCATCCTC	174	1700	1700	4	0	AGG	3	AGGAGGAGGAGGAGG	15
	contig04288	1	SSR	REVERSE	1225	21	55.06	42.86	3	0	GTCGTAGATTCCTTTGGTCTT
Pd0666	contig04288	1	SSR	FORWARD	1201	20	55.7	45	3	1	GTCCAAGACCAAAGGAATCT	203	1700	1700	3	2	ACG	3	ACGACGAcGACG	12
	contig04288	1	SSR	REVERSE	1403	21	54.86	42.86	4	2	ACGACGACACTAGCTTAATTG
Pd0667	contig04289	1	SSR	FORWARD	163	20	54.6	45	6	2	CCTTACGTACAAGGCTCAAT	138	850	850	3	2	CTAG	4	CTAGCTAGCTAGCTAG	16
	contig04289	1	SSR	REVERSE	300	21	54.42	33.33	3	2	CCATTCTTTCCAGATTCATTA
Pd0668	contig04299	1	SSR	FORWARD	458	21	55.18	38.1	3	3	GGAACAGAAAAGTGATGATGA	150	1420	1420	5	1	AAGAAA	6	AAGAAAAaGAAAAAGAAA	18
	contig04299	1	SSR	REVERSE	607	21	55.85	33.33	6	0	TAAACTTGTTTCCAGGCTTTT
Pd0669	contig04314	1	SSR	FORWARD	307	21	55.15	38.1	6	2	ATCATGAAATAACGGTGTACG	204	1110	1110	4	1	CCA	3	CCACCACCACCA	12
	contig04314	1	SSR	REVERSE	510	21	55.66	47.62	4	2	AGTTACCAGAGGGATGCTCTA
Pd0670	contig04331	1	SSR	FORWARD	4	18	61.63	66.67	4	0	GGCCTCCCAAACCCTACC	150	691	691	3	1	CTC	3	CTCCTCCTCCTC	12
	contig04331	1	SSR	REVERSE	153	18	55.36	50	8	3	GTTGTCAGCTGCCATGAT
Pd0671	contig04338	1	SSR	FORWARD	350	18	55.15	55.56	2	1	GTTCCTCCCCATCAAGTC	151	561	561	3	1	GTTC	4	GTTCGTTCGTTC	12
	contig04338	1	SSR	REVERSE	500	20	54.75	50	5	3	CGCCGCTAGAGCTATTATAC
Pd0672	contig04346	1	SSR	FORWARD	218	20	55.41	45	3	2	ACCGCTTCATCATCTACAAG	137	748	748	6	3	AGA	3	AGAAGAAGAAGA	12
	contig04346	1	SSR	REVERSE	354	20	54.9	50	4	2	GTAGTCGAAGATGGCGTATC
Pd0673	contig04346	1	SSR	FORWARD	231	21	54.85	42.86	5	0	CTACAAGATCGACGAGAAGAA	133	748	748	5	2	TGG	3	TGGTGGTGGTGG	12
	contig04346	1	SSR	REVERSE	363	21	56.14	47.62	6	2	GACGAAGTCGTAGTCGAAGAT
Pd0674	contig04346	1	SSR	FORWARD	3	18	54.95	55.56	2	0	ATACCACCACCACCTCCT	239	748	748	4	1	CCTG	4	CCTGCCTGCCTG	12
	contig04346	1	SSR	REVERSE	241	21	55.05	42.86	6	2	CGATCTTGTAGATGATGAAGC
Pd0675	contig04346	1	SSR	FORWARD	3	18	54.95	55.56	2	0	ATACCACCACCACCTCCT	239	748	748	4	1	GGAAG	5	GGAaGGgAaGGgAaG	15
	contig04346	1	SSR	REVERSE	241	21	55.05	42.86	6	2	CGATCTTGTAGATGATGAAGC
Pd0676	contig04359	1	SSR	FORWARD	3	21	55.04	47.62	6	0	ACTCGAGACCTCCATACTTTC	215	248	248	5	2	GGA	3	GGAGGAGGAGGA	12
	contig04359	1	SSR	REVERSE	217	20	55.44	45	4	2	ATAGCAATGAGGTTGTACGC
Pd0677	contig04391	1	SSR	FORWARD	222	21	54.16	38.1	5	2	CATCCCATGTTCAGAAGTATT	176	447	447	6	1	CAG	3	CAGCAGCAGCAG	12
	contig04391	1	SSR	REVERSE	397	18	58.46	55.56	3	2	CGGGCTGGGATTCTACAT
Pd0678	contig04408	1	SSR	FORWARD	27	21	54.56	47.62	5	2	TCGAGAGGATCAGACTATCAG	179	609	609	4	1	AAGG	4	AAGGAAGGAAGG	12
	contig04408	1	SSR	REVERSE	205	20	55.46	50	5	0	GTCATCTTGGTGATGAGGAG
Pd0679	contig04408	1	SSR	FORWARD	225	21	56.3	47.62	5	3	GACCTCAACAACTCCAAGTTC	182	609	609	4	0	GCCA	4	GCCAGCCAGCCA	12
	contig04408	1	SSR	REVERSE	406	21	54.53	33.33	6	0	AGTTTTCATTCAAACAGCATC
Pd0680	contig04430	1	SSR	FORWARD	7	18	55.5	44.44	4	2	GTGAAAGCTGGCCTTTTT	146	270	270	3	0	CAG	3	CAGCAGCAGCAG	12
	contig04430	1	SSR	REVERSE	152	21	55.09	47.62	6	1	TCTGCTCCCTCTTCTAGAGTT
Pd0681	contig04441	1	SSR	FORWARD	123	21	54.95	33.33	3	0	CAAATAATCCCATCTTCCTTT	187	602	602	4	2	ATGC	4	ATGCATGCATGC	12
	contig04441	1	SSR	REVERSE	309	21	55.63	47.62	8	2	GGACGAGTTAATCTCCTCAAG
Pd0682	contig04460	1	SSR	FORWARD	111	19	55.74	52.63	3	2	CTACTACGCCGAGGAAGAA	143	537	537	3	0	CCA	3	CCACCACCACCA	12
	contig04460	1	SSR	REVERSE	253	20	53.73	35	3	1	TTTTTGACACGAGATTTGAC
Pd0683	contig04464	1	SSR	FORWARD	26	20	55.43	45	3	1	ACCACACTACACGGTTTGTT	217	814	814	4	0	GCA	3	GCAGCAGCAGCAGCAGCA	18
	contig04464	1	SSR	REVERSE	242	20	54.48	50	4	2	GGTCTCGATGCTCTTGTACT
Pd0684	contig04485	1	SSR	FORWARD	174	20	54.82	35	6	2	ATCAACGCAAATTTCTAAGC	167	701	701	6	2	GTCAG	5	GTCAGGTCAGGTCAG	15
	contig04485	1	SSR	REVERSE	340	21	55.25	42.86	4	0	GAACAGCTCTCTTTGTGTTTG
Pd0685	contig04485	1	SSR	FORWARD	567	21	55.65	42.86	6	2	AGAGTAGAATCGAATCGTCGT	134	701	701	5	1	GAAGA	5	GAAGAGAAGAGAAGA	15
	contig04485	1	SSR	REVERSE	700	18	57.48	66.67	4	0	GGCCCGTCTCTCTCTCTC
Pd0686	contig04486	1	SSR	FORWARD	491	21	54.84	33.33	6	0	AGAAGCAGGCTTTTTATTTTC	259	758	758	5	0	GAGG	4	GAGggAGGgAGg	12
	contig04486	1	SSR	REVERSE	749	18	56.27	50	4	2	CAGCCCAACGAATCTTCT
Pd0687	contig04492	1	SSR	FORWARD	905	21	54.95	38.1	4	0	GAAGGGGAATAATCTACCAAA	150	1362	1362	4	3	TTCT	4	TTCTTtCTTTCT	12
	contig04492	1	SSR	REVERSE	1054	21	55.51	52.38	5	2	CCTAGAAGACAGGACCTATGG
Pd0688	contig04517	1	SSR	FORWARD	108	21	55.29	47.62	2	2	AAGACAGGTAGAAGTGGAAGC	164	1127	1127	6	2	GCA	3	GCAGCAGCAGCA	12
	contig04517	1	SSR	REVERSE	271	21	55.07	47.62	4	0	GGGACAGACTTCTTCTGAGTT
Pd0689	contig04527	1	SSR	FORWARD	577	20	55.49	35	6	0	AATTGGATGCATGTTGTTCT	122	701	701	6	2	TTGG	4	TTGGTTGgTTGG	12
	contig04527	1	SSR	REVERSE	698	20	54.6	30	4	0	CAAACACAAAATGGTGAAAA
Pd0690	contig04528	1	SSR	FORWARD	368	21	55.43	38.1	2	1	CAAAAGAAACACAAGAAGCAG	162	578	578	5	2	GAA	3	GAAGAAGAAGAA	12
	contig04528	1	SSR	REVERSE	529	21	54.81	38.1	6	2	GTCAATTTTTAGCAGCTGTGT
Pd0691	contig04555	1	SSR	FORWARD	137	20	55.98	45	2	2	CTGCTTCGTGCTACCTTTTA	175	564	564	4	3	CTC	3	CTCCTCCTCCTCCTCCTCCTC	21
	contig04555	1	SSR	REVERSE	311	21	55.64	38.1	3	2	CATCTGTTGTTAGCCTTGAAA
Pd0692	contig04559	1	SSR	FORWARD	81	20	55.15	40	7	0	CCTCCCAGAATAATTCAACA	147	340	340	4	0	CTAG	4	CTAGCTAGCTAG	12
	contig04559	1	SSR	REVERSE	227	20	55.63	50	7	0	CTTCCACTGGACAAAGACAC
Pd0693	contig04564	1	SSR	FORWARD	557	21	54.88	47.62	2	0	ATAAACCTCTGTCCTCTGTCC	153	1224	1224	3	2	ATC	3	aTCATCATCATCATCATC	18
	contig04564	1	SSR	REVERSE	709	21	54.9	47.62	5	3	CTCCATCTGACTCTGAAGATG
Pd0694	contig04568	1	SSR	FORWARD	1226	21	54.99	33.33	5	3	AGTTGCACATTCTATTGGAAA	148	1395	1395	7	2	TTTG	4	TTTGTTTGTTTG	12
	contig04568	1	SSR	REVERSE	1373	21	56.56	33.33	8	2	TAGCAATTGCAAATTCTGATG
Pd0695	contig04579	1	SSR	FORWARD	59	21	54.87	52.38	3	1	GGAAGGAAGAGAGAGTCAGAG	208	297	297	4	3	CCAG	4	CCAGCCAGCCAG	12
	contig04579	1	SSR	REVERSE	266	19	55.43	42.11	3	0	AGCAGCAAATCAAATCCTC
Pd0696	contig04579	1	SSR	FORWARD	59	21	54.87	52.38	3	1	GGAAGGAAGAGAGAGTCAGAG	148	297	297	2	1	AGGTG	5	AGGTGAGGTGAGGTG	15
	contig04579	1	SSR	REVERSE	206	21	55.03	38.1	2	0	AATCACAAGAAGGGAAGAAAC
Pd0697	contig04580	1	SSR	FORWARD	441	21	55.87	38.1	6	2	AAATGTTCGATCAACTCTTCC	157	725	725	4	1	CAG	3	CAGCAGCAGCAG	12
	contig04580	1	SSR	REVERSE	597	20	54.93	50	6	3	AGCAGAGCTACTGGTTTCTG
Pd0698	contig04592	1	SSR	FORWARD	198	18	55.33	50	3	0	TGTGTCCTGGCATTCTTC	179	399	399	4	2	GGC	3	GGCGGCGGCGGCGGCGgC	18	Yes
	contig04592	1	SSR	REVERSE	376	18	55.82	55.56	4	1	CCAGTGCTTCTCGACTGA
Pd0699	contig04592	1	SSR	FORWARD	198	18	55.33	50	3	0	TGTGTCCTGGCATTCTTC	179	399	399	4	2	TCCCC	5	TCCccTCCCCTCCCc	15
	contig04592	1	SSR	REVERSE	376	18	55.82	55.56	4	1	CCAGTGCTTCTCGACTGA
Pd0700	contig04592	1	SSR	FORWARD	198	18	55.33	50	3	0	TGTGTCCTGGCATTCTTC	179	399	399	4	2	GCGGAA	6	gCGGAaGCGGAaGCGgAa	18
	contig04592	1	SSR	REVERSE	376	18	55.82	55.56	4	1	CCAGTGCTTCTCGACTGA
Pd0701	contig04593	1	SSR	FORWARD	61	21	54.87	52.38	3	1	GGGAAGAGAAGAGAGAGTCAG	154	294	294	4	0	AGGTG	5	AGGTGAGGTGAGGTG	15
	contig04593	1	SSR	REVERSE	214	21	55.18	38.1	5	0	GTGGATGAATCACAAGAAGAA
Pd0702	contig04613	1	SSR	FORWARD	42	20	57.73	60	4	1	CGGTAGCAGAGCACCTAGAC	100	503	503	4	3	CGG	3	CGGCGGCGGCGG	12
	contig04613	1	SSR	REVERSE	141	21	55	47.62	6	0	TGTACAGGTAGTGTTCCATCC
Pd0703	contig04614	1	SSR	FORWARD	24	18	55.9	61.11	4	0	CCTGTACCACGCAGACAC	116	511	511	7	1	CGG	3	CGGCGgCGGCGG	12
	contig04614	1	SSR	REVERSE	139	21	55	47.62	6	0	TGTACAGGTAGTGTTCCATCC
Pd0704	contig04636	1	SSR	FORWARD	2006	21	54.75	42.86	4	2	ACCTCCTCATACATGCTCATA	148	2435	2435	5	0	TCA	3	TCATCATCATCATCATCA	18
	contig04636	1	SSR	REVERSE	2153	21	54.97	38.1	4	2	AGATAGAGGAAACACATGCAA
Pd0705	contig04648	1	SSR	FORWARD	20	18	55.02	55.56	2	1	GGAGCACATCAGCAAGTC	159	1036	1036	5	2	GTC	3	GTCGTCgTCGTCgtCGTC	18
	contig04648	1	SSR	REVERSE	178	19	54.98	52.63	5	1	ACAGGTCCTCCAGAATGAG
Pd0706	contig04648	1	SSR	FORWARD	702	21	55.01	42.86	4	2	TTGAGAACAAGGAGAGGTACA	149	1036	1036	3	1	GCA	3	GCAGCAGCAGCA	12
	contig04648	1	SSR	REVERSE	850	21	54.98	38.1	5	3	GCATAACAAAATTCGTGAGAC
Pd0707	contig04667	1	SSR	FORWARD	54	20	55.33	40	4	0	AAGGGCTTTCTTTTCAACTC	225	1237	1237	4	3	CCGC	4	CCGCCCGCCCgc	12
	contig04667	1	SSR	REVERSE	278	21	55.18	47.62	4	1	CATAGTCCAATAGCACGAGAG
Pd0708	contig04667	1	SSR	FORWARD	54	20	55.33	40	4	0	AAGGGCTTTCTTTTCAACTC	225	1237	1237	4	3	CTTC	4	CTTCCTTCCTTC	12
	contig04667	1	SSR	REVERSE	278	21	55.18	47.62	4	1	CATAGTCCAATAGCACGAGAG
Pd0709	contig04668	1	SSR	FORWARD	407	21	55.13	38.1	4	2	ATGAATTGCGAAGTCTCTACA	166	575	575	5	3	CCGG	4	CCGgCcGGCCGG	12
	contig04668	1	SSR	REVERSE	572	22	54.39	40.91	5	0	TCCTTTCATACAGTACCTAGCA
Pd0710	contig04677	1	SSR	FORWARD	89	20	55.28	45	6	2	ATCGGCAGATCACATATAGC	150	443	443	4	0	AG	2	agaGaGAGAGAg	12
	contig04677	1	SSR	REVERSE	238	21	55.16	47.62	4	0	GCGCAATACACATACTCTCTC
Pd0711	contig04677	1	SSR	FORWARD	139	22	54.65	36.36	6	3	CTTCATGTAGTTTTTCACTCCA	128	443	443	5	1	AG	2	AGAGAGAGAGAGAG	14
	contig04677	1	SSR	REVERSE	266	21	54.78	42.86	6	3	GCTGAGCTTACAACATCAGTT
Pd0712	contig04693	1	SSR	FORWARD	16	21	55.69	42.86	3	0	GTTTACAGCCTTTCTTGTTCC	219	391	391	4	1	GGC	3	GGCGGCGGCGGC	12
	contig04693	1	SSR	REVERSE	234	21	54.21	38.1	6	2	TAAAAATTCTCGAGGTAGCTG
Pd0713	contig04700	1	SSR	FORWARD	178	21	54.58	38.1	3	2	AGAACAATAAGCATTCAGGTG	162	820	820	5	3	GCT	3	GCTGCTGCTGCT	12
	contig04700	1	SSR	REVERSE	339	20	54.99	40	4	2	ATTTTGAGCAAGAGCTGAAG
Pd0714	contig04701	1	SSR	FORWARD	630	21	55.58	47.62	2	0	CTCTTCTTCTCACTCCTGCTT	135	981	981	5	3	TCG	3	TCGTCGTCGTCG	12	Yes
	contig04701	1	SSR	REVERSE	764	19	55.07	52.63	1	0	AGAGGAGGTTGTGGTTGAG
Pd0715	contig04701	1	SSR	FORWARD	766	18	55.06	55.56	4	0	CCTCGGTCTTCTGATCCT	150	981	981	3	0	GGC	3	GGCGGCGGCGGC	12
	contig04701	1	SSR	REVERSE	915	21	54.9	42.86	4	0	AGTCTGCTCTAGGGTTTTTGT
Pd0716	contig04711	1	SSR	FORWARD	402	21	55.04	47.62	6	2	GCACACTTGTGATCCTTAGAG	136	1139	1139	4	3	CATG	4	CATGCATGCATG	12
	contig04711	1	SSR	REVERSE	537	20	54.75	45	3	3	TAGAGCATTCACCAACACTG
Pd0717	contig04720	1	SSR	FORWARD	3	18	56	61.11	3	0	GAGTCGCCGTAGGAAGAG	155	828	828	3	1	GAC	3	GACGACGACGAC	12
	contig04720	1	SSR	REVERSE	157	22	54.42	31.82	6	0	AAATTTCTCACTTGAAAAGACC
Pd0718	contig04727	1	SSR	FORWARD	28	21	55.69	47.62	4	2	GAGTACATACATGCTGCTGCT	145	749	749	3	0	CAGC	4	CAGCCAGCCAGC	12
	contig04727	1	SSR	REVERSE	172	20	55.09	40	4	2	CAGGCTCAAACAAATCTTTC
Pd0719	contig04732	1	SSR	FORWARD	4	21	55.8	52.38	5	0	GATCTCCTCACTGTGTCCTCT	115	121	121	6	2	GTC	3	GTCGTCGTCGTC	12
	contig04732	1	SSR	REVERSE	118	19	54.3	42.11	4	2	AGAAGATTTGAAGGGATCG
Pd0720	contig04733	1	SSR	FORWARD	37	18	55.37	61.11	4	0	ACGAGGTGGCTAGGAGAG	110	172	172	4	1	GTAG	4	GTAGGTAGGTAG	12
	contig04733	1	SSR	REVERSE	146	20	56.08	50	6	2	TAGCTGCTGCTGCCTTATAC
Pd0721	contig04734	1	SSR	FORWARD	363	21	55.17	38.1	4	2	TGTTCAGAGCTTTTGAGATGT	149	585	585	4	1	TACCT	5	TACCTTACCTTACCT	15
	contig04734	1	SSR	REVERSE	511	21	55.32	47.62	4	2	CTGACAAGACAGTACCACGTT
Pd0722	contig04741	1	SSR	FORWARD	400	18	55.14	55.56	3	2	CACTGCCTTCACCTTCAG	127	544	544	4	1	GCT	3	GCTGCTGCTGCT	12
	contig04741	1	SSR	REVERSE	526	21	56.27	42.86	3	3	ACAGCACAGGTTGGAGATAAT
Pd0723	contig04747	1	SSR	FORWARD	41	21	54.87	52.38	1	0	GGAAGAGAGAGAGTGTGTGTG	127	357	357	3	0	AGC	3	AGCAGCAGCAGC	12
	contig04747	1	SSR	REVERSE	167	21	55.93	42.86	5	3	AGCTTGTCGAAGTTCAAGTCT
Pd0724	contig04753	1	SSR	FORWARD	60	19	54.77	52.63	3	0	CACCTCCGATTCTTCTCTC	171	1032	1032	5	2	GCC	3	gCcGCCGCCGCCGCc	15
	contig04753	1	SSR	REVERSE	230	21	55.57	47.62	3	2	AGTAGAAGTTATCCGCTCTCG
Pd0725	contig04756	1	SSR	FORWARD	305	21	54.79	47.62	4	2	AGCTCCTCCACTTCAGAGTAT	157	621	621	4	0	AAC	3	AACAACAacAAC	12
	contig04756	1	SSR	REVERSE	461	21	54.46	38.1	4	0	TTTACAGGTAGGAAAATGGTG
Pd0726	contig04798	1	SSR	FORWARD	1412	21	54.71	42.86	4	1	AAGAGCACGAGTGATGATAAG	149	2095	2095	4	1	GCT	3	gctGCTGCTGCTGCT	15
	contig04798	1	SSR	REVERSE	1560	21	55.08	42.86	5	3	CGTCATATTCTGTCAGTGGAT
Pd0727	contig04801	1	SSR	FORWARD	348	19	55.08	42.11	4	2	CTTTCCAAAAACCAGAAGC	154	502	502	3	0	CCG	3	CCGCCGCCGCcG	12
	contig04801	1	SSR	REVERSE	501	21	56.21	42.86	4	0	CAATACTTGAGATCACGGACA
Pd0728	contig04830	1	SSR	FORWARD	501	19	54.89	47.37	5	1	CACCACCCTGGTTTCTATT	147	696	696	4	3	CCA	3	ccACCACCACCA	12
	contig04830	1	SSR	REVERSE	647	21	55.16	42.86	3	3	GTGTTGTGATGGCTGAGTAAT
Pd0729	contig04839	1	SSR	FORWARD	177	20	55.22	45	7	2	ACGTTGCTGAGCAGAAGTAT	185	681	681	4	0	GGT	3	GgTGgTGgTGgT	12
	contig04839	1	SSR	REVERSE	361	19	55.4	47.37	4	2	CTTCCAGTAATCGCAGGTT
Pd0730	contig04839	1	SSR	FORWARD	177	20	55.22	45	7	2	ACGTTGCTGAGCAGAAGTAT	185	681	681	4	0	GGC	3	GGCGGCGGCGGC	12
	contig04839	1	SSR	REVERSE	361	19	55.4	47.37	4	2	CTTCCAGTAATCGCAGGTT
Pd0731	contig04844	1	SSR	FORWARD	16	21	55.05	38.1	4	1	TCCAGCATTAAACTGTCTTGT	156	176	176	2	0	GGC	3	GGCGgCGGCGGCGGC	15
	contig04844	1	SSR	REVERSE	171	19	55.35	57.89	2	2	TCTACCCCTCTCTCTCGTG
Pd0732	contig04845	1	SSR	FORWARD	66	21	54.72	33.33	5	3	AATGGAGCAATCACCATAATA	128	193	193	4	2	TCA	3	TCATCATCATCA	12
	contig04845	1	SSR	REVERSE	193	21	52.16	38.1	3	3	TCATCTCTACCAAGTGACATT
Pd0733	contig04848	1	SSR	FORWARD	320	21	55.78	47.62	4	0	GAGCAGAAGGTTAAGAGGATG	148	846	846	5	1	GTC	3	GTCGTCGTCGTC	12
	contig04848	1	SSR	REVERSE	467	20	55.19	45	4	0	AAACTGGTCACTTCTTGGTG
Pd0734	contig04876	1	SSR	FORWARD	336	21	55.3	42.86	2	1	GCCCTTGTTTCTTTGTCTACT	151	1007	1007	7	2	TTC	3	TTCTTCTTCTTC	12
	contig04876	1	SSR	REVERSE	486	21	54.84	38.1	4	2	AGCTCAAAGACCCAACTAAAT
Pd0735	contig04878	1	SSR	FORWARD	1	18	54.52	55.56	6	1	CTACGCGTTCTCCTTCTG	123	144	144	3	1	CTT	3	CTTCTTCTTCTTCTT	15
	contig04878	1	SSR	REVERSE	123	18	54.94	55.56	3	2	CTTCTTCCTCCCTCAAGC
Pd0736	contig04885	1	SSR	FORWARD	1833	20	55.61	40	4	0	AACATCTTGCCTTCTTTCCT	109	1944	1944	5	2	GAGC	4	GAGCGAGCGAGC	12
	contig04885	1	SSR	REVERSE	1941	18	54.87	50	4	1	GATCACAACCCAAAGCAG
Pd0737	contig04885	1	SSR	FORWARD	1833	20	55.61	40	4	0	AACATCTTGCCTTCTTTCCT	109	1944	1944	5	2	GCTGC	5	GCTGCGCTGCGCTGC	15
	contig04885	1	SSR	REVERSE	1941	18	54.87	50	4	1	GATCACAACCCAAAGCAG
Pd0738	contig04892	1	SSR	FORWARD	3	18	55.61	55.56	2	0	GGACGAACAGAAGGAAGG	241	981	981	4	2	CCTCC	5	CCTCCCCTCCCCTCC	15
	contig04892	1	SSR	REVERSE	243	20	54.76	40	5	2	ATGTTTGATGATGGAACCTC
Pd0739	contig04899	1	SSR	FORWARD	383	18	55.65	50	3	2	ATGAACGGGACCATCTTC	169	789	789	3	0	CGG	3	CGGCGGCGGCGG	12
	contig04899	1	SSR	REVERSE	551	21	54.86	47.62	4	2	CGTCACTGCTCTTCTTGTACT
Pd0740	contig04907	1	SSR	FORWARD	57	21	54.61	33.33	2	0	ATTTATTGTGTGGTTGTTCGT	148	660	660	4	1	TCTT	4	TCTTtCTTTCTT	12
	contig04907	1	SSR	REVERSE	204	21	55.36	38.1	4	3	CAGAATCCTTCATGTCTTCAA
Pd0741	contig04909	1	SSR	FORWARD	408	18	56.19	50	2	2	GTGGATGGATGGATGGAT	181	592	592	5	3	TCT	3	TCTtCTTCTTCTTCTtCT	18	Yes
	contig04909	1	SSR	REVERSE	588	20	55.55	45	4	0	TTCAGACACACTGCATCAAC
Pd0742	contig04909	1	SSR	FORWARD	265	19	55.48	57.89	5	0	GGACCAGGTAGACGATGAG	198	592	592	4	1	TGGC	4	TGGCtGgCTGGC	12
	contig04909	1	SSR	REVERSE	462	21	54.58	42.86	4	2	AGAAGAAGAAGAAGAGGATCG
Pd0743	contig04909	1	SSR	FORWARD	265	19	55.48	57.89	5	0	GGACCAGGTAGACGATGAG	198	592	592	4	1	TGGA	4	TGGATGGATGGATGGA	16
	contig04909	1	SSR	REVERSE	462	21	54.58	42.86	4	2	AGAAGAAGAAGAAGAGGATCG
Pd0744	contig04910	1	SSR	FORWARD	412	21	55.05	42.86	5	1	TCAATAGGTCACCAGACAATC	162	1092	1092	5	3	AGC	3	AGCAGCAGCAGC	12
	contig04910	1	SSR	REVERSE	573	21	54.92	47.62	4	1	TACTCTCCAGAAGTGAGCTTG
Pd0745	contig04917	1	SSR	FORWARD	46	19	55.12	52.63	3	0	TCCTCCAAGTCACCTCTTC	130	693	693	6	2	GATC	4	GATCGATCGATC	12
	contig04917	1	SSR	REVERSE	175	21	54.73	42.86	6	2	CCATATCTTCAGATGTTGGAG
Pd0746	contig04935	1	SSR	FORWARD	1	20	55.41	45	4	2	CTGAGATGCAAACCGTCTAT	100	109	109	5	2	ACA	3	ACAaCaaCAACA	12
	contig04935	1	SSR	REVERSE	100	20	55.93	40	6	2	GCATTCACCATCATGACTTT
Pd0747	contig04941	1	SSR	FORWARD	289	22	54.54	31.82	5	1	TCAAAAAGCAACACTATTAGGA	151	683	683	5	2	TCTGTT	6	TCTGTTTCTGTTTCTGTTtctgTT	24
	contig04941	1	SSR	REVERSE	439	21	55.07	42.86	4	2	GTGATGCAGATGGTGATTAGT
Pd0748	contig04958	1	SSR	FORWARD	9	19	55.12	52.63	1	0	TTGTCTCTTCTCCCTGTCC	175	1324	1324	3	0	GGC	3	GGCGGCGGCGGCGGCGGC	18
	contig04958	1	SSR	REVERSE	183	21	53.86	38.1	2	0	TCCTCTTCACATCAATAACCT
Pd0749	contig04964	1	SSR	FORWARD	189	18	55.77	50	3	2	TGAACACCGACGACATCT	151	371	371	3	2	TGC	3	tGCTGCTGCTgC	12
	contig04964	1	SSR	REVERSE	339	18	57.06	61.11	2	0	CACAGGAGAGGAGCGAAG
Pd0750	contig04975	1	SSR	FORWARD	12	21	54.46	47.62	3	3	GAGAGACGGAGAGAGAAAGTT	148	1025	1025	2	0	CGG	3	CGGCGGCGGCGG	12
	contig04975	1	SSR	REVERSE	159	21	55	42.86	4	0	AGGTTGTTGATGTAGATGGTG
Pd0751	contig04981	1	SSR	FORWARD	19	21	54.66	47.62	6	1	TGCTAGCTCCCTACTACTGAA	152	416	416	6	3	AGA	3	AGAAGAAGAAGA	12
	contig04981	1	SSR	REVERSE	170	21	55.18	42.86	5	3	GATGCCACTAGCAAATTACAG
Pd0752	contig04982	1	SSR	FORWARD	144	21	54.34	38.1	3	1	CATCTTGAAACCTGACAATCT	179	357	357	4	2	CT	2	CTCTCTCTCTCtcT	14
	contig04982	1	SSR	REVERSE	322	18	54.56	55.56	2	1	GAACGGGAAGGAAGAGAC
Pd0753	contig04982	1	SSR	FORWARD	144	21	54.34	38.1	3	1	CATCTTGAAACCTGACAATCT	159	357	357	4	2	GGC	3	GGCGGCGGCGGC	12
	contig04982	1	SSR	REVERSE	302	21	54.84	57.14	1	0	GAGAGAGAGAGAGGACAGGAG
Pd0754	contig04993	1	SSR	FORWARD	228	21	55.07	33.33	7	3	AAATGATACGCTCATTGAGAA	155	395	395	4	0	GCGGAG	6	GCGGAGGCGGAGGCGGAG	18
	contig04993	1	SSR	REVERSE	382	18	60	61.11	3	2	TGGACAGCAGAGCAGCAG
Pd0755	contig04998	1	SSR	FORWARD	14	21	55.01	42.86	2	2	ATTGTTTTGGAGAGAGAGGTC	185	291	291	3	1	CGC	3	CGCCGCCGCCGC	12
	contig04998	1	SSR	REVERSE	198	18	55.24	55.56	4	0	CATGCAGGAGAAGACGAG
Pd0756	contig04998	1	SSR	FORWARD	14	21	55.01	42.86	2	2	ATTGTTTTGGAGAGAGAGGTC	185	291	291	3	1	ATCC	4	ATCCATCCATCC	12
	contig04998	1	SSR	REVERSE	198	18	55.24	55.56	4	0	CATGCAGGAGAAGACGAG
Pd0757	contig05002	1	SSR	FORWARD	84	20	55.68	40	4	0	CATCCCATTTTTAGACGTTG	168	392	392	3	0	CGG	3	CGGCGGCGGCGG	12
	contig05002	1	SSR	REVERSE	251	21	55.3	38.1	4	1	TGCTCTGCTGATTTATTGACT
Pd0758	contig05003	1	SSR	FORWARD	103	21	55.55	42.86	4	0	GCACACATGAGCATACATACA	150	337	337	3	1	CACCAA	6	CACCAACACCAACACCAA	18
	contig05003	1	SSR	REVERSE	252	21	54.82	38.1	3	0	TTTACAGTTCTTCCCCTCTTT
Pd0759	contig05007	1	SSR	FORWARD	101	18	55.67	55.56	6	2	CTCAGAGACCCCATGGAT	135	298	298	4	1	GATGA	5	GATGAGATGAGATGA	15
	contig05007	1	SSR	REVERSE	235	21	55.09	47.62	4	2	GAACTACAACCGTAGCTGATG
Pd0760	contig05013	1	SSR	FORWARD	128	21	55.24	38.1	5	2	TAAACACTCGTCGAAAACCTA	140	478	478	4	2	CGTC	4	CGTCCGTCCGTC	12
	contig05013	1	SSR	REVERSE	267	21	55.09	38.1	4	0	AAGGGTCATTAAGAAGTTTGG
Pd0761	contig05014	1	SSR	FORWARD	45	18	58.86	55.56	4	0	GAATCATCGCTGCCTCCT	131	447	447	3	2	CGC	3	CGCCGCCGCcGC	12
	contig05014	1	SSR	REVERSE	175	21	55.46	38.1	6	0	AGCACAAGTGCAAGTAAAAGA
Pd0762	contig05018	1	SSR	FORWARD	69	21	54.95	42.86	6	2	CCAATTGCTAGGTTACACAAC	181	981	981	4	2	ATA	3	ATAATAATAATA	12
	contig05018	1	SSR	REVERSE	249	21	54.87	42.86	6	2	GATATCGACATTGAGAACAGC
Pd0763	contig05021	1	SSR	FORWARD	11	18	60.46	61.11	2	1	GAGGAGGCGAGGCAGATT	139	814	814	2	2	GCC	3	GCCGCcGCCGCCGCC	15
	contig05021	1	SSR	REVERSE	149	21	54.59	42.86	3	0	GGACGAAGAGACAGTAAACAA
Pd0764	contig05025	1	SSR	FORWARD	411	18	54.43	50	4	0	GGAAGCTGATGTTGAGGA	138	595	595	5	3	GCC	3	GCCGCCGCCGCC	12
	contig05025	1	SSR	REVERSE	548	19	54.04	52.63	6	2	CTAAAACCCTAGGCCTCAC
Pd0765	contig05025	1	SSR	FORWARD	411	18	54.43	50	4	0	GGAAGCTGATGTTGAGGA	138	595	595	5	3	CGA	3	CGACGACGACGACGA	15
	contig05025	1	SSR	REVERSE	548	19	54.04	52.63	6	2	CTAAAACCCTAGGCCTCAC
Pd0766	contig05057	1	SSR	FORWARD	90	21	54.58	38.1	4	2	AATTTGTAGGATAGGCCAGAT	153	254	254	6	3	TTGG	4	TtGGTTGGTtGG	12
	contig05057	1	SSR	REVERSE	242	21	55.67	47.62	3	2	GGACTTGCTCACACTATGCTA
Pd0767	contig05085	1	SSR	FORWARD	24	21	55.58	42.86	6	2	ATCATGAAAGGGTACCTGAAC	144	660	660	5	1	CGA	3	CGACGACGACGA	12
	contig05085	1	SSR	REVERSE	167	21	56.55	47.62	6	2	GAACTTGATGAGCTCCTTGAC
Pd0768	contig05086	1	SSR	FORWARD	217	21	55.6	33.33	5	0	ATCAACATGATAGCAAATCCA	163	509	509	5	3	TGA	3	TGATGATGATGATGATGATGA	21
	contig05086	1	SSR	REVERSE	379	21	54.97	42.86	4	2	CCAGTCTTGAGATGTTATTGC
Pd0769	contig05087	1	SSR	FORWARD	488	21	55.74	42.86	4	0	GGCATAAAGATCGGAGTAAAG	138	655	655	4	3	GACAAA	6	GAcaaagaCAAaGACAAA	18
	contig05087	1	SSR	REVERSE	625	21	54.83	42.86	2	0	CTTCTTGCTTCCTCTTCTTCT
Pd0770	contig05088	1	SSR	FORWARD	49	21	55.91	57.14	5	3	GTAGCTGCGTAGTAGGTCCTC	170	275	275	3	2	GCT	3	gCTgctGcTGCt	12
	contig05088	1	SSR	REVERSE	218	19	55.48	57.89	5	3	CTATCTCCCTGACGGTGAC
Pd0771	contig05099	1	SSR	FORWARD	112	21	54.97	38.1	6	2	AAGCTGACAATATGGTGAAGA	162	413	413	6	2	GTT	3	GTTGTTGTtGTT	12
	contig05099	1	SSR	REVERSE	273	19	55.58	52.63	4	3	CATAGATTGGGAGCTGGTC
Pd0772	contig05103	1	SSR	FORWARD	355	21	54.99	47.62	6	0	TAGGAGATTGGTCTCTTACCC	150	1166	1166	5	1	TTC	3	TTCTTCTTCTTC	12
	contig05103	1	SSR	REVERSE	504	20	55.28	45	5	3	CAGAACAAGTTGGACGATCT
Pd0773	contig05122	1	SSR	FORWARD	1464	21	55.82	42.86	4	2	TTTACGTGCATCTTCAGTAGC	158	2089	2089	5	2	AGCT	4	AGCTAGctAGCT	12
	contig05122	1	SSR	REVERSE	1621	21	54.83	42.86	4	0	TAGCTGGTCGAAATAGAGATG
Pd0774	contig05123	1	SSR	FORWARD	566	21	54.9	42.86	4	0	AGGCCACTTTTCTCTGTACTT	142	712	712	5	0	CCAT	4	CCATCCATCCAT	12
	contig05123	1	SSR	REVERSE	707	21	55.97	38.1	5	3	CAACTGAATAGTTTCCGGTTT
Pd0775	contig05130	1	SSR	FORWARD	14	20	55.09	40	6	1	AAAGCTGCATCTCTGATGTT	142	155	155	4	3	GCT	3	GCTGCTGCTGCT	12
	contig05130	1	SSR	REVERSE	155	22	53.36	36.36	6	3	GCTGGTATTTAACAGATCAAAC
Pd0776	contig05136	1	SSR	FORWARD	5	18	58.97	61.11	6	3	CCTCGTACGTCGTTGCAG	145	582	582	3	2	CGC	3	CGCCGCCGCCGC	12
	contig05136	1	SSR	REVERSE	149	20	55.06	45	4	1	CTTCTTGTGCTTGAGCTTCT
Pd0777	contig05137	1	SSR	FORWARD	7	19	55.69	57.89	3	0	CCTCCTAAGCCTCTTCCTC	170	473	473	4	0	CCG	3	CCGCCGCCGCCG	12
	contig05137	1	SSR	REVERSE	176	20	55.06	45	4	1	CTTCTTGTGCTTGAGCTTCT
Pd0778	contig05150	1	SSR	FORWARD	3	20	56.07	50	2	2	CTGAAGCAAGGGTAGGAGAT	184	1110	1110	7	3	GCGGAG	6	GCGGAGGCGGAGGCGGAG	18	Yes
	contig05150	1	SSR	REVERSE	186	21	54.88	47.62	4	2	ATCTCCTCCTGAGTTTGTACC
Pd0779	contig05159	1	SSR	FORWARD	3	19	56.04	57.89	2	0	GGTGCCTCTCTCTCCTCTT	154	289	289	6	1	TC	2	tCTCTCTCTCTC	12
	contig05159	1	SSR	REVERSE	156	21	54.81	47.62	4	2	TTGAAGAGGTAGTCGTACTCG
Pd0780	contig05184	1	SSR	FORWARD	23	18	55.5	61.11	2	0	CGTGCCTCTCTCTCCTCT	156	311	311	5	2	TC	2	tCTCTCTcTCTC	12
	contig05184	1	SSR	REVERSE	178	21	54.81	47.62	4	2	TTGAAGAGGTAGTCGTACTCG
Pd0781	contig05191	1	SSR	FORWARD	483	21	55.01	42.86	4	1	GGATGAACTCTTTCAGGAACT	143	1426	1426	4	0	AAC	3	AACAACAACAAC	12
	contig05191	1	SSR	REVERSE	625	21	55.3	42.86	5	0	GCAGTGCTGATCTTTATCTTG
Pd0782	contig05206	1	SSR	FORWARD	1246	21	55.23	38.1	4	1	GAAGCTGATGCAATAATCAAG	169	1680	1680	6	1	CCA	3	CCACcaCCACCA	12
	contig05206	1	SSR	REVERSE	1414	21	54.95	38.1	6	1	TCACATCATCTGTGAATACGA
Pd0783	contig05222	1	SSR	FORWARD	215	21	54.25	42.86	4	2	TTTGTGGTACACCTTAGATCC	152	398	398	5	1	GTC	3	GTCGTCGTCGTC	12
	contig05222	1	SSR	REVERSE	366	18	55.24	55.56	3	1	CCCTTGTGTGAGAGGTGA
Pd0784	contig05228	1	SSR	FORWARD	322	21	55.18	33.33	6	0	AAGCTTCAAACAGATCACAAA	145	483	483	4	3	ATG	3	atgatgatgatg	12
	contig05228	1	SSR	REVERSE	466	21	56.06	47.62	5	1	TCAGCCTTCCTAATAGTGACC
Pd0785	contig05235	1	SSR	FORWARD	143	21	55.31	42.86	6	0	CCACCATAATGTACACAAACC	154	572	572	4	0	GGAG	4	GGAGGGAGGGAgggaG	16
	contig05235	1	SSR	REVERSE	296	21	55.68	47.62	6	2	GAGACTATACTCCCCATGGAA
Pd0786	contig05250	1	SSR	FORWARD	223	20	54.99	45	6	2	GTGAAGGCTTGAGCTTCTTA	141	480	480	4	1	GTC	3	GTCGTCGTCGTCGTC	15
	contig05250	1	SSR	REVERSE	363	19	55.01	52.63	2	0	CCTCGCTCTCCAAATCTAC
Pd0787	contig05254	1	SSR	FORWARD	71	21	54.65	33.33	4	2	ACGGTCAATATCCAAATTACA	154	228	228	4	0	CATT	4	CATTCATTCATT	12
	contig05254	1	SSR	REVERSE	224	21	55.48	42.86	3	0	CGGGCTAATACTCATACAACA
Pd0788	contig05287	1	SSR	FORWARD	1269	21	54.73	42.86	6	2	GCGATATCACTCTCTTCGATA	157	1441	1441	3	2	CCG	3	CCGCCGCCGCCGCCGCCG	18	Yes
	contig05287	1	SSR	REVERSE	1425	19	56	52.63	4	1	CCTAGCCTTTGCTCATGTC
Pd0789	contig05306	1	SSR	FORWARD	10	19	55.39	42.11	6	0	AAACAGCTGCCATTTTACC	207	304	304	4	0	GCG	3	gCGGCGGCGGCG	12
	contig05306	1	SSR	REVERSE	216	21	55.38	42.86	3	0	TTCTATGCTCACATCAGTTCC
Pd0790	contig05311	1	SSR	FORWARD	23	21	57.08	42.86	1	0	CCTCCCTTTCTTTTGTTTCTC	172	649	649	5	3	CCG	3	CCGCCGCCGCCGCcG	15
	contig05311	1	SSR	REVERSE	194	21	55.57	42.86	5	2	AGAACTCCAGCAGTAACCAAT
Pd0791	contig05323	1	SSR	FORWARD	47	21	54.03	38.1	6	3	TGGAATTCTTCTCAGACACTT	159	796	796	6	3	GTTT	4	GTTTgTTtGTTT	12
	contig05323	1	SSR	REVERSE	205	21	55	42.86	5	2	AGGGAGAAAAGTTACTGGCTA
Pd0792	contig05324	1	SSR	FORWARD	154	21	54.99	42.86	5	3	GTATCTTTGTGGTGACACGAT	242	512	512	4	1	CTTC	4	CTTCCTTCCTTC	12
	contig05324	1	SSR	REVERSE	395	20	55.55	50	2	0	GTGGAGAGATTTGTGAGGTG
Pd0793	contig05324	1	SSR	FORWARD	327	18	54.94	55.56	2	0	CTGCTTCCTTCCTTCCTC	149	512	512	4	0	GATTC	5	GATTCGATTCGATTC	15
	contig05324	1	SSR	REVERSE	475	19	55.73	42.11	3	2	TTCCATCCAATCAGAATCC
Pd0794	contig05325	1	SSR	FORWARD	12	18	55.6	61.11	2	0	GACCCAACTGCTCCTCTC	142	464	464	4	2	CGC	3	CGCCGCCGCCGC	12
	contig05325	1	SSR	REVERSE	153	19	55.93	57.89	8	3	AAGGGCCCTACTAGACCAG
Pd0795	contig05342	1	SSR	FORWARD	26	21	55.92	42.86	5	2	TACGACGTTCCCCTTTTATAC	166	903	903	4	3	CCCA	4	CCcACCCACCCA	12
	contig05342	1	SSR	REVERSE	191	21	55.07	42.86	3	0	CGACACTGAAGGATTACAAAG
Pd0796	contig05353	1	SSR	FORWARD	1209	21	54.68	38.1	4	1	GCAACGATGGAGAGTAAATAA	158	1447	1447	3	0	TA	2	TaTATATATATATATA	16
	contig05353	1	SSR	REVERSE	1366	21	54.61	42.86	5	2	AATACAGTAGCAGGATGAACG
Pd0797	contig05361	1	SSR	FORWARD	79	21	55.23	42.86	4	3	CACCATTTAAGAAGCACTCAG	149	473	473	4	1	GAA	3	GAAGAAGAAGAA	12
	contig05361	1	SSR	REVERSE	227	21	54.19	33.33	4	2	AGACATTTTTGTGGTCAATTC
Pd0798	contig05378	1	SSR	FORWARD	13	21	55.22	42.86	2	0	TCTTCCACAGGTAAAACACAC	132	1572	1572	3	0	CCG	3	CCGCCGCCGCCG	12
	contig05378	1	SSR	REVERSE	144	20	56.2	45	4	0	GTTAGCGAAATACACCACCA
Pd0799	contig05380	1	SSR	FORWARD	39	21	55.01	42.86	3	0	CAACTGAAGAACAGGAGAATG	172	308	308	7	3	AAG	3	AAGAAGAAgAAGAAgAAG	18
	contig05380	1	SSR	REVERSE	210	21	54.39	33.33	1	0	TTCTTTTTCTTCTTCTCACCA
Pd0800	contig05381	1	SSR	FORWARD	18	21	55.01	42.86	3	0	CAACTGAAGAACAGGAGAATG	172	290	290	7	3	AAG	3	AAgAaGAAGAAGAAGAAG	18
	contig05381	1	SSR	REVERSE	189	21	54.39	33.33	1	0	TTCTTTTTCTTCTTCTCACCA
Pd0801	contig05383	1	SSR	FORWARD	1247	20	55.3	55	2	1	GCCAAGAGAGAGGAGAGAGT	108	1368	1368	4	2	GGGA	4	GGGAGGGAGGGAGGgA	16
	contig05383	1	SSR	REVERSE	1354	18	59.25	61.11	4	1	GCTGCTGCTGTGTTCGTC
Pd0802	contig05394	1	SSR	FORWARD	61	21	55.15	38.1	2	0	GGACAACCAAATAACAACAGA	154	323	323	4	3	CACG	4	CAcgcACGcACG	12
	contig05394	1	SSR	REVERSE	214	21	54.88	42.86	5	3	TGGTGGAGTCCGTTTATACTA
Pd0803	contig05401	1	SSR	FORWARD	38	21	54.92	42.86	3	2	TGGCTGACGATGATAGATAGT	161	264	264	3	1	CAAG	4	CAAGCAAGCAAG	12
	contig05401	1	SSR	REVERSE	198	21	54.3	33.33	2	0	TTAGTTTTCTTTTGGAGTGGA
Pd0804	contig05402	1	SSR	FORWARD	47	20	55.5	50	4	2	CTCTGTACGACGAAACCCTA	133	401	401	5	1	GCG	3	GCGGCGGCGGCG	12
	contig05402	1	SSR	REVERSE	179	21	55.54	38.1	3	0	GGTTTATGCTCTTCCATTTTC
Pd0805	contig05402	1	SSR	FORWARD	151	21	55.59	42.86	2	0	GACAAGAGGAAAATGGAAGAG	152	401	401	3	0	ATGA	4	ATGAATGAATGA	12
	contig05402	1	SSR	REVERSE	302	21	54.88	33.33	4	0	TAAGATTATTGAAAGCGTTGG
Pd0806	contig05407	1	SSR	FORWARD	20	21	55.07	47.62	2	0	AGGAGTGAGAGGAAGAACAAC	157	1112	1112	3	1	GGA	3	GGAGGAGGAGGA	12	Yes
	contig05407	1	SSR	REVERSE	176	20	54.45	50	3	1	GATGACACAAGCAGTAGCAG
Pd0807	contig05411	1	SSR	FORWARD	12	21	55.14	38.1	8	2	AAACGTTTCCTAAACCCTATG	212	525	525	4	0	CGC	3	CGCCGCCGCCGC	12
	contig05411	1	SSR	REVERSE	223	20	55.41	50	2	0	GGGTAGTGGTGAGTTTGATG
Pd0808	contig05413	1	SSR	FORWARD	5	19	54.47	42.11	4	2	ATCGAAGGTGAGGTGAAAT	200	630	630	2	1	GAA	3	GAAGAAGAAGAA	12
	contig05413	1	SSR	REVERSE	204	21	55.1	52.38	2	1	ATAGGAGTAGGGGAGGAGAGT
Pd0809	contig05413	1	SSR	FORWARD	184	21	55.1	52.38	2	2	ACTCTCCTCCCCTACTCCTAT	129	630	630	2	0	GCC	3	GCCGCCGCCGCC	12
	contig05413	1	SSR	REVERSE	312	21	55.91	42.86	4	0	CTTTCTTGCTCTCCAATTCTC
Pd0810	contig05416	1	SSR	FORWARD	215	18	55.41	61.11	6	1	GAGGACGTCAAGGAGGAC	148	775	775	5	2	GAC	3	GACGACGACGAC	12
	contig05416	1	SSR	REVERSE	362	19	55.04	52.63	2	0	CCTTGTGGCTCTTCTTCTC
Pd0811	contig05416	1	SSR	FORWARD	477	21	55.96	42.86	8	2	CAGAAACGTACGTGATATTCG	179	775	775	4	1	GAG	3	GAGGAGGAGGAG	12
	contig05416	1	SSR	REVERSE	655	18	56.79	61.11	4	1	CTCTATGCCGGTCTCGTC
Pd0812	contig05416	1	SSR	FORWARD	101	20	55.93	50	5	3	CACTCAGCCAGAATGGTTAG	165	775	775	4	1	GAGGAC	6	GAGGACGAGGACGAGGAC	18
	contig05416	1	SSR	REVERSE	265	18	56.42	61.11	3	2	GTCCTCATCCTCGTCGTC
Pd0813	contig05422	1	SSR	FORWARD	13	21	55.43	42.86	4	2	GCGTCTTCCATGTTATAGTCA	148	452	452	7	3	TCCA	4	TCCATCCATCCA	12
	contig05422	1	SSR	REVERSE	160	21	55.4	33.33	6	1	GTAATGTTGCATGGAAAGAAA
Pd0814	contig05431	1	SSR	FORWARD	389	21	54.81	42.86	4	2	AAGTCCAGCTCTTCTGGTAAT	156	1123	1123	5	3	ATTTC	5	aTTTCATTTCATTTC	15
	contig05431	1	SSR	REVERSE	544	21	54.96	38.1	6	3	TGGCAAGAACTACTTCAAAAG
Pd0815	contig05434	1	SSR	FORWARD	39	21	55.18	47.62	4	2	CAGGAGTAGCATCCTTCCTAT	149	318	318	5	0	GGC	3	GGCGGCGGCGGC	12
	contig05434	1	SSR	REVERSE	187	19	55.45	47.37	4	3	GGATTTCCTCCACAGTTTG
Pd0816	contig05436	1	SSR	FORWARD	368	21	54.32	38.1	5	2	GGACATTTTTAAGCTGTGAAG	144	672	672	6	3	TGC	3	TGCTGCTGCTGCTGC	15
	contig05436	1	SSR	REVERSE	511	21	54.45	33.33	5	1	CATAAACTTTTCACACGGATT
Pd0817	contig05436	1	SSR	FORWARD	373	21	54.72	33.33	4	1	TTTTTAAGCTGTGAAGTTGCT	139	672	672	6	2	TTGT	4	TTGTTTGTTTGT	12
	contig05436	1	SSR	REVERSE	511	21	54.45	33.33	5	1	CATAAACTTTTCACACGGATT
Pd0818	contig05445	1	SSR	FORWARD	3	20	56.06	50	2	0	GGTCTTCTCCAATCTCCATC	145	296	296	4	0	CAGGG	5	CAGGGcAGGGcAGGGcAGGG	20
	contig05445	1	SSR	REVERSE	147	21	55.7	47.62	7	0	GTAGATCATCTTCGCTTCCTC
Pd0819	contig05461	1	SSR	FORWARD	123	20	55.07	45	4	3	CTTTCCTTGAGTGCTGAATC	171	295	295	6	2	GA	2	GAGAGAGAGAGA	12
	contig05461	1	SSR	REVERSE	293	21	55.14	33.33	3	1	GGCTACCGATTCATTTTTATT
Pd0820	contig05466	1	SSR	FORWARD	729	21	55.03	38.1	5	0	ATTTCTGAAGTTCCTTTGTCC	187	927	927	4	1	GCA	3	GCAGCAGCAGCA	12
	contig05466	1	SSR	REVERSE	915	18	58.48	61.11	3	3	CTGCTCTTCCTGCTGCTG
Pd0821	contig05466	1	SSR	FORWARD	729	21	55.03	38.1	5	0	ATTTCTGAAGTTCCTTTGTCC	195	927	927	4	0	GCA	3	GCAGCAGCAGCA	12
	contig05466	1	SSR	REVERSE	923	18	60.92	66.67	5	0	GTCCCAGGCTGCTCTTCC
Pd0822	contig05474	1	SSR	FORWARD	165	21	54.96	38.1	6	1	TCAGAAAGCACTTTGGTTTAG	173	884	884	4	0	CAC	3	CACCACcACCAC	12
	contig05474	1	SSR	REVERSE	337	21	55.23	42.86	4	0	CTTCTAGCATTGTTCCTGTTG
Pd0823	contig05475	1	SSR	FORWARD	126	21	55.81	38.1	4	0	TAGCTCCTTCGGTTAATTTGT	149	914	914	6	3	TGTA	4	TGTATGTATGTA	12
	contig05475	1	SSR	REVERSE	274	21	55.57	33.33	5	1	CACCAGAAAGCAATTAAATCA
Pd0824	contig05475	1	SSR	FORWARD	126	21	55.81	38.1	4	0	TAGCTCCTTCGGTTAATTTGT	149	914	914	6	3	TTTA	4	TTTATTTATTTA	12
	contig05475	1	SSR	REVERSE	274	21	55.57	33.33	5	1	CACCAGAAAGCAATTAAATCA
Pd0825	contig05476	1	SSR	FORWARD	109	21	55.03	42.86	6	3	TCGATCTATCCATAGCAGGTA	150	412	412	4	1	GAA	3	GAAGAAGAAGAAGAAGAA	18
	contig05476	1	SSR	REVERSE	258	21	55.09	38.1	4	2	ATGGTTTAAGAAAGTCCTTGG
Pd0826	contig05476	1	SSR	FORWARD	95	21	52.9	33.33	6	2	CTTTGGAATTAATCTCGATCT	154	412	412	4	1	AGGT	4	AGGTAGGTAGGT	12
	contig05476	1	SSR	REVERSE	248	21	55.23	38.1	4	2	AAAGTCCTTGGAAAACATAGC
Pd0827	contig05476	1	SSR	FORWARD	238	21	55.09	38.1	4	2	CCAAGGACTTTCTTAAACCAT	154	412	412	4	1	AGCT	4	AGCTAGCTAGCT	12
	contig05476	1	SSR	REVERSE	391	21	54.9	33.33	6	2	ATGATATATGCGTGCAATCTT
Pd0828	contig05482	1	SSR	FORWARD	14	21	54.87	42.86	8	2	AGGAGATCTGCCTGCTATATT	125	457	457	3	0	AAAG	4	AAAGAAaGAAAG	12
	contig05482	1	SSR	REVERSE	138	21	54.91	47.62	2	1	GGTGTCGCTTTAGTGTATGTC
Pd0829	contig05490	1	SSR	FORWARD	115	19	55.24	52.63	4	2	GGAGGTTGTGCAAGTCTCT	212	867	867	4	2	TAC	3	TACTACTACTACTAC	15
	contig05490	1	SSR	REVERSE	326	21	54.1	42.86	6	2	GAATTCAGTGCCAGAGTAAAC
Pd0830	contig05490	1	SSR	FORWARD	224	21	56.76	52.38	6	2	TACTACTACTAGCGCGGAAGC	189	867	867	3	1	CCGT	4	CCGTCCGTCCGT	12
	contig05490	1	SSR	REVERSE	412	21	54.67	42.86	4	1	TTCATCTGGAAGCTGTTCTAC
Pd0831	contig05549	1	SSR	FORWARD	21	21	55.09	47.62	4	2	CCTCTTAGCTTCTGGATAAGG	151	312	312	4	0	TTG	3	TTGTTGTTGTTG	12
	contig05549	1	SSR	REVERSE	171	21	55.25	42.86	4	0	ATATTGCTGAGTCTGATGGTG
Pd0832	contig05570	1	SSR	FORWARD	422	21	54.94	42.86	6	0	CGCTATGTGATACATTCTTCC	182	621	621	2	0	TC	2	tCTCTCTCtcTCTCtCtctc	20
	contig05570	1	SSR	REVERSE	603	22	55.99	54.55	6	3	CGACTACTCGTCTACTCGACTC
Pd0833	contig05574	1	SSR	FORWARD	41	18	53.51	55.56	4	2	GAGACTTCCGTCATGTCC	138	715	715	4	0	CGC	3	CGCCGCCGCCGC	12
	contig05574	1	SSR	REVERSE	178	20	55.07	45	6	2	CCACTTCTTGATCTCAAAGC
Pd0834	contig05583	1	SSR	FORWARD	87	21	55.19	47.62	3	0	AGGTGTGACTTGTGAGATGAG	155	2230	2230	6	3	TTC	3	TTCTTCTTCTTc	12
	contig05583	1	SSR	REVERSE	241	18	55.6	50	4	0	ATCAGCATACGCCACAAG
Pd0835	contig05593	1	SSR	FORWARD	33	21	54.7	38.1	4	1	TCACCTTGAAATGCTTTAGTC	155	429	429	4	1	TTAAA	5	TTAAATTAAATTAAA	15
	contig05593	1	SSR	REVERSE	187	21	54.8	38.1	6	2	TTTCTTGATCACTCGTACCAT
Pd0836	contig05643	1	SSR	FORWARD	38	19	54.72	47.37	3	0	ATCAAGTCCCCATTCACTC	176	824	824	4	0	CAG	3	CAGCAGCAGCAG	12
	contig05643	1	SSR	REVERSE	213	19	54.33	47.37	7	2	AAGAGGATGACCTTCTTGC
Pd0837	contig05654	1	SSR	FORWARD	12	21	55.86	47.62	4	0	GAGTCTGCTCTAGGGTTTTTG	172	921	921	4	2	GCC	3	GCCGCCGCCGCCGCCGCC	18
	contig05654	1	SSR	REVERSE	183	19	55.07	52.63	1	0	CTCAACCACAACCTCCTCT
Pd0838	contig05656	1	SSR	FORWARD	1107	18	55.04	50	6	2	GCTTTGCACTTGATCACC	152	1259	1259	4	0	AATC	4	AaTCAATCAATC	12
	contig05656	1	SSR	REVERSE	1258	20	55.18	45	3	1	GGCTCATCACAGATTTCACT
Pd0839	contig05656	1	SSR	FORWARD	1107	18	55.04	50	6	2	GCTTTGCACTTGATCACC	152	1259	1259	4	0	ACCTC	5	ACCTCACCTCACcTC	15
	contig05656	1	SSR	REVERSE	1258	20	55.18	45	3	1	GGCTCATCACAGATTTCACT
Pd0840	contig05661	1	SSR	FORWARD	9	20	55.62	45	4	2	CATCTTCTTCGAGCACAAGT	252	578	578	5	3	CCG	3	CCGCCGCCGCCG	12
	contig05661	1	SSR	REVERSE	260	21	55.1	42.86	4	2	CTCCTTGATCTTCTCCTTGAT
Pd0841	contig05662	1	SSR	FORWARD	362	21	54.95	38.1	4	2	GACAGGAACATGACAACATTT	131	571	571	5	2	TTGG	4	TtGGTTGGTTGG	12
	contig05662	1	SSR	REVERSE	492	21	54.91	33.33	6	0	AAAATGGCAGATATCACAGAA
Pd0842	contig05666	1	SSR	FORWARD	362	21	54.1	42.86	5	2	GCCAGTAATAATTCAGACGAC	154	597	597	4	0	TG	2	TGTGTGTGTGTGTG	14
	contig05666	1	SSR	REVERSE	515	21	54.95	38.1	5	0	TTATCCAGTGACACAAACACA
Pd0843	contig05683	1	SSR	FORWARD	2	21	55.29	38.1	5	2	CCACGGAGTAACAATGATTTA	130	1016	1016	6	2	TACA	4	tACATACATACATACA	16
	contig05683	1	SSR	REVERSE	131	21	55.51	47.62	4	3	CCAGTTGATGCTACTCAGGTA
Pd0844	contig05688	1	SSR	FORWARD	236	21	55.64	47.62	4	1	CCTCTGGAAATAACAGGAGAG	120	359	359	4	1	GGAT	4	GGATGGATGGAT	12
	contig05688	1	SSR	REVERSE	355	21	55.89	47.62	4	2	AGACGACTAAGAGTTGGGCTA
Pd0845	contig05692	1	SSR	FORWARD	295	21	54.99	42.86	5	3	TTAGTTTCTACTGCGGAAGTG	191	1098	1098	4	2	TCC	3	TCCTCCTCCTCCtCC	15
	contig05692	1	SSR	REVERSE	485	21	55.12	47.62	4	0	CTCATGCTCATCTACGTCTTC
Pd0846	contig05692	1	SSR	FORWARD	624	21	54.87	47.62	3	0	GATGTAGACGGAGTTCTTGTG	161	1098	1098	8	1	CTG	3	CTGCTGCTGCTG	12
	contig05692	1	SSR	REVERSE	784	19	55.11	52.63	4	3	GCCTAGTCGTCTCCATCAT
Pd0847	contig05707	1	SSR	FORWARD	3	18	57.97	61.11	6	3	AGCAGCTCCGGAAGTACC	184	379	379	3	0	CGC	3	CgCCGCcGCCGC	12
	contig05707	1	SSR	REVERSE	186	21	54.5	33.33	4	2	TCTAAAATACATGCACGAACA
Pd0848	contig05711	1	SSR	FORWARD	153	21	55.91	42.86	5	2	CTTCATTTCTTGGAGAAGAGC	159	355	355	6	2	CGG	3	CGGCGGCGGCGG	12
	contig05711	1	SSR	REVERSE	311	19	55.25	57.89	4	1	GCTCTACAAGGAGGAGCAG
Pd0849	contig05712	1	SSR	FORWARD	4	19	54.66	52.63	5	2	GAGGGTTTATCTCCTCACG	136	598	598	4	0	GCG	3	GCGGCGGCGGCG	12
	contig05712	1	SSR	REVERSE	139	20	54.77	50	4	2	GTGGAGGTTGATGGTGTACT
Pd0850	contig05713	1	SSR	FORWARD	3	19	55.23	52.63	5	2	GAGGGAGTGGTCCAATATG	136	257	257	5	1	TGA	3	TGaTGATGATGA	12
	contig05713	1	SSR	REVERSE	138	21	55.07	42.86	4	0	CTTGGGAGTCTTTACCAATCT
Pd0851	contig05726	1	SSR	FORWARD	16	18	59.5	61.11	3	1	GGTGCCTTCTGGCTTCTG	107	469	469	3	0	CTGC	4	CTGCCTGCCTGC	12
	contig05726	1	SSR	REVERSE	122	19	55.61	52.63	2	0	CTCTTCCACTCTGCTCGTT
Pd0852	contig05738	1	SSR	FORWARD	37	20	55.42	50	2	0	CGTCTTTCCCCTACCTAATC	156	622	622	5	1	CCTCT	5	CCTCTCcTCTCCTCTCCTCT	20
	contig05738	1	SSR	REVERSE	192	21	55.1	42.86	5	1	CTGTCAGGTTGTTCAAGAAAG
Pd0853	contig05739	1	SSR	FORWARD	19	19	55.17	52.63	2	0	CTTTCCCCTACCCTAATCC	161	718	718	5	1	TCCTC	5	TCCTCTCCTCTCCTC	15
	contig05739	1	SSR	REVERSE	179	21	55.1	42.86	5	1	CTGTCAGGTTGTTCAAGAAAG
Pd0854	contig05740	1	SSR	FORWARD	559	19	55.32	42.11	5	3	TTTTCAGAACGAACCCTTC	165	723	723	6	1	TGGA	4	TGGATGGATGGA	12
	contig05740	1	SSR	REVERSE	723	18	63.1	66.67	4	3	GGGGGCCTTCTCAAGTGC
Pd0855	contig05744	1	SSR	FORWARD	14	18	56.09	50	2	0	ATCTTGTCGCCCTGTTTC	195	381	381	6	3	CGC	3	CGCCGCCGCCGCCGC	15
	contig05744	1	SSR	REVERSE	208	18	55.24	50	6	2	GATCTCCGTCGACATGAA
Pd0856	contig05745	1	SSR	FORWARD	196	21	54.43	42.86	2	2	GGTGGAGTTTTCTTCTGTGTA	164	494	494	4	1	TACG	4	TACGTACGTACG	12
	contig05745	1	SSR	REVERSE	359	21	54.47	33.33	4	2	TTTATGACGAACGCTTAATCT
Pd0857	contig05748	1	SSR	FORWARD	41	21	54.57	42.86	4	3	AGAACAGGTAGCAACTAGCAA	178	591	591	5	3	GAA	3	GAAGAAGAAGAA	12
	contig05748	1	SSR	REVERSE	218	20	55.45	45	5	2	GTCTGCCAAACCTCTTTGTA
Pd0858	contig05754	1	SSR	FORWARD	102	21	55.22	38.1	4	1	AGCTTGATTTCTCGCTCTATT	202	894	894	3	2	CCG	3	CCGCCGCCGCcG	12
	contig05754	1	SSR	REVERSE	303	21	54.92	38.1	4	3	TTCTTGTCTTTCCACAACAGT
Pd0859	contig05756	1	SSR	FORWARD	191	21	55.27	38.1	6	1	GGTGCACATAATGGTTAGAAA	186	377	377	5	0	ATGT	4	AtGTATGTAtGT	12
	contig05756	1	SSR	REVERSE	376	21	55.99	38.1	4	2	AATGAATATGTTTGCCCTAGC
Pd0860	contig05760	1	SSR	FORWARD	9	21	55.18	38.1	6	0	ATTAACAGAGTCGCGATAACA	144	492	492	4	2	TACA	4	TACATACATACA	12
	contig05760	1	SSR	REVERSE	152	20	56.51	45	8	3	ATGTCCTGTGCAAGGATGTA
Pd0861	contig05764	1	SSR	FORWARD	115	21	54.91	42.86	4	2	CTAGGGTGATGTGTGATTGAT	140	260	260	3	1	ATGG	4	ATGGATGGATGG	12
	contig05764	1	SSR	REVERSE	254	21	54.63	38.1	4	2	GTGAAAAAGTCCTGACGTAAA
Pd0862	contig05765	1	SSR	FORWARD	9	20	54.4	50	3	1	CTACGCTTCCTATCTCCAAG	181	535	535	3	1	GAAG	4	GAAGGAAGGAAG	12
	contig05765	1	SSR	REVERSE	189	21	55.66	42.86	8	3	TACTTCCTGATCAGTCCATGA
Pd0863	contig05773	1	SSR	FORWARD	35	22	54.34	36.36	3	1	TTTATTAGGGTTCTGGATTCTC	170	308	308	4	0	GCG	3	GCGGCGGCGGCG	12
	contig05773	1	SSR	REVERSE	204	22	54.91	40.91	6	0	AGCTTCTTGTCCATGTACTTCT
Pd0864	contig05775	1	SSR	FORWARD	2214	21	55.22	38.1	6	2	ATGCCATGTCTACATAAATGC	150	2390	2390	7	2	AT	2	ATATatATATATAT	14
	contig05775	1	SSR	REVERSE	2363	23	52.65	34.78	8	2	AGAAAGCTATAGTTTATGTGTGC
Pd0865	contig05803	1	SSR	FORWARD	101	21	56.05	38.1	6	1	AACGAATATTGAACTCGGAAG	140	266	266	5	1	TAC	3	TACTACTACTAC	12
	contig05803	1	SSR	REVERSE	240	21	54.38	38.1	4	2	GCATGTCGTTGGTAGATTATT
Pd0866	contig05804	1	SSR	FORWARD	77	20	54.85	50	4	1	CAGTACCTTTCCTCAACGAC	140	248	248	4	3	GGAG	4	GGAGGGAGGGAG	12
	contig05804	1	SSR	REVERSE	216	21	54.27	38.1	6	2	ATATCATGTGATGTGCATGAG
Pd0867	contig05811	1	SSR	FORWARD	855	21	54.77	47.62	5	0	CCACTGGGTGTAGAAACTATG	150	1005	1005	4	3	GCT	3	GCTGCTGCTGCT	12
	contig05811	1	SSR	REVERSE	1004	23	53.31	34.78	6	2	TCAAGTAACCTTTTATGTACAGC
Pd0868	contig05820	1	SSR	FORWARD	45	20	54.94	45	4	1	GGCTTCTAACCCTATCCATT	153	500	500	6	1	GGC	3	GGCGGCGGCGGCGGC	15
	contig05820	1	SSR	REVERSE	197	18	54.42	55.56	5	3	GACAGTCGAAGCCACAGT
Pd0869	contig05834	1	SSR	FORWARD	78	21	55.16	38.1	4	0	AATTCGAGGATTACAAGGAAG	142	1038	1038	4	3	GAG	3	GAGGAGGAGGAG	12
	contig05834	1	SSR	REVERSE	219	21	54.82	42.86	4	2	TCTCTGTATTTAGCAGCATCC
Pd0870	contig05856	1	SSR	FORWARD	250	21	54.55	38.1	4	0	ATTACTGGAAGATCATGTGGA	150	737	737	8	2	CGAC	4	cGACCGaCcGAC	12
	contig05856	1	SSR	REVERSE	399	21	55.06	42.86	4	0	ATGGTCTTTCCGTACTCTTTC
Pd0871	contig05868	1	SSR	FORWARD	43	22	54.73	40.91	5	3	CAGAACTCAGCACATTGTAACT	151	216	216	4	2	TCCTCA	6	TCCTCATCCTCATCCTCA	18
	contig05868	1	SSR	REVERSE	193	21	55.06	47.62	2	0	AAGATGAGGAAGAGGGTGTAG
Pd0872	contig05887	1	SSR	FORWARD	99	21	55.12	47.62	4	0	CAGTAGTGCCTCAACAGAAAC	191	359	359	4	2	ATGG	4	ATGGATGGATGG	12
	contig05887	1	SSR	REVERSE	289	21	55.16	38.1	4	0	CGATCCTCCTCTTGTTATTTT
Pd0873	contig05916	1	SSR	FORWARD	16	19	62.75	63.16	4	0	CTCGGGTGCCCCTATTCAC	150	403	403	4	0	CTCG	4	CTCGCTCGCTCGCTCG	16
	contig05916	1	SSR	REVERSE	165	19	55.9	52.63	3	0	GACCAGCACAAAAGGCTAC
Pd0874	contig05918	1	SSR	FORWARD	134	21	55.3	42.86	3	1	GCTCTTCAATCTACGGAATCT	124	431	431	5	2	CGC	3	CGCCGCCGCCGCCGC	15
	contig05918	1	SSR	REVERSE	257	18	55.28	55.56	2	2	GTAGGAGCGGAAGACGAT
Pd0875	contig05919	1	SSR	FORWARD	166	21	54.77	33.33	6	3	AGAATCATGAAAACTTGGTGA	149	395	395	4	2	TCA	3	TCATCATCATCA	12
	contig05919	1	SSR	REVERSE	314	20	55.19	40	6	2	GGGTTTCGGCTTATAACTTT
Pd0876	contig05935	1	SSR	FORWARD	14	18	61.96	61.11	2	0	ACCAACACCGCTCCCATC	170	434	434	4	0	CCG	3	CCGCCGCCGCCG	12
	contig05935	1	SSR	REVERSE	183	21	54.78	47.62	4	2	GAGGGTCGAAGAGAACTTTAC
Pd0877	contig05936	1	SSR	FORWARD	454	21	55.38	38.1	5	2	ACAAGCTCACAGCTCAAAATA	148	661	661	5	1	AG	2	AGAGAGAGAGaG	12
	contig05936	1	SSR	REVERSE	601	21	54.54	47.62	6	3	TGGCCATAGTGAGAGAGTTAC
Pd0878	contig05951	1	SSR	FORWARD	13	21	54.41	33.33	4	2	GCGATTAAAACAAGATTATGC	178	1294	1294	3	1	AGC	3	AGCAGCAGCAGC	12
	contig05951	1	SSR	REVERSE	190	20	54.74	50	6	2	GTATTCCAGGGAGTATGCTG
Pd0879	contig05986	1	SSR	FORWARD	483	21	55.83	47.62	2	1	AAGGTGGTGAGGACTATGAAG	179	901	901	4	1	TGA	3	TGATGATGATGA	12
	contig05986	1	SSR	REVERSE	661	21	55.52	42.86	4	3	CCATCATTCGCTATACTCTGA
Pd0880	contig05995	1	SSR	FORWARD	730	21	54.96	42.86	6	2	GATAGTCGTTGATGAACTTGC	153	1309	1309	6	3	CTC	3	cTCCTCCTCCTC	12
	contig05995	1	SSR	REVERSE	882	20	55.01	45	4	2	CTGTTGAGAAGGTCATGGAT
Pd0881	contig05997	1	SSR	FORWARD	40	21	54.7	42.86	5	3	GCATCAGCTAAGAGTTCATGT	142	468	468	3	0	AGA	3	AgAAGAAGAAGA	12
	contig05997	1	SSR	REVERSE	181	21	54.64	38.1	3	0	TAGGAGTTTTATCCAGGGTTT
Pd0882	contig06000	1	SSR	FORWARD	75	21	54.25	33.33	6	2	AGATAATGCAGCGAATATTGT	148	234	234	5	2	GAAT	4	GAAtGAATGAAT	12
	contig06000	1	SSR	REVERSE	222	21	54.99	33.33	5	2	TGAACAAGCAATACTTTCCAT
Pd0883	contig06016	1	SSR	FORWARD	77	19	55.16	52.63	2	2	AGAGAGGGTTGGAGAGGAT	149	447	447	4	0	CGG	3	CGGCGGCGGCGG	12
	contig06016	1	SSR	REVERSE	225	19	55.18	47.37	2	1	CTTGATGAGGAACCGAACT
Pd0884	contig06016	1	SSR	FORWARD	77	19	55.16	52.63	2	2	AGAGAGGGTTGGAGAGGAT	149	447	447	4	0	CGTT	4	CGTTCGTTCGTT	12
	contig06016	1	SSR	REVERSE	225	19	55.18	47.37	2	1	CTTGATGAGGAACCGAACT
Pd0885	contig06024	1	SSR	FORWARD	621	21	54.17	38.1	8	1	CAGAATTCTCTTCATTTCCAG	141	991	991	5	1	GCA	3	GCAGCAGCAGCA	12
	contig06024	1	SSR	REVERSE	761	21	54.97	42.86	3	1	AGGAATACTAACTTGGGGTTG
Pd0886	contig06062	1	SSR	FORWARD	403	21	55.22	42.86	4	2	GTGTACGATGCTTTGAAGAAG	131	590	590	4	1	ATGT	4	ATGTATGTatgt	12
	contig06062	1	SSR	REVERSE	533	21	55.19	47.62	2	2	GACAGCAAGATAGACAACAGC
Pd0887	contig06069	1	SSR	FORWARD	38	21	54.95	38.1	5	0	AGGTTCATTCAACAACACATC	150	355	355	4	1	CAA	3	CAACAACAACAA	12
	contig06069	1	SSR	REVERSE	187	21	55.26	42.86	7	2	TGGACAGTCCTATTACAATGC
Pd0888	contig06078	1	SSR	FORWARD	4	20	55.7	50	2	0	GAGAGAGGAATAGGGCTTTG	148	938	938	4	1	CGC	3	cGCCGCcGCCGC	12
	contig06078	1	SSR	REVERSE	151	18	55.05	55.56	5	3	CTGCATCAAGTCCAGGAG
Pd0889	contig06079	1	SSR	FORWARD	300	21	54.64	38.1	4	3	TGGTAATGGATCAAGACTGTT	152	509	509	4	1	TTTC	4	TTTCTTtCTTTCTTTC	16
	contig06079	1	SSR	REVERSE	451	21	53.75	33.33	7	3	TACACATGCAATTCAATTCTC
Pd0890	contig06111	1	SSR	FORWARD	175	21	54.82	38.1	5	3	GCAAACCAATCACAGATTTAC	148	714	714	6	3	AGCT	4	AGCTAGCTAGCT	12
	contig06111	1	SSR	REVERSE	322	21	54.65	33.33	4	2	GAAATAAAAGCATCCTGTGAA
Pd0891	contig06144	1	SSR	FORWARD	1	21	56.39	47.62	3	2	CAGAATGGAGTGGTCTCTTTC	155	475	475	4	3	ATC	3	aTCATCATCATC	12
	contig06144	1	SSR	REVERSE	155	21	54.91	42.86	4	0	GTGATGACGATGAAGAAGAAG
Pd0892	contig06172	1	SSR	FORWARD	361	21	54.9	38.1	6	3	AAGCTTACATGATTGAGCAAG	142	650	650	4	1	TTGC	4	TTGCTTGCTTGC	12
	contig06172	1	SSR	REVERSE	502	21	54.93	33.33	6	2	GGACAAAATGAATATTTGCAG
Pd0893	contig06174	1	SSR	FORWARD	929	20	54.75	50	2	1	GAGCCACCAGATACAAAGAC	160	1317	1317	5	1	CAG	3	cagcagCAGCAG	12
	contig06174	1	SSR	REVERSE	1088	21	55.14	42.86	4	2	CTGGTTTTTACTCACTTGCAC
Pd0894	contig06176	1	SSR	FORWARD	141	21	54.91	33.33	4	0	ATATTCCTCTCGCGTATTTTT	153	709	709	4	1	TCG	3	TCGTCGTCGTCG	12
	contig06176	1	SSR	REVERSE	293	20	55.28	45	4	1	AGGACGTTGAGAACATGAAG
Pd0895	contig06180	1	SSR	FORWARD	727	21	55.82	42.86	5	1	CAAGGTGTGATTCTTGAAGTG	137	921	921	4	1	TGC	3	TGCTGCTGCTGC	12
	contig06180	1	SSR	REVERSE	863	19	54.83	52.63	4	2	CAGCACCAGATTGTGTACC
Pd0896	contig06200	1	SSR	FORWARD	763	19	54.43	52.63	5	2	GAGAGCCTTCTCCATCCTA	103	926	926	3	0	GGCGC	5	ggCGCGGCGCGGCGC	15
	contig06200	1	SSR	REVERSE	865	20	55.68	50	6	2	CTCGTCTACACGTTCACACA
Pd0897	contig06203	1	SSR	FORWARD	156	21	55.18	38.1	4	2	ATTGTCGCTATTTCGTCAGTA	142	1001	1001	3	2	ATA	3	ATAATAAtAAtAaTA	15
	contig06203	1	SSR	REVERSE	297	21	54.97	38.1	4	2	AGGCTTGTGAGATGTTCATTA
Pd0898	contig06204	1	SSR	FORWARD	271	21	55.75	47.62	6	2	GTCTCTGGGTTGATATCGTCT	137	505	505	7	2	AAAT	4	AAATAAaTAAAT	12
	contig06204	1	SSR	REVERSE	407	21	55.55	42.86	4	0	CATATAAACACATGCCAGTCC
Pd0899	contig06233	1	SSR	FORWARD	445	21	55.48	38.1	5	1	TCTTTTACAGAGCCATTAGCA	158	1716	1716	4	3	CTT	3	CTTCTTCTTCTT	12
	contig06233	1	SSR	REVERSE	602	21	56.47	47.62	7	0	TGGCAGACTGACACTTCTATG
Pd0900	contig06236	1	SSR	FORWARD	14	19	65.77	63.16	7	3	CTGCGCTGCGCTTCAAGAC	117	144	144	4	0	GGA	3	GGAGGAGGAGGA	12
	contig06236	1	SSR	REVERSE	130	18	54.41	44.44	2	2	GCTGACCGAAACACAAAT
Pd0901	contig06251	1	SSR	FORWARD	31	21	54.86	38.1	2	0	CATCTTTCTTTTTCCCTCTTC	157	468	468	3	0	TTC	3	TTCTTCTTCTTC	12
	contig06251	1	SSR	REVERSE	187	21	55.06	38.1	6	2	CTAAATGGACCGTTCCTAAAT
Pd0902	contig06258	1	SSR	FORWARD	8	18	60.64	61.11	2	0	ACTCGCCCCATCTCACCT	145	915	915	4	2	GCC	3	GCcGCCGCCGCCGCC	15
	contig06258	1	SSR	REVERSE	152	21	54.34	38.1	6	2	CCATGGTTTACTTCAAAGTGT
Pd0903	contig06259	1	SSR	FORWARD	474	21	54.84	47.62	6	1	CTCAGGCTCCTTATAATCCTC	121	610	610	4	3	CAGGCT	6	CaGGCTCAGGCTCAGgCT	18
	contig06259	1	SSR	REVERSE	594	18	59.66	61.11	2	0	GGCGAAGCAGACCAAGAG
Pd0904	contig06271	1	SSR	FORWARD	356	21	55.49	47.62	6	3	GCAGCTGTGTTCGTTACTAAG	175	607	607	4	3	ATAA	4	ATAAATAAATAA	12
	contig06271	1	SSR	REVERSE	530	21	54.46	42.86	7	0	CCTTGACAAGCAAGAGATTAG
Pd0905	contig06285	1	SSR	FORWARD	310	21	54.85	33.33	6	1	TTTCATCGATCTTGAATGACT	136	465	465	4	1	GTA	3	GTAGTAGTAGTA	12
	contig06285	1	SSR	REVERSE	445	21	55.45	42.86	4	1	CCTGGAAATCCTAATAAGTGG
Pd0906	contig06289	1	SSR	FORWARD	24	19	55.79	47.37	2	0	GTGGAGATGAAAGCAAAGG	155	426	426	4	0	GCG	3	GCGGCGGCGGCG	12
	contig06289	1	SSR	REVERSE	178	22	55.01	36.36	6	3	GGGAGTTTTGTGTAAAACAGAT
Pd0907	contig06303	1	SSR	FORWARD	149	20	54.8	45	6	1	ACACCGTCTGATCAATATCC	140	484	484	3	0	GTC	3	GTCGTCGTCGTCGTC	15
	contig06303	1	SSR	REVERSE	288	21	55.14	42.86	5	2	TGGCGCATACTATACTCTCAT
Pd0908	contig06303	1	SSR	FORWARD	270	21	55.62	47.62	5	3	GAGAGTATAGTATGCGCCACA	173	484	484	4	1	TACG	4	TACGTACGTACG	12
	contig06303	1	SSR	REVERSE	442	21	54.92	38.1	2	0	AGGGGAGAAAAATACAAACAC
Pd0909	contig06317	1	SSR	FORWARD	25	18	59.17	55.56	4	0	GATCAACCCGGCAAGAAG	132	474	474	4	0	CAA	3	CAACAACAACAA	12
	contig06317	1	SSR	REVERSE	156	20	55.14	50	6	1	AGAACGATCTGGTGGTACAG
Pd0910	contig06326	1	SSR	FORWARD	23	18	57.34	61.11	2	1	AACACCTCCCTCCCTGAC	153	474	474	3	1	CCG	3	ccGCCgCCGCCG	12
	contig06326	1	SSR	REVERSE	175	20	54.03	50	7	3	GAAGAGCTCACCATCTTCTC
Pd0911	contig06349	1	SSR	FORWARD	182	21	55.75	47.62	5	2	TAACTGAGGCTGTTACTGACG	155	853	853	4	2	CAG	3	CAGCAGCAGCAG	12
	contig06349	1	SSR	REVERSE	336	22	54.6	36.36	6	2	TCTCTTAATCTCAAGTGAAGCA
Pd0912	contig06371	1	SSR	FORWARD	5	20	54.96	45	4	3	AGATGTGCAGGCATTAGTCT	215	797	797	4	3	CGC	3	CGCCGCcGccgc	12
	contig06371	1	SSR	REVERSE	219	21	55.06	38.1	5	3	TCTTGGTTCTCAATGAAGAGA
Pd0913	contig06379	1	SSR	FORWARD	636	19	54.71	47.37	2	0	AGCATCTCCTTGTTCACCT	160	797	797	5	2	GCCGAG	6	GCCGAGGCcgAGGCcgAG	18
	contig06379	1	SSR	REVERSE	795	18	57.44	55.56	6	1	AGTTCGCGGACAAGACAG
Pd0914	contig06380	1	SSR	FORWARD	170	21	55.02	33.33	5	3	AGCATCTCTGATGATTTTTCA	149	377	377	7	3	AAGA	4	AAGAAAGAAAGA	12
	contig06380	1	SSR	REVERSE	318	21	54.54	38.1	3	2	CATTGTGTCAAGAGATGTTCA
Pd0915	contig06382	1	SSR	FORWARD	23	20	55.15	45	2	0	TACACCAACAGCAACTACCA	148	181	181	4	3	CGT	3	CGTCGTCGTCGT	12
	contig06382	1	SSR	REVERSE	170	21	55.88	42.86	4	1	ATGCTTAGAACTCTTCGTCGT
Pd0916	contig06382	1	SSR	FORWARD	23	20	55.15	45	2	0	TACACCAACAGCAACTACCA	153	181	181	4	1	ACG	3	AcgacgaCGACGACG	15
	contig06382	1	SSR	REVERSE	175	20	55.02	45	6	2	GCTGCATGCTTAGAACTCTT
Pd0917	contig06390	1	SSR	FORWARD	147	20	55.34	45	5	1	CCAAAGAATCACTCTCCTCA	106	498	498	3	1	GCC	3	gCCGCCGCCGCCGCC	15
	contig06390	1	SSR	REVERSE	252	19	55.16	52.63	4	2	CAGAACTCGTCCTCCTCAT
Pd0918	contig06394	1	SSR	FORWARD	212	22	54.64	40.91	6	2	GGACGGGATGATAAAGTTATAG	125	750	750	4	3	AAG	3	AAGAaGAAGAAGAAG	15
	contig06394	1	SSR	REVERSE	336	21	54.94	47.62	4	0	GGGTACTCTTCGTATCCACTT
Pd0919	contig06397	1	SSR	FORWARD	120	21	54.92	42.86	3	0	CACTGACCTCTCAAAAACAAC	153	730	730	5	2	ACG	3	aCGACGaCGAcG	12
	contig06397	1	SSR	REVERSE	272	21	55.06	38.1	4	0	TTATCACTTGTCCCATGTTTC
Pd0920	contig06397	1	SSR	FORWARD	555	18	54.79	55.56	6	2	GCTCGTCGTAGACAGCAT	157	730	730	5	1	GCG	3	GcGGCGGCGGCGGCG	15
	contig06397	1	SSR	REVERSE	711	18	55.82	55.56	4	2	CCAGACGAAAACCCTAGC
Pd0921	contig06403	1	SSR	FORWARD	183	22	55.02	40.91	6	2	TGACGAGATCTACATATGCTGT	146	1078	1078	4	2	CTGG	4	ctGGCTggcTGG	12
	contig06403	1	SSR	REVERSE	328	21	53.6	42.86	5	3	ATACATCAATAGAGGCTCCAG
Pd0922	contig06416	1	SSR	FORWARD	597	19	55	47.37	2	1	AGAAGACCAAACCCATCAG	170	793	793	7	1	GCCTGA	6	GCCTGAGCCTGAGCCTGA	18
	contig06416	1	SSR	REVERSE	766	21	54.95	38.1	4	0	ATTGTTCTTCACCATCAACAC
Pd0923	contig06437	1	SSR	FORWARD	217	21	54.75	38.1	6	3	TAATTAGCTGCAGAGCTTCAT	150	957	957	3	2	CAGA	4	CAGACAGACAGA	12
	contig06437	1	SSR	REVERSE	366	18	55.06	55.56	2	2	CTCGTCTTCCTCCTCCAT
Pd0924	contig06442	1	SSR	FORWARD	184	21	55.78	42.86	4	3	GCCTGCATTGTACTGCTATAA	115	332	332	5	2	ACT	3	ACTACTAcTACT	12
	contig06442	1	SSR	REVERSE	298	20	54.95	45	6	3	GTACCATTCCAGAATCCAGA
Pd0925	contig06447	1	SSR	FORWARD	28	20	55.65	60	4	0	GGACTAGGGAGCTAGGAGTG	148	509	509	4	0	CTG	3	CTGCTGCTGCTG	12
	contig06447	1	SSR	REVERSE	175	21	54.98	38.1	4	0	ATTCGATTGGTTATCTTAGGG
Pd0926	contig06449	1	SSR	FORWARD	72	21	55.12	42.86	6	3	AAAGGACACAGCTTGTGACTA	170	412	412	4	1	CAA	3	CAACAACAACAA	12
	contig06449	1	SSR	REVERSE	241	21	54.9	38.1	4	2	CAGCAGTTTTTGCTATGATCT
Pd0927	contig06459	1	SSR	FORWARD	7	23	52.1	30.43	5	2	CTTGATTATGTGTATTAACAACG	154	248	248	5	2	AC	2	AcaCACACACACACAC	16
	contig06459	1	SSR	REVERSE	160	20	51.44	30	4	2	CTCAAATAGATGAAATGCAA
Pd0928	contig06462	1	SSR	FORWARD	3	19	54.74	47.37	3	0	GGACGCAACCCTAATAAAC	222	478	478	3	0	CCCT	4	CCCTCCCTCCCT	12
	contig06462	1	SSR	REVERSE	224	21	55.02	38.1	6	2	CATGAATCAATTCTTCAGCTC
Pd0929	contig06465	1	SSR	FORWARD	188	21	54.75	47.62	4	3	AAGCAGTACGTTACAGTGAGG	144	485	485	2	0	GCA	3	GCAGCAGCAGCA	12
	contig06465	1	SSR	REVERSE	331	21	55.25	38.1	6	2	GGCAAGGAAATTTATCTAGGA
Pd0930	contig06465	1	SSR	FORWARD	188	21	54.75	47.62	4	3	AAGCAGTACGTTACAGTGAGG	144	485	485	2	0	GCAG	4	GCAGGCAGGCAG	12
	contig06465	1	SSR	REVERSE	331	21	55.25	38.1	6	2	GGCAAGGAAATTTATCTAGGA
Pd0931	contig06468	1	SSR	FORWARD	206	18	55.73	55.56	2	1	AGACCACCTCGCTCAACT	141	1665	1665	3	0	CGG	3	cggcggcggcGgCGGCGGCGG	21
	contig06468	1	SSR	REVERSE	346	21	55.46	47.62	6	0	GGATATCAGCCATTCTCTCTC
Pd0932	contig06472	1	SSR	FORWARD	48	18	60.02	66.67	2	0	CCTCGCCTCTCCTCTTCC	133	624	624	2	0	CGC	3	cgCCGCCGCCGCCGC	15
	contig06472	1	SSR	REVERSE	180	21	55.58	42.86	2	0	CTTGCTCCACTTCTTCTTCTT
Pd0933	contig06472	1	SSR	FORWARD	48	18	60.02	66.67	2	0	CCTCGCCTCTCCTCTTCC	159	624	624	2	1	AGA	3	AGAAGAAGAAGA	12
	contig06472	1	SSR	REVERSE	206	20	55.42	45	2	1	TTGTTGACCTTCTCCTTCTG
Pd0934	contig06487	1	SSR	FORWARD	145	21	55.34	47.62	5	2	GAAGAGAGGGAGTCGTTCTTA	135	349	349	4	2	GA	2	GAGAGAGAGAGA	12
	contig06487	1	SSR	REVERSE	279	21	54.99	42.86	2	0	ATAAATCCAGAGAGACCCAAG
Pd0935	contig06490	1	SSR	FORWARD	76	18	55.06	55.56	2	0	CCTCCTCATCGTCCTCTT	147	232	232	4	3	CGC	3	CGCCGCCGCCGCCGC	15	Yes
	contig06490	1	SSR	REVERSE	222	18	55.09	55.56	4	0	GCATCGAAGGTGTACGAG
Pd0936	contig06493	1	SSR	FORWARD	981	21	55.03	47.62	6	2	CAACTAGTACTGGCCTAGCAA	146	1630	1630	3	1	GCT	3	GCtGCTGCTGCT	12
	contig06493	1	SSR	REVERSE	1126	21	55.3	38.1	5	3	AGGAGTCATCAACCTTTGAAT
Pd0937	contig06505	1	SSR	FORWARD	141	21	54.92	47.62	4	1	GGATACCTGAGAAGCTAAAGG	153	408	408	3	2	CCA	3	CCAccaCCaCCACCA	15
	contig06505	1	SSR	REVERSE	293	21	55.36	42.86	6	3	CGTTACCATGAGTACTTGGAA
Pd0938	contig06507	1	SSR	FORWARD	315	20	55.91	50	4	1	CAGATCCAGTTCGTTCAGAG	155	477	477	5	1	CGT	3	CGTCGTCGTCGT	12	Yes
	contig06507	1	SSR	REVERSE	469	19	55.21	52.63	2	0	GAGGATGAGGACGAAGAGA
Pd0939	contig06513	1	SSR	FORWARD	675	21	55.4	42.86	4	2	TGAAGAACATCATCCTAGACG	156	1122	1122	4	2	CTGA	4	CTGACTGACTGA	12
	contig06513	1	SSR	REVERSE	830	20	55.31	45	5	1	ACTCGTTTAACTGTGGCATC
Pd0940	contig06513	1	SSR	FORWARD	970	21	54.86	38.1	4	2	AAGGTTTCCATGTGCTATGTA	128	1122	1122	3	1	CTGA	4	CTGACTGACTGA	12
	contig06513	1	SSR	REVERSE	1097	20	55.41	45	5	3	CACCGTCAACTCGTTTAACT
Pd0941	contig06529	1	SSR	FORWARD	7	21	54.65	38.1	5	3	AATCGCATCTTGAACATAGAG	168	887	887	4	2	TGAA	4	TGAATGAATGAA	12
	contig06529	1	SSR	REVERSE	174	21	55.59	38.1	5	0	TTCTCTGACAATTCCCTTTCT
Pd0942	contig06549	1	SSR	FORWARD	487	21	54.52	38.1	4	3	GCCTTCAACCTATTACAATGA	179	993	993	4	0	CTG	3	CTGCTGCTGCTg	12
	contig06549	1	SSR	REVERSE	665	21	54.94	47.62	8	2	CTTCATACTGGTACGAACTGG
Pd0943	contig06555	1	SSR	FORWARD	10	18	57.61	50	3	0	TCGCTTTCTTCTGGCAAC	153	470	470	3	2	CCG	3	CCGCCGCCGCCGCCG	15
	contig06555	1	SSR	REVERSE	162	20	55.1	50	5	0	GTACCACGTACCACGTTTCT
Pd0944	contig06570	1	SSR	FORWARD	104	20	55.73	45	2	0	GTAAAATCACGGAGGGTTCT	139	403	403	4	2	TGTA	4	TGTATGTATGTA	12
	contig06570	1	SSR	REVERSE	242	21	54.55	47.62	8	2	CCGTTCCCTACTAGTAACACA
Pd0945	contig06598	1	SSR	FORWARD	17	20	54.51	50	7	3	ACTTCGGTGACAGAGAAGAG	103	676	676	4	3	GCA	3	GCAGCAGCAGCAGCA	15
	contig06598	1	SSR	REVERSE	119	19	55.56	47.37	8	2	TACAGCTGTTGCTGCTCAT
Pd0946	contig06598	1	SSR	FORWARD	17	20	54.51	50	7	3	ACTTCGGTGACAGAGAAGAG	103	676	676	4	3	GCTA	4	GCTAGCTAGCTA	12
	contig06598	1	SSR	REVERSE	119	19	55.56	47.37	8	2	TACAGCTGTTGCTGCTCAT
Pd0947	contig06598	1	SSR	FORWARD	237	18	56.29	55.56	6	2	GGTGAGCTCGTTCTCGAT	135	676	676	5	2	CCGG	4	CCGGCCGGCCGG	12
	contig06598	1	SSR	REVERSE	371	21	54.63	47.62	3	3	GGAGCAACCACAGAACTACTA
Pd0948	contig06610	1	SSR	FORWARD	188	21	54.72	42.86	3	0	CAGGTTCTTAGTGTGCTGTTT	153	521	521	4	2	AACG	4	AACGAACGAACG	12
	contig06610	1	SSR	REVERSE	340	21	54.87	42.86	7	3	ACATATGATGGCACCAGATAC
Pd0949	contig06612	1	SSR	FORWARD	4	19	55.96	57.89	5	0	GACAGTCTCACACGCACAC	100	119	119	3	0	CAT	3	CATCATCATCAT	12
	contig06612	1	SSR	REVERSE	103	18	57.65	50	2	0	GTCTCGCCCATCCTTTTT
Pd0950	contig06654	1	SSR	FORWARD	250	21	55.47	38.1	3	3	TTTGACCCTCCTAAAGAATGT	148	979	979	4	2	GTC	3	GTCGTCGTCGTCGTC	15
	contig06654	1	SSR	REVERSE	397	22	54.93	31.82	4	2	GGCAAAGAAAAGAATCAATTAC
Pd0951	contig06655	1	SSR	FORWARD	107	21	54.33	38.1	4	0	CCAATTTAGCATTTACAGGAG	155	557	557	4	0	TGC	3	TGCTGCTGCTGC	12
	contig06655	1	SSR	REVERSE	261	21	54.96	38.1	5	3	TAAACCTCAGCAAAGTTTCAG
Pd0952	contig06678	1	SSR	FORWARD	299	20	55.15	45	4	0	TGCTTGTAGTTACGCTGATG	175	480	480	4	2	CGG	3	CGGCGGCGGCGG	12	Yes
	contig06678	1	SSR	REVERSE	473	19	55.38	52.63	4	1	AGCCATCCTAGTTGCAGTC
Pd0953	contig06702	1	SSR	FORWARD	304	21	54.74	38.1	5	3	ATCAGATTTGGACTTGTCAGA	135	618	618	6	3	GCTT	4	GCTTGCTTGCTT	12
	contig06702	1	SSR	REVERSE	438	19	55.01	52.63	2	0	GAGGAGAAGGCGAAGTATG
Pd0954	contig06708	1	SSR	FORWARD	210	21	54.56	33.33	4	2	TTGTTTGGTTAGGAAATATGC	128	352	352	5	1	TTCT	4	TTCTTtCTTtct	12
	contig06708	1	SSR	REVERSE	337	21	54.64	33.33	6	2	TTCACATGAAAAACATACACG
Pd0955	contig06710	1	SSR	FORWARD	257	21	54.81	42.86	6	2	AATGCAAGTGTAGACACCAGT	151	783	783	4	2	AACTG	5	AaCTGAACTGAACTG	15
	contig06710	1	SSR	REVERSE	407	21	55.38	42.86	5	3	TGAGTGTGCTGTAAGTGACAA
Pd0956	contig06716	1	SSR	FORWARD	612	21	55.59	47.62	6	3	CTTGGAGGACATCTTCTCTTC	121	753	753	5	3	GCG	3	GCGGCGGCGGCG	12
	contig06716	1	SSR	REVERSE	732	21	54.76	52.38	5	1	AGCAGAGACAGTCACAGAGAG
Pd0957	contig06716	1	SSR	FORWARD	525	21	55.08	42.86	6	2	CTTGGTCACATTGTACACCTT	208	753	753	3	1	TCTTC	5	TCTTCTCTTCTCTTCTCTTC	20	Yes
	contig06716	1	SSR	REVERSE	732	21	54.76	52.38	5	1	AGCAGAGACAGTCACAGAGAG
Pd0958	contig06725	1	SSR	FORWARD	489	21	54.77	42.86	4	0	GCTAAAGGGGGTCATATAAAG	135	1078	1078	3	2	CTG	3	CTGCTGCTGCTG	12
	contig06725	1	SSR	REVERSE	623	19	55.6	42.11	4	1	ACGTGGTAAGCCAATGTTT
Pd0959	contig06740	1	SSR	FORWARD	307	21	54.68	38.1	4	0	ATCATCTCAATCATCATCCAC	161	629	629	3	0	CCACGA	6	CCACGACCACGACCACGA	18
	contig06740	1	SSR	REVERSE	467	21	55.13	38.1	4	0	TCGTCACATCTGCTCTTATTT
Pd0960	contig06743	1	SSR	FORWARD	1528	21	54.76	42.86	4	3	GCTGTACCTTTTTCTGTGAGA	146	1680	1680	3	1	ATA	3	ATAATAATAATA	12
	contig06743	1	SSR	REVERSE	1673	21	55.41	42.86	4	2	AACCTAACCACCGCATATACT
Pd0961	contig06748	1	SSR	FORWARD	27	18	54.93	55.56	6	2	CAGTCTGCTCATCGATCC	199	785	785	3	1	CTC	3	CTCcTCcTCCTC	12
	contig06748	1	SSR	REVERSE	225	20	54.72	45	4	3	ACTTCCTGTTTCAGCTTCTG
Pd0962	contig06749	1	SSR	FORWARD	432	21	56.38	42.86	3	3	CGGATAATAACTGTGCTGTCA	162	761	761	3	0	GCCGG	5	GCCGGGCCGGGCCGG	15
	contig06749	1	SSR	REVERSE	593	19	54.27	47.37	5	1	AAGACTGTCCTCCAAAAGG
Pd0963	contig06751	1	SSR	FORWARD	48	20	55.67	50	6	2	CCCTTCTCCTCTCATATGGT	186	716	716	3	2	CTC	3	CTCCTCCTCCTC	12
	contig06751	1	SSR	REVERSE	233	21	54.83	38.1	7	2	GATCTCATTCAATGCTTTCAC
Pd0964	contig06753	1	SSR	FORWARD	2	20	54.94	40	5	3	CCACTTAGCGCATTTTAAGT	116	705	705	3	2	GAGC	4	GAGCGAGCGAGC	12
	contig06753	1	SSR	REVERSE	117	18	54.22	55.56	2	2	CAGAGCGAATAGGACGAC
Pd0965	contig06762	1	SSR	FORWARD	37	21	54.85	38.1	4	2	ATGCAACTGAACTGAAGATGT	146	341	341	5	3	GCT	3	GCTGCTGCTGCT	12
	contig06762	1	SSR	REVERSE	182	21	55.27	38.1	4	2	TCCCTTATTATTGCACACAAC
Pd0966	contig06764	1	SSR	FORWARD	594	20	54.8	45	4	0	GATATGGATGAAGGTGTCGT	192	823	823	5	1	GCG	3	GCGGCGGCGGCG	12	Yes
	contig06764	1	SSR	REVERSE	785	21	54.33	52.38	4	0	CTAGCCTTCTCTTCTCCTCTC
Pd0967	contig06770	1	SSR	FORWARD	162	21	55.26	38.1	3	2	ACAGTTTCCAAGTAACCCAAT	150	469	469	4	1	GAA	3	GAAGAAGAAGAA	12
	contig06770	1	SSR	REVERSE	311	21	55.12	42.86	6	2	ATACCGTTTTTGGTCTAGAGG
Pd0968	contig06770	1	SSR	FORWARD	77	21	54.57	47.62	4	3	CTCTCTGTTCCCAGACTTGTA	152	469	469	3	1	ACCG	4	ACCGACCGACCG	12
	contig06770	1	SSR	REVERSE	228	21	55.25	33.33	2	0	TTCCCATTTTTCTTCTTCTTC
Pd0969	contig06770	1	SSR	FORWARD	249	21	55.38	52.38	6	0	CTCCCCTATAACGGACACTAC	153	469	469	5	3	ATGA	4	aTGAATGAATGA	12
	contig06770	1	SSR	REVERSE	401	21	54.65	33.33	4	1	TCATTTGTTCCCGTATATTGT
Pd0970	contig06771	1	SSR	FORWARD	78	21	54.99	38.1	5	2	AAGCAAGACTTCTACCGAAAT	156	534	534	4	2	GAAA	4	GAAaGAAAGAAA	12
	contig06771	1	SSR	REVERSE	233	21	54.98	47.62	6	0	TCAGGAGCCTACTCCTTAGTT
Pd0971	contig06773	1	SSR	FORWARD	51	20	55.28	45	4	3	CTTCAGAGATCATGGAGCAT	147	537	537	3	1	CTC	3	CTCCTCCTCCTC	12
	contig06773	1	SSR	REVERSE	197	21	54.99	33.33	5	0	AGAGGCATTGACAAATACAAA
Pd0972	contig06793	1	SSR	FORWARD	27	21	55.43	42.86	8	2	TCTCGTTCCTGTATACAATGC	160	632	632	4	1	CGC	3	CGCCGCCGCCGC	12
	contig06793	1	SSR	REVERSE	186	21	55.49	42.86	4	2	AAGAAACTTGTGGGTACTCGT
Pd0973	contig06794	1	SSR	FORWARD	5	22	54.98	40.91	4	0	ACTAGGATTAGTTGGATTGGTG	148	466	466	3	0	CTCACC	6	CTCACCCTCACCCTCACCCTCACC	24
	contig06794	1	SSR	REVERSE	152	21	55.2	42.86	4	2	TGTGACTTGTGAGTGAACGTA
Pd0974	contig06807	1	SSR	FORWARD	59	21	55.9	42.86	3	0	ATCATCCTTTTGTCCTGCTAC	149	326	326	5	2	GCT	3	GcTGCTGCTGCT	12
	contig06807	1	SSR	REVERSE	207	21	54.52	42.86	3	2	CTTGGATGTAGTCTTTGAGGA
Pd0975	contig06812	1	SSR	FORWARD	341	21	54.99	33.33	6	2	ATTGTAACCAGCAATTGAAGA	147	869	869	5	1	GAA	3	GAAGAAgAaGAA	12
	contig06812	1	SSR	REVERSE	487	21	55.32	33.33	5	1	GATGGCATACTTGAAATGAAA
Pd0976	contig06820	1	SSR	FORWARD	23	18	58.59	61.11	4	2	GGATGACGTGGCGTACAG	144	657	657	5	1	CAC	3	CACCACCACCAC	12
	contig06820	1	SSR	REVERSE	166	19	55.2	52.63	3	0	GTCAGCCTTCTGCTTCTTC
Pd0977	contig06833	1	SSR	FORWARD	54	21	54.95	38.1	4	0	ATAGTACCAGCAAAACCAACA	139	606	606	4	3	GAT	3	GATGATGATGAT	12
	contig06833	1	SSR	REVERSE	192	21	54.87	47.62	2	2	CTCTTCCTCCTCTTCGTATTC
Pd0978	contig06834	1	SSR	FORWARD	24	18	58.39	55.56	4	2	AAACGTCGCCTCCTCCTA	157	928	928	3	1	CCG	3	CcGCCGCCGCCGCCGCCG	18
	contig06834	1	SSR	REVERSE	180	21	54.35	42.86	5	0	GAGATGCAGCAGAATAGAAAC
Pd0979	contig06834	1	SSR	FORWARD	25	18	57.81	61.11	4	0	AACGTCGCCTCCTCCTAC	156	928	928	3	1	CCCT	4	CCcTCCCTCCCTCCCT	16
	contig06834	1	SSR	REVERSE	180	21	54.35	42.86	5	0	GAGATGCAGCAGAATAGAAAC
Pd0980	contig06835	1	SSR	FORWARD	181	19	55.14	47.37	3	0	GGAAGGTGGAGTCAAGAAA	139	413	413	5	1	AAG	3	AAGAaGAAGAAG	12
	contig06835	1	SSR	REVERSE	319	21	54.53	42.86	4	2	CTTATCAGCTTCAATCAGCTC
Pd0981	contig06835	1	SSR	FORWARD	182	21	55.67	42.86	3	0	GAAGGTGGAGTCAAGAAAAAG	138	413	413	5	1	AGC	3	AGcaGCAGCAGC	12
	contig06835	1	SSR	REVERSE	319	21	54.53	42.86	4	2	CTTATCAGCTTCAATCAGCTC
Pd0982	contig06844	1	SSR	FORWARD	130	20	55.65	45	4	2	CCACCATATCCAGATCCATA	152	470	470	6	2	CCA	3	CCACCACCACCACCACCACCA	21
	contig06844	1	SSR	REVERSE	281	21	55.11	38.1	4	2	AAGTGGGAAGATGGATACAAT
Pd0983	contig06846	1	SSR	FORWARD	241	21	55.39	38.1	4	0	CAGCTTTTAATTCCTCCTGTT	152	475	475	7	2	CCA	3	CCACCACCACCA	12
	contig06846	1	SSR	REVERSE	392	19	55.07	47.37	2	2	ATTACAGGGGAGGAAGGTT
Pd0984	contig06847	1	SSR	FORWARD	622	21	56.07	47.62	2	2	CTCACGAAGGGTCAAACTACT	129	768	768	4	0	GCG	3	GCGGCGgCGGCGGCG	15
	contig06847	1	SSR	REVERSE	750	18	54.48	55.56	2	0	CTTCTCCTCCTTGGCTCT
Pd0985	contig06859	1	SSR	FORWARD	1145	21	54.99	38.1	6	0	GGAAATTTGATGTAGCTGTTG	150	1321	1321	5	2	TATT	4	TATTTATTtATT	12
	contig06859	1	SSR	REVERSE	1294	21	54.77	33.33	4	2	AAAGATGCGTTCTACAAAATG
Pd0986	contig06860	1	SSR	FORWARD	6	18	55.5	50	4	2	AGGCACCCAAACGTCTAT	192	656	656	4	3	CCG	3	CcGCCGCCGCCG	12
	contig06860	1	SSR	REVERSE	197	20	54.99	45	2	2	AGGATGGAGGAATGGAGTAT
Pd0987	contig06905	1	SSR	FORWARD	10	18	64.61	61.11	5	3	AGAACAGCCCGGCGATTG	160	535	535	3	1	CT	2	CTCTCTCTCTCTCTCTCTCTCT	22
	contig06905	1	SSR	REVERSE	169	19	55.17	31.58	6	1	CATTTGCAAGAAGCAAAAA
Pd0988	contig06905	1	SSR	FORWARD	37	21	54.19	57.14	2	0	GCCTCTCTCTCTCTCTCTCTC	161	535	535	3	0	CCG	3	CCGCCGCCGCCG	12
	contig06905	1	SSR	REVERSE	197	21	55.97	38.1	5	3	AAGCGGTCTTCATTCAATATC
Pd0989	contig06930	1	SSR	FORWARD	51	18	58.75	55.56	2	0	GATTGGCGTTCCTCGTCT	142	654	654	3	1	TCC	3	TCCTCCTCCTCC	12
	contig06930	1	SSR	REVERSE	192	21	55.13	52.38	5	3	ATAGAGTACGGGCAGTAGGTC
Pd0990	contig06937	1	SSR	FORWARD	7	21	54.93	38.1	3	0	ACCATTTGTGGATGTATTGAG	128	173	173	3	1	TGA	3	TGAtgaTGATGATGA	15
	contig06937	1	SSR	REVERSE	134	21	54.33	42.86	3	1	ATTCTAACTTTCCCTCCTCTG
Pd0991	contig06939	1	SSR	FORWARD	130	21	54.49	47.62	6	2	GCTCGAGTAATCTAACTGACG	151	512	512	3	0	CCGTGG	6	CCGTGGCcGTGGCCGTGG	18
	contig06939	1	SSR	REVERSE	280	21	54.55	33.33	2	2	AAGAAAACAACAAACCAACTG
Pd0992	contig06944	1	SSR	FORWARD	424	21	54.32	42.86	6	2	TCTAGTTGTTGCTCGAGGTAT	120	569	569	3	1	GTAT	4	GTaTGTATGTAT	12
	contig06944	1	SSR	REVERSE	543	21	54.52	38.1	2	2	GGCTGTGGACTGATTTATTTA
Pd0993	contig06944	1	SSR	FORWARD	424	21	54.32	42.86	6	2	TCTAGTTGTTGCTCGAGGTAT	146	569	569	5	3	AATA	4	AATAAATAAATAAaTA	16
	contig06944	1	SSR	REVERSE	569	19	54.73	42.11	2	2	ACAAACACAACAGCCACAT
Pd0994	contig06945	1	SSR	FORWARD	179	21	54.53	42.86	4	2	CCATCTACGATATGCACTCTT	149	376	376	5	3	TGC	3	TGCTGCTGCTGC	12
	contig06945	1	SSR	REVERSE	327	21	55.17	33.33	7	1	TTCAATAATGGAAATGGTCTG
Pd0995	contig06953	1	SSR	FORWARD	23	21	55.39	38.1	2	2	AGGAATAAAAGAAGCCAGTTG	164	474	474	4	2	CTCCTG	6	CTCCTGCTCCTGCTCCTG	18
	contig06953	1	SSR	REVERSE	186	21	55.31	38.1	8	3	GCCTCAATGAAGTCATTATCA
Pd0996	contig06954	1	SSR	FORWARD	21	20	54.9	50	4	3	GATTCCACCAGCTACTATGC	153	398	398	5	3	TAG	3	TAGTAGTAGTAG	12
	contig06954	1	SSR	REVERSE	173	21	55.53	42.86	4	0	ATTAAGCTCATCGGTAGGTGT
Pd0997	contig06969	1	SSR	FORWARD	8	18	56.87	38.89	4	2	AAGCGCAAATCAATCGTT	206	783	783	4	1	AAG	3	AaGAAGAAGAAG	12
	contig06969	1	SSR	REVERSE	213	21	55.16	38.1	6	1	CACAGCAATTTTTCTGGATAG
Pd0998	contig06983	1	SSR	FORWARD	224	21	55.46	38.1	4	0	GCAGTCGGTACTTTTTCTTTT	171	404	404	3	1	AGC	3	aGCAGCAGCAgcaGC	15
	contig06983	1	SSR	REVERSE	394	19	55.48	57.89	6	1	CACACAGCTAGCCACAGAG
Pd0999	contig07005	1	SSR	FORWARD	164	21	55.04	42.86	4	2	AAGGAACTGATGCTGAGTGTA	161	659	659	5	3	CAC	3	CACCACCACCAC	12
	contig07005	1	SSR	REVERSE	324	21	55.38	47.62	8	3	CCCAGCTAAGATCTTCTCACT
Pd1000	contig07006	1	SSR	FORWARD	75	21	55.04	42.86	4	0	CTACCAATAATGCAAGTGGAG	168	1280	1280	4	1	CCT	3	CCTCCTCCTCCT	12
[truncated: 2,679 more rows]
